# Supplementary material for: Homo-BacPROTAC-induced degradation of ClpC1 as a strategy against drug-resistant mycobacteria
Source: Nat Commun. 2024 Mar 5;15:2005. doi: 10.1038/s41467-024-46218-7 (PMC10914731; doi:10.1038/s41467-024-46218-7)
Supplement: Supplementary file 4 — Source Data [file 41467_2024_46218_MOESM4_ESM.zip]

Archive with 37 entries (36 files):
- SourceData/
- SourceData/SourceData.xlsx
- SourceData/SuppFig7_Compound_10.xlsx
- SourceData/SuppFig7_Compound_11.xlsx
- SourceData/SuppFig7_Compound_12.xlsx
- SourceData/SuppFig7_Compound_13.xlsx
- SourceData/SuppFig7_Compound_14.xlsx
- SourceData/SuppFig7_Compound_15.xlsx
- SourceData/SuppFig7_Compound_16.xlsx
- SourceData/SuppFig7_Compound_17.xlsx
- SourceData/SuppFig7_Compound_20.xlsx
- SourceData/SuppFig7_Compound_21.xlsx
- SourceData/SuppFig7_Compound_22.xlsx
- SourceData/SuppFig7_Compound_23.xlsx
- SourceData/SuppFig7_Compound_24.xlsx
- SourceData/SuppFig7_Compound_25.xlsx
- SourceData/SuppFig7_Compound_26.xlsx
- SourceData/SuppFig7_Compound_27.xlsx
- SourceData/SuppFig7_Compound_28.xlsx
- SourceData/SuppFig7_Compound_5.xlsx
- SourceData/SuppFig7_Compound_6.xlsx
- SourceData/SuppFig7_Compound_7.xlsx
- SourceData/SuppFig7_Compound_8.xlsx
- SourceData/SuppFig7_Compound_9.xlsx
- SourceData/SuppFig7_Compound_dCymC.xlsx
- SourceData/SuppFig7_Compound_SI-38.xlsx
- SourceData/SuppFig7_Compound_SI-39.xlsx
- SourceData/SuppFig7_Compound_SI-40.xlsx
- SourceData/SuppFig7_Compound_SI-57.xlsx
- SourceData/SuppFig7_Compound_SI-60.xlsx
- SourceData/SuppFig7_Compound_SI-61.xlsx
- SourceData/SuppFig7_Compound_SI-64.xlsx
- SourceData/SuppFig7_Compound_SI-65.xlsx
- SourceData/SuppFig7_Compound_SI-66.xlsx
- SourceData/SuppFig7_Compound_SI-72.xlsx
- SourceData/SuppFig7_Compound_SI-74.xlsx
- SourceData/SuppFig7_Compound_SI-76.xlsx
