# Supplementary material for: Homo-BacPROTAC-induced degradation of ClpC1 as a strategy against drug-resistant mycobacteria
Source: Nat Commun. 2024 Mar 5;15:2005. doi: 10.1038/s41467-024-46218-7 (PMC10914731; doi:10.1038/s41467-024-46218-7)
Supplement: Supplementary file 4 — Source Data [file 41467_2024_46218_MOESM4_ESM.zip › SourceData/SourceData.xlsx]

## Sheet: Table 1
Table 1
Compound	KD ClpC1-NTD [nM]	Mtb MIC [µM]
dCymC	2.020 1.170 1.080 1.150 1.590 1.150 1.120 3.370 1.040 1.580 0.401 1.070 1.010 0.721 1.160 1.090 1.990 1.050 1.010 1.080 1.100 0.583 1.110 0.666 0.718 0.833 0.740 0.783 0.822 0.734 0.671 1.600 1.470 1.520 1.520 1.450 1.330 1.230 1.280 1.310 1.250 1.450 1.140 0.952 0.854 1.330 1.200 0.728 0.717 1.330 1.280 1.090 1.510 0.903 0.952 0.900 1.160 1.750 0.985 1.180 1.110 1.230 1.110 1.200 1.150 1.080 1.0…	0.390 0.390 0.600 0.300
23	11.900 12.300	n. d.
10	4.650 4.500 3.270 3.400	3.125 3.125 3.125
20	14.100 13.700	50.000 50.000
24	4.680 4.440	n. d.
25	26.200 26.000	6.250
12 (UdSBI-4377)	0.169 0.283 0.280 0.407 0.412 0.327 0.181 0.203 0.279 0.284	0.097 0.097
22	0.764 1.130	3.125 3.125
5	3.630 3.450	1.560
26	17.000 12.300	6.250
8 (UdSBI-0545)	0.325 0.439 0.567 0.381	0.780 0.780 0.097 0.097
27	0.300 0.576	<0.100
6	1.360 1.130 0.535 0.649	0.390 0.780 0.097 0.195
11	0.306 0.313 0.720 0.499 0.412 0.253 0.262	0.097 0.097
15	1.810 0.654	0.200 0.390 0.097 0.097
28	1.730 1.920	n. d.

## Sheet: Table 2
Table 2
MIC values reflecting resistance are indicated in bold.
	Compound	M. tuberculosis H37Rv 27294			M. tuberculosis FNDR-M1			M. tuberculosis ATCC 35838			M. tuberculosis ATCC 35822
		MIC (µM)
	12 (UdSBI-4377)	0.098	0.098	0.098	0.195	0.195	0.195	0.195	0.195	0.195	0.0976562	0.0976562	0.0976562
	8 (UdSBI-0545)	0.098	0.195	0.195	0.195	0.195	0.195	0.195	0.195	0.195	0.195	0.195	0.195
	10	3.125	3.125	3.125	1.5625	1.5625	1.5625	1.5625	1.5625	1.5625	1.5625	1.5625	1.5625
	5	3.125	1.56	3.125	0.781	0.391	0.781	0.391	0.391	0.391	0.78125	0.78125	0.78125
	Rifampicin	0.0094934	0.0094934	0.0094934	0.0189868	0.0094934	0.0094934	>38.88	>38.88	>38.88	0.0094934	0.0094934	0.0094934
	Moxifloxacin	0.155705	0.155705	0.155705	19.9302	19.9302	19.9302	0.31141	0.31141	0.31141	0.31141	0.31141	0.31141
	Isoniazid	0.226778	0.226778	0.226778	0.113389	0.113389	0.113389	0.453556	0.453556	0.453556	>232.22	>232.22	>232.22

## Sheet: Table 3
Table 3
MIC values reflecting resistance are indicated in bold.
Sample ID	MIC Mtb # 11291				MIC Mtb # 8673				MIC Mtb ATCC 35825
	µM	µg/ml	µM	µg/ml	µM	µg/ml	µM	µg/ml	µM	µg/ml	µM	µg/ml
10	0.39	0.36	0.39	0.36	0.39	0.36	0.39	0.36	0.39	0.36	0.39	0.36
12 (UdSBI-4377)	<0.1	<0.19	<0.1	<0.19	<0.1	<0.19	<0.1	<0.19	<0.1	<0.19	<0.1	<0.19
5	0.19	0.17879	0.19	0.17879	0.19	0.17879	0.19	0.17879	0.19	0.17879	0.19	0.17879
8 (UdSBAI-0545)	<0.1	<0.21	<0.1	<0.21	<0.1	<0.21	<0.1	<0.21	<0.1	<0.21	<0.1	<0.21
Moxifloxacin	0.241654	0.097	0.241654	0.097	0.149477	0.06	0.149477	0.06	0.149477	0.06	0.149477	0.06
Streptomycin	0.429863	0.25	0.429863	0.25	6.87782	4	6.87782	4	27.5113	16	27.5113	16
Isoniazid	3.64591	0.5	3.64591	0.5	466.676	64	466.676	64	29.1673	4	29.1673	4
Rifampicin	0.00486062	0.004	0.00486062	0.004	38.885	32	38.885	32	0.00486062	0.004	0.00486062	0.004
Amikacin	3.4153	2	3.4153	2	>218.58	>128	>218.58	>128	0.0512295	0.03	0.0512295	0.03
Thiacetazone	4.23191	1	4.23191	1	>541.68	>128	>541.68	>128	4.23191	1	4.23191	1
p-Aminosalicylic acid	6.53019	1	6.53019	1	6.53019	1	6.53019	1	104.483	16	104.483	16

## Sheet: Fig4a
Figure 4a
Compound 8 (UdSBI-0545)											Compound 8a (UdSBI-0966)											Compound 5											Compound dCymC
conc. [µM]	100	33.3333	11.1111	3.7037	1.23457	0.411523	0.137174	DMSO			conc. [µM]	100	33.3333	11.1111	3.7037	1.23457	0.411523	0.137174	DMSO			conc. [µM]	100	33.3333	11.1111	3.7037	1.23457	0.411523	0.137174	DMSO			conc. [µM]	100	33.3333	11.1111	3.7037	1.23457	0.411523	0.137174	DMSO
ClpC1-NTD peak area											ClpC1-NTD peak area											ClpC1-NTD peak area											ClpC1-NTD peak area
well replicate 1.1	243688	219308	685653	831643	1.01929e+06	1.18346e+06	1.08579e+06	1.1616e+06			well replicate 1.1	641683	802508	846998	777535	598273	571093	453078	851027			well replicate 1.1	509578	564418	499799	239168	576070	674239	701486	737963			well replicate 1.1	1.03343e+06	830598	872916	826449	881325	818245	797000	853391
well replicate 1.2	174896	255600	439704	730222	937616	1.10591e+06	198184	1.0247e+06			well replicate 1.2	643380	848231	709751	694499	530740	517316	464038	664244			well replicate 1.2	446745	575020	490645	545899	634534	595770	529849	649098			well replicate 1.2	896176	816002	859242	831038	886705	783567	732913	735016
well replicate 1.3	223232	176271	418922	707791	996836	1.0477e+06	955252	945117			well replicate 1.3	660426	829331	771760	716936	571999	511134	334626	583381			well replicate 1.3	481433	543552	470254	621564	938922	768891	576974	498498			well replicate 1.3	856679	754560	839194	885224	995543	770572	872922	611374
well replicate 2.1	140724	124945	330954	480661	664862	547599	595985	984372			well replicate 2.1	912495	956327	891305	875932	816441	793236	713040	731817			well replicate 2.1	842128	642219	653147	595877	675111	644662	660242	726165			well replicate 2.1	1.97435e+06	1.17165e+06	1.17282e+06	1199066	1.08829e+06	1.13527e+06	1.03692e+06	911349
well replicate 2.2	99143.4	245614	317522	494915	566300	613438	528138	792559			well replicate 2.2	942476	800169	893703	798140	957144	790187	743365	654112			well replicate 2.2	756908	584244	688875	680301	683547	640826	659836	704355			well replicate 2.2	1.28298e+06	1.09927e+06	1.16049e+06	1.19098e+06	1.11505e+06	974818	1.15553e+06	1.0531e+06
well replicate 2.3	153042	155160	403920	523634	628980	713203	375292	798498			well replicate 2.3	914468	913654	949130	878992	885476	792390	713844	590762			well replicate 2.3	694227	637952	704105	643815	701280	655003	738081	560654			well replicate 2.3	1.40638e+06	1.30149e+06	1.39665e+06	1.25599e+06	1.22969e+06	1.34317e+06	1.23619e+06	867814
well replicate 3.1	198962	213594	799425	977426	1.49099e+06	1.46217e+06	1.68055e+06	1.43127e+06			well replicate 3.1	934490	671799	756629	773797	722841	775733	757989	825629			well replicate 3.1	2.58617e+06	1.85317e+06	1.60396e+06	1710475	1.68242e+06	1.85781e+06	1930867	1.46107e+06			well replicate 3.1	1.33916e+06	948418	795841	810140	883945	762481	660263	705882
well replicate 3.2	150433	218458	803338	888363	1.46874e+06	1.71325e+06	1.59146e+06	1.36372e+06			well replicate 3.2	729584	730174	896757	784158	809654	739262	725188	686352			well replicate 3.2	1.76138e+06	1510772	1.65053e+06	1552002	2.02306e+06	1.6132e+06	1676525	1.64435e+06			well replicate 3.2	984807	890861	913456	867929	841740	700950	793356	628529
well replicate 3.3	187091	306322	626356	1.00616e+06	1.43929e+06	1.75104e+06	1.74947e+06	1133571			well replicate 3.3	688858	708446	810379	710409	768928	761994	676182	574945			well replicate 3.3	2.09966e+06	1.47798e+06	1.50601e+06	1.46129e+06	1.70613e+06	1.51229e+06	1.77183e+06	1.2359e+06			well replicate 3.3	916165	865884	783691	730919	793261	757234	784543	567672
ClpP1P2 peak area											ClpP1P2 peak area											ClpP1P2 peak area											ClpP1P2 peak area
well replicate 1.1	1121330	1.22551e+06	1275948	1370547	1.36093e+06	1.42474e+06	1.50444e+06	1914482			well replicate 1.1	1.45064e+06	1.8482e+06	1.78499e+06	1.9149e+06	1.37981e+06	1.45298e+06	1.37833e+06	2.32023e+06			well replicate 1.1	592666	762542	648123	33917.4	649082	709089	817191	896970			well replicate 1.1	2.13098e+06	1.58592e+06	1.69058e+06	1.54994e+06	1.82221e+06	1570091	1.66284e+06	1.65045e+06
well replicate 1.2	1.08296e+06	1255177	1037376	1176299	1.1638e+06	1.36084e+06	34432.4	1.4663e+06			well replicate 1.2	1.47403e+06	1.86556e+06	1.66017e+06	1.75886e+06	1.29097e+06	1.50203e+06	1477911	1.84519e+06			well replicate 1.2	624923	726103	656880	628190	730324	647708	736051	823342			well replicate 1.2	1.77876e+06	1613509	1.72683e+06	1654849	1.7933e+06	1.59492e+06	1.43094e+06	1.49313e+06
well replicate 1.3	1.11944e+06	1.20853e+06	1.12686e+06	1279005	1.36359e+06	1.47617e+06	1.41775e+06	1.23562e+06			well replicate 1.3	1.49708e+06	1.87474e+06	1.74245e+06	1.54644e+06	1.38429e+06	1.55366e+06	1187781	1.68836e+06			well replicate 1.3	612404	709002	654263	720045	1.02189e+06	899576	779386	600394			well replicate 1.3	1666843	1.50274e+06	1.65249e+06	1.95373e+06	1.98995e+06	1.57338e+06	1.73542e+06	1.35288e+06
well replicate 2.1	955987	876841	784680	774454	799155	693562	704291	1.30144e+06			well replicate 2.1	1.72449e+06	1.71807e+06	1.48291e+06	1.49238e+06	1.50696e+06	1.55549e+06	1413053	1.51232e+06			well replicate 2.1	1.95563e+06	1.44179e+06	1481641	1.30916e+06	1.42896e+06	1.29364e+06	1.39716e+06	1.70229e+06			well replicate 2.1	2.08427e+06	1.21833e+06	1.25518e+06	1.15967e+06	1.08274e+06	1.13368e+06	1.11156e+06	1.08354e+06
well replicate 2.2	820796	786763	742572	825338	693622	696453	596333	843340			well replicate 2.2	1.79824e+06	1.5153e+06	1.49242e+06	1.38146e+06	1748564	1.47571e+06	1.49034e+06	1.47231e+06			well replicate 2.2	1.74241e+06	1.40133e+06	1.55929e+06	1.33771e+06	1.45151e+06	1.37038e+06	1506678	1.60437e+06			well replicate 2.2	1.37308e+06	1.15298e+06	1185025	1.14851e+06	1.05491e+06	1.0405e+06	1.19205e+06	1.31662e+06
well replicate 2.3	927249	807299	818588	871058	752197	815785	504046	960083			well replicate 2.3	1.63062e+06	1.60376e+06	1.62182e+06	1.56915e+06	1.69298e+06	1.58649e+06	1.47317e+06	1.31316e+06			well replicate 2.3	1.5401e+06	1.45294e+06	1588179	1.38562e+06	1.42832e+06	1.37099e+06	1.58169e+06	1.43702e+06			well replicate 2.3	1.41757e+06	1.28755e+06	1.33971e+06	1.26391e+06	1.27538e+06	1.34672e+06	1.40793e+06	1.17374e+06
well replicate 3.1	3.15268e+06	2486010	2.69065e+06	2.38958e+06	2.47396e+06	2.27411e+06	2.53993e+06	2.44029e+06			well replicate 3.1	1.91567e+06	1.23389e+06	1.27088e+06	1.10206e+06	1.00651e+06	1.27192e+06	1.31461e+06	1.61404e+06			well replicate 3.1	2.75462e+06	1.95247e+06	1.8332e+06	1.83458e+06	1.66048e+06	1.85397e+06	2.05009e+06	1.77126e+06			well replicate 3.1	1.9052e+06	1.13444e+06	1.20006e+06	1.16267e+06	1.2638e+06	1.08605e+06	937321	984199
well replicate 3.2	2.79487e+06	2.45081e+06	2.70313e+06	2399648	2.28699e+06	2.68717e+06	2.53284e+06	2.45905e+06			well replicate 3.2	1.33737e+06	1.28635e+06	1.37156e+06	1.15209e+06	1.08126e+06	1.1528e+06	1.35592e+06	1.28858e+06			well replicate 3.2	1.90299e+06	1.81563e+06	1.91352e+06	1.65889e+06	1958212	1.68735e+06	1.91519e+06	2.02258e+06			well replicate 3.2	1.22786e+06	1.28227e+06	1.28148e+06	1.2902e+06	1.0732e+06	961530	1.09101e+06	876123
well replicate 3.3	2.42275e+06	2.92937e+06	2.49947e+06	2.47962e+06	2.61364e+06	2.58651e+06	2.7713e+06	2.31919e+06			well replicate 3.3	1.34309e+06	1.26015e+06	1.36048e+06	1.14658e+06	1.234e+06	1.21005e+06	1.34306e+06	1.13861e+06			well replicate 3.3	2.24031e+06	1.72459e+06	1.6716e+06	1.66975e+06	1.7202e+06	1.59338e+06	1.96784e+06	1563338			well replicate 3.3	1.44299e+06	1.27527e+06	1.16433e+06	1.11115e+06	1.0797e+06	1.04585e+06	1.05542e+06	876205
% Response											% Response											% Response											% Response
well replicate 1.1	31.4886	25.9293	77.8616	87.9215	108.521	120.356	104.574	87.9137			well replicate 1.1	123.755	121.48	132.755	113.6	121.306	109.964	91.9652	102.616			well replicate 1.1	105.654	90.9541	94.7595	866.492	109.059	116.842	105.483	101.098			well replicate 1.1	99.5642	107.525	106.008	109.472	99.2972	106.994	98.4031	106.157
well replicate 1.2	23.4001	29.5058	61.4153	89.9476	116.734	117.751	833.975	101.257			well replicate 1.2	122.114	127.206	119.607	110.47	115.019	96.3567	87.8434	100.714			well replicate 1.2	87.8451	97.3128	91.7839	106.784	106.764	113.028	88.4564	96.8759			well replicate 1.2	103.437	103.829	102.156	103.101	101.514	100.864	105.155	101.064
well replicate 1.3	28.8941	21.1338	53.8661	80.1835	105.923	102.838	97.6274	110.829			well replicate 1.3	123.42	123.763	123.916	129.704	115.603	92.0411	78.8181	96.6698			well replicate 1.3	96.6012	94.2061	88.3213	106.075	112.905	105.03	90.9681	102.026			well replicate 1.3	105.517	103.089	104.262	93.0229	102.711	100.549	103.269	92.779
well replicate 2.1	17.4698	16.911	50.0546	73.6567	98.7347	93.7015	100.428	89.7644			well replicate 2.1	115.192	121.177	130.848	127.775	117.944	111.017	109.852	105.344			well replicate 2.1	102.875	106.414	105.314	108.738	112.869	119.052	112.895	101.91			well replicate 2.1	119.388	121.205	117.766	130.316	126.682	126.212	117.572	106.006
well replicate 2.2	14.335	37.0492	50.7463	71.1653	96.8933	104.532	105.106	111.532			well replicate 2.2	114.098	114.958	130.363	125.775	119.165	116.569	108.585	96.7181			well replicate 2.2	103.779	99.6024	105.543	121.494	112.503	111.716	104.624	104.883			well replicate 2.2	117.765	120.164	123.426	130.695	133.22	118.079	122.173	100.809
well replicate 2.3	19.5877	22.8094	58.5598	71.3428	99.2372	103.754	88.3628	98.7039			well replicate 2.3	122.087	124.021	127.402	121.948	113.862	108.732	105.488	97.9376			well replicate 2.3	107.689	104.896	105.914	111.003	117.296	114.137	111.48	93.2069			well replicate 2.3	125.04	127.4	131.392	125.245	121.521	125.703	110.661	93.1848
well replicate 3.1	11.6161	15.8145	54.6878	75.289	110.93	118.347	121.787	107.957			well replicate 3.1	94.4691	105.439	115.296	135.974	139.078	118.11	111.661	99.062			well replicate 3.1	115.982	117.254	108.088	115.18	125.169	123.793	116.353	101.902			well replicate 3.1	101.258	120.436	95.535	100.378	100.76	101.139	101.477	103.321
well replicate 3.2	9.90719	16.4069	54.7017	68.1415	118.209	117.353	115.653	102.077			well replicate 3.2	105.647	109.927	126.618	131.812	145.012	124.188	103.574	103.15			well replicate 3.2	114.344	102.794	106.558	115.577	127.628	118.108	108.142	100.435			well replicate 3.2	115.542	100.085	102.687	96.9093	112.989	105.018	104.755	103.347
well replicate 3.3	14.2139	19.2475	46.1257	74.6878	101.361	124.609	116.196	89.9666			well replicate 3.3	99.3252	108.873	115.353	119.988	120.672	121.951	97.4996	97.7879			well replicate 3.3	115.781	105.872	111.299	108.114	122.527	117.25	111.232	97.6627			well replicate 3.3	91.4636	97.8128	96.963	94.7618	105.84	104.304	107.086	93.3319
Data points in grey are excluded from calculations due to poor measurement quality

## Sheet: Fig4b
Figure 4b
Compound 8a (UdSBI-0966) and compound 8 (UdSBI-0545) (from left to right)

## Sheet: Fig4c
Figure 4c
Compound 12 (UdSBI-4377)											Compound 12a (UdSBI-0117)											Compound 10
conc. [µM]	100	33.3333	11.1111	3.7037	1.23457	0.411523	0.137174	DMSO			conc. [µM]	100	33.3333	11.1111	3.7037	1.23457	0.411523	0.137174	DMSO			conc. [µM]	100	33.3333	11.1111	3.7037	1.23457	0.411523	0.137174	DMSO
ClpC1-NTD peak area											ClpC1-NTD peak area											ClpC1-NTD peak area
well replicate 1.1	173625	208920	336959	609043	688854	738874	663813	926946			well replicate 1.1	1.1429e+06	1.27724e+06	1213399	1326717	1.56061e+06	1.16607e+06	1.14592e+06	1.4768e+06			well replicate 1.1	539260	542633	601543	617191	629627	685030	631204	752014
well replicate 1.2	137182	205913	426410	678395	661064	699201	774780	799496			well replicate 1.2	1.00928e+06	1157209	1.23994e+06	1.22311e+06	1.10765e+06	1.08974e+06	900685	1.22382e+06			well replicate 1.2	461320	535052	482383	515236	640004	594759	612869	637625
well replicate 1.3	217860	170744	482992	596174	717086	668986	876335	667714			well replicate 1.3	1.1436e+06	1.39642e+06	1.16539e+06	1.24737e+06	1117263	1.32799e+06	860074	996692			well replicate 1.3	465095	540201	511463	555439	671425	676921	512628	596574
well replicate 2.1	120606	203170	623767	1.13727e+06	1.51604e+06	1.59749e+06	1.52344e+06	1.53832e+06			well replicate 2.1	1.58859e+06	1.21703e+06	1.23512e+06	1.23568e+06	1.26043e+06	1.32654e+06	1.31068e+06	901164			well replicate 2.1	1.06604e+06	769682	779999	773255	803828	985995	922162	1.00111e+06
well replicate 2.2	197237	220684	867572	1.08657e+06	1.45337e+06	1.44419e+06	1381960	1.29073e+06			well replicate 2.2	1300440	1.17334e+06	1140681	1059042	1.18077e+06	1.30946e+06	1.12575e+06	1.07836e+06			well replicate 2.2	1038351	730466	868898	794146	896417	1.02264e+06	955178	862297
well replicate 2.3	250964	400210	934158	1.08361e+06	1.67238e+06	1.77255e+06	1.34509e+06	1.36183e+06			well replicate 2.3	1.33718e+06	1.28797e+06	1363078	1.27363e+06	1.41803e+06	1.20667e+06	1.12313e+06	936029			well replicate 2.3	806707	819743	829316	852549	911069	998417	1.20157e+06	972078
well replicate 3.1	137097	163169	252740	642330	986170	1.03821e+06	916831	819156			well replicate 3.1	1.9225e+06	1.45533e+06	1.26929e+06	1.32174e+06	1.4423e+06	1405916	1.22508e+06	1197300			well replicate 3.1	1.35678e+06	1.26106e+06	1.29452e+06	1.40224e+06	1.34286e+06	1.42835e+06	1.61572e+06	1.34134e+06
well replicate 3.2	208411	153871	234030	725146	1.02925e+06	904901	844776	762550			well replicate 3.2	1.36126e+06	1120520	1356090	1.31771e+06	1.35047e+06	1228906	1.18063e+06	977038			well replicate 3.2	1.24753e+06	1.18244e+06	1.45556e+06	1.29146e+06	1345954	1.33264e+06	1.17404e+06	1.31757e+06
well replicate 3.3	137971	188345	386988	648705	977846	868447	897841	612014			well replicate 3.3	1.36661e+06	1.20879e+06	1216273	1.34207e+06	1.51092e+06	1.36454e+06	1.37202e+06	1.29225e+06			well replicate 3.3	1.40642e+06	1.3001e+06	1.27681e+06	1.35076e+06	1.46377e+06	1.46433e+06	1.46445e+06	1.2406e+06
ClpP1P2 peak area											ClpP1P2 peak area											ClpP1P2 peak area
well replicate 1.1	1.07704e+06	1.14052e+06	1.0273e+06	1224750	1.07634e+06	1.16853e+06	1.19503e+06	2.06487e+06			well replicate 1.1	2.3051e+06	2.6445e+06	2501948	2.52632e+06	3.02613e+06	2.66993e+06	2.51554e+06	3.33832e+06			well replicate 1.1	1.15655e+06	1.16588e+06	1.08724e+06	1.04665e+06	972877	1.18681e+06	1.28458e+06	1.23579e+06
well replicate 1.2	981781	1.20422e+06	1.13563e+06	1.40791e+06	1.20357e+06	1.23227e+06	1.38029e+06	1.52181e+06			well replicate 1.2	1.91029e+06	2.33737e+06	2.39572e+06	2.47915e+06	2.08984e+06	2.51032e+06	2.31879e+06	2.76406e+06			well replicate 1.2	794267	1153190	865817	926615	1.12308e+06	1.04458e+06	1.23046e+06	1.26571e+06
well replicate 1.3	1.2094e+06	1.17909e+06	1.33566e+06	1.11262e+06	1432777	1.42294e+06	1304414	1.37653e+06			well replicate 1.3	2.24217e+06	2.65199e+06	2.50088e+06	2.56522e+06	2.46241e+06	2.85816e+06	2.47105e+06	2.44253e+06			well replicate 1.3	965616	1.02333e+06	983511	928528	1.09304e+06	1.1909e+06	1.13956e+06	1.1848e+06
well replicate 2.1	2.70785e+06	2.28368e+06	2.18638e+06	2.27677e+06	2284645	2.10102e+06	2.20406e+06	2.26494e+06			well replicate 2.1	2.38744e+06	1.71508e+06	1.8076e+06	1.75403e+06	1.68277e+06	1.75015e+06	1.77837e+06	1.53504e+06			well replicate 2.1	2.12299e+06	1.51693e+06	1.63568e+06	1.36041e+06	1.32087e+06	1.66189e+06	1.60679e+06	1.74338e+06
well replicate 2.2	2.88663e+06	2.04326e+06	2.4469e+06	2.12e+06	2.30415e+06	2.18098e+06	2.06554e+06	2.14812e+06			well replicate 2.2	1.85315e+06	1.67422e+06	1.71775e+06	1.5802e+06	1.63938e+06	1.66102e+06	1.71258e+06	1.80154e+06			well replicate 2.2	1930064	1.56893e+06	1676994	1.43042e+06	1477420	1.68016e+06	1.62431e+06	1.65647e+06
well replicate 2.3	2.5166e+06	1.99966e+06	2.36292e+06	2.22573e+06	2.68467e+06	2.59409e+06	2145687	2600959			well replicate 2.3	1.78438e+06	1.90057e+06	1.91182e+06	1.77474e+06	1.96086e+06	1.81899e+06	1.85274e+06	1.71453e+06			well replicate 2.3	1.54679e+06	1516303	1.54833e+06	1534685	1586069	1.73326e+06	1976754	1.84686e+06
well replicate 3.1	1.67951e+06	1.30284e+06	1.46763e+06	1.31137e+06	1567251	1.41346e+06	1.25699e+06	1.33505e+06			well replicate 3.1	1.95022e+06	1.40963e+06	1.34326e+06	1297102	1.27202e+06	1.36343e+06	1.3092e+06	1.32527e+06			well replicate 3.1	2.42218e+06	2005185	2033102	2.03032e+06	1.82295e+06	2.11098e+06	2.14018e+06	1.99959e+06
well replicate 3.2	1.50334e+06	1.32998e+06	1.06954e+06	1499840	1.56914e+06	1.3258e+06	1.26978e+06	1.30359e+06			well replicate 3.2	1.36468e+06	1.20362e+06	1.3586e+06	1.17412e+06	1.18255e+06	1.33347e+06	1.31808e+06	1093681			well replicate 3.2	2145022	1.80451e+06	2.12205e+06	1.91142e+06	1.98727e+06	1.9869e+06	1964416	2.14549e+06
well replicate 3.3	1.45342e+06	1.48747e+06	1.32012e+06	1.34814e+06	1.57359e+06	1.28987e+06	1.38202e+06	1.15173e+06			well replicate 3.3	1291034	1.31749e+06	1.27834e+06	1.29551e+06	1.4932e+06	1406653	1.48863e+06	1.66028e+06			well replicate 3.3	2.14362e+06	1.99423e+06	1.93769e+06	1.96388e+06	2.29934e+06	2.05012e+06	2.2214e+06	2.042e+06
% Response											% Response											% Response
well replicate 1.1	33.1393	37.6569	67.4286	102.227	131.566	129.986	114.191	92.284			well replicate 1.1	115.021	112.043	112.508	121.828	119.637	101.317	105.677	102.625			well replicate 1.1	86.569	86.4131	102.723	109.483	120.158	107.165	91.2294	112.982
well replicate 1.2	28.7242	35.1515	77.1888	99.0539	112.911	116.644	115.391	107.999			well replicate 1.2	122.566	114.853	120.066	114.451	122.955	100.705	90.109	102.713			well replicate 1.2	107.836	86.1435	103.441	103.237	105.804	105.713	92.4753	93.5318
well replicate 1.3	37.0315	29.7688	74.3378	110.152	102.886	96.6488	138.108	99.7169			well replicate 1.3	118.321	122.152	108.102	112.805	105.257	107.787	80.7441	94.6624			well replicate 1.3	89.4261	98.0091	96.5522	111.063	114.048	105.534	83.5206	93.4861
well replicate 2.1	7.40823	14.7977	47.4535	83.0834	110.373	126.468	114.966	112.97			well replicate 2.1	115.281	122.941	118.382	122.053	129.77	131.318	127.689	101.71			well replicate 2.1	92.9238	93.8962	88.2462	105.185	112.617	109.793	106.206	106.265
well replicate 2.2	11.365	17.9646	58.9739	85.2501	104.915	110.139	111.284	99.9418			well replicate 2.2	121.579	121.42	115.049	116.113	124.787	136.584	113.886	103.705			well replicate 2.2	99.5573	86.1584	95.8822	102.74	112.281	112.635	108.822	96.3328
well replicate 2.3	16.587	33.2892	65.757	80.9788	103.613	113.654	104.269	87.0884			well replicate 2.3	129.833	117.409	123.525	124.334	125.29	114.931	105.026	94.5853			well replicate 2.3	96.5131	100.044	99.1188	102.802	106.299	106.598	112.486	97.4022
well replicate 3.1	14.156	21.719	29.8643	84.9427	109.121	127.378	126.489	106.406			well replicate 3.1	114.843	120.276	110.084	118.712	132.095	120.13	109.014	105.25			well replicate 3.1	88.7968	99.6955	100.936	109.484	116.776	107.262	119.677	106.339
well replicate 3.2	24.0413	20.0634	37.9462	83.8446	113.751	118.364	115.374	101.443			well replicate 3.2	116.208	108.456	116.284	130.747	133.042	107.364	104.351	104.075			well replicate 3.2	92.196	103.875	108.735	107.107	107.366	106.323	94.7424	97.3514
well replicate 3.3	16.4624	21.9583	50.8369	83.4465	107.764	116.76	112.663	92.1518			well replicate 3.3	123.319	106.888	110.843	120.686	117.882	113.011	107.374	90.6751			well replicate 3.3	104.007	103.346	104.456	109.033	100.917	113.228	104.506	96.3098

## Sheet: Fig4d
Figure 4d
Compound 12 (UdSBI-4377)

## Sheet: Fig4e
Figure 4e
SDS-PAGE gel loading map
Well#	1	2	3	4	5	6	7	8	9	10	11	12	13	14	15	16	17	18	19	20	21	22	23
Sample/Compound	Ladder	DMSO	Compound 8 (UdSBI-0545)								No substrate	DMSO	DMSO	Compound 8 (UdSBI-0545)								No substrate	DMSO
Conc. [µM]			100	33.3333	11.1111	3.7037	1.23457	0.411523	0.137174	0.0457247				100	33.3333	11.1111	3.7037	1.23457	0.411523	0.137174	0.0457247

## Sheet: Fig5a
Figure 5a
Compound 12											Compound 8
conc. [µM]	100	12.5	1.5625	0.195312	0.0244141	0.00305176	0.00038147	DMSO			conc. [µM]	100	12.5	1.5625	0.195312	0.0244141	0.00305176	0.00038147	DMSO
ClpC1 peak area											ClpC1 peak area
well replicate 1	177580	169699	197046	265901	275273	379182	373033	293766			well replicate 1	19555.5	183784	291643	236077	300752	320906	302120	294458
well replicate 2	160404	134554	195388	257180	277881	334532	337345	302977			well replicate 2	216020	61356.1	223291	257791	349284	252067	328285	338650
well replicate 3	32382.5	13350.1	206426	231533	267882	296669	266211	275732			well replicate 3	1024.1	346	227414	242759	304692	328696	319637	324000
Total protein											Total protein
well replicate 1	1.36315e+06	1.37694e+06	1.24861e+06	1.35183e+06	1350076	1.55487e+06	1536364	1.52155e+06			well replicate 1	199420	1.40804e+06	1.59381e+06	1.2013e+06	1.36492e+06	1.34046e+06	1.32364e+06	1.32568e+06
well replicate 2	1.48279e+06	1.37877e+06	1.40582e+06	1.56756e+06	1.40701e+06	1.47767e+06	1.52144e+06	1.46419e+06			well replicate 2	1.40345e+06	649405	1218853	1.23834e+06	1.42223e+06	981268	1.2295e+06	1.32688e+06
well replicate 3	410146	299811	1.25845e+06	1.41674e+06	1.29543e+06	1.33719e+06	1.25204e+06	1.25223e+06			well replicate 3	34585.2	28544.7	1.28031e+06	1.11817e+06	1.19989e+06	1.28534e+06	1.20705e+06	1172208
ClpC1/Total protein											ClpC1/Total protein
well replicate 1	0.130272	0.123243	0.157812	0.196697	0.203895	0.243867	0.242802	0.193071			well replicate 1	0.0980619	0.130525	0.182985	0.196518	0.220344	0.2394	0.228249	0.222118
well replicate 2	0.108177	0.0975899	0.138985	0.164064	0.197497	0.226392	0.221728	0.206925			well replicate 2	0.153921	0.0944805	0.183197	0.208175	0.245589	0.256879	0.267008	0.255222
well replicate 3	0.0789536	0.0445284	0.164033	0.163427	0.206791	0.22186	0.212622	0.220193			well replicate 3	0.0296109	0.0121213	0.177624	0.217104	0.253933	0.255727	0.264808	0.276401
conc. [µM]	100	12.5	1.5625	0.195312	0.0244141	0.00305176	0.00038147	DMSO			conc. [µM]	100	12.5	1.5625	0.195312	0.0244141	0.00305176	0.00038147	DMSO
Compound 12											Compound 8
ClpC1 peak area											ClpC1 peak area
well replicate 1	97581.1	82784.9	106204	77915.1	182428	196914	212225	199699			well replicate 1	152582	124733	199828	206233	219991	298033	294811	301688
well replicate 2	6938.9	101981	133972	182037	214064	201394	254552	242287			well replicate 2	201776	115621	195826	279281	270896	275548	344226	296006
well replicate 3	768.2	93	134754	162018	209413	176969	219384	206005			well replicate 3	136372	130067	198204	214864	315004	121574	322628	222161
Total protein											Total protein
well replicate 1	805940	875835	820794	600480	1.1358e+06	1.1313e+06	1.22879e+06	1.19085e+06			well replicate 1	1.0853e+06	1.25088e+06	1.11775e+06	1.03917e+06	1.13873e+06	1343857	1.45472e+06	1.44122e+06
well replicate 2	133356	1.23355e+06	1.21924e+06	1.29239e+06	1.2655e+06	1.10415e+06	1.32448e+06	1.2743e+06			well replicate 2	1442135	1.34023e+06	1.40738e+06	1.52812e+06	1.42537e+06	1.40447e+06	1623647	1.27428e+06
well replicate 3	23526.1	22181.8	1.10849e+06	1.16587e+06	1281343	973125	1.14617e+06	1.05026e+06			well replicate 3	1.12559e+06	1.3997e+06	1.39492e+06	1.32214e+06	1.44572e+06	1.16637e+06	1.40425e+06	1.20845e+06
ClpC1/Total protein											ClpC1/Total protein
well replicate 1	0.121077	0.0945211	0.129392	0.129755	0.160616	0.174061	0.17271	0.167695			well replicate 1	0.140589	0.0997162	0.178778	0.198459	0.19319	0.221774	0.202659	0.209328
well replicate 2	0.0520329	0.0826728	0.109881	0.140853	0.169154	0.182398	0.192191	0.190133			well replicate 2	0.139915	0.0862699	0.139141	0.182762	0.190054	0.196193	0.212008	0.232292
well replicate 3	0.0326531	0.00419263	0.121565	0.138967	0.163432	0.181856	0.191406	0.196147			well replicate 3	0.121156	0.0929253	0.14209	0.162513	0.217888	0.104233	0.22975	0.183839
Compound 12											Compound 8
ClpC1 peak area											ClpC1 peak area
well replicate 1	263447	289011	333952	350063	397957	452688	444984	436375			well replicate 1	183701	289080	278984	343404	406280	410944	390018	359491
well replicate 2	274255	248894	299004	353089	373037	443154	492226	445862			well replicate 2	277792	249250	250174	327767	373553	384208	426373	379625
well replicate 3	309434	321452	346646	350100	327672	423676	366928	302207			well replicate 3	199452	229198	259931	310653	423254	424052	358944	323945
Total protein											Total protein
well replicate 1	523837	535668	618145	572721	575284	585491	605546	613094			well replicate 1	373184	531430	446304	532053	514950	526872	524970	493908
well replicate 2	568912	567656	581463	571123	554386	568357	594659	577455			well replicate 2	486260	501617	425280	530512	478415	508500	518103	500734
well replicate 3	636674	635677	608903	536066	436984	560477	504300	409852			well replicate 3	397564	450626	447143	524388	517944	521664	465460	402569
ClpC1/Total protein											ClpC1/Total protein
well replicate 1	0.502918	0.539534	0.540248	0.611228	0.691757	0.773176	0.734849	0.711759			well replicate 1	0.492254	0.543967	0.625098	0.645432	0.788968	0.77997	0.742934	0.727851
well replicate 2	0.482069	0.43846	0.514226	0.618236	0.672883	0.779711	0.827746	0.772116			well replicate 2	0.571283	0.496894	0.588258	0.617832	0.780814	0.755571	0.82295	0.758138
well replicate 3	0.486017	0.505684	0.569296	0.653091	0.749849	0.755921	0.727599	0.737356			well replicate 3	0.501684	0.508621	0.581315	0.592412	0.817181	0.812884	0.77116	0.804693
Compound 12
ClpC1 peak area
well replicate 1	173104	244394	233960	278107	336652	367660	348976	320263		Compound	Value	Measurement1	Measurement2	Measurement3	Measurement4	Mean	SD
well replicate 2	217631	177082	206051	267604	316060	342954	342690	353105		Compound 8	DC50 [nM]	621.63	938.76	153.06		571.15	395.275
well replicate 3	188900	233060	225156	274405	383918	402540	405710	390774			Dmax [%]	55.4	55.2	32.4		47.6667	13.2217
										Compound 12	DC50 [nM]	304.73	125.94	178.16	71.87	170.175	99.6484
Total protein											Dmax [%]	46.6	52	33.8	37.7	42.525	8.28226
well replicate 1	777273	1.06506e+06	960024	1.11019e+06	1.05675e+06	1.0258e+06	1.02028e+06	1.01569e+06
well replicate 2	1.02959e+06	834626	932613	1.01868e+06	1.07801e+06	1.02281e+06	1.05673e+06	1.03929e+06
well replicate 3	933329	1.10081e+06	849567	1.14853e+06	1.13149e+06	1.12998e+06	1.10503e+06	1.06729e+06
ClpC1/Total protein
well replicate 1	0.222707	0.229464	0.243702	0.250504	0.318573	0.358414	0.342041	0.315315
well replicate 2	0.211377	0.212169	0.220939	0.262696	0.293188	0.335304	0.324293	0.339757
well replicate 3	0.202394	0.211716	0.265025	0.238919	0.339302	0.356235	0.36715	0.366138
Data points in grey are excluded from calculations due to poor measurement quality

## Sheet: Fig5b
Figure 5b
Compound 8a (UdSBI-0966)										Compound 12a (UdSBI-0117)
conc. [µM]	100	12.5	1.5625	0.195312	0.0244141	0.00305176	0.00038147	DMSO		conc. [µM]	100	12.5	1.5625	0.195312	0.0244141	0.00305176	0.00038147	DMSO
ClpC1 peak area										ClpC1 peak area
well replicate 1	513898	410454	420849	368441	339607	387479	349018	335989		well replicate 1	407894	327283	344668	283196	280772	310027	292669	290466
well replicate 2	491147	10341.1	323915	381139	355869	382566	328726	358531		well replicate 2	359354	303612	312246	293074	317330	311456	349663	289252
well replicate 3	391326	302259	369829	334484	409824	342865	321717	285049		well replicate 3	370473	323411	300846	280030	299234	304596	309355	276612
Total protein										Total protein
well replicate 1	715209	655539	665806	569893	557472	604720	564414	526696		well replicate 1	1.45168e+06	1.40533e+06	1.38483e+06	1.21572e+06	1.35829e+06	1.32322e+06	1327803	1.33351e+06
well replicate 2	672120	112245	594716	588397	544261	587942	621701	568485		well replicate 2	1.44643e+06	1.3382e+06	1.32641e+06	1.22236e+06	1.3437e+06	1.23237e+06	1.42779e+06	1.36483e+06
well replicate 3	573157	566578	548413	568183	583073	517013	490163	511843		well replicate 3	1.45424e+06	1.42605e+06	1.29904e+06	1.35568e+06	1.38947e+06	1263650	1.23945e+06	1.11337e+06
ClpC1/Total protein										ClpC1/Total protein
well replicate 1	0.718529	0.626132	0.632089	0.64651	0.609191	0.640757	0.618372	0.637919		well replicate 1	0.280981	0.232886	0.248887	0.232946	0.20671	0.234298	0.220416	0.217821
well replicate 2	0.730744	0.0921297	0.544655	0.647758	0.653857	0.650688	0.528752	0.630678		well replicate 2	0.248442	0.22688	0.235407	0.23976	0.236162	0.252729	0.244898	0.211933
well replicate 3	0.682755	0.533482	0.674362	0.58869	0.702869	0.663165	0.656347	0.556907		well replicate 3	0.254754	0.226788	0.231592	0.20656	0.215359	0.241045	0.24959	0.248445
conc. [µM]	100	12.5	1.5625	0.195312	0.0244141	0.00305176	0.00038147	DMSO		conc. [µM]	100	12.5	1.5625	0.195312	0.0244141	0.00305176	0.00038147	DMSO
Compound 8a (UdSBI-0966)										Compound 12a (UdSBI-0117)
ClpC1 peak area										ClpC1 peak area
well replicate 1	409911	338238	197123	228809	236482	315504	277561	267820		well replicate 1	324134	329516	330536	329577	301922	319530	308979	326476
well replicate 2	344432	302507	324666	325461	374113	250298	350817	331952		well replicate 2	369797	317525	350659	339775	293729	318230	247997	325474
well replicate 3	376375	299508	309891	307673	267126	275537	316100	286537		well replicate 3	364122	261215	357716	343842	236624	285981	303859	247311
Total protein										Total protein
well replicate 1	1.37957e+06	1.44418e+06	1.31393e+06	1.29589e+06	1269728	1.3679e+06	1.38063e+06	1.28126e+06		well replicate 1	1.59176e+06	1.59817e+06	1526413	1.45259e+06	1.44654e+06	1.4504e+06	1.55875e+06	1.53432e+06
well replicate 2	1.50076e+06	1.30955e+06	1.34474e+06	1.37635e+06	1.48669e+06	1380811	1.38482e+06	1.40284e+06		well replicate 2	1.56457e+06	1.54501e+06	1.48022e+06	1.51286e+06	1.52281e+06	1.55745e+06	1.54593e+06	1.50473e+06
well replicate 3	1.38257e+06	1.28977e+06	1.30037e+06	1.31816e+06	1.4434e+06	1.36203e+06	1.31403e+06	1.12798e+06		well replicate 3	1.50942e+06	1.52547e+06	1.46422e+06	1.46596e+06	1.48186e+06	1.35708e+06	1.38748e+06	1148720
ClpC1/Total protein										ClpC1/Total protein
well replicate 1	0.297129	0.234207	0.150026	0.176566	0.186246	0.230648	0.201039	0.209029		well replicate 1	0.203633	0.206184	0.216544	0.22689	0.20872	0.220305	0.198223	0.212782
well replicate 2	0.229505	0.231	0.241434	0.236467	0.251642	0.181269	0.25333	0.236629		well replicate 2	0.236357	0.205516	0.236896	0.22459	0.192886	0.204327	0.16042	0.216301
well replicate 3	0.272229	0.232219	0.23831	0.233411	0.185067	0.202299	0.240557	0.254026		well replicate 3	0.241234	0.171236	0.244305	0.23455	0.15968	0.210733	0.219001	0.215292
Compound 8a (UdSBI-0966)										Compound 12a (UdSBI-0117)
ClpC1 peak area										ClpC1 peak area
well replicate 1	380160	410559	368443	246579	380476	350996	329919	330273		well replicate 1	539886	508668	463204	297485	396784	390242	339257	398785
well replicate 2	394626	328436	294773	360555	328284	310048	340394	281861		well replicate 2	408887	434968	396044	407038	410236	295287	405905	419215
well replicate 3	293937	384246	306958	289714	293828	318776	276907	243424		well replicate 3	427062	438248	416628	419391	469266	337364	430458	391204
Total protein										Total protein
well replicate 1	385223	454816	446798	300489	452866	451451	399835	435610		well replicate 1	438719	439564	427686	284250	382140	375137	324940	386116
well replicate 2	454632	384647	352749	457962	435974	450482	416324	398516		well replicate 2	365408	423312	307573	397990	408178	283946	387642	429756
well replicate 3	344887	454402	410238	360275	341162	415772	356525	343040		well replicate 3	376646	396937	417654	417269	454397	321639	412026	383282
ClpC1/Total protein										ClpC1/Total protein
well replicate 1	0.986859	0.902691	0.82463	0.820592	0.840152	0.777486	0.825137	0.758185		well replicate 1	1.2306	1.15721	1.08305	1.04656	1.03832	1.04027	1.04406	1.03281
well replicate 2	0.868012	0.853863	0.835645	0.787303	0.752992	0.688258	0.817618	0.707277		well replicate 2	1.11899	1.02754	1.28764	1.02273	1.00504	1.03994	1.04711	0.975472
well replicate 3	0.852271	0.845609	0.748243	0.804148	0.861255	0.766707	0.776684	0.70961		well replicate 3	1.13385	1.10408	0.997544	1.00508	1.03272	1.04889	1.04474	1.02067
Data points in grey are excluded from calculations due to poor measurement quality

[truncated: 14 more sheets: Fig5c, Fig6a, Fig6b, SuppTable1 SPR, SuppTable1 Caco_Mic_Hep, SuppTable2 MIC, SuppTable8, SuppTable9, SuppTable10, SuppTable11, SuppFig1, SuppFig2, SuppFig3, SuppFig210]
