# Supplementary material for: Homo-BacPROTAC-induced degradation of ClpC1 as a strategy against drug-resistant mycobacteria
Source: Nat Commun. 2024 Mar 5;15:2005. doi: 10.1038/s41467-024-46218-7 (PMC10914731; doi:10.1038/s41467-024-46218-7)
Supplement: Supplementary file 4 — Source Data [file 41467_2024_46218_MOESM4_ESM.zip › SourceData/SuppFig7_Compound_10.xlsx]

## Sheet: 18144444_20210426x
Run 1; Ch 7; Fc 2-1 corr; Cy 22; 18144444; Conc 2.5 7.5 22 66.5 200 nM_X	Run 1; Ch 7; Fc 2-1 corr; Cy 22; 18144444; Conc 2.5 7.5 22 66.5 200 nM_Y	Run 1; Ch 7; Fc 2-1 corr; Cy 22; 18144444; Conc 2.5 7.5 22 66.5 200 nM; Fitted_X	Run 1; Ch 7; Fc 2-1 corr; Cy 22; 18144444; Conc 2.5 7.5 22 66.5 200 nM; Fitted_Y
-38.9	-0.992244	-38.9	0
-38.8	-1.5808	-38.8	0
-38.7	-0.79125	-38.7	0
-38.6	-0.4326	-38.6	0
-38.5	-0.2098	-38.5	0
-38.4	-0.254698	-38.4	0
-38.3	-0.06465	-38.3	0
-38.2	-0.08915	-38.2	0
-38.1	-0.10295	-38.1	0
-38	-0.04945	-38	0
-37.9	-0.0632001	-37.9	0
-37.8	-0.0279	-37.8	0
-37.7	0.01605	-37.7	0
-37.6	0.0095	-37.6	0
-37.5	0.0089	-37.5	0
-37.4	-0.104599	-37.4	0
-37.3	0.0329	-37.3	0
-37.2	0.6316	-37.2	0
-37.1	1.21405	-37.1	0
-37	1.6743	-37	0
-36.9	1.64055	-36.9	0
-36.8	1.43735	-36.8	0
-36.7	-0.0200001	-36.7	0
-36.6	-0.1477	-36.6	0
-36.5	-0.34995	-36.5	0
-36.4	-0.242399	-36.4	0
-36.3	-0.3082	-36.3	0
-36.2	-0.1813	-36.2	0
-36.1	-0.11825	-36.1	0
-36	-0.14095	-36	0
-35.9	-0.1058	-35.9	0
-35.8	-0.0486	-35.8	0
-35.7	-0.05385	-35.7	0
-35.6	-0.0463	-35.6	0
-35.5	-0.0562	-35.5	0
-35.4	-0.0534497	-35.4	0
-35.3	-0.054	-35.3	0
-35.2	-0.04575	-35.2	0
-35.1	-0.05785	-35.1	0
-35	-0.0691001	-35	0
-34.9	-0.0630497	-34.9	0
-34.8	-0.0785501	-34.8	0
-34.7	-0.0765	-34.7	0
-34.6	-0.0745	-34.6	0
-34.5	-0.05575	-34.5	0
-34.4	-0.0923492	-34.4	0
-34.3	-0.0993	-34.3	0
-34.2	-0.1029	-34.2	0
-34.1	-0.09915	-34.1	0
-34	-0.13085	-34	0
-33.9	-0.113849	-33.9	0
-33.8	-0.1253	-33.8	0
-33.7	-0.09785	-33.7	0
-33.6	-0.1229	-33.6	0
-33.5	-0.11425	-33.5	0
-33.4	-0.1089	-33.4	0
-33.3	-0.09	-33.3	0
-33.2	-0.0917	-33.2	0
-33.1	-0.0842	-33.1	0
-33	-0.06645	-33	0
-32.9	-0.0496998	-32.9	0
-32.8	-0.05485	-32.8	0
-32.7	-0.05285	-32.7	0
-32.6	-0.05935	-32.6	0
-32.5	-0.05855	-32.5	0
-32.4	-0.0771996	-32.4	0
-32.3	-0.06775	-32.3	0
-32.2	-0.05735	-32.2	0
-32.1	-0.05575	-32.1	0
-32	-0.06295	-32	0
-31.9	-0.05355	-31.9	0
-31.8	-0.05735	-31.8	0
-31.7	-0.0516999	-31.7	0
-31.6	-0.0645999	-31.6	0
-31.5	-0.0603	-31.5	0
-31.4	-0.0605	-31.4	0
-31.3	-0.05515	-31.3	0
-31.2	-0.0521999	-31.2	0
-31.1	-0.0591499	-31.1	0
-31	-0.0581	-31	0
-30.9	-0.05365	-30.9	0
-30.8	-0.0523	-30.8	0
-30.7	-0.0425	-30.7	0
-30.6	-0.0381	-30.6	0
-30.5	-0.0296	-30.5	0
-30.4	-0.02995	-30.4	0
-30.3	-0.0324	-30.3	0
-30.2	-0.0307999	-30.2	0
-30.1	-0.0274499	-30.1	0
-30	-0.0214	-30	0
-29.9	-0.02085	-29.9	0
-29.8	-0.0192	-29.8	0
-29.7	-0.0182999	-29.7	0
-29.6	-0.0192999	-29.6	0
-29.5	-0.0226	-29.5	0
-29.4	-0.02635	-29.4	0
-29.3	-0.0242	-29.3	0
-29.2	-0.0271999	-29.2	0
-29.1	-0.0325	-29.1	0
-29	-0.03065	-29	0
-28.9	-0.03025	-28.9	0
-28.8	-0.03615	-28.8	0
-28.7	-0.0353	-28.7	0
-28.6	-0.0304999	-28.6	0
-28.5	-0.0301	-28.5	0
-28.4	-0.03155	-28.4	0
-28.3	-0.03135	-28.3	0
-28.2	-0.03055	-28.2	0
-28.1	-0.0334999	-28.1	0
-28	-0.0295	-28	0
-27.9	-0.03245	-27.9	0
-27.8	-0.0314	-27.8	0
-27.7	-0.0317	-27.7	0
-27.6	-0.0309	-27.6	0
-27.5	-0.0284	-27.5	0
-27.4	-0.03125	-27.4	0
-27.3	-0.0319	-27.3	0
-27.2	-0.0320499	-27.2	0
-27.1	-0.0361999	-27.1	0
-27	-0.03945	-27	0
-26.9	-0.0353	-26.9	0
-26.8	-0.0381	-26.8	0
-26.7	-0.03825	-26.7	0
-26.6	-0.0424	-26.6	0
-26.5	-0.04545	-26.5	0
-26.4	-0.0476	-26.4	0
-26.3	-0.0462	-26.3	0
-26.2	-0.0478	-26.2	0
-26.1	-0.0443	-26.1	0
-26	-0.0385	-26	0
-25.9	-0.04005	-25.9	0
-25.8	-0.0373	-25.8	0
-25.7	-0.0379	-25.7	0
-25.6	-0.0412	-25.6	0
-25.5	-0.04165	-25.5	0
-25.4	-0.0392	-25.4	0
-25.3	-0.0366	-25.3	0
-25.2	-0.0373999	-25.2	0
-25.1	-0.03755	-25.1	0
-25	-0.0392	-25	0
-24.9	-0.0397	-24.9	0
-24.8	-0.04335	-24.8	0
-24.7	-0.0448	-24.7	0
-24.6	-0.04555	-24.6	0
-24.5	-0.04235	-24.5	0
-24.4	-0.0441	-24.4	0
-24.3	-0.0413	-24.3	0
-24.2	-0.03945	-24.2	0
-24.1	-0.0394	-24.1	0
-24	-0.0409	-24	0
-23.9	-0.0461	-23.9	0
-23.8	-0.04995	-23.8	0
-23.7	-0.0491	-23.7	0
-23.6	-0.04855	-23.6	0
-23.5	-0.04935	-23.5	0
-23.4	-0.0448	-23.4	0
-23.3	-0.04085	-23.3	0
-23.2	-0.04595	-23.2	0
-23.1	-0.0482499	-23.1	0
-23	-0.0463	-23	0
-22.9	-0.04715	-22.9	0
-22.8	-0.0439	-22.8	0
-22.7	-0.03975	-22.7	0
-22.6	-0.0392999	-22.6	0
-22.5	-0.0446	-22.5	0
-22.4	-0.0453	-22.4	0
-22.3	-0.0436	-22.3	0
-22.2	-0.0417	-22.2	0
-22.1	-0.04145	-22.1	0
-22	-0.0372	-22	0
-21.9	-0.03295	-21.9	0
-21.8	-0.0323	-21.8	0
-21.7	-0.0353	-21.7	0
-21.6	-0.0320501	-21.6	0
-21.5	-0.03545	-21.5	0
-21.4	-0.0376	-21.4	0
-21.3	-0.04135	-21.3	0
-21.2	-0.03685	-21.2	0
-21.1	-0.0271	-21.1	0
-21	-0.0111	-21	0
-20.9	0.0024	-20.9	0
-20.8	0.0119	-20.8	0
-20.7	0.00805009	-20.7	0
-20.6	0.00540006	-20.6	0
-20.5	0.0022	-20.5	0
-20.4	0.00405	-20.4	0
-20.3	-0.0032	-20.3	0
-20.2	0.000250008	-20.2	0
-20.1	0.00110004	-20.1	0
-20	-0.00275	-20	0
-19.9	0.0045	-19.9	0
-19.8	0.0119	-19.8	0
-19.7	0.013	-19.7	0
-19.6	0.01115	-19.6	0
-19.5	0.004	-19.5	0
-19.4	-0.00255	-19.4	0
-19.3	-0.00565	-19.3	0
-19.2	-0.0159998	-19.2	0
-19.1	-0.0254998	-19.1	0
-19	-0.03185	-19	0
-18.9	-0.0272	-18.9	0
-18.8	-0.0277	-18.8	0
-18.7	-0.0280499	-18.7	0
-18.6	-0.0265499	-18.6	0
-18.5	-0.02305	-18.5	0
-18.4	-0.01745	-18.4	0
-18.3	-0.0171	-18.3	0
-18.2	-0.024	-18.2	0
-18.1	-0.0162	-18.1	0
-18	-0.01555	-18	0
-17.9	-0.02015	-17.9	0
-17.8	-0.02715	-17.8	0
-17.7	-0.0235499	-17.7	0
-17.6	-0.0191998	-17.6	0
-17.5	-0.0264	-17.5	0
-17.4	-0.02125	-17.4	0
-17.3	-0.0245	-17.3	0
-17.2	-0.0288999	-17.2	0
-17.1	-0.0346999	-17.1	0
-17	-0.03025	-17	0
-16.9	-0.0361	-16.9	0
-16.8	-0.03355	-16.8	0
-16.7	-0.0338499	-16.7	0
-16.6	-0.0319998	-16.6	0
-16.5	-0.0232	-16.5	0
-16.4	-0.0137	-16.4	0
-16.3	-0.0144	-16.3	0
-16.2	-0.0247498	-16.2	0
-16.1	-0.0296498	-16.1	0
-16	-0.0184	-16	0
-15.9	-0.01375	-15.9	0
-15.8	-0.02035	-15.8	0
-15.7	-0.0237499	-15.7	0
-15.6	-0.0199499	-15.6	0
-15.5	-0.0309	-15.5	0
-15.4	-0.0433	-15.4	0
-15.3	-0.0472	-15.3	0
-15.2	-0.0427999	-15.2	0
-15.1	-0.04595	-15.1	0
-15	-0.0271	-15	0
-14.9	-0.01555	-14.9	0
-14.8	-0.01435	-14.8	0
-14.7	-0.00885008	-14.7	0
-14.6	-0.00195019	-14.6	0
-14.5	0.00245	-14.5	0
-14.4	-0.021	-14.4	0
-14.3	-0.0383	-14.3	0
-14.2	-0.0553001	-14.2	0
-14.1	-0.05115	-14.1	0
-14	-0.04905	-14	0
-13.9	-0.0531	-13.9	0
-13.8	-0.0553	-13.8	0
-13.7	-0.054	-13.7	0
-13.6	-0.05725	-13.6	0
-13.5	-0.0566	-13.5	0
-13.4	-0.0557	-13.4	0
-13.3	-0.0499	-13.3	0
-13.2	-0.0513	-13.2	0
-13.1	-0.0487	-13.1	0
-13	-0.0428	-13	0
-12.9	-0.0447	-12.9	0
-12.8	-0.04635	-12.8	0
-12.7	-0.05195	-12.7	0
-12.6	-0.04675	-12.6	0
-12.5	-0.04605	-12.5	0
-12.4	-0.041	-12.4	0
-12.3	-0.04595	-12.3	0
-12.2	-0.0414	-12.2	0
-12.1	-0.03765	-12.1	0
-12	-0.04775	-12	0
-11.9	-0.06	-11.9	0
-11.8	-0.059	-11.8	0
-11.7	-0.0554	-11.7	0
-11.6	-0.0543501	-11.6	0
-11.5	-0.0573	-11.5	0
-11.4	-0.0615	-11.4	0
-11.3	-0.0587	-11.3	0
-11.2	-0.0474001	-11.2	0
-11.1	-0.0428002	-11.1	0
-11	-0.03815	-11	0
-10.9	-0.0326	-10.9	0
-10.8	-0.02715	-10.8	0
-10.7	-0.0287	-10.7	0
-10.6	-0.0306	-10.6	0
-10.5	-0.0336	-10.5	0
-10.4	-0.03645	-10.4	0
-10.3	-0.0301	-10.3	0
-10.2	-0.0271	-10.2	0
-10.1	-0.0261	-10.1	0
-10	-0.0228	-10	0
-9.9	-0.02055	-9.9	0
-9.8	-0.02425	-9.8	0
-9.7	-0.02265	-9.7	0
-9.6	-0.01835	-9.6	0
-9.5	-0.0157	-9.5	0
-9.4	-0.01715	-9.4	0
-9.3	-0.02075	-9.3	0
-9.2	-0.0223001	-9.2	0
-9.1	-0.0271	-9.1	0
-9	-0.0321	-9	0
-8.9	-0.035	-8.9	0
-8.8	-0.0384	-8.8	0
-8.7	-0.0291001	-8.7	0
-8.6	-0.0219001	-8.6	0
-8.5	-0.0191	-8.5	0
-8.4	-0.0253	-8.4	0
-8.3	-0.02915	-8.3	0
-8.2	-0.02635	-8.2	0
-8.1	-0.0115	-8.1	0
-8	-0.01265	-8	0
-7.9	-0.021	-7.9	0
-7.8	-0.021	-7.8	0
-7.7	-0.0182	-7.7	0
-7.6	-0.01135	-7.6	0
-7.5	-0.0139	-7.5	0
-7.4	-0.0138	-7.4	0
-7.3	-0.0141	-7.3	0
-7.2	-0.01165	-7.2	0
-7.1	-0.01015	-7.1	0
-7	-0.0036	-7	0
-6.9	0.00324999	-6.9	0
-6.8	0.0031	-6.8	0
-6.7	-0.0014	-6.7	0
-6.6	-0.00175	-6.6	0
-6.5	0.0004	-6.5	0
-6.4	0.000899971	-6.4	0
-6.3	-0.0001	-6.3	0
-6.2	0.0038	-6.2	0
-6.1	-0.0013	-6.1	0
-6	-0.00055	-6	0
-5.9	-0.00425001	-5.9	0
-5.8	-0.0072	-5.8	0
-5.7	-0.0045	-5.7	0
-5.6	-0.0044	-5.6	0
-5.5	-0.00245	-5.5	0
-5.4	-0.000200091	-5.4	0
-5.3	-0.0029	-5.3	0
-5.2	-0.0042	-5.2	0
-5.1	-0.0032	-5.1	0
-5	-0.0014	-5	0
-4.9	-0.00430004	-4.9	0
-4.8	-0.00425	-4.8	0
-4.7	-0.01065	-4.7	0
-4.6	-0.0123	-4.6	0
-4.5	-0.0106	-4.5	0
-4.4	-0.01015	-4.4	0
-4.3	-0.0136	-4.3	0
-4.2	-0.01155	-4.2	0
-4.1	-0.008	-4.1	0
-4	-0.00435	-4	0
-3.9	-0.0059	-3.9	0
-3.8	-0.0069	-3.8	0
-3.7	-0.0018	-3.7	0
-3.6	4.99999e-05	-3.6	0
-3.5	0.0086	-3.5	0
-3.4	0.0134001	-3.4	0
-3.3	0.01345	-3.3	0
-3.2	0.0147	-3.2	0
-3.1	0.0174	-3.1	0
-3	0.01885	-3	0
-2.9	0.02175	-2.9	0
-2.8	0.01985	-2.8	0
-2.7	0.01915	-2.7	0
-2.6	0.01735	-2.6	0
-2.5	0.0253	-2.5	0
-2.4	0.0259001	-2.4	0
-2.3	0.027	-2.3	0
-2.2	0.02915	-2.2	0
-2.1	0.0265	-2.1	0
-2	0.02265	-2	0
-1.9	0.0199501	-1.9	0
-1.8	0.017	-1.8	0
-1.7	0.01935	-1.7	0
-1.6	0.026	-1.6	0
-1.5	0.04045	-1.5	0
-1.4	0.04045	-1.4	0
-1.3	0.04045	-1.3	0
-1.2	0.0370002	-1.2	0
-1.1	0.0349	-1.1	0
-1	0.0336	-1	0
-0.900002	0.0331999	-0.900002	0
-0.799999	0.03225	-0.799999	0
-0.700001	0.03225	-0.700001	0
-0.599998	0.0292	-0.599998	0
-0.5	0.0288	-0.5	0
-0.400002	0.0280051	-0.400002	0
-0.299999	0.0278	-0.299999	0
-0.200001	0.0278	-0.200001	0
-0.0999985	0.0267	-0.0999985	0
0	-0.037074	0	0
0.0999985	-0.037074	0.0999985	0
0.200001	-0.037074	0.200001	0.00223665
0.299999	-0.037074	0.299999	0.0044708
0.400002	-0.037074	0.400002	0.00670261
0.5	-0.037074	0.5	0.00893192
0.599998	-0.037074	0.599998	0.0111588
0.700001	-0.037074	0.700001	0.0133834
0.799999	-0.037074	0.799999	0.0156054
0.900002	-0.037074	0.900002	0.0178252
1	-0.037074	1	0.0200424
1.1	-0.0398703	1.1	0.0222572
1.2	-0.0410135	1.2	0.0244697
1.3	-0.0410135	1.3	0.0266797
1.4	-0.0398703	1.4	0.0288873
1.5	-0.037074	1.5	0.0310925
1.6	-0.0339663	1.6	0.0332953
1.7	-0.0317361	1.7	0.0354957
1.8	-0.0313114	1.8	0.0376936
1.9	-0.0297132	1.9	0.0398892
2	-0.0259824	2	0.0420823
2.1	-0.0214666	2.1	0.044273
2.2	-0.0259824	2.2	0.0464614
2.3	-0.0297132	2.3	0.0486472
2.4	-0.0317361	2.4	0.0508308
2.5	-0.0339663	2.5	0.0530118
2.6	-0.019522	2.6	0.0551905
2.7	-0.0295363	2.7	0.0573668
2.8	-0.0153494	2.8	0.0595406
2.9	-0.0192321	2.9	0.0617121
3	-0.00998671	3	0.0638812
3.1	-0.0170109	3.1	0.0660478
3.2	-0.0380192	3.2	0.0682121
3.3	-0.0254457	3.3	0.0703739
3.4	-0.0209452	3.4	0.0725334
3.5	-0.0149245	3.5	0.0746904
3.6	-0.0107949	3.6	0.076845
3.7	0.00271983	3.7	0.0789972
3.8	0.00478942	3.8	0.081147
3.9	0.0044741	3.9	0.0832945
4	-0.0014869	4	0.0854395
4.1	0.00482435	4.1	0.0875821
4.2	0.0110842	4.2	0.0897224
4.3	0.0124367	4.3	0.0918602
4.4	0.0126403	4.4	0.0939957
4.5	0.00256434	4.5	0.0961286
4.6	-0.000230546	4.6	0.0982593
4.7	0.0106353	4.7	0.100388
4.8	0.0116907	4.8	0.102513
4.9	0.0199244	4.9	0.104637
5	0.021116	5	0.106758
5.1	0.0311366	5.1	0.108876
5.2	0.0383531	5.2	0.110993
5.3	0.0405171	5.3	0.113107
5.4	0.033616	5.4	0.115218
5.5	0.0335294	5.5	0.117327
5.6	0.0301757	5.6	0.119434
5.7	0.0246707	5.7	0.121538
5.8	0.0248241	5.8	0.12364
5.9	0.0403627	5.9	0.12574
6	0.0488824	6	0.127837
6.1	0.0468421	6.1	0.129932
6.2	0.0517174	6.2	0.132024
6.3	0.0484705	6.3	0.134114
6.4	0.0499898	6.4	0.136202
6.5	0.0460901	6.5	0.138287
6.6	0.0562444	6.6	0.140369
6.7	0.058353	6.7	0.14245
6.8	0.0624167	6.8	0.144528
6.9	0.0643779	6.9	0.146604
7	0.0668888	7	0.148677
7.1	0.0677856	7.1	0.150748
7.2	0.0673822	7.2	0.152816
7.3	0.0635262	7.3	0.154882
7.4	0.0580146	7.4	0.156946
7.5	0.0562151	7.5	0.159008
7.6	0.063237	7.6	0.161067
7.7	0.0640476	7.7	0.163123
7.8	0.0649003	7.8	0.165178
7.9	0.068662	7.9	0.167229
8	0.0700663	8	0.169279
8.1	0.0739779	8.1	0.171326
8.2	0.0777919	8.2	0.173371
8.3	0.0803889	8.3	0.175413
8.4	0.0764426	8.4	0.177453
8.5	0.0800482	8.5	0.179491
8.6	0.086369	8.6	0.181526
8.7	0.0888261	8.7	0.183559
8.8	0.0853192	8.8	0.185589
8.9	0.0880749	8.9	0.187618
9	0.0911749	9	0.189643
9.1	0.0907761	9.1	0.191667
9.2	0.0944872	9.2	0.193688
9.3	0.0934898	9.3	0.195707
9.4	0.0978053	9.4	0.197723
9.5	0.0983133	9.5	0.199737
9.6	0.10227	9.6	0.201748
9.7	0.102776	9.7	0.203758
9.8	0.107237	9.8	0.205764
9.9	0.112612	9.9	0.207769
10	0.111518	10	0.209771
10.1	0.111378	10.1	0.211771
10.2	0.112087	10.2	0.213768
10.3	0.110596	10.3	0.215763
10.4	0.106797	10.4	0.217756
10.5	0.106601	10.5	0.219746
10.6	0.107809	10.6	0.221734
10.7	0.110424	10.7	0.22372
10.8	0.111981	10.8	0.225703
10.9	0.112151	10.9	0.227684
11	0.114018	11	0.229663
11.1	0.115684	11.1	0.231639
11.2	0.114989	11.2	0.233613
11.3	0.116704	11.3	0.235584
11.4	0.116666	11.4	0.237554
11.5	0.112662	11.5	0.239521
11.6	0.107955	11.6	0.241485
11.7	0.104615	11.7	0.243447
11.8	0.100417	11.8	0.245407
11.9	0.102782	11.9	0.247364
12	0.103647	12	0.249319
12.1	0.102161	12.1	0.251272
12.2	0.102016	12.2	0.253223
12.3	0.10297	12.3	0.255171
12.4	0.102484	12.4	0.257116
12.5	0.0999285	12.5	0.25906
12.6	0.0990915	12.6	0.261001
12.7	0.0941867	12.7	0.26294
12.8	0.101766	12.8	0.264876
12.9	0.108651	12.9	0.26681
13	0.110436	13	0.268742
13.1	0.113028	13.1	0.270671
13.2	0.1095	13.2	0.272598
13.3	0.105171	13.3	0.274523
13.4	0.104042	13.4	0.276445
13.5	0.101556	13.5	0.278365
13.6	0.0961225	13.6	0.280283
13.7	0.0869392	13.7	0.282198
13.8	0.0868668	13.8	0.284111
13.9	0.0835046	13.9	0.286022
14	0.0855021	14	0.28793
14.1	0.0891926	14.1	0.289836
14.2	0.0874767	14.2	0.29174
14.3	0.0815093	14.3	0.293641
14.4	0.0814001	14.4	0.295541
14.5	0.0768247	14.5	0.297437
14.6	0.0747613	14.6	0.299332
14.7	0.073604	14.7	0.301224
14.8	0.0800129	14.8	0.303114
14.9	0.0818201	14.9	0.305001
15	0.089828	15	0.306886
15.1	0.0928418	15.1	0.308769
15.2	0.0899488	15.2	0.31065
15.3	0.0894492	15.3	0.312528
15.4	0.0858913	15.4	0.314404
15.5	0.086957	15.5	0.316277
15.6	0.0870225	15.6	0.318149
15.7	0.0840897	15.7	0.320018
15.8	0.0898574	15.8	0.321884
15.9	0.087765	15.9	0.323749
16	0.0861311	16	0.325611
16.1	0.0813	16.1	0.32747
16.2	0.0789556	16.2	0.329328
16.3	0.074323	16.3	0.331183
16.4	0.065734	16.4	0.333036
16.5	0.0712605	16.5	0.334886
16.6	0.0673672	16.6	0.336735
16.7	0.0704468	16.7	0.33858
16.8	0.0718233	16.8	0.340424
16.9	0.0803593	16.9	0.342265
17	0.0814309	17	0.344104
17.1	0.0851902	17.1	0.345941
17.2	0.0882286	17.2	0.347776
17.3	0.0890738	17.3	0.349608
17.4	0.0991126	17.4	0.351438
17.5	0.104087	17.5	0.353265
17.6	0.10973	17.6	0.35509
17.7	0.119686	17.7	0.356913
17.8	0.122872	17.8	0.358734
17.9	0.11678	17.9	0.360552
18	0.123076	18	0.362368
18.1	0.115751	18.1	0.364182
18.2	0.130996	18.2	0.365994
18.3	0.130235	18.3	0.367803
18.4	0.122915	18.4	0.36961
18.5	0.129511	18.5	0.371415
18.6	0.129218	18.6	0.373217
18.7	0.128356	18.7	0.375017
18.8	0.129218	18.8	0.376815
18.9	0.129511	18.9	0.378611
19	0.129539	19	0.380404
19.1	0.130847	19.1	0.382195
19.2	0.130847	19.2	0.383984
19.3	0.131085	19.3	0.38577
19.4	0.131225	19.4	0.387554
19.5	0.13175	19.5	0.389336
19.6	0.131852	19.6	0.391116
19.7	0.131893	19.7	0.392893
19.8	0.132663	19.8	0.394668
19.9	0.13351	19.9	0.394668
20	0.3163	20	0.39424
20.1	0.3163	20.1	0.393812
20.2	0.3163	20.2	0.393384
20.3	0.31975	20.3	0.392957
20.4	0.31975	20.4	0.392531
20.5	0.3272	20.5	0.392105
20.6	0.3272	20.6	0.391679
20.7	0.32745	20.7	0.391254
20.8	0.3277	20.8	0.39083
20.9	0.3277	20.9	0.390406
21	0.3277	21	0.389983
21.1	0.3277	21.1	0.38956
21.2	0.3277	21.2	0.389137
21.3	0.3277	21.3	0.388715
21.4	0.3277	21.4	0.388294
21.5	0.3277	21.5	0.387873
21.6	0.3277	21.6	0.387452
21.7	0.3277	21.7	0.387032
21.8	0.32855	21.8	0.386613
21.9	0.329	21.9	0.386194
22	0.3308	22	0.385776
22.1	0.331	22.1	0.385358
22.2	0.3308	22.2	0.38494
22.3	0.33915	22.3	0.384523
22.4	0.3308	22.4	0.384106
22.5	0.2977	22.5	0.38369
22.6	0.3016	22.6	0.383275
22.7	0.30965	22.7	0.38286
22.8	0.29925	22.8	0.382445
22.9	0.2949	22.9	0.382031
23	0.2847	23	0.381618
23.1	0.2886	23.1	0.381205
23.2	0.285	23.2	0.380792
23.3	0.2751	23.3	0.38038
23.4	0.2825	23.4	0.379968
23.5	0.29025	23.5	0.379557
23.6	0.28995	23.6	0.379146
23.7	0.28645	23.7	0.378736
23.8	0.29335	23.8	0.378326
23.9	0.29365	23.9	0.377917
24	0.28555	24	0.377508
24.1	0.2928	24.1	0.3771
24.2	0.304	24.2	0.376692
24.3	0.30135	24.3	0.376285
24.4	0.30235	24.4	0.375878
24.5	0.31045	24.5	0.375472
24.6	0.31555	24.6	0.375066
24.7	0.3171	24.7	0.37466
24.8	0.31665	24.8	0.374255
24.9	0.31505	24.9	0.373851
25	0.3071	25	0.373447
25.1	0.2988	25.1	0.373043
25.2	0.29595	25.2	0.37264
25.3	0.29575	25.3	0.372238
25.4	0.29815	25.4	0.371835
25.5	0.2996	25.5	0.371434
25.6	0.30615	25.6	0.371033
25.7	0.3065	25.7	0.370632
25.8	0.30935	25.8	0.370232
25.9	0.31315	25.9	0.369832
26	0.3165	26	0.369433
26.1	0.31675	26.1	0.369034
26.2	0.32255	26.2	0.368635
26.3	0.32235	26.3	0.368237
26.4	0.32275	26.4	0.36784
26.5	0.3266	26.5	0.367443
26.6	0.33075	26.6	0.367046
26.7	0.3304	26.7	0.36665
26.8	0.3271	26.8	0.366255
26.9	0.3287	26.9	0.36586
27	0.33475	27	0.365465
27.1	0.33385	27.1	0.365071
27.2	0.33195	27.2	0.364677
27.3	0.3369	27.3	0.364284
27.4	0.3375	27.4	0.363891
27.5	0.3315	27.5	0.363498
27.6	0.3271	27.6	0.363107
27.7	0.3354	27.7	0.362715
27.8	0.33225	27.8	0.362324
27.9	0.32925	27.9	0.361933
28	0.3338	28	0.361543
28.1	0.3355	28.1	0.361154
28.2	0.3342	28.2	0.360765
28.3	0.3416	28.3	0.360376
28.4	0.33895	28.4	0.359987
28.5	0.3405	28.5	0.3596
28.6	0.34865	28.6	0.359212
28.7	0.35205	28.7	0.358825
28.8	0.35855	28.8	0.358439
28.9	0.36825	28.9	0.358053
29	0.36925	29	0.357667
29.1	0.37205	29.1	0.357282
29.2	0.37145	29.2	0.356897
29.3	0.3776	29.3	0.356513
29.4	0.3775	29.4	0.356129
29.5	0.3396	29.5	0.355746
29.6	0.31025	29.6	0.355363
29.7	0.3125	29.7	0.354981
29.8	0.323651	29.8	0.354598
29.9	0.3462	29.9	0.354217
30	0.32805	30	0.353836
30.1	0.33505	30.1	0.353455
30.2	0.33955	30.2	0.353075
30.3	0.35725	30.3	0.352695
30.4	0.3402	30.4	0.352316
30.5	0.42585	30.5	0.351937
30.6	1.3614	30.6	0.351558
30.7	1.4864	30.7	0.35118
30.8	1.1015	30.8	0.350802
30.9	1.22193	30.9	0.350425
31	0.447268	31	0.350048
31.1	0.410846	31.1	0.349672
31.2	0.0297001	31.2	0.349296
31.3	0.284499	31.3	0.348921
31.4	0.331998	31.4	0.348546
31.5	0.240802	31.5	0.348171
31.6	0.284851	31.6	0.347797
31.7	0.296501	31.7	0.347423
31.8	0.300751	31.8	0.34705
31.9	0.33925	31.9	0.346677
32	0.3339	32	0.346305
32.1	0.309351	32.1	0.345933
32.2	0.30275	32.2	0.345561
32.3	0.2987	32.3	0.34519
32.4	0.26615	32.4	0.344819
32.5	0.47685	32.5	0.344449
32.6	0.2615	32.6	0.344079
32.7	0.03725	32.7	0.34371
32.8	0.0091951	32.8	0.343341
32.9	0.176057	32.9	0.342972
33	0.101093	33	0.342604
33.1	0.184198	33.1	0.342237
33.2	0.34045	33.2	0.341869
33.3	0.239758	33.3	0.341502
33.4	0.550842	33.4	0.341136
33.5	0.282608	33.5	0.34077
33.6	-0.836	33.6	0.340404
33.7	-1.63415	33.7	0.340039
33.8	-1.4742	33.8	0.339674
33.9	-1.13402	33.9	0.33931
34	-0.235676	34	0.338946
34.1	0.0284986	34.1	0.338583
34.2	0.15635	34.2	0.33822
34.3	0.880398	34.3	0.337857
34.4	0.755996	34.4	0.337495
34.5	0.539654	34.5	0.337133
34.6	0.399501	34.6	0.336771
34.7	0.4286	34.7	0.33641
34.8	0.348251	34.8	0.33605
34.9	0.3525	34.9	0.33569
35	0.3332	35	0.33533
35.1	0.34115	35.1	0.334971
35.2	0.3347	35.2	0.334612
35.3	0.33605	35.3	0.334253
35.4	0.3308	35.4	0.333895
35.5	0.3393	35.5	0.333537
35.6	0.3161	35.6	0.33318
35.7	0.3341	35.7	0.332823
35.8	0.34895	35.8	0.332467
35.9	0.3211	35.9	0.332111
36	0.32205	36	0.331755
36.1	0.30475	36.1	0.3314
36.2	0.3196	36.2	0.331045
36.3	0.31245	36.3	0.330691
36.4	0.3063	36.4	0.330337
36.5	0.3109	36.5	0.329983
36.6	0.30985	36.6	0.32963
36.7	0.31195	36.7	0.329277
36.8	0.31145	36.8	0.328925
36.9	0.3097	36.9	0.328573
37	0.3198	37	0.328221
37.1	0.31925	37.1	0.32787
37.2	0.3234	37.2	0.327519
37.3	0.32845	37.3	0.327169
37.4	0.32195	37.4	0.326819
37.5	0.3182	37.5	0.326469
37.6	0.3203	37.6	0.32612
37.7	0.3268	37.7	0.325771
37.8	0.3265	37.8	0.325423
37.9	0.3335	37.9	0.325075
38	0.32735	38	0.324727
38.1	0.3209	38.1	0.32438
38.2	0.31815	38.2	0.324033
38.3	0.31635	38.3	0.323687
38.4	0.3144	38.4	0.323341
38.5	0.3149	38.5	0.322996
38.6	0.31725	38.6	0.32265
38.7	0.31305	38.7	0.322306
38.8	0.31735	38.8	0.321961
38.9	0.3243	38.9	0.321617
39	0.3233	39	0.321274
39.1	0.3215	39.1	0.32093
39.2	0.3181	39.2	0.320587
39.3	0.31715	39.3	0.320245
39.4	0.31265	39.4	0.319903
39.5	0.30885	39.5	0.319561
39.6	0.3051	39.6	0.31922
39.7	0.301	39.7	0.318879
39.8	0.3022	39.8	0.318539
39.9	0.30525	39.9	0.318199
40	0.30495	40	0.317859
40.1	0.30295	40.1	0.31752
40.2	0.30545	40.2	0.317181
40.3	0.30715	40.3	0.316842
40.4	0.30835	40.4	0.316504
40.5	0.308	40.5	0.316166
40.6	0.3081	40.6	0.315829
40.7	0.3063	40.7	0.315492
40.8	0.30335	40.8	0.315155
40.9	0.30495	40.9	0.314819
41	0.30955	41	0.314483
41.1	0.3067	41.1	0.314148
41.2	0.30455	41.2	0.313812
41.3	0.30215	41.3	0.313478
41.4	0.3029	41.4	0.313143
41.5	0.303	41.5	0.31281
41.6	0.30215	41.6	0.312476
41.7	0.30175	41.7	0.312143
41.8	0.29925	41.8	0.31181
41.9	0.2966	41.9	0.311478
42	0.29385	42	0.311145
42.1	0.29	42.1	0.310814
42.2	0.2871	42.2	0.310483
42.3	0.28385	42.3	0.310152
42.4	0.2784	42.4	0.309821
42.5	0.27665	42.5	0.309491
42.6	0.27945	42.6	0.309161
42.7	0.27365	42.7	0.308832
42.8	0.27555	42.8	0.308503
42.9	0.2771	42.9	0.308174
43	0.27835	43	0.307846
43.1	0.27455	43.1	0.307518
43.2	0.27465	43.2	0.30719
43.3	0.2771	43.3	0.306863
43.4	0.2859	43.4	0.306536
43.5	0.28585	43.5	0.30621
43.6	0.2868	43.6	0.305884
43.7	0.28795	43.7	0.305558
43.8	0.2855	43.8	0.305233
43.9	0.2861	43.9	0.304908
44	0.2839	44	0.304583
44.1	0.28175	44.1	0.304259
44.2	0.2799	44.2	0.303935
44.3	0.27725	44.3	0.303612
44.4	0.27675	44.4	0.303289
44.5	0.2804	44.5	0.302966
44.6	0.2798	44.6	0.302643
44.7	0.2821	44.7	0.302321
44.8	0.2809	44.8	0.302
44.9	0.2812	44.9	0.301679
45	0.28035	45	0.301358
45.1	0.27865	45.1	0.301037
45.2	0.27915	45.2	0.300717
45.3	0.27755	45.3	0.300397
45.4	0.28045	45.4	0.300078
45.5	0.27815	45.5	0.299758
45.6	0.28095	45.6	0.29944
45.7	0.2848	45.7	0.299121
45.8	0.28815	45.8	0.298803
45.9	0.2907	45.9	0.298486
46	0.2887	46	0.298168
46.1	0.2878	46.1	0.297851
46.2	0.2903	46.2	0.297535
46.3	0.28935	46.3	0.297219
46.4	0.2933	46.4	0.296903
46.5	0.29255	46.5	0.296587
46.6	0.29365	46.6	0.296272
46.7	0.295	46.7	0.295957
46.8	0.29625	46.8	0.295643
46.9	0.2969	46.9	0.295329
47	0.3102	47	0.295015
47.1	0.3196	47.1	0.294702
47.2	0.3278	47.2	0.294389
47.3	0.3366	47.3	0.294076
47.4	0.34695	47.4	0.293764
47.5	0.35235	47.5	0.293452
47.6	0.34925	47.6	0.29314
47.7	0.35145	47.7	0.292829
47.8	0.361	47.8	0.292518
47.9	0.36895	47.9	0.292207
48	0.3706	48	0.291897
48.1	0.3708	48.1	0.291587
48.2	0.37755	48.2	0.291278
48.3	0.3802	48.3	0.290969
48.4	0.3797	48.4	0.29066
48.5	0.3716	48.5	0.290351
48.6	0.3688	48.6	0.290043
48.7	0.3611	48.7	0.289735
48.8	0.3548	48.8	0.289428
48.9	0.3497	48.9	0.289121
49	0.35535	49	0.288814
49.1	0.35865	49.1	0.288508
49.2	0.35535	49.2	0.288202
49.3	0.3545	49.3	0.287896
49.4	0.36045	49.4	0.287591
49.5	0.358	49.5	0.287286
49.6	0.35495	49.6	0.286981
49.7	0.35405	49.7	0.286677
49.8	0.3614	49.8	0.286373
49.9	0.36355	49.9	0.286069
50	0.3591	50	0.285766
50.1	0.3656	50.1	0.285463
50.2	0.3675	50.2	0.28516
50.3	0.36315	50.3	0.284858
50.4	0.36495	50.4	0.284556
50.5	0.3798	50.5	0.284255
50.6	0.3809	50.6	0.283953
50.7	0.3768	50.7	0.283652
50.8	0.3648	50.8	0.283352
50.9	0.3575	50.9	0.283052
51	0.36135	51	0.282752
51.1	0.36095	51.1	0.282452
51.2	0.3539	51.2	0.282153
51.3	0.35855	51.3	0.281854
51.4	0.3634	51.4	0.281555
51.5	0.36345	51.5	0.281257
51.6	0.3687	51.6	0.280959
51.7	0.3741	51.7	0.280662
51.8	0.3611	51.8	0.280365
51.9	0.34985	51.9	0.280068
52	0.3329	52	0.279771
52.1	0.3224	52.1	0.279475
52.2	0.3218	52.2	0.279179
52.3	0.3192	52.3	0.278884
52.4	0.32105	52.4	0.278588
52.5	0.33335	52.5	0.278293
52.6	0.3498	52.6	0.277999
52.7	0.35935	52.7	0.277705
52.8	0.3537	52.8	0.277411
52.9	0.349	52.9	0.277117
53	0.3234	53	0.276824
53.1	0.2974	53.1	0.276531
53.2	0.29265	53.2	0.276239
53.3	0.27265	53.3	0.275946
53.4	0.26305	53.4	0.275654
53.5	0.25845	53.5	0.275363
53.6	0.25455	53.6	0.275072
53.7	0.25245	53.7	0.274781
53.8	0.2522	53.8	0.27449
53.9	0.2639	53.9	0.2742
54	0.2611	54	0.27391
54.1	0.2605	54.1	0.27362
54.2	0.268	54.2	0.273331
54.3	0.2832	54.3	0.273042
54.4	0.27105	54.4	0.272753
54.5	0.26435	54.5	0.272465
54.6	0.2589	54.6	0.272177
54.7	0.25615	54.7	0.271889
54.8	0.24835	54.8	0.271602
54.9	0.24075	54.9	0.271315
55	0.2384	55	0.271028
55.1	0.24315	55.1	0.270741
55.2	0.25005	55.2	0.270455
55.3	0.25855	55.3	0.27017
55.4	0.2619	55.4	0.269884
55.5	0.2642	55.5	0.269599
55.6	0.27395	55.6	0.269314
55.7	0.27675	55.7	0.26903
55.8	0.28025	55.8	0.268746
55.9	0.2752	55.9	0.268462
56	0.27455	56	0.268178
56.1	0.26255	56.1	0.267895
56.2	0.24845	56.2	0.267612
56.3	0.2311	56.3	0.267329
56.4	0.2272	56.4	0.267047
56.5	0.22625	56.5	0.266765
56.6	0.2341	56.6	0.266483
56.7	0.2465	56.7	0.266202
56.8	0.2567	56.8	0.265921
56.9	0.26005	56.9	0.26564
57	0.2612	57	0.26536
57.1	0.2658	57.1	0.26508
57.2	0.27365	57.2	0.2648
57.3	0.27455	57.3	0.264521
57.4	0.2736	57.4	0.264242
57.5	0.2784	57.5	0.263963
57.6	0.283	57.6	0.263684
57.7	0.2779	57.7	0.263406
57.8	0.27355	57.8	0.263128
57.9	0.2655	57.9	0.262851
58	0.2528	58	0.262573
58.1	0.24685	58.1	0.262296
58.2	0.24355	58.2	0.26202
58.3	0.24025	58.3	0.261743
58.4	0.2409	58.4	0.261467
58.5	0.24105	58.5	0.261191
58.6	0.24505	58.6	0.260916
58.7	0.2394	58.7	0.260641
58.8	0.2434	58.8	0.260366
58.9	0.24255	58.9	0.260092
59	0.247	59	0.259817
59.1	0.24995	59.1	0.259543
59.2	0.2522	59.2	0.25927
59.3	0.2505	59.3	0.258997
59.4	0.2522	59.4	0.258724
59.5	0.25575	59.5	0.258451
59.6	0.25885	59.6	0.258178
59.7	0.27295	59.7	0.257906
59.8	0.28445	59.8	0.257635
59.9	0.2928	59.9	0.257363
60	0.3062	60	0.257092
60.1	0.3146	60.1	0.256821
60.2	0.31835	60.2	0.256551
60.3	0.3158	60.3	0.25628
60.4	0.31815	60.4	0.25601
60.5	0.31735	60.5	0.255741
60.6	0.3198	60.6	0.255471
60.7	0.3164	60.7	0.255202
60.8	0.31315	60.8	0.254933
60.9	0.30685	60.9	0.254665
61	0.3023	61	0.254397
61.1	0.29465	61.1	0.254129
61.2	0.28965	61.2	0.253861
61.3	0.2859	61.3	0.253594
61.4	0.28825	61.4	0.253327
61.5	0.287	61.5	0.25306
61.6	0.2852	61.6	0.252794
61.7	0.2876	61.7	0.252528
61.8	0.2915	61.8	0.252262
61.9	0.28805	61.9	0.251997
62	0.28945	62	0.251731
62.1	0.28935	62.1	0.251466
62.2	0.28935	62.2	0.251202
62.3	0.28685	62.3	0.250937
62.4	0.2824	62.4	0.250673
62.5	0.2795	62.5	0.25041
62.6	0.28305	62.6	0.250146
62.7	0.28185	62.7	0.249883
62.8	0.2827	62.8	0.24962
62.9	0.2791	62.9	0.249358
63	0.2823	63	0.249095
63.1	0.28585	63.1	0.248833
63.2	0.2866	63.2	0.248572
63.3	0.28485	63.3	0.24831
63.4	0.28335	63.4	0.248049
63.5	0.28145	63.5	0.247788
63.6	0.28155	63.6	0.247528
63.7	0.2809	63.7	0.247267
63.8	0.28255	63.8	0.247007
63.9	0.2807	63.9	0.246748
64	0.28205	64	0.246488
64.1	0.28495	64.1	0.246229
64.2	0.2837	64.2	0.24597
64.3	0.28335	64.3	0.245712
64.4	0.2865	64.4	0.245454
64.5	0.28845	64.5	0.245196
64.6	0.28605	64.6	0.244938
64.7	0.28515	64.7	0.244681
64.8	0.2814	64.8	0.244423
64.9	0.282	64.9	0.244167
65	0.28245	65	0.24391
65.1	0.2797	65.1	0.243654
65.2	0.2757	65.2	0.243398
65.3	0.27565	65.3	0.243142
65.4	0.27515	65.4	0.242887
65.5	0.2759	65.5	0.242632
65.6	0.2768	65.6	0.242377
65.7	0.2787	65.7	0.242122
65.8	0.27395	65.8	0.241868
65.9	0.27405	65.9	0.241614
66	0.26475	66	0.24136
66.1	0.26465	66.1	0.241107
66.2	0.25925	66.2	0.240854
66.3	0.2619	66.3	0.240601
66.4	0.26195	66.4	0.240348
66.5	0.26665	66.5	0.240096
66.6	0.266	66.6	0.239844
66.7	0.2592	66.7	0.239592
66.8	0.25115	66.8	0.23934
66.9	0.25085	66.9	0.239089
67	0.2525	67	0.238838
67.1	0.25145	67.1	0.238588
67.2	0.24895	67.2	0.238337
67.3	0.25535	67.3	0.238087
67.4	0.2532	67.4	0.237837
67.5	0.2509	67.5	0.237588
67.6	0.25855	67.6	0.237338
67.7	0.2633	67.7	0.237089
67.8	0.2633	67.8	0.236841
67.9	0.26785	67.9	0.236592
68	0.26595	68	0.236344
68.1	0.2675	68.1	0.236096
68.2	0.26415	68.2	0.235849
68.3	0.2664	68.3	0.235601
68.4	0.2655	68.4	0.235354
68.5	0.2642	68.5	0.235107
68.6	0.2641	68.6	0.234861
68.7	0.2676	68.7	0.234614
68.8	0.26465	68.8	0.234368
68.9	0.26585	68.9	0.234123
69	0.2629	69	0.233877
69.1	0.2618	69.1	0.233632
69.2	0.26205	69.2	0.233387
69.3	0.26235	69.3	0.233142
69.4	0.26055	69.4	0.232898
69.5	0.2581	69.5	0.232654
69.6	0.26185	69.6	0.23241
69.7	0.26005	69.7	0.232167
69.8	0.26605	69.8	0.231923
69.9	0.26495	69.9	0.23168
70	0.267	70	0.231437
70.1	0.27355	70.1	0.231195
70.2	0.27385	70.2	0.230953
70.3	0.2696	70.3	0.230711
70.4	0.2684	70.4	0.230469
70.5	0.27015	70.5	0.230228
70.6	0.2714	70.6	0.229986
70.7	0.27155	70.7	0.229745
70.8	0.2731	70.8	0.229505
70.9	0.2745	70.9	0.229264
71	0.275	71	0.229024
71.1	0.26835	71.1	0.228784
71.2	0.26745	71.2	0.228545
71.3	0.2631	71.3	0.228305
71.4	0.25155	71.4	0.228066
71.5	0.2477	71.5	0.227828
71.6	0.25135	71.6	0.227589
71.7	0.25595	71.7	0.227351
71.8	0.25505	71.8	0.227113
71.9	0.2568	71.9	0.226875
72	0.2528	72	0.226638
72.1	0.25285	72.1	0.2264
72.2	0.24825	72.2	0.226163
72.3	0.24845	72.3	0.225927
72.4	0.253	72.4	0.22569
72.5	0.24925	72.5	0.225454
72.6	0.24925	72.6	0.225218
72.7	0.2466	72.7	0.224982
72.8	0.25365	72.8	0.224747
72.9	0.2538	72.9	0.224512
73	0.25785	73	0.224277
73.1	0.2589	73.1	0.224042
73.2	0.2696	73.2	0.223808
73.3	0.26415	73.3	0.223574
73.4	0.2636	73.4	0.22334
73.5	0.2632	73.5	0.223106
73.6	0.2688	73.6	0.222873
73.7	0.27595	73.7	0.22264
73.8	0.2823	73.8	0.222407
73.9	0.2858	73.9	0.222174
74	0.2858	74	0.221942
74.1	0.2858	74.1	0.22171
74.2	0.2823	74.2	0.221478
74.3	0.2823	74.3	0.221246
74.4	0.27595	74.4	0.221015
74.5	0.27595	74.5	0.220784
74.6	0.2722	74.6	0.220553
74.7	0.2688	74.7	0.220323
74.8	0.266594	74.8	0.220092
74.9	0.2632	74.9	0.219862
75	0.25682	75	0.219632
75.1	0.256025	75.1	0.219632
75.2	0.253927	75.2	0.226055
75.3	0.253927	75.3	0.23247
75.4	0.253927	75.4	0.238875
75.5	0.253927	75.5	0.245271
75.6	0.253927	75.6	0.251659
75.7	0.253927	75.7	0.258038
75.8	0.253927	75.8	0.264408
75.9	0.253927	75.9	0.270769
76	0.253927	76	0.277122
76.1	0.252576	76.1	0.283465
76.2	0.25142	76.2	0.2898
76.3	0.25142	76.3	0.296126
76.4	0.252576	76.4	0.302442
76.5	0.253927	76.5	0.30875
76.6	0.254693	76.6	0.315049
76.7	0.254693	76.7	0.321339
76.8	0.254693	76.8	0.32762
76.9	0.254918	76.9	0.333892
77	0.255877	77	0.340155
77.1	0.256396	77.1	0.346409
77.2	0.260223	77.2	0.352654
77.3	0.260223	77.3	0.358891
77.4	0.255877	77.4	0.365118
77.5	0.255877	77.5	0.371336
77.6	0.242399	77.6	0.377545
77.7	0.257929	77.7	0.383744
77.8	0.263757	77.8	0.389936
77.9	0.263102	77.9	0.396117
78	0.280913	78	0.40229
78.1	0.287729	78.1	0.408453
78.2	0.299756	78.2	0.414608
78.3	0.313807	78.3	0.420753
78.4	0.313961	78.4	0.426889
78.5	0.323138	78.5	0.433016
78.6	0.320779	78.6	0.439134
78.7	0.330068	78.7	0.445243
78.8	0.333445	78.8	0.451343
78.9	0.330792	78.9	0.457433
79	0.329148	79	0.463514
79.1	0.332124	79.1	0.469585
79.2	0.335546	79.2	0.475648
79.3	0.336674	79.3	0.481702
79.4	0.344229	79.4	0.487746
79.5	0.348645	79.5	0.493781
79.6	0.359472	79.6	0.499806
79.7	0.368794	79.7	0.505822
79.8	0.373185	79.8	0.51183
79.9	0.373747	79.9	0.517827
80	0.37452	80	0.523816
80.1	0.383198	80.1	0.529795
80.2	0.393174	80.2	0.535764
80.3	0.40104	80.3	0.541725
80.4	0.407449	80.4	0.547676
80.5	0.409518	80.5	0.553617
80.6	0.413178	80.6	0.55955
80.7	0.424296	80.7	0.565472
80.8	0.430675	80.8	0.571386
80.9	0.429027	80.9	0.57729
81	0.428594	81	0.583185
81.1	0.427194	81.1	0.58907
81.2	0.422495	81.2	0.594945
81.3	0.423054	81.3	0.600812
81.4	0.421363	81.4	0.606669
81.5	0.423828	81.5	0.612516
81.6	0.427452	81.6	0.618353
81.7	0.43273	81.7	0.624182
81.8	0.435544	81.8	0.630001
81.9	0.435698	81.9	0.63581
82	0.439565	82	0.64161
82.1	0.443439	82.1	0.6474
82.2	0.448107	82.2	0.65318
82.3	0.452383	82.3	0.658952
82.4	0.455608	82.4	0.664713
82.5	0.460822	82.5	0.670465
82.6	0.464198	82.6	0.676207
82.7	0.472166	82.7	0.68194
82.8	0.477386	82.8	0.687664
82.9	0.483659	82.9	0.693377
83	0.492034	83	0.699081
83.1	0.496397	83.1	0.704775
83.2	0.500319	83.2	0.710459
83.3	0.506687	83.3	0.716135
83.4	0.510857	83.4	0.7218
83.5	0.515172	83.5	0.727455
83.6	0.519198	83.6	0.733101
83.7	0.527327	83.7	0.738737
83.8	0.533202	83.8	0.744364
83.9	0.54077	83.9	0.749981
84	0.544784	84	0.755588
84.1	0.55246	84.1	0.761185
84.2	0.557574	84.2	0.766772
84.3	0.563051	84.3	0.772351
84.4	0.56641	84.4	0.777919
84.5	0.568668	84.5	0.783477
84.6	0.57283	84.6	0.789025
84.7	0.578905	84.7	0.794564
84.8	0.581911	84.8	0.800093
84.9	0.588373	84.9	0.805612
85	0.59359	85	0.811121
85.1	0.599904	85.1	0.816621
85.2	0.606618	85.2	0.82211
85.3	0.612489	85.3	0.82759
85.4	0.621311	85.4	0.83306
85.5	0.622173	85.5	0.83852
85.6	0.624541	85.6	0.84397
85.7	0.627254	85.7	0.84941
85.8	0.634082	85.8	0.854841
85.9	0.640007	85.9	0.860261
86	0.643635	86	0.865672
86.1	0.652669	86.1	0.871073
86.2	0.659495	86.2	0.876463
86.3	0.666117	86.3	0.881844
86.4	0.673049	86.4	0.887215
86.5	0.674364	86.5	0.892576
86.6	0.675227	86.6	0.897927
86.7	0.677299	86.7	0.903268
86.8	0.682671	86.8	0.908599
86.9	0.693948	86.9	0.91392
87	0.700029	87	0.919231
87.1	0.709206	87.1	0.924532
87.2	0.714032	87.2	0.929823
87.3	0.715447	87.3	0.935105
87.4	0.7202	87.4	0.940376
87.5	0.717846	87.5	0.945637
87.6	0.720358	87.6	0.950888
87.7	0.723673	87.7	0.956129
87.8	0.734052	87.8	0.96136
87.9	0.74869	87.9	0.966581
88	0.754866	88	0.971792
88.1	0.757053	88.1	0.976992
88.2	0.765552	88.2	0.982183
88.3	0.765677	88.3	0.987364
88.4	0.770769	88.4	0.992534
88.5	0.782602	88.5	0.997695
88.6	0.792098	88.6	1.00284
88.7	0.793629	88.7	1.00799
88.8	0.7843	88.8	1.01312
88.9	0.774476	88.9	1.01824
89	0.771939	89	1.02335
89.1	0.767135	89.1	1.02845
89.2	0.770064	89.2	1.03353
89.3	0.777366	89.3	1.03861
89.4	0.77795	89.4	1.04368
89.5	0.783353	89.5	1.04874
89.6	0.791504	89.6	1.05379
89.7	0.799003	89.7	1.05883
89.8	0.801561	89.8	1.06386
89.9	0.809968	89.9	1.06888
90	0.811068	90	1.07389
90.1	0.815137	90.1	1.07888
90.2	0.814907	90.2	1.08387
90.3	0.826393	90.3	1.08885
90.4	0.830165	90.4	1.09382
90.5	0.824808	90.5	1.09877
90.6	0.820003	90.6	1.10372
90.7	0.819116	90.7	1.10866
90.8	0.819224	90.8	1.11358
90.9	0.819193	90.9	1.1185
91	0.821065	91	1.12341
91.1	0.824239	91.1	1.1283
91.2	0.829609	91.2	1.13319
91.3	0.84175	91.3	1.13806
91.4	0.843184	91.4	1.14293
91.5	0.842551	91.5	1.14778
91.6	0.836766	91.6	1.15263
91.7	0.82768	91.7	1.15746
91.8	0.828503	91.8	1.16228
91.9	0.826445	91.9	1.1671
92	0.835434	92	1.1719
92.1	0.838086	92.1	1.17669
92.2	0.845501	92.2	1.18148
92.3	0.849843	92.3	1.18625
92.4	0.847728	92.4	1.19101
92.5	0.856129	92.5	1.19576
92.6	0.856971	92.6	1.2005
92.7	0.863809	92.7	1.20524
92.8	0.874806	92.8	1.20996
92.9	0.875948	92.9	1.21467
93	0.869109	93	1.21937
93.1	0.879803	93.1	1.22406
93.2	0.875528	93.2	1.22874
93.3	0.886578	93.3	1.23341
93.4	0.903005	93.4	1.23806
93.5	0.915377	93.5	1.24271
93.6	0.922493	93.6	1.24735
93.7	0.938784	93.7	1.25198
93.8	0.96005	93.8	1.2566
93.9	0.988168	93.9	1.2612
94	0.962937	94	1.2658
94.1	0.96005	94.1	1.27039
94.2	0.96005	94.2	1.27496
94.3	0.962937	94.3	1.27953
94.4	0.988168	94.4	1.28408
94.5	0.989766	94.5	1.28863
94.6	0.998484	94.6	1.29316
94.7	0.998648	94.7	1.29768
94.8	1.02293	94.8	1.3022
94.9	1.02303	94.9	1.3067
95	1.1674	95	1.3067
95.1	1.16975	95.1	1.30492
95.2	1.17005	95.2	1.30315
95.3	1.18365	95.3	1.30138
95.4	1.18365	95.4	1.29961
95.5	1.1853	95.5	1.29785
95.6	1.1853	95.6	1.29609
95.7	1.1853	95.7	1.29433
95.8	1.1853	95.8	1.29258
95.9	1.1853	95.9	1.29083
96	1.1918	96	1.28908
96.1	1.1968	96.1	1.28734
96.2	1.1975	96.2	1.28559
96.3	1.1968	96.3	1.28386
96.4	1.1918	96.4	1.28212
96.5	1.1853	96.5	1.28039
96.6	1.1918	96.6	1.27866
96.7	1.1975	96.7	1.27694
96.8	1.1853	96.8	1.27522
96.9	1.1847	96.9	1.2735
97	1.18365	97	1.27178
97.1	1.1817	97.1	1.27007
97.2	1.1806	97.2	1.26836
97.3	1.1763	97.3	1.26665
97.4	1.16615	97.4	1.26495
97.5	1.18095	97.5	1.26325
97.6	1.18565	97.6	1.26155
97.7	1.17915	97.7	1.25986
97.8	1.1819	97.8	1.25817
97.9	1.1859	97.9	1.25648
98	1.18175	98	1.25479
98.1	1.18655	98.1	1.25311
98.2	1.17665	98.2	1.25143
98.3	1.1693	98.3	1.24976
98.4	1.167	98.4	1.24808
98.5	1.1676	98.5	1.24641
98.6	1.173	98.6	1.24475
98.7	1.1645	98.7	1.24308
98.8	1.16915	98.8	1.24142
98.9	1.1641	98.9	1.23976
99	1.1635	99	1.23811
99.1	1.16125	99.1	1.23646
99.2	1.15815	99.2	1.23481
99.3	1.1646	99.3	1.23316
99.4	1.166	99.4	1.23152
99.5	1.1705	99.5	1.22988
99.6	1.1678	99.6	1.22824
99.7	1.17025	99.7	1.2266
99.8	1.17605	99.8	1.22497
99.9	1.1795	99.9	1.22334
100	1.1929	100	1.22172
100.1	1.20375	100.1	1.22009
100.2	1.20355	100.2	1.21847
100.3	1.2096	100.3	1.21686
100.4	1.20575	100.4	1.21524
100.5	1.19145	100.5	1.21363
100.6	1.17835	100.6	1.21202
100.7	1.17805	100.7	1.21042
100.8	1.17665	100.8	1.20881
100.9	1.18425	100.9	1.20721
101	1.18565	101	1.20562
101.1	1.1876	101.1	1.20402
101.2	1.1867	101.2	1.20243
101.3	1.1858	101.3	1.20084
101.4	1.1946	101.4	1.19925
101.5	1.19715	101.5	1.19767
101.6	1.19175	101.6	1.19609
101.7	1.1927	101.7	1.19451
101.8	1.18345	101.8	1.19294
101.9	1.1807	101.9	1.19136
102	1.18075	102	1.18979
102.1	1.1854	102.1	1.18823
102.2	1.18465	102.2	1.18666
102.3	1.1855	102.3	1.1851
102.4	1.18575	102.4	1.18354
102.5	1.1825	102.5	1.18199
102.6	1.17515	102.6	1.18043
102.7	1.17115	102.7	1.17888
102.8	1.1664	102.8	1.17733
102.9	1.17025	102.9	1.17579
103	1.1707	103	1.17424
103.1	1.1675	103.1	1.1727
103.2	1.16875	103.2	1.17117
103.3	1.1659	103.3	1.16963
103.4	1.16215	103.4	1.1681
103.5	1.1594	103.5	1.16657
103.6	1.16015	103.6	1.16504
103.7	1.1598	103.7	1.16352
103.8	1.1605	103.8	1.162
103.9	1.1605	103.9	1.16048
104	1.16685	104	1.15896
104.1	1.1711	104.1	1.15745
104.2	1.16195	104.2	1.15594
104.3	1.162	104.3	1.15443
104.4	1.14925	104.4	1.15292
104.5	1.12795	104.5	1.15142
104.6	1.11275	104.6	1.14992
104.7	1.09465	104.7	1.14842
104.8	1.0974	104.8	1.14692
104.9	1.1114	104.9	1.14543
105	1.1116	105	1.14394
105.1	1.12975	105.1	1.14245
105.2	1.0967	105.2	1.14096
105.3	1.0978	105.3	1.13948
105.4	1.02645	105.4	1.138
105.5	1.13545	105.5	1.13652
105.6	1.74695	105.6	1.13504
105.7	1.88235	105.7	1.13357
105.8	1.8171	105.8	1.1321
105.9	1.1487	105.9	1.13063
106	1.25105	106	1.12917
106.1	1.06296	106.1	1.1277
106.2	1.0329	106.2	1.12624
106.3	1.2489	106.3	1.12478
106.4	1.14935	106.4	1.12333
106.5	1.1488	106.5	1.12187
106.6	1.18011	106.6	1.12042
106.7	1.2096	106.7	1.11897
106.8	1.16065	106.8	1.11753
106.9	1.15135	106.9	1.11608
107	1.125	107	1.11464
107.1	1.1024	107.1	1.1132
107.2	1.0707	107.2	1.11177
107.3	1.06515	107.3	1.11033
107.4	1.20495	107.4	1.1089
107.5	1.3087	107.5	1.10747
107.6	0.9176	107.6	1.10604
107.7	0.6756	107.7	1.10462
107.8	0.72805	107.8	1.1032
107.9	1.0056	107.9	1.10178
108	0.90315	108	1.10036
108.1	0.816258	108.1	1.09894
108.2	1.0485	108.2	1.09753
108.3	1.0898	108.3	1.09612
108.4	1.17565	108.4	1.09471
108.5	1.80625	108.5	1.0933
108.6	1.73829	108.6	1.0919
108.7	1.69405	108.7	1.0905
108.8	1.5754	108.8	1.0891
108.9	0.5934	108.9	1.0877
109	0.741	109	1.08631
109.1	0.8294	109.1	1.08492
109.2	0.9633	109.2	1.08353
109.3	1.1251	109.3	1.08214
109.4	1.1191	109.4	1.08075
109.5	1.1828	109.5	1.07937
109.6	1.14875	109.6	1.07799
109.7	1.17845	109.7	1.07661
109.8	1.1615	109.8	1.07524
109.9	1.1444	109.9	1.07386
110	1.13495	110	1.07249
110.1	1.1231	110.1	1.07112
110.2	1.1105	110.2	1.06975
110.3	1.1058	110.3	1.06839
110.4	1.1057	110.4	1.06703
110.5	1.0892	110.5	1.06566
110.6	1.09935	110.6	1.06431
110.7	1.0883	110.7	1.06295
110.8	1.10265	110.8	1.0616
110.9	1.1113	110.9	1.06024
111	1.1136	111	1.05889
111.1	1.0921	111.1	1.05755
111.2	1.09535	111.2	1.0562
111.3	1.0896	111.3	1.05486
111.4	1.09285	111.4	1.05352
111.5	1.0903	111.5	1.05218
111.6	1.0864	111.6	1.05084
111.7	1.0837	111.7	1.04951
111.8	1.08885	111.8	1.04818
111.9	1.0841	111.9	1.04685
112	1.0799	112	1.04552
112.1	1.0814	112.1	1.04419
112.2	1.0725	112.2	1.04287
112.3	1.0611	112.3	1.04155
112.4	1.06195	112.4	1.04023
112.5	1.0544	112.5	1.03891
112.6	1.0522	112.6	1.0376
112.7	1.05255	112.7	1.03628
112.8	1.043	112.8	1.03497
112.9	1.0448	112.9	1.03366
113	1.0418	113	1.03236
113.1	1.03185	113.1	1.03105
113.2	1.03935	113.2	1.02975
113.3	1.04745	113.3	1.02845
113.4	1.05055	113.4	1.02715
113.5	1.04975	113.5	1.02585
113.6	1.04965	113.6	1.02456
113.7	1.05225	113.7	1.02327
113.8	1.0441	113.8	1.02198
113.9	1.04495	113.9	1.02069
114	1.0428	114	1.0194
114.1	1.0356	114.1	1.01812
114.2	1.0337	114.2	1.01684
114.3	1.03145	114.3	1.01556
114.4	1.03915	114.4	1.01428
114.5	1.0398	114.5	1.013
114.6	1.0357	114.6	1.01173
114.7	1.0348	114.7	1.01046
114.8	1.03405	114.8	1.00919
114.9	1.03555	114.9	1.00792
115	1.03695	115	1.00665
115.1	1.0377	115.1	1.00539
115.2	1.0361	115.2	1.00413
115.3	1.03485	115.3	1.00287
115.4	1.03315	115.4	1.00161
115.5	1.03245	115.5	1.00036
115.6	1.0307	115.6	0.999101
115.7	1.0276	115.7	0.997849
115.8	1.0285	115.8	0.996599
115.9	1.02565	115.9	0.995352
116	1.02515	116	0.994105
116.1	1.025	116.1	0.992861
116.2	1.02475	116.2	0.991619
116.3	1.0246	116.3	0.990379
116.4	1.02525	116.4	0.989141
116.5	1.0283	116.5	0.987905
116.6	1.02985	116.6	0.98667
116.7	1.0287	116.7	0.985438
116.8	1.03075	116.8	0.984207
116.9	1.03345	116.9	0.982979
117	1.0332	117	0.981752
117.1	1.03755	117.1	0.980527
117.2	1.03445	117.2	0.979304
117.3	1.03595	117.3	0.978083
117.4	1.0315	117.4	0.976864
117.5	1.0354	117.5	0.975647
117.6	1.0348	117.6	0.974432
117.7	1.0351	117.7	0.973219
117.8	1.03385	117.8	0.972007
117.9	1.0323	117.9	0.970798
118	1.0353	118	0.96959
118.1	1.0335	118.1	0.968384
118.2	1.0333	118.2	0.96718
118.3	1.03175	118.3	0.965978
118.4	1.0342	118.4	0.964778
118.5	1.03495	118.5	0.963579
118.6	1.029	118.6	0.962383
118.7	1.02815	118.7	0.961188
118.8	1.03045	118.8	0.959995
118.9	1.0294	118.9	0.958804
119	1.0289	119	0.957615
119.1	1.02755	119.1	0.956427
119.2	1.02745	119.2	0.955242
119.3	1.028	119.3	0.954058
119.4	1.02255	119.4	0.952876
119.5	1.02025	119.5	0.951696
119.6	1.02395	119.6	0.950518
119.7	1.02245	119.7	0.949341
119.8	1.01835	119.8	0.948167
119.9	1.0187	119.9	0.946994
120	1.0164	120	0.945823
120.1	1.01315	120.1	0.944654
120.2	1.01415	120.2	0.943486
120.3	1.0145	120.3	0.94232
120.4	1.0153	120.4	0.941157
120.5	1.01315	120.5	0.939994
120.6	1.0088	120.6	0.938834
120.7	1.00755	120.7	0.937675
120.8	1.0039	120.8	0.936519
120.9	1.0047	120.9	0.935364
121	1.00625	121	0.93421
121.1	1.0043	121.1	0.933059
121.2	0.99745	121.2	0.931909
121.3	0.99345	121.3	0.930761
121.4	0.9916	121.4	0.929615
121.5	0.9877	121.5	0.92847
121.6	0.99025	121.6	0.927327
121.7	0.99345	121.7	0.926186
121.8	0.9978	121.8	0.925047
121.9	1.00055	121.9	0.923909
122	0.9936	122	0.922773
122.1	0.98525	122.1	0.921639
122.2	0.98305	122.2	0.920507
122.3	0.98615	122.3	0.919376
122.4	0.98515	122.4	0.918247
122.5	0.9808	122.5	0.917119
122.6	0.97505	122.6	0.915994
122.7	0.97465	122.7	0.91487
122.8	0.9765	122.8	0.913748
122.9	0.9795	122.9	0.912627
123	0.9801	123	0.911508
123.1	0.9731	123.1	0.910391
123.2	0.97215	123.2	0.909275
123.3	0.974	123.3	0.908162
123.4	0.9677	123.4	0.907049
123.5	0.96505	123.5	0.905939
123.6	0.9644	123.6	0.90483
123.7	0.96765	123.7	0.903723
123.8	0.96525	123.8	0.902617
123.9	0.95985	123.9	0.901514
124	0.94795	124	0.900411
124.1	0.9417	124.1	0.899311
124.2	0.9383	124.2	0.898212
124.3	0.93485	124.3	0.897115
124.4	0.93265	124.4	0.896019
124.5	0.93105	124.5	0.894925
124.6	0.93615	124.6	0.893833
124.7	0.94175	124.7	0.892742
124.8	0.9416	124.8	0.891653
124.9	0.949	124.9	0.890565
125	0.954	125	0.88948
125.1	0.960099	125.1	0.888395
125.2	0.9643	125.2	0.887313
125.3	0.9588	125.3	0.886232
125.4	0.9555	125.4	0.885152
125.5	0.9518	125.5	0.884074
125.6	0.9602	125.6	0.882998
125.7	0.96645	125.7	0.881924
125.8	0.9676	125.8	0.880851
125.9	0.96885	125.9	0.879779
126	0.95315	126	0.878709
126.1	0.9545	126.1	0.877641
126.2	0.95505	126.2	0.876574
126.3	0.954	126.3	0.875509
126.4	0.95905	126.4	0.874446
126.5	0.9643	126.5	0.873384
126.6	0.97285	126.6	0.872323
126.7	0.99055	126.7	0.871265
126.8	0.9943	126.8	0.870207
126.9	0.9824	126.9	0.869152
127	0.96515	127	0.868098
127.1	0.9554	127.1	0.867045
127.2	0.9497	127.2	0.865994
127.3	0.954	127.3	0.864944
127.4	0.9603	127.4	0.863897
127.5	0.97565	127.5	0.86285
127.6	0.981	127.6	0.861805
127.7	0.9927	127.7	0.860762
127.8	0.99095	127.8	0.85972
127.9	0.99045	127.9	0.85868
128	0.9877	128	0.857641
128.1	0.9684	128.1	0.856604
128.2	0.9416	128.2	0.855568
128.3	0.9386	128.3	0.854534
128.4	0.93655	128.4	0.853501
128.5	0.91965	128.5	0.85247
128.6	0.899251	128.6	0.85144
128.7	0.89755	128.7	0.850412
128.8	0.88055	128.8	0.849386
128.9	0.87505	128.9	0.84836
129	0.86905	129	0.847337
129.1	0.869551	129.1	0.846315
129.2	0.8689	129.2	0.845294
129.3	0.87245	129.3	0.844275
129.4	0.8741	129.4	0.843257
129.5	0.86595	129.5	0.842241
129.6	0.8647	129.6	0.841226
129.7	0.8662	129.7	0.840213
129.8	0.8666	129.8	0.839201
129.9	0.8668	129.9	0.838191
130	0.86015	130	0.837182
130.1	0.857001	130.1	0.836174
130.2	0.85425	130.2	0.835168
130.3	0.84675	130.3	0.834164
130.4	0.8527	130.4	0.833161
130.5	0.8493	130.5	0.832159
130.6	0.843549	130.6	0.831159
130.7	0.8409	130.7	0.83016
130.8	0.8354	130.8	0.829163
130.9	0.83435	130.9	0.828167
131	0.83755	131	0.827173
131.1	0.837801	131.1	0.82618
131.2	0.83995	131.2	0.825189
131.3	0.83215	131.3	0.824198
131.4	0.8259	131.4	0.82321
131.5	0.82705	131.5	0.822223
131.6	0.82855	131.6	0.821237
131.7	0.83235	131.7	0.820252
131.8	0.83625	131.8	0.819269
131.9	0.8458	131.9	0.818288
132	0.8497	132	0.817308
132.1	0.8453	132.1	0.816329
132.2	0.84275	132.2	0.815352
132.3	0.8392	132.3	0.814376
132.4	0.83545	132.4	0.813401
132.5	0.8343	132.5	0.812428
132.6	0.830951	132.6	0.811456
132.7	0.83615	132.7	0.810486
132.8	0.835	132.8	0.809517
132.9	0.84065	132.9	0.80855
133	0.84625	133	0.807583
133.1	0.847401	133.1	0.806618
133.2	0.8532	133.2	0.805655
133.3	0.85545	133.3	0.804693
133.4	0.8591	133.4	0.803732
133.5	0.86475	133.5	0.802773
133.6	0.863251	133.6	0.801815
133.7	0.86895	133.7	0.800859
133.8	0.8711	133.8	0.799903
133.9	0.87065	133.9	0.79895
134	0.86795	134	0.797997
134.1	0.865751	134.1	0.797046
134.2	0.86785	134.2	0.796096
134.3	0.8665	134.3	0.795148
134.4	0.8649	134.4	0.794201
134.5	0.8655	134.5	0.793255
134.6	0.8673	134.6	0.79231
134.7	0.85915	134.7	0.791367
134.8	0.8576	134.8	0.790426
134.9	0.86195	134.9	0.789485
135	0.87115	135	0.788546
135.1	0.87945	135.1	0.787608
135.2	0.88385	135.2	0.786672
135.3	0.88575	135.3	0.785737
135.4	0.8771	135.4	0.784803
135.5	0.872	135.5	0.783871
135.6	0.8681	135.6	0.78294
135.7	0.861	135.7	0.78201
135.8	0.858	135.8	0.781082
135.9	0.8588	135.9	0.780154
136	0.85705	136	0.779229
136.1	0.8552	136.1	0.778304
136.2	0.8553	136.2	0.777381
136.3	0.8528	136.3	0.776459
136.4	0.85485	136.4	0.775538
136.5	0.8552	136.5	0.774619
136.6	0.8521	136.6	0.773701
136.7	0.85125	136.7	0.772784
136.8	0.84905	136.8	0.771868
136.9	0.8444	136.9	0.770954
137	0.84505	137	0.770041
137.1	0.84245	137.1	0.76913
137.2	0.84265	137.2	0.768219
137.3	0.8406	137.3	0.76731
137.4	0.84235	137.4	0.766403
137.5	0.8418	137.5	0.765496
137.6	0.83715	137.6	0.764591
137.7	0.8359	137.7	0.763687
137.8	0.8314	137.8	0.762784
137.9	0.82945	137.9	0.761883
138	0.8345	138	0.760982
138.1	0.83315	138.1	0.760083
138.2	0.83335	138.2	0.759186
138.3	0.8336	138.3	0.758289
138.4	0.8325	138.4	0.757394
138.5	0.8305	138.5	0.7565
138.6	0.83185	138.6	0.755607
138.7	0.82875	138.7	0.754716
138.8	0.8253	138.8	0.753826
138.9	0.82265	138.9	0.752937
139	0.81935	139	0.752049
139.1	0.81735	139.1	0.751163
139.2	0.814	139.2	0.750278
139.3	0.812	139.3	0.749393
139.4	0.81055	139.4	0.748511
139.5	0.8078	139.5	0.747629
139.6	0.81245	139.6	0.746749
139.7	0.8133	139.7	0.74587
139.8	0.8128	139.8	0.744992
139.9	0.80975	139.9	0.744115
140	0.8101	140	0.74324
140.1	0.80555	140.1	0.742365
140.2	0.8068	140.2	0.741492
140.3	0.8085	140.3	0.74062
140.4	0.80295	140.4	0.73975
140.5	0.7995	140.5	0.73888
140.6	0.79755	140.6	0.738012
140.7	0.79565	140.7	0.737145
140.8	0.796	140.8	0.736279
140.9	0.79845	140.9	0.735415
141	0.79315	141	0.734551
141.1	0.79405	141.1	0.733689
141.2	0.79675	141.2	0.732828
141.3	0.7956	141.3	0.731968
141.4	0.7958	141.4	0.73111
141.5	0.79235	141.5	0.730252
141.6	0.7882	141.6	0.729396
141.7	0.77505	141.7	0.728541
141.8	0.7587	141.8	0.727687
141.9	0.7534	141.9	0.726834
142	0.75705	142	0.725982
142.1	0.7643	142.1	0.725132
142.2	0.76605	142.2	0.724283
142.3	0.76435	142.3	0.723434
142.4	0.7613	142.4	0.722588
142.5	0.76195	142.5	0.721742
142.6	0.76495	142.6	0.720897
142.7	0.7703	142.7	0.720054
142.8	0.77155	142.8	0.719211
142.9	0.7693	142.9	0.71837
143	0.7712	143	0.71753
143.1	0.776051	143.1	0.716691
143.2	0.7755	143.2	0.715854
143.3	0.77385	143.3	0.715017
143.4	0.7745	143.4	0.714182
143.5	0.778	143.5	0.713347
143.6	0.77595	143.6	0.712514
143.7	0.77485	143.7	0.711682
143.8	0.7834	143.8	0.710851
143.9	0.78295	143.9	0.710022
144	0.78675	144	0.709193
144.1	0.787551	144.1	0.708366
144.2	0.7906	144.2	0.707539
144.3	0.7892	144.3	0.706714
144.4	0.7979	144.4	0.70589
144.5	0.80265	144.5	0.705067
144.6	0.79945	144.6	0.704245
144.7	0.80495	144.7	0.703425
144.8	0.80055	144.8	0.702605
144.9	0.80185	144.9	0.701787
145	0.80045	145	0.700969
145.1	0.8031	145.1	0.700153
145.2	0.80195	145.2	0.699338
145.3	0.8033	145.3	0.698524
145.4	0.80465	145.4	0.697711
145.5	0.8053	145.5	0.696899
145.6	0.81275	145.6	0.696088
145.7	0.81085	145.7	0.695278
145.8	0.80695	145.8	0.69447
145.9	0.8074	145.9	0.693662
146	0.80535	146	0.692856
146.1	0.798299	146.1	0.692051
146.2	0.7828	146.2	0.691247
146.3	0.77955	146.3	0.690443
146.4	0.7746	146.4	0.689642
146.5	0.7734	146.5	0.688841
146.6	0.7677	146.6	0.688041
146.7	0.76325	146.7	0.687242
146.8	0.75665	146.8	0.686444
146.9	0.75305	146.9	0.685648
147	0.75635	147	0.684852
147.1	0.75445	147.1	0.684058
147.2	0.7505	147.2	0.683264
147.3	0.7473	147.3	0.682472
147.4	0.74355	147.4	0.681681
147.5	0.7437	147.5	0.680891
147.6	0.7431	147.6	0.680101
147.7	0.74415	147.7	0.679313
147.8	0.74215	147.8	0.678526
147.9	0.7311	147.9	0.67774
148	0.72855	148	0.676955
148.1	0.72145	148.1	0.676172
148.2	0.72165	148.2	0.675389
148.3	0.71575	148.3	0.674607
148.4	0.70925	148.4	0.673826
148.5	0.7173	148.5	0.673047
148.6	0.7172	148.6	0.672268
148.7	0.7154	148.7	0.671491
148.8	0.7136	148.8	0.670714
148.9	0.7106	148.9	0.669939
149	0.7106	149	0.669164
149.1	0.7106	149.1	0.668391
149.2	0.712	149.2	0.667619
149.3	0.7129	149.3	0.666847
149.4	0.7136	149.4	0.666077
149.5	0.7146	149.5	0.665308
149.6	0.7154	149.6	0.664539
149.7	0.71685	149.7	0.663772
149.8	0.7172	149.8	0.663006
149.9	0.7173	149.9	0.662241
150	0.738976	150	0.661477
150.1	0.746249	150.1	0.661477
150.2	0.766218	150.2	0.679832
150.3	0.833393	150.3	0.698148
150.4	0.83458	150.4	0.716419
150.5	0.83596	150.5	0.734649
150.6	0.842291	150.6	0.752837
150.7	0.846922	150.7	0.770977
150.8	0.868111	150.8	0.789077
150.9	0.883278	150.9	0.80713
151	0.891563	151	0.825141
151.1	0.895917	151.1	0.843108
151.2	0.896829	151.2	0.861026
151.3	0.899357	151.3	0.878903
151.4	0.901021	151.4	0.896731
151.5	0.904036	151.5	0.914516
151.6	0.909731	151.6	0.932255
151.7	0.954866	151.7	0.949945
151.8	0.955056	151.8	0.96759
151.9	0.957011	151.9	0.985187
152	0.957862	152	1.00274
152.1	0.967525	152.1	1.02024
152.2	0.968719	152.2	1.0377
152.3	0.990485	152.3	1.0551
152.4	1.01442	152.4	1.07246
152.5	1.02528	152.5	1.08977
152.6	1.03422	152.6	1.10703
152.7	1.05817	152.7	1.12424
152.8	1.07281	152.8	1.14141
152.9	1.07693	152.9	1.15852
153	1.09682	153	1.17558
153.1	1.12922	153.1	1.19259
153.2	1.14759	153.2	1.20955
153.3	1.16407	153.3	1.22646
153.4	1.17425	153.4	1.24331
153.5	1.18871	153.5	1.26012
153.6	1.19642	153.6	1.27687
153.7	1.2159	153.7	1.29357
153.8	1.22401	153.8	1.31022
153.9	1.23779	153.9	1.32681
154	1.25371	154	1.34336
154.1	1.27462	154.1	1.35984
154.2	1.29494	154.2	1.37628
154.3	1.31431	154.3	1.39265
154.4	1.33664	154.4	1.40898
154.5	1.35852	154.5	1.42525
154.6	1.37896	154.6	1.44146
154.7	1.39849	154.7	1.45762
154.8	1.42141	154.8	1.47372
154.9	1.43657	154.9	1.48976
155	1.44658	155	1.50575
155.1	1.46356	155.1	1.52169
155.2	1.4785	155.2	1.53756
155.3	1.50023	155.3	1.55338
155.4	1.5121	155.4	1.56913
155.5	1.52783	155.5	1.58483
155.6	1.54477	155.6	1.60048
155.7	1.56115	155.7	1.61606
155.8	1.57056	155.8	1.63158
155.9	1.58519	155.9	1.64704
156	1.60517	156	1.66245
156.1	1.62289	156.1	1.67779
156.2	1.63622	156.2	1.69307
156.3	1.65039	156.3	1.70829
156.4	1.66697	156.4	1.72345
156.5	1.68515	156.5	1.73855
156.6	1.69983	156.6	1.75359
156.7	1.71435	156.7	1.76856
156.8	1.73033	156.8	1.78347
156.9	1.7512	156.9	1.79832
157	1.77019	157	1.8131
157.1	1.78376	157.1	1.82783
157.2	1.79798	157.2	1.84248
157.3	1.81175	157.3	1.85708
157.4	1.82858	157.4	1.8716
157.5	1.8412	157.5	1.88607
157.6	1.85868	157.6	1.90046
157.7	1.87361	157.7	1.91479
157.8	1.88973	157.8	1.92906
157.9	1.90846	157.9	1.94326
158	1.92675	158	1.95739
158.1	1.94107	158.1	1.97146
158.2	1.957	158.2	1.98546
158.3	1.97548	158.3	1.99939
158.4	1.99066	158.4	2.01325
158.5	2.00919	158.5	2.02704
158.6	2.02818	158.6	2.04077
158.7	2.04956	158.7	2.05443
158.8	2.06484	158.8	2.06802
158.9	2.08291	158.9	2.08153
159	2.10184	159	2.09498
159.1	2.11726	159.1	2.10836
159.2	2.13078	159.2	2.12167
159.3	2.15031	159.3	2.13491
159.4	2.16849	159.4	2.14807
159.5	2.18382	159.5	2.16117
159.6	2.19644	159.6	2.17419
159.7	2.21292	159.7	2.18715
159.8	2.22283	159.8	2.20003
159.9	2.23906	159.9	2.21283
160	2.24843	160	2.22557
160.1	2.26797	160.1	2.23823
160.2	2.28325	160.2	2.25082
160.3	2.29613	160.3	2.26333
160.4	2.3092	160.4	2.27577
160.5	2.32329	160.5	2.28814
160.6	2.33732	160.6	2.30044
160.7	2.34931	160.7	2.31265
160.8	2.36794	160.8	2.3248
160.9	2.37607	160.9	2.33687
[truncated: 7,890 more rows]
