# Supplementary material for: Homo-BacPROTAC-induced degradation of ClpC1 as a strategy against drug-resistant mycobacteria
Source: Nat Commun. 2024 Mar 5;15:2005. doi: 10.1038/s41467-024-46218-7 (PMC10914731; doi:10.1038/s41467-024-46218-7)
Supplement: Supplementary file 4 — Source Data [file 41467_2024_46218_MOESM4_ESM.zip › SourceData/SuppFig7_Compound_11.xlsx]

## Sheet: 18077113_20210728x
Run 1; Ch 8; Fc 2-1 corr; Cy 22; 18077113; Conc 2.5 7.5 22.5 66.8 200 nM_X	Run 1; Ch 8; Fc 2-1 corr; Cy 22; 18077113; Conc 2.5 7.5 22.5 66.8 200 nM_Y	Run 1; Ch 8; Fc 2-1 corr; Cy 22; 18077113; Conc 2.5 7.5 22.5 66.8 200 nM; Fitted_X	Run 1; Ch 8; Fc 2-1 corr; Cy 22; 18077113; Conc 2.5 7.5 22.5 66.8 200 nM; Fitted_Y
-38.9	-1.26318	-38.9	0
-38.8	-1.5876	-38.8	0
-38.7	-0.3758	-38.7	0
-38.6	0.3063	-38.6	0
-38.5	0.1225	-38.5	0
-38.4	0.324193	-38.4	0
-38.3	0.2416	-38.3	0
-38.2	0.2919	-38.2	0
-38.1	0.3041	-38.1	0
-38	0.1797	-38	0
-37.9	0.1626	-37.9	0
-37.8	0.0539	-37.8	0
-37.7	0.2212	-37.7	0
-37.6	0.4133	-37.6	0
-37.5	0.2562	-37.5	0
-37.4	0.317402	-37.4	0
-37.3	0.3811	-37.3	0
-37.2	0.9787	-37.2	0
-37.1	0.4634	-37.1	0
-37	1.9728	-37	0
-36.9	1.637	-36.9	0
-36.8	1.6824	-36.8	0
-36.7	-0.2143	-36.7	0
-36.6	-0.2922	-36.6	0
-36.5	-0.2697	-36.5	0
-36.4	-0.123798	-36.4	0
-36.3	-0.0703	-36.3	0
-36.2	0.1644	-36.2	0
-36.1	0.1756	-36.1	0
-36	0.1816	-36	0
-35.9	0.227703	-35.9	0
-35.8	0.2465	-35.8	0
-35.7	0.2449	-35.7	0
-35.6	0.2321	-35.6	0
-35.5	0.2418	-35.5	0
-35.4	0.267902	-35.4	0
-35.3	0.2357	-35.3	0
-35.2	0.1854	-35.2	0
-35.1	0.1969	-35.1	0
-35	0.186	-35	0
-34.9	0.168602	-34.9	0
-34.8	0.1298	-34.8	0
-34.7	0.1381	-34.7	0
-34.6	0.1441	-34.6	0
-34.5	0.1355	-34.5	0
-34.4	0.137801	-34.4	0
-34.3	0.1269	-34.3	0
-34.2	0.125	-34.2	0
-34.1	0.1486	-34.1	0
-34	0.1396	-34	0
-33.9	0.134701	-33.9	0
-33.8	0.1347	-33.8	0
-33.7	0.1305	-33.7	0
-33.6	0.1221	-33.6	0
-33.5	0.1143	-33.5	0
-33.4	0.103401	-33.4	0
-33.3	0.1022	-33.3	0
-33.2	0.1151	-33.2	0
-33.1	0.1128	-33.1	0
-33	0.1265	-33	0
-32.9	0.132201	-32.9	0
-32.8	0.1381	-32.8	0
-32.7	0.146	-32.7	0
-32.6	0.1621	-32.6	0
-32.5	0.1764	-32.5	0
-32.4	0.160901	-32.4	0
-32.3	0.1604	-32.3	0
-32.2	0.165901	-32.2	0
-32.1	0.1434	-32.1	0
-32	0.1332	-32	0
-31.9	0.1197	-31.9	0
-31.8	0.1126	-31.8	0
-31.7	0.0993004	-31.7	0
-31.6	0.0960004	-31.6	0
-31.5	0.0977003	-31.5	0
-31.4	0.1001	-31.4	0
-31.3	0.0899	-31.3	0
-31.2	0.0795004	-31.2	0
-31.1	0.0968998	-31.1	0
-31	0.0904002	-31	0
-30.9	0.085	-30.9	0
-30.8	0.0714	-30.8	0
-30.7	0.0705003	-30.7	0
-30.6	0.0746999	-30.6	0
-30.5	0.0528004	-30.5	0
-30.4	0.0346003	-30.4	0
-30.3	0.0133	-30.3	0
-30.2	-0.00239967	-30.2	0
-30.1	-0.0151997	-30.1	0
-30	-0.0413998	-30	0
-29.9	-0.0575999	-29.9	0
-29.8	-0.0644	-29.8	0
-29.7	-0.0516999	-29.7	0
-29.6	-0.0408002	-29.6	0
-29.5	-0.0348	-29.5	0
-29.4	-0.0298001	-29.4	0
-29.3	-0.0202	-29.3	0
-29.2	-0.0196	-29.2	0
-29.1	-0.00709998	-29.1	0
-29	0.00859993	-29	0
-28.9	0.0149999	-28.9	0
-28.8	0.0142	-28.8	0
-28.7	0.0125001	-28.7	0
-28.6	0.00670006	-28.6	0
-28.5	0.00339992	-28.5	0
-28.4	0.00829995	-28.4	0
-28.3	0.0147	-28.3	0
-28.2	0.0185999	-28.2	0
-28.1	0.0164001	-28.1	0
-28	0.0156001	-28	0
-27.9	0.0123	-27.9	0
-27.8	-0.0027	-27.8	0
-27.7	-0.0111998	-27.7	0
-27.6	-0.0228998	-27.6	0
-27.5	-0.0306	-27.5	0
-27.4	-0.035	-27.4	0
-27.3	-0.0331	-27.3	0
-27.2	-0.0331	-27.2	0
-27.1	-0.0367	-27.1	0
-27	-0.0391	-27	0
-26.9	-0.04	-26.9	0
-26.8	-0.0398	-26.8	0
-26.7	-0.0455	-26.7	0
-26.6	-0.0485	-26.6	0
-26.5	-0.0508	-26.5	0
-26.4	-0.0511	-26.4	0
-26.3	-0.0534	-26.3	0
-26.2	-0.0582	-26.2	0
-26.1	-0.0606	-26.1	0
-26	-0.0676	-26	0
-25.9	-0.0725	-25.9	0
-25.8	-0.082	-25.8	0
-25.7	-0.0863	-25.7	0
-25.6	-0.0879	-25.6	0
-25.5	-0.0961	-25.5	0
-25.4	-0.0994	-25.4	0
-25.3	-0.1009	-25.3	0
-25.2	-0.1031	-25.2	0
-25.1	-0.1032	-25.1	0
-25	-0.0989	-25	0
-24.9	-0.0987	-24.9	0
-24.8	-0.0996	-24.8	0
-24.7	-0.1024	-24.7	0
-24.6	-0.1011	-24.6	0
-24.5	-0.0991	-24.5	0
-24.4	-0.0989	-24.4	0
-24.3	-0.0974	-24.3	0
-24.2	-0.1008	-24.2	0
-24.1	-0.109	-24.1	0
-24	-0.115	-24	0
-23.9	-0.1163	-23.9	0
-23.8	-0.1136	-23.8	0
-23.7	-0.1067	-23.7	0
-23.6	-0.1081	-23.6	0
-23.5	-0.1122	-23.5	0
-23.4	-0.116	-23.4	0
-23.3	-0.1171	-23.3	0
-23.2	-0.1184	-23.2	0
-23.1	-0.1159	-23.1	0
-23	-0.1179	-23	0
-22.9	-0.1222	-22.9	0
-22.8	-0.1248	-22.8	0
-22.7	-0.1236	-22.7	0
-22.6	-0.1185	-22.6	0
-22.5	-0.1168	-22.5	0
-22.4	-0.1216	-22.4	0
-22.3	-0.1207	-22.3	0
-22.2	-0.1225	-22.2	0
-22.1	-0.119	-22.1	0
-22	-0.1181	-22	0
-21.9	-0.1234	-21.9	0
-21.8	-0.1228	-21.8	0
-21.7	-0.1285	-21.7	0
-21.6	-0.1213	-21.6	0
-21.5	-0.1243	-21.5	0
-21.4	-0.1221	-21.4	0
-21.3	-0.125	-21.3	0
-21.2	-0.1275	-21.2	0
-21.1	-0.1299	-21.1	0
-21	-0.123	-21	0
-20.9	-0.1144	-20.9	0
-20.8	-0.1247	-20.8	0
-20.7	-0.1193	-20.7	0
-20.6	-0.1051	-20.6	0
-20.5	-0.1032	-20.5	0
-20.4	-0.1074	-20.4	0
-20.3	-0.1055	-20.3	0
-20.2	-0.1073	-20.2	0
-20.1	-0.0978001	-20.1	0
-20	-0.0908	-20	0
-19.9	-0.0795	-19.9	0
-19.8	-0.0877	-19.8	0
-19.7	-0.082	-19.7	0
-19.6	-0.0822	-19.6	0
-19.5	-0.0591	-19.5	0
-19.4	-0.0494	-19.4	0
-19.3	-0.0708	-19.3	0
-19.2	-0.0613	-19.2	0
-19.1	-0.0507	-19.1	0
-19	-0.0444	-19	0
-18.9	-0.0395	-18.9	0
-18.8	-0.0216	-18.8	0
-18.7	-0.007	-18.7	0
-18.6	-0.0111	-18.6	0
-18.5	-0.0173	-18.5	0
-18.4	0.00109999	-18.4	0
-18.3	0.000599988	-18.3	0
-18.2	-0.0329002	-18.2	0
-18.1	-0.0465	-18.1	0
-18	-0.0376	-18	0
-17.9	-0.0324	-17.9	0
-17.8	-0.037	-17.8	0
-17.7	-0.00550001	-17.7	0
-17.6	-0.0126	-17.6	0
-17.5	0.00210007	-17.5	0
-17.4	0.0237	-17.4	0
-17.3	0.0421	-17.3	0
-17.2	0.024	-17.2	0
-17.1	0.0305997	-17.1	0
-17	0.0317	-17	0
-16.9	0.0428999	-16.9	0
-16.8	0.0589	-16.8	0
-16.7	0.0748002	-16.7	0
-16.6	0.0477005	-16.6	0
-16.5	0.0545999	-16.5	0
-16.4	0.064	-16.4	0
-16.3	0.0262	-16.3	0
-16.2	0.0166003	-16.2	0
-16.1	0.015	-16.1	0
-16	0.00949999	-16	0
-15.9	-0.0196	-15.9	0
-15.8	-0.0076	-15.8	0
-15.7	-0.00199973	-15.7	0
-15.6	0.0128001	-15.6	0
-15.5	-0.0429	-15.5	0
-15.4	-0.0534	-15.4	0
-15.3	-0.0375	-15.3	0
-15.2	-0.0211008	-15.2	0
-15.1	-0.0208	-15.1	0
-15	-0.0214	-15	0
-14.9	-0.0593	-14.9	0
-14.8	-0.0895	-14.8	0
-14.7	-0.0932989	-14.7	0
-14.6	-0.133599	-14.6	0
-14.5	-0.1502	-14.5	0
-14.4	-0.1405	-14.4	0
-14.3	-0.1657	-14.3	0
-14.2	-0.1463	-14.2	0
-14.1	-0.1632	-14.1	0
-14	-0.1332	-14	0
-13.9	-0.0947	-13.9	0
-13.8	-0.0536	-13.8	0
-13.7	-0.0071	-13.7	0
-13.6	0.00879976	-13.6	0
-13.5	0.03	-13.5	0
-13.4	0.0287	-13.4	0
-13.3	0.0337	-13.3	0
-13.2	0.0274	-13.2	0
-13.1	0.0201001	-13.1	0
-13	0.0129001	-13	0
-12.9	0.0132001	-12.9	0
-12.8	0.0175	-12.8	0
-12.7	0.0213999	-12.7	0
-12.6	0.0119001	-12.6	0
-12.5	0.0032	-12.5	0
-12.4	0.00140011	-12.4	0
-12.3	0.0062	-12.3	0
-12.2	0.0101	-12.2	0
-12.1	0.0215998	-12.1	0
-12	0.0201	-12	0
-11.9	0.0227	-11.9	0
-11.8	0.0269	-11.8	0
-11.7	0.0256001	-11.7	0
-11.6	0.0314	-11.6	0
-11.5	0.026	-11.5	0
-11.4	0.0257	-11.4	0
-11.3	0.0277	-11.3	0
-11.2	0.0353999	-11.2	0
-11.1	0.0324001	-11.1	0
-11	0.0304	-11	0
-10.9	0.0429	-10.9	0
-10.8	0.0436	-10.8	0
-10.7	0.0461999	-10.7	0
-10.6	0.0473	-10.6	0
-10.5	0.0472001	-10.5	0
-10.4	0.0415	-10.4	0
-10.3	0.0416	-10.3	0
-10.2	0.0348001	-10.2	0
-10.1	0.0339001	-10.1	0
-10	0.0316	-10	0
-9.9	0.0214001	-9.9	0
-9.8	0.0216	-9.8	0
-9.7	0.0199	-9.7	0
-9.6	0.0172	-9.6	0
-9.5	0.013	-9.5	0
-9.4	0.0121	-9.4	0
-9.3	0.0114	-9.3	0
-9.2	0.0169	-9.2	0
-9.1	0.0213	-9.1	0
-9	0.0161	-9	0
-8.9	0.0108	-8.9	0
-8.8	0.0098	-8.8	0
-8.7	0.0167	-8.7	0
-8.6	0.021	-8.6	0
-8.5	0.0219	-8.5	0
-8.4	0.0115	-8.4	0
-8.3	0.0113	-8.3	0
-8.2	0.0143	-8.2	0
-8.1	0.0159998	-8.1	0
-8	0.0186	-8	0
-7.9	0.00990007	-7.9	0
-7.8	0.0006	-7.8	0
-7.7	-0.0047	-7.7	0
-7.6	0.0017	-7.6	0
-7.5	0.0039	-7.5	0
-7.4	0.0046001	-7.4	0
-7.3	0.0066	-7.3	0
-7.2	0.0099	-7.2	0
-7.1	0.0102	-7.1	0
-7	0.0042	-7	0
-6.9	0.0075	-6.9	0
-6.8	0.0111	-6.8	0
-6.7	0.0107	-6.7	0
-6.6	0.006	-6.6	0
-6.5	0.0084	-6.5	0
-6.4	0.00300025	-6.4	0
-6.3	0.000999999	-6.3	0
-6.2	0.00320019	-6.2	0
-6.1	0.0032	-6.1	0
-6	-0.0032	-6	0
-5.9	-0.0103998	-5.9	0
-5.8	-0.0133	-5.8	0
-5.7	-0.0135998	-5.7	0
-5.6	-0.0166	-5.6	0
-5.5	-0.0179	-5.5	0
-5.4	-0.011	-5.4	0
-5.3	-0.0054	-5.3	0
-5.2	-0.00319988	-5.2	0
-5.1	-0.0009	-5.1	0
-5	0	-5	0
-4.9	0.000600111	-4.9	0
-4.8	0.0047	-4.8	0
-4.7	0.0118	-4.7	0
-4.6	0.0151	-4.6	0
-4.5	0.0203	-4.5	0
-4.4	0.0211	-4.4	0
-4.3	0.0253	-4.3	0
-4.2	0.0244	-4.2	0
-4.1	0.0233	-4.1	0
-4	0.0141	-4	0
-3.9	0.00820019	-3.9	0
-3.8	0.0012	-3.8	0
-3.7	-0.00649982	-3.7	0
-3.6	-0.0047	-3.6	0
-3.5	-0.0024	-3.5	0
-3.4	0.00479987	-3.4	0
-3.3	0.0113	-3.3	0
-3.2	0.0113999	-3.2	0
-3.1	0.0146	-3.1	0
-3	0.0187	-3	0
-2.9	0.0216	-2.9	0
-2.8	0.0228	-2.8	0
-2.7	0.0294001	-2.7	0
-2.6	0.0362	-2.6	0
-2.5	0.0364	-2.5	0
-2.4	0.0402002	-2.4	0
-2.3	0.0407	-2.3	0
-2.2	0.0412	-2.2	0
-2.1	0.0447	-2.1	0
-2	0.0505	-2	0
-1.9	0.0406001	-1.9	0
-1.8	0.042	-1.8	0
-1.7	0.0416	-1.7	0
-1.6	0.0453	-1.6	0
-1.5	0.0497	-1.5	0
-1.4	0.0451	-1.4	0
-1.3	0.045	-1.3	0
-1.2	0.0451	-1.2	0
-1.1	0.0473	-1.1	0
-1	0.0489	-1	0
-0.900002	0.0496	-0.900002	0
-0.799999	0.0497	-0.799999	0
-0.700001		-0.700001	0
-0.599998		-0.599998	0
-0.5		-0.5	0
-0.400002		-0.400002	0
-0.299999		-0.299999	0
-0.200001		-0.200001	0
-0.0999985		-0.0999985	0
0		0	0
0.0999985		0.0999985	0
0.200001		0.200001	0.00377472
0.299999		0.299999	0.0075482
0.400002		0.400002	0.0113207
0.5		0.5	0.0150921
0.599998		0.599998	0.0188623
0.700001		0.700001	0.0226316
0.799999		0.799999	0.0263996
0.900002		0.900002	0.0301667
1		1	0.0339326
1.1		1.1	0.0376974
1.2		1.2	0.0414612
1.3		1.3	0.0452238
1.4		1.4	0.0489855
1.5		1.5	0.0527459
1.6		1.6	0.0565053
1.7		1.7	0.0602637
1.8	0.0657445	1.8	0.0640209
1.9	0.0664224	1.9	0.0677771
2	0.0784463	2	0.0715321
2.1	0.0799582	2.1	0.0752861
2.2	0.0784463	2.2	0.0790391
2.3	0.0657445	2.3	0.0827908
2.4	0.0624047	2.4	0.0865416
2.5	0.0624047	2.5	0.0902912
2.6	0.0742286	2.6	0.0940398
2.7	0.0540089	2.7	0.0977873
2.8	0.0231283	2.8	0.101534
2.9	0.0259897	2.9	0.105279
3	0.032508	3	0.109023
3.1	0.0433084	3.1	0.112766
3.2	0.0360155	3.2	0.116509
3.3	0.0243933	3.3	0.120249
3.4	0.0447866	3.4	0.123989
3.5	0.0523293	3.5	0.127728
3.6	0.0557898	3.6	0.131466
3.7	0.0500768	3.7	0.135203
3.8	0.0538234	3.8	0.138938
3.9	0.0534096	3.9	0.142673
4	0.064463	4	0.146406
4.1	0.0698265	4.1	0.150138
4.2	0.0620118	4.2	0.15387
4.3	0.0519976	4.3	0.1576
4.4	0.0440843	4.4	0.161329
4.5	0.0436616	4.5	0.165057
4.6	0.0305656	4.6	0.168784
4.7	0.0280211	4.7	0.17251
4.8	0.0379753	4.8	0.176235
4.9	0.0469326	4.9	0.179958
5	0.0498944	5	0.183681
5.1	0.0520544	5.1	0.187402
5.2	0.0468277	5.2	0.191123
5.3	0.0495224	5.3	0.194842
5.4	0.0525998	5.4	0.198561
5.5	0.0520869	5.5	0.202278
5.6	0.0594589	5.6	0.205994
5.7	0.0569602	5.7	0.209709
5.8	0.0626358	5.8	0.213423
5.9	0.0670038	5.9	0.217136
6	0.0718714	6	0.220848
6.1	0.0723425	6.1	0.224559
6.2	0.0717203	6.2	0.228268
6.3	0.0723981	6.3	0.231977
6.4	0.0682786	6.4	0.235685
6.5	0.0638657	6.5	0.239391
6.6	0.062748	6.6	0.243096
6.7	0.058252	6.7	0.246801
6.8	0.065724	6.8	0.250504
6.9	0.0672911	6.9	0.254206
7	0.0713623	7	0.257907
7.1	0.0795334	7.1	0.261607
7.2	0.0818183	7.2	0.265306
7.3	0.0917797	7.3	0.269004
7.4	0.095245	7.4	0.272701
7.5	0.104207	7.5	0.276397
7.6	0.109386	7.6	0.280091
7.7	0.115155	7.7	0.283785
7.8	0.119242	7.8	0.287477
7.9	0.127507	7.9	0.291169
8	0.135367	8	0.294859
8.1	0.137741	8.1	0.298549
8.2	0.128846	8.2	0.302237
8.3	0.129904	8.3	0.305924
8.4	0.138363	8.4	0.30961
8.5	0.140049	8.5	0.313295
8.6	0.14534	8.6	0.316979
8.7	0.144947	8.7	0.320662
8.8	0.149937	8.8	0.324344
8.9	0.151919	8.9	0.328024
9	0.154012	9	0.331704
9.1	0.158885	9.1	0.335383
9.2	0.165651	9.2	0.33906
9.3	0.172647	9.3	0.342737
9.4	0.181425	9.4	0.346412
9.5	0.186016	9.5	0.350086
9.6	0.184919	9.6	0.35376
9.7	0.177329	9.7	0.357432
9.8	0.182223	9.8	0.361103
9.9	0.188385	9.9	0.364773
10	0.190471	10	0.368442
10.1	0.192761	10.1	0.37211
10.2	0.204529	10.2	0.375777
10.3	0.207889	10.3	0.379442
10.4	0.210968	10.4	0.383107
10.5	0.209858	10.5	0.386771
10.6	0.216226	10.6	0.390433
10.7	0.218828	10.7	0.394095
10.8	0.219214	10.8	0.397755
10.9	0.223186	10.9	0.401415
11	0.223866	11	0.405073
11.1	0.232639	11.1	0.40873
11.2	0.23932	11.2	0.412386
11.3	0.247689	11.3	0.416041
11.4	0.253881	11.4	0.419696
11.5	0.257263	11.5	0.423348
11.6	0.264429	11.6	0.427
11.7	0.274393	11.7	0.430651
11.8	0.279969	11.8	0.434301
11.9	0.28097	11.9	0.43795
12	0.277374	12	0.441597
12.1	0.276275	12.1	0.445244
12.2	0.277859	12.2	0.44889
12.3	0.278649	12.3	0.452534
12.4	0.280842	12.4	0.456178
12.5	0.280745	12.5	0.45982
12.6	0.28143	12.6	0.463461
12.7	0.279423	12.7	0.467101
12.8	0.280611	12.8	0.47074
12.9	0.279911	12.9	0.474379
13	0.275608	13	0.478016
13.1	0.275902	13.1	0.481652
13.2	0.277795	13.2	0.485287
13.3	0.279184	13.3	0.48892
13.4	0.280464	13.4	0.492553
13.5	0.28135	13.5	0.496185
13.6	0.287633	13.6	0.499815
13.7	0.286545	13.7	0.503445
13.8	0.293713	13.8	0.507074
13.9	0.29859	13.9	0.510701
14	0.301164	14	0.514328
14.1	0.296049	14.1	0.517953
14.2	0.304919	14.2	0.521577
14.3	0.312684	14.3	0.525201
14.4	0.318437	14.4	0.528823
14.5	0.322718	14.5	0.532444
14.6	0.325476	14.6	0.536064
14.7	0.331039	14.7	0.539683
14.8	0.338188	14.8	0.543301
14.9	0.342326	14.9	0.546918
15	0.345986	15	0.550534
15.1	0.349038	15.1	0.554148
15.2	0.348108	15.2	0.557762
15.3	0.350059	15.3	0.561375
15.4	0.358597	15.4	0.564987
15.5	0.356367	15.5	0.568597
15.6	0.35374	15.6	0.572207
15.7	0.358389	15.7	0.575815
15.8	0.358553	15.8	0.579422
15.9	0.357818	15.9	0.583029
16	0.35879	16	0.586634
16.1	0.356956	16.1	0.590238
16.2	0.357406	16.2	0.593842
16.3	0.362452	16.3	0.597444
16.4	0.362419	16.4	0.601045
16.5	0.360574	16.5	0.604645
16.6	0.36084	16.6	0.608244
16.7	0.357999	16.7	0.611842
16.8	0.357756	16.8	0.615438
16.9	0.3571	16.9	0.619034
17	0.359053	17	0.622629
17.1	0.362403	17.1	0.626223
17.2	0.364057	17.2	0.629815
17.3	0.362793	17.3	0.633407
17.4	0.35865	17.4	0.636998
17.5	0.357092	17.5	0.640587
17.6	0.359346	17.6	0.644175
17.7	0.355802	17.7	0.647763
17.8	0.35483	17.8	0.651349
17.9	0.359565	17.9	0.654935
18	0.359401	18	0.658519
18.1	0.355117	18.1	0.662102
18.2	0.350536	18.2	0.665684
18.3	0.368936	18.3	0.669265
18.4	0.357502	18.4	0.672845
18.5	0.347422	18.5	0.676424
18.6	0.342883	18.6	0.680002
18.7	0.340335	18.7	0.683579
18.8	0.32769	18.8	0.687155
18.9	0.323163	18.9	0.69073
19	0.321578	19	0.694303
19.1	0.317185	19.1	0.697876
19.2		19.2	0.701448
19.3		19.3	0.705018
19.4		19.4	0.708588
19.5		19.5	0.712156
19.6		19.6	0.715724
19.7		19.7	0.71929
19.8		19.8	0.722855
19.9		19.9	0.722855
20		20	0.722801
20.1		20.1	0.722746
20.2		20.2	0.722691
20.3		20.3	0.722636
20.4		20.4	0.722582
20.5		20.5	0.722527
20.6		20.6	0.722472
20.7		20.7	0.722417
20.8		20.8	0.722363
20.9		20.9	0.722308
21		21	0.722253
21.1		21.1	0.722199
21.2		21.2	0.722144
21.3		21.3	0.722089
21.4		21.4	0.722034
21.5		21.5	0.72198
21.6		21.6	0.721925
21.7	0.3986	21.7	0.72187
21.8	0.3986	21.8	0.721816
21.9	0.3986	21.9	0.721761
22	0.3986	22	0.721706
22.1	0.3986	22.1	0.721652
22.2	0.3986	22.2	0.721597
22.3	0.3986	22.3	0.721542
22.4	0.397	22.4	0.721488
22.5	0.4086	22.5	0.721433
22.6	0.4307	22.6	0.721378
22.7	0.4513	22.7	0.721324
22.8	0.4652	22.8	0.721269
22.9	0.4565	22.9	0.721214
23	0.4514	23	0.72116
23.1	0.4444	23.1	0.721105
23.2	0.4493	23.2	0.721051
23.3	0.4626	23.3	0.720996
23.4	0.4704	23.4	0.720941
23.5	0.466	23.5	0.720887
23.6	0.4583	23.6	0.720832
23.7	0.4762	23.7	0.720778
23.8	0.4813	23.8	0.720723
23.9	0.4852	23.9	0.720668
24	0.4802	24	0.720614
24.1	0.481	24.1	0.720559
24.2	0.4852	24.2	0.720505
24.3	0.4659	24.3	0.72045
24.4	0.4736	24.4	0.720395
24.5	0.4764	24.5	0.720341
24.6	0.4641	24.6	0.720286
24.7	0.4475	24.7	0.720232
24.8	0.4469	24.8	0.720177
24.9	0.4505	24.9	0.720123
25	0.4587	25	0.720068
25.1	0.4564	25.1	0.720014
25.2	0.4622	25.2	0.719959
25.3	0.4585	25.3	0.719904
25.4	0.4559	25.4	0.71985
25.5	0.4516	25.5	0.719795
25.6	0.4539	25.6	0.719741
25.7	0.4544	25.7	0.719686
25.8	0.4543	25.8	0.719632
25.9	0.452	25.9	0.719577
26	0.4487	26	0.719523
26.1	0.4403	26.1	0.719468
26.2	0.447199	26.2	0.719414
26.3	0.4508	26.3	0.719359
26.4	0.4602	26.4	0.719305
26.5	0.4744	26.5	0.71925
26.6	0.4778	26.6	0.719196
26.7	0.4828	26.7	0.719141
26.8	0.4969	26.8	0.719087
26.9	0.5008	26.9	0.719032
27	0.5037	27	0.718978
27.1	0.4995	27.1	0.718923
27.2	0.4927	27.2	0.718869
27.3	0.5006	27.3	0.718815
27.4	0.4957	27.4	0.71876
27.5	0.5002	27.5	0.718706
27.6	0.4944	27.6	0.718651
27.7	0.4939	27.7	0.718597
27.8	0.4911	27.8	0.718542
27.9	0.4843	27.9	0.718488
28	0.4904	28	0.718434
28.1	0.4932	28.1	0.718379
28.2	0.495599	28.2	0.718325
28.3	0.5011	28.3	0.71827
28.4	0.5049	28.4	0.718216
28.5	0.5086	28.5	0.718161
28.6	0.5235	28.6	0.718107
28.7	0.5314	28.7	0.718053
28.8	0.5392	28.8	0.717998
28.9	0.5505	28.9	0.717944
29	0.5593	29	0.717889
29.1	0.5684	29.1	0.717835
29.2	0.569	29.2	0.717781
29.3	0.569	29.3	0.717726
29.4	0.5712	29.4	0.717672
29.5	0.5623	29.5	0.717618
29.6	0.5696	29.6	0.717563
29.7	0.5811	29.7	0.717509
29.8	0.5825	29.8	0.717455
29.9	0.575199	29.9	0.7174
30	0.574201	30	0.717346
30.1	0.56	30.1	0.717292
30.2	0.511301	30.2	0.717237
30.3	0.5665	30.3	0.717183
30.4	0.7894	30.4	0.717129
30.5	0.6048	30.5	0.717074
30.6	0.4449	30.6	0.71702
30.7	0.8429	30.7	0.716966
30.8	1.184	30.8	0.716911
30.9	0.7516	30.9	0.716857
31	1.02248	31	0.716803
31.1	0.6193	31.1	0.716748
31.2	0.67421	31.2	0.716694
31.3	0.6979	31.3	0.71664
31.4	0.5588	31.4	0.716586
31.5	0.6124	31.5	0.716531
31.6	0.6567	31.6	0.716477
31.7	0.6242	31.7	0.716423
31.8	0.6381	31.8	0.716368
31.9	0.5822	31.9	0.716314
32	0.562798	32	0.71626
32.1	0.620196	32.1	0.716206
32.2	0.639199	32.2	0.716151
32.3	0.654001	32.3	0.716097
32.4	0.6342	32.4	0.716043
32.5	0.6073	32.5	0.715989
32.6	0.933698	32.6	0.715934
32.7	0.517601	32.7	0.71588
32.8	0.4831	32.8	0.715826
32.9	0.4226	32.9	0.715772
33	0.4662	33	0.715718
33.1	0.1715	33.1	0.715663
33.2	0.0799142	33.2	0.715609
33.3	0.6553	33.3	0.715555
33.4	0.3704	33.4	0.715501
33.5	0.35901	33.5	0.715447
33.6	-1.1276	33.6	0.715392
33.7	-0.8756	33.7	0.715338
33.8	0.7118	33.8	0.715284
33.9	1.4361	33.9	0.71523
34	1.31032	34	0.715176
34.1	0.8677	34.1	0.715121
34.2	0.893099	34.2	0.715067
34.3	0.628502	34.3	0.715013
34.4	0.676801	34.4	0.714959
34.5	0.706299	34.5	0.714905
34.6	0.755899	34.6	0.714851
34.7	0.6167	34.7	0.714797
34.8	0.6813	34.8	0.714742
34.9	0.6721	34.9	0.714688
35	0.668	35	0.714634
35.1	0.7019	35.1	0.71458
35.2	0.6584	35.2	0.714526
35.3	0.677	35.3	0.714472
35.4	0.6665	35.4	0.714418
35.5	0.7296	35.5	0.714363
35.6	0.6895	35.6	0.714309
35.7	0.6964	35.7	0.714255
35.8	0.6915	35.8	0.714201
35.9	0.6813	35.9	0.714147
36	0.6774	36	0.714093
36.1	0.6718	36.1	0.714039
36.2	0.6604	36.2	0.713985
36.3	0.6519	36.3	0.713931
36.4	0.6376	36.4	0.713877
36.5	0.65	36.5	0.713823
36.6	0.6439	36.6	0.713769
36.7	0.6216	36.7	0.713714
36.8	0.6196	36.8	0.71366
36.9	0.599	36.9	0.713606
37	0.5999	37	0.713552
37.1	0.6007	37.1	0.713498
37.2	0.593101	37.2	0.713444
37.3	0.5775	37.3	0.71339
37.4	0.5669	37.4	0.713336
37.5	0.5633	37.5	0.713282
37.6	0.5729	37.6	0.713228
37.7	0.5676	37.7	0.713174
37.8	0.577	37.8	0.71312
37.9	0.5815	37.9	0.713066
38	0.573	38	0.713012
38.1	0.5663	38.1	0.712958
38.2	0.5639	38.2	0.712904
38.3	0.5621	38.3	0.71285
38.4	0.575	38.4	0.712796
38.5	0.5737	38.5	0.712742
38.6	0.5796	38.6	0.712688
38.7	0.5781	38.7	0.712634
38.8	0.5771	38.8	0.71258
38.9	0.5813	38.9	0.712526
39	0.5876	39	0.712472
39.1	0.5834	39.1	0.712418
39.2	0.585	39.2	0.712364
39.3	0.5876	39.3	0.71231
39.4	0.5892	39.4	0.712256
39.5	0.5887	39.5	0.712202
39.6	0.5862	39.6	0.712148
39.7	0.5872	39.7	0.712094
39.8	0.5847	39.8	0.71204
39.9	0.5827	39.9	0.711987
40	0.5809	40	0.711933
40.1	0.5828	40.1	0.711879
40.2	0.5841	40.2	0.711825
40.3	0.5797	40.3	0.711771
40.4	0.5821	40.4	0.711717
40.5	0.5814	40.5	0.711663
40.6	0.575	40.6	0.711609
40.7	0.572	40.7	0.711555
40.8	0.5719	40.8	0.711501
40.9	0.5727	40.9	0.711447
41	0.5788	41	0.711394
41.1	0.5834	41.1	0.71134
41.2	0.5794	41.2	0.711286
41.3	0.5765	41.3	0.711232
41.4	0.5692	41.4	0.711178
41.5	0.5702	41.5	0.711124
41.6	0.5613	41.6	0.71107
41.7	0.5601	41.7	0.711016
41.8	0.5614	41.8	0.710963
41.9	0.5661	41.9	0.710909
42	0.5662	42	0.710855
42.1	0.5736	42.1	0.710801
42.2	0.5728	42.2	0.710747
42.3	0.5747	42.3	0.710693
42.4	0.5775	42.4	0.71064
42.5	0.5788	42.5	0.710586
42.6	0.5823	42.6	0.710532
42.7	0.5833	42.7	0.710478
42.8	0.5812	42.8	0.710424
42.9	0.5877	42.9	0.710371
43	0.5856	43	0.710317
43.1	0.5845	43.1	0.710263
43.2	0.5899	43.2	0.710209
43.3	0.5878	43.3	0.710155
43.4	0.5796	43.4	0.710102
43.5	0.5794	43.5	0.710048
43.6	0.5788	43.6	0.709994
43.7	0.583	43.7	0.70994
43.8	0.5822	43.8	0.709886
43.9	0.5807	43.9	0.709833
44	0.5747	44	0.709779
44.1	0.5737	44.1	0.709725
44.2	0.5708	44.2	0.709671
44.3	0.5714	44.3	0.709618
44.4	0.5688	44.4	0.709564
44.5	0.5688	44.5	0.70951
44.6	0.564	44.6	0.709456
44.7	0.5658	44.7	0.709403
44.8	0.5635	44.8	0.709349
44.9	0.5644	44.9	0.709295
45	0.5656	45	0.709241
45.1	0.5647	45.1	0.709188
45.2	0.5681	45.2	0.709134
45.3	0.5639	45.3	0.70908
45.4	0.5605	45.4	0.709027
45.5	0.5646	45.5	0.708973
45.6	0.5655	45.6	0.708919
45.7	0.570599	45.7	0.708866
45.8	0.5798	45.8	0.708812
45.9	0.581	45.9	0.708758
46	0.5793	46	0.708705
46.1	0.5862	46.1	0.708651
46.2	0.595599	46.2	0.708597
46.3	0.5958	46.3	0.708543
46.4	0.6002	46.4	0.70849
46.5	0.6011	46.5	0.708436
46.6	0.6068	46.6	0.708383
46.7	0.6094	46.7	0.708329
46.8	0.6282	46.8	0.708275
46.9	0.6346	46.9	0.708222
47	0.6339	47	0.708168
47.1	0.6406	47.1	0.708114
47.2	0.627201	47.2	0.708061
47.3	0.621	47.3	0.708007
47.4	0.6263	47.4	0.707953
47.5	0.6216	47.5	0.7079
47.6	0.6013	47.6	0.707846
47.7	0.5854	47.7	0.707793
47.8	0.5827	47.8	0.707739
47.9	0.583	47.9	0.707685
48	0.5745	48	0.707632
48.1	0.5746	48.1	0.707578
48.2	0.587299	48.2	0.707525
48.3	0.5743	48.3	0.707471
48.4	0.5536	48.4	0.707417
48.5	0.5504	48.5	0.707364
48.6	0.5476	48.6	0.70731
48.7	0.5485	48.7	0.707257
48.8	0.5547	48.8	0.707203
48.9	0.5388	48.9	0.70715
49	0.5557	49	0.707096
49.1	0.5705	49.1	0.707042
49.2	0.5638	49.2	0.706989
49.3	0.576	49.3	0.706935
49.4	0.5702	49.4	0.706882
49.5	0.5605	49.5	0.706828
49.6	0.5725	49.6	0.706775
49.7	0.625096	49.7	0.706721
49.8	0.6925	49.8	0.706668
49.9	0.695601	49.9	0.706614
50	0.715399	50	0.706561
50.1	0.6772	50.1	0.706507
50.2	0.683901	50.2	0.706454
50.3	0.6602	50.3	0.7064
50.4	0.6569	50.4	0.706347
50.5	0.6834	50.5	0.706293
50.6	0.7028	50.6	0.70624
50.7	0.690399	50.7	0.706186
50.8	0.7156	50.8	0.706133
50.9	0.7253	50.9	0.706079
51	0.7396	51	0.706026
51.1	0.7307	51.1	0.705972
51.2	0.666701	51.2	0.705919
51.3	0.6499	51.3	0.705865
51.4	0.6577	51.4	0.705812
51.5	0.6761	51.5	0.705758
51.6	0.6624	51.6	0.705705
51.7	0.646	51.7	0.705651
51.8	0.6412	51.8	0.705598
51.9	0.6617	51.9	0.705545
52	0.6241	52	0.705491
52.1	0.6554	52.1	0.705438
52.2	0.6326	52.2	0.705384
52.3	0.6411	52.3	0.705331
52.4	0.6721	52.4	0.705277
52.5	0.6713	52.5	0.705224
52.6	0.6647	52.6	0.705171
52.7	0.6503	52.7	0.705117
52.8	0.6475	52.8	0.705064
52.9	0.6438	52.9	0.70501
53	0.6347	53	0.704957
53.1	0.6432	53.1	0.704904
53.2	0.664	53.2	0.70485
53.3	0.6976	53.3	0.704797
53.4	0.7344	53.4	0.704743
53.5	0.7654	53.5	0.70469
53.6	0.7453	53.6	0.704637
53.7	0.7253	53.7	0.704583
53.8	0.7232	53.8	0.70453
53.9	0.7087	53.9	0.704477
54	0.6803	54	0.704423
54.1	0.6705	54.1	0.70437
54.2	0.677099	54.2	0.704317
54.3	0.6793	54.3	0.704263
54.4	0.6624	54.4	0.70421
54.5	0.6695	54.5	0.704157
54.6	0.661601	54.6	0.704103
54.7	0.648001	54.7	0.70405
54.8	0.6449	54.8	0.703997
54.9	0.6575	54.9	0.703943
55	0.6646	55	0.70389
55.1	0.6752	55.1	0.703837
55.2	0.657201	55.2	0.703783
55.3	0.6462	55.3	0.70373
55.4	0.6528	55.4	0.703677
55.5	0.656	55.5	0.703623
55.6	0.6531	55.6	0.70357
55.7	0.6537	55.7	0.703517
55.8	0.6483	55.8	0.703464
55.9	0.6475	55.9	0.70341
56	0.6488	56	0.703357
56.1	0.6762	56.1	0.703304
56.2	0.6847	56.2	0.703251
56.3	0.6784	56.3	0.703197
56.4	0.6647	56.4	0.703144
56.5	0.6627	56.5	0.703091
56.6	0.6485	56.6	0.703038
56.7	0.6458	56.7	0.702984
56.8	0.6447	56.8	0.702931
56.9	0.645	56.9	0.702878
57	0.6465	57	0.702825
57.1	0.6497	57.1	0.702771
57.2	0.6542	57.2	0.702718
57.3	0.6579	57.3	0.702665
57.4	0.6603	57.4	0.702612
57.5	0.6692	57.5	0.702558
57.6	0.6726	57.6	0.702505
57.7	0.6728	57.7	0.702452
57.8	0.6804	57.8	0.702399
57.9	0.6889	57.9	0.702346
58	0.6914	58	0.702292
58.1	0.7029	58.1	0.702239
58.2	0.7051	58.2	0.702186
58.3	0.7128	58.3	0.702133
58.4	0.7122	58.4	0.70208
58.5	0.7125	58.5	0.702027
58.6	0.7041	58.6	0.701973
58.7	0.712	58.7	0.70192
58.8	0.7248	58.8	0.701867
58.9	0.7357	58.9	0.701814
59	0.7471	59	0.701761
59.1	0.752	59.1	0.701708
59.2	0.7539	59.2	0.701654
59.3	0.764299	59.3	0.701601
59.4	0.742199	59.4	0.701548
59.5	0.726801	59.5	0.701495
59.6	0.7203	59.6	0.701442
59.7	0.7072	59.7	0.701389
59.8	0.7103	59.8	0.701336
59.9	0.7026	59.9	0.701283
60	0.7033	60	0.701229
60.1	0.7075	60.1	0.701176
60.2	0.705	60.2	0.701123
60.3	0.7068	60.3	0.70107
60.4	0.7068	60.4	0.701017
60.5	0.7029	60.5	0.700964
60.6	0.7006	60.6	0.700911
60.7	0.7011	60.7	0.700858
60.8	0.7022	60.8	0.700805
60.9	0.7023	60.9	0.700752
61	0.7073	61	0.700699
61.1	0.7095	61.1	0.700646
61.2	0.7053	61.2	0.700592
61.3	0.7025	61.3	0.700539
61.4	0.7016	61.4	0.700486
61.5	0.7023	61.5	0.700433
61.6	0.7023	61.6	0.70038
61.7	0.6998	61.7	0.700327
61.8	0.7037	61.8	0.700274
61.9	0.7065	61.9	0.700221
62	0.7072	62	0.700168
62.1	0.7077	62.1	0.700115
62.2	0.7056	62.2	0.700062
62.3	0.696	62.3	0.700009
62.4	0.6941	62.4	0.699956
62.5	0.6912	62.5	0.699903
62.6	0.6924	62.6	0.69985
62.7	0.6921	62.7	0.699797
62.8	0.693	62.8	0.699744
62.9	0.6992	62.9	0.699691
63	0.698	63	0.699638
63.1	0.6997	63.1	0.699585
63.2	0.6933	63.2	0.699532
63.3	0.6979	63.3	0.699479
63.4	0.6934	63.4	0.699426
63.5	0.6857	63.5	0.699373
63.6	0.6863	63.6	0.69932
63.7	0.678	63.7	0.699267
63.8	0.6829	63.8	0.699214
63.9	0.6876	63.9	0.699161
64	0.6972	64	0.699108
64.1	0.6912	64.1	0.699055
64.2	0.6893	64.2	0.699003
64.3	0.6931	64.3	0.69895
64.4	0.6906	64.4	0.698897
64.5	0.6869	64.5	0.698844
64.6	0.6848	64.6	0.698791
64.7	0.6933	64.7	0.698738
64.8	0.6932	64.8	0.698685
64.9	0.6933	64.9	0.698632
65	0.6919	65	0.698579
65.1	0.6907	65.1	0.698526
65.2	0.6879	65.2	0.698473
65.3	0.6893	65.3	0.69842
65.4	0.6914	65.4	0.698368
65.5	0.6891	65.5	0.698315
65.6	0.6899	65.6	0.698262
65.7	0.6864	65.7	0.698209
65.8	0.6816	65.8	0.698156
65.9	0.6793	65.9	0.698103
66	0.6837	66	0.69805
66.1	0.6856	66.1	0.697997
66.2	0.6926	66.2	0.697945
66.3	0.6926	66.3	0.697892
66.4	0.692201	66.4	0.697839
66.5	0.699	66.5	0.697786
66.6	0.6998	66.6	0.697733
66.7	0.7069	66.7	0.69768
66.8	0.7182	66.8	0.697628
66.9	0.714999	66.9	0.697575
67	0.7026	67	0.697522
67.1	0.6937	67.1	0.697469
67.2	0.6915	67.2	0.697416
67.3	0.6858	67.3	0.697363
67.4	0.6814	67.4	0.697311
67.5	0.6796	67.5	0.697258
67.6	0.6769	67.6	0.697205
67.7	0.6686	67.7	0.697152
67.8	0.6679	67.8	0.697099
67.9	0.6602	67.9	0.697047
68	0.6539	68	0.696994
68.1	0.646801	68.1	0.696941
68.2	0.6442	68.2	0.696888
68.3	0.6421	68.3	0.696835
68.4	0.6437	68.4	0.696783
68.5	0.6381	68.5	0.69673
68.6	0.6347	68.6	0.696677
68.7	0.6307	68.7	0.696624
68.8	0.6172	68.8	0.696572
68.9	0.616099	68.9	0.696519
69	0.6206	69	0.696466
69.1	0.617301	69.1	0.696413
69.2	0.6087	69.2	0.696361
69.3	0.6086	69.3	0.696308
69.4	0.6074	69.4	0.696255
69.5	0.6053	69.5	0.696203
69.6	0.6026	69.6	0.69615
69.7	0.5974	69.7	0.696097
69.8	0.5912	69.8	0.696044
69.9	0.5999	69.9	0.695992
70	0.6015	70	0.695939
70.1	0.590401	70.1	0.695886
70.2	0.6074	70.2	0.695834
70.3	0.6064	70.3	0.695781
70.4	0.611599	70.4	0.695728
70.5	0.6119	70.5	0.695675
70.6	0.6094	70.6	0.695623
70.7	0.6081	70.7	0.69557
70.8	0.6051	70.8	0.695517
70.9	0.6006	70.9	0.695465
71	0.5979	71	0.695412
71.1	0.6007	71.1	0.695359
71.2	0.6061	71.2	0.695307
71.3	0.6116	71.3	0.695254
71.4	0.6145	71.4	0.695201
71.5	0.6141	71.5	0.695149
71.6	0.6133	71.6	0.695096
71.7	0.6133	71.7	0.695044
71.8	0.6196	71.8	0.694991
71.9	0.6279	71.9	0.694938
72	0.6238	72	0.694886
72.1	0.6261	72.1	0.694833
72.2	0.6194	72.2	0.69478
72.3	0.6179	72.3	0.694728
72.4	0.6191	72.4	0.694675
72.5	0.6174	72.5	0.694623
72.6	0.6182	72.6	0.69457
72.7	0.6243	72.7	0.694517
72.8	0.6281	72.8	0.694465
72.9	0.6218	72.9	0.694412
73	0.6233	73	0.69436
73.1	0.6242	73.1	0.694307
73.2	0.6152	73.2	0.694254
73.3	0.6262	73.3	0.694202
73.4	0.6231	73.4	0.694149
73.5	0.606	73.5	0.694097
73.6	0.606	73.6	0.694044
73.7	0.6081	73.7	0.693992
73.8	0.613	73.8	0.693939
73.9	0.6196	73.9	0.693887
74	0.6213	74	0.693834
74.1	0.6213	74.1	0.693781
74.2	0.6213	74.2	0.693729
74.3		74.3	0.693676
74.4		74.4	0.693624
74.5		74.5	0.693571
74.6		74.6	0.693519
74.7		74.7	0.693466
74.8		74.8	0.693414
74.9		74.9	0.693361
75		75	0.693309
75.1		75.1	0.693309
75.2		75.2	0.70413
75.3		75.3	0.714945
75.4		75.4	0.72575
75.5		75.5	0.736548
75.6		75.6	0.747338
75.7		75.7	0.75812
75.8		75.8	0.768895
75.9		75.9	0.779662
76		76	0.79042
76.1		76.1	0.801171
76.2		76.2	0.811914
76.3		76.3	0.822649
76.4		76.4	0.833377
76.5		76.5	0.844096
76.6		76.6	0.854808
76.7		76.7	0.865511
76.8	0.752236	76.8	0.876208
76.9	0.752236	76.9	0.886896
77	0.778867	77	0.897576
77.1	0.790139	77.1	0.908249
77.2	0.79275	77.2	0.918913
77.3	0.812351	77.3	0.929571
77.4	0.825613	77.4	0.94022
77.5	0.832359	77.5	0.950861
77.6	0.829545	77.6	0.961495
77.7	0.823168	77.7	0.972121
77.8	0.821965	77.8	0.982739
77.9	0.8392	77.9	0.993349
78	0.854861	78	1.00395
78.1	0.865237	78.1	1.01455
78.2	0.869994	78.2	1.02513
78.3	0.881737	78.3	1.03571
78.4	0.880315	78.4	1.04628
78.5	0.896958	78.5	1.05685
78.6	0.905622	78.6	1.0674
78.7	0.914795	78.7	1.07795
78.8	0.936137	78.8	1.08849
78.9	0.943395	78.9	1.09903
79	0.952897	79	1.10955
79.1	0.966236	79.1	1.12007
79.2	0.970539	79.2	1.13058
79.3	0.967583	79.3	1.14108
79.4	0.979869	79.4	1.15157
79.5	0.985956	79.5	1.16206
79.6	0.98826	79.6	1.17254
79.7	0.99186	79.7	1.18301
79.8	1.00034	79.8	1.19347
79.9	1.01419	79.9	1.20393
80	1.02259	80	1.21437
80.1	1.03077	80.1	1.22481
80.2	1.03128	80.2	1.23525
80.3	1.04476	80.3	1.24567
80.4	1.05474	80.4	1.25609
80.5	1.05375	80.5	1.2665
80.6	1.07032	80.6	1.2769
80.7	1.07263	80.7	1.28729
80.8	1.079	80.8	1.29768
80.9	1.08628	80.9	1.30806
81	1.10396	81	1.31843
81.1	1.11286	81.1	1.32879
81.2	1.11787	81.2	1.33915
81.3	1.12077	81.3	1.3495
81.4	1.13127	81.4	1.35984
81.5	1.13836	81.5	1.37017
81.6	1.15473	81.6	1.38049
81.7	1.16732	81.7	1.39081
81.8	1.17145	81.8	1.40112
81.9	1.18844	81.9	1.41142
82	1.18845	82	1.42172
82.1	1.18847	82.1	1.43201
82.2	1.19717	82.2	1.44228
82.3	1.19849	82.3	1.45256
82.4	1.20478	82.4	1.46282
82.5	1.21119	82.5	1.47308
82.6	1.21738	82.6	1.48333
82.7	1.22518	82.7	1.49357
82.8	1.23647	82.8	1.5038
82.9	1.24408	82.9	1.51403
83	1.2423	83	1.52424
83.1	1.24812	83.1	1.53446
83.2	1.2562	83.2	1.54466
83.3	1.26629	83.3	1.55485
83.4	1.27879	83.4	1.56504
83.5	1.2854	83.5	1.57522
83.6	1.2996	83.6	1.5854
83.7	1.31499	83.7	1.59556
83.8	1.3238	83.8	1.60572
83.9	1.33351	83.9	1.61587
84	1.34632	84	1.62601
84.1	1.35245	84.1	1.63615
84.2	1.36305	84.2	1.64627
84.3	1.36976	84.3	1.65639
84.4	1.39224	84.4	1.66651
84.5	1.40015	84.5	1.67661
84.6	1.40156	84.6	1.68671
84.7	1.41207	84.7	1.6968
84.8	1.41739	84.8	1.70688
84.9	1.42969	84.9	1.71696
85	1.44717	85	1.72702
85.1	1.45717	85.1	1.73708
85.2	1.46058	85.2	1.74714
85.3	1.4594	85.3	1.75718
85.4	1.46652	85.4	1.76722
85.5	1.48179	85.5	1.77725
85.6	1.48819	85.6	1.78727
85.7	1.50157	85.7	1.79728
85.8	1.50988	85.8	1.80729
85.9	1.51698	85.9	1.81729
86	1.52478	86	1.82728
86.1	1.53129	86.1	1.83727
86.2	1.5381	86.2	1.84725
86.3	1.54532	86.3	1.85722
86.4	1.55991	86.4	1.86718
86.5	1.5668	86.5	1.87713
86.6	1.5721	86.6	1.88708
86.7	1.57789	86.7	1.89702
86.8	1.59079	86.8	1.90695
86.9	1.60299	86.9	1.91688
87	1.61199	87	1.9268
87.1	1.62817	87.1	1.93671
87.2	1.64326	87.2	1.94661
87.3	1.65615	87.3	1.9565
87.4	1.66974	87.4	1.96639
87.5	1.68015	87.5	1.97627
87.6	1.69472	87.6	1.98615
87.7	1.69645	87.7	1.99601
87.8	1.71105	87.8	2.00587
87.9	1.72663	87.9	2.01572
88	1.73813	88	2.02556
88.1	1.74621	88.1	2.0354
88.2	1.7551	88.2	2.04523
88.3	1.77209	88.3	2.05505
88.4	1.77969	88.4	2.06486
88.5	1.79058	88.5	2.07467
88.6	1.80008	88.6	2.08447
88.7	1.80837	88.7	2.09426
88.8	1.81836	88.8	2.10404
88.9	1.82517	88.9	2.11382
89	1.83486	89	2.12359
89.1	1.84915	89.1	2.13335
89.2	1.86592	89.2	2.14311
89.3	1.8859	89.3	2.15286
89.4	1.89708	89.4	2.16259
89.5	1.8987	89.5	2.17233
89.6	1.91318	89.6	2.18205
89.7	1.92465	89.7	2.19177
89.8	1.93206	89.8	2.20148
89.9	1.93995	89.9	2.21118
90	1.95445	90	2.22088
90.1	1.96485	90.1	2.23057
90.2	1.97824	90.2	2.24025
90.3	1.99062	90.3	2.24993
90.4	1.99522	90.4	2.25959
90.5	2.0097	90.5	2.26925
90.6	2.02546	90.6	2.2789
90.7	2.03774	90.7	2.28855
90.8	2.04982	90.8	2.29819
90.9	2.05781	90.9	2.30782
91	2.0691	91	2.31744
91.1	2.08119	91.1	2.32706
91.2	2.08937	91.2	2.33666
91.3	2.10077	91.3	2.34626
91.4	2.10708	91.4	2.35586
91.5	2.12325	91.5	2.36544
91.6	2.13434	91.6	2.37502
91.7	2.14621	91.7	2.38459
91.8	2.16419	91.8	2.39416
91.9	2.18256	91.9	2.40372
92	2.19076	92	2.41327
92.1	2.19846	92.1	2.42281
92.2	2.20902	92.2	2.43235
92.3	2.21822	92.3	2.44187
92.4	2.229	92.4	2.45139
92.5	2.23598	92.5	2.46091
92.6	2.24166	92.6	2.47042
92.7	2.26132	92.7	2.47991
92.8	2.26412	92.8	2.48941
92.9	2.27092	92.9	2.49889
93	2.28891	93	2.50837
93.1	2.29831	93.1	2.51784
93.2	2.30769	93.2	2.5273
93.3	2.31757	93.3	2.53676
93.4	2.32256	93.4	2.54621
93.5	2.32256	93.5	2.55565
93.6	2.32569	93.6	2.56508
93.7	2.34703	93.7	2.57451
93.8	2.35582	93.8	2.58393
93.9	2.36651	93.9	2.59334
94	2.36823	94	2.60275
94.1	2.39483	94.1	2.61215
94.2		94.2	2.62154
94.3		94.3	2.63092
94.4		94.4	2.6403
94.5		94.5	2.64967
94.6		94.6	2.65903
94.7		94.7	2.66839
94.8		94.8	2.67774
94.9		94.9	2.68708
95		95	2.68708
95.1		95.1	2.68687
95.2		95.2	2.68666
95.3		95.3	2.68645
95.4		95.4	2.68624
95.5		95.5	2.68603
95.6		95.6	2.68583
95.7		95.7	2.68562
95.8		95.8	2.68541
95.9		95.9	2.6852
96		96	2.68499
96.1		96.1	2.68478
96.2		96.2	2.68457
96.3		96.3	2.68437
96.4		96.4	2.68416
96.5		96.5	2.68395
96.6		96.6	2.68374
96.7	2.5416	96.7	2.68353
96.8	2.5416	96.8	2.68332
96.9	2.5416	96.9	2.68311
97	2.5416	97	2.68291
97.1	2.5416	97.1	2.6827
97.2	2.5439	97.2	2.68249
97.3	2.5467	97.3	2.68228
97.4	2.5536	97.4	2.68207
97.5	2.5609	97.5	2.68186
97.6	2.5379	97.6	2.68166
97.7	2.5104	97.7	2.68145
97.8	2.5178	97.8	2.68124
97.9	2.492	97.9	2.68103
98	2.5262	98	2.68082
98.1	2.5277	98.1	2.68061
98.2	2.5391	98.2	2.68041
98.3	2.5233	98.3	2.6802
98.4	2.5293	98.4	2.67999
98.5	2.5036	98.5	2.67978
98.6	2.5119	98.6	2.67957
98.7	2.5042	98.7	2.67937
98.8	2.5079	98.8	2.67916
98.9	2.5114	98.9	2.67895
99	2.5181	99	2.67874
99.1	2.5174	99.1	2.67853
99.2	2.5282	99.2	2.67833
99.3	2.5279	99.3	2.67812
99.4	2.5168	99.4	2.67791
99.5	2.5181	99.5	2.6777
99.6	2.5389	99.6	2.67749
99.7	2.5431	99.7	2.67729
99.8	2.5342	99.8	2.67708
99.9	2.5252	99.9	2.67687
100	2.5189	100	2.67666
100.1	2.5251	100.1	2.67645
100.2	2.5276	100.2	2.67625
100.3	2.5343	100.3	2.67604
100.4	2.5469	100.4	2.67583
100.5	2.557	100.5	2.67562
100.6	2.5584	100.6	2.67541
100.7	2.5531	100.7	2.67521
100.8	2.5655	100.8	2.675
100.9	2.5707	100.9	2.67479
101	2.5666	101	2.67458
101.1	2.5718	101.1	2.67438
101.2	2.5659	101.2	2.67417
101.3	2.5726	101.3	2.67396
101.4	2.5719	101.4	2.67375
101.5	2.5698	101.5	2.67354
101.6	2.5729	101.6	2.67334
101.7	2.5696	101.7	2.67313
101.8	2.5681	101.8	2.67292
101.9	2.5766	101.9	2.67271
102	2.5921	102	2.67251
102.1	2.5964	102.1	2.6723
102.2	2.5986	102.2	2.67209
102.3	2.5994	102.3	2.67188
102.4	2.599	102.4	2.67168
102.5	2.5985	102.5	2.67147
102.6	2.6051	102.6	2.67126
102.7	2.6064	102.7	2.67105
102.8	2.6047	102.8	2.67085
102.9	2.6062	102.9	2.67064
103	2.6171	103	2.67043
103.1	2.6157	103.1	2.67022
103.2	2.6165	103.2	2.67002
103.3	2.61	103.3	2.66981
103.4	2.6128	103.4	2.6696
103.5	2.6062	103.5	2.66939
103.6	2.6004	103.6	2.66919
103.7	2.6045	103.7	2.66898
103.8	2.6099	103.8	2.66877
103.9	2.615	103.9	2.66857
104	2.6241	104	2.66836
104.1	2.6274	104.1	2.66815
104.2	2.639	104.2	2.66794
104.3	2.6342	104.3	2.66774
104.4	2.6384	104.4	2.66753
104.5	2.6432	104.5	2.66732
104.6	2.6429	104.6	2.66712
104.7	2.6522	104.7	2.66691
104.8	2.6612	104.8	2.6667
104.9	2.6749	104.9	2.66649
105	2.6629	105	2.66629
105.1	2.662	105.1	2.66608
105.2	2.6482	105.2	2.66587
105.3	2.6241	105.3	2.66567
105.4	2.6487	105.4	2.66546
105.5	3.251	105.5	2.66525
105.6	2.86045	105.6	2.66504
105.7	3.1667	105.7	2.66484
105.8	3.03598	105.8	2.66463
105.9	2.62642	105.9	2.66442
106	2.7623	106	2.66422
106.1	2.559	106.1	2.66401
106.2	2.4799	106.2	2.6638
106.3	2.6273	106.3	2.6636
106.4	2.5916	106.4	2.66339
106.5	2.538	106.5	2.66318
106.6	2.51901	106.6	2.66298
106.7	2.5489	106.7	2.66277
106.8	2.6002	106.8	2.66256
106.9	2.5811	106.9	2.66236
107	2.6212	107	2.66215
107.1	2.6478	107.1	2.66194
107.2	2.6812	107.2	2.66174
107.3	2.6788	107.3	2.66153
107.4	2.7184	107.4	2.66132
107.5	2.937	107.5	2.66112
107.6	2.5431	107.6	2.66091
107.7	2.3713	107.7	2.6607
107.8	2.293	107.8	2.6605
107.9	2.3659	107.9	2.66029
108	2.2807	108	2.66008
108.1	2.4751	108.1	2.65988
108.2	2.16011	108.2	2.65967
108.3	2.4091	108.3	2.65946
108.4	2.45259	108.4	2.65926
108.5	2.4403	108.5	2.65905
108.6	2.4537	108.6	2.65884
108.7	2.4591	108.7	2.65864
108.8	1.0037	108.8	2.65843
108.9	1.8867	108.9	2.65822
109	2.54319	109	2.65802
109.1	3.09629	109.1	2.65781
109.2	2.9418	109.2	2.6576
109.3	2.6586	109.3	2.6574
109.4	2.5985	109.4	2.65719
109.5	2.6231	109.5	2.65699
109.6	2.6019	109.6	2.65678
109.7	2.647	109.7	2.65657
109.8	2.6158	109.8	2.65637
109.9	2.6176	109.9	2.65616
110	2.6124	110	2.65595
110.1	2.6335	110.1	2.65575
110.2	2.6144	110.2	2.65554
110.3	2.5939	110.3	2.65534
110.4	2.5984	110.4	2.65513
110.5	2.5871	110.5	2.65492
110.6	2.6067	110.6	2.65472
110.7	2.5833	110.7	2.65451
110.8	2.5934	110.8	2.6543
110.9	2.6315	110.9	2.6541
111	2.6219	111	2.65389
111.1	2.5994	111.1	2.65369
111.2	2.6292	111.2	2.65348
111.3	2.6152	111.3	2.65327
111.4	2.5848	111.4	2.65307
111.5	2.6118	111.5	2.65286
111.6	2.6052	111.6	2.65266
111.7	2.5976	111.7	2.65245
111.8	2.5828	111.8	2.65224
111.9	2.585	111.9	2.65204
112	2.5918	112	2.65183
112.1	2.5951	112.1	2.65163
112.2	2.5973	112.2	2.65142
112.3	2.59	112.3	2.65121
112.4	2.6001	112.4	2.65101
112.5	2.5919	112.5	2.6508
112.6	2.5974	112.6	2.6506
112.7	2.6031	112.7	2.65039
112.8	2.5945	112.8	2.65019
112.9	2.5997	112.9	2.64998
113	2.599	113	2.64977
113.1	2.5956	113.1	2.64957
113.2	2.585	113.2	2.64936
113.3	2.583	113.3	2.64916
113.4	2.5834	113.4	2.64895
113.5	2.5804	113.5	2.64875
113.6	2.5788	113.6	2.64854
113.7	2.5832	113.7	2.64833
113.8	2.5797	113.8	2.64813
113.9	2.5784	113.9	2.64792
114	2.5761	114	2.64772
114.1	2.5673	114.1	2.64751
114.2	2.5697	114.2	2.64731
114.3	2.5709	114.3	2.6471
114.4	2.5708	114.4	2.6469
114.5	2.5699	114.5	2.64669
114.6	2.5736	114.6	2.64648
114.7	2.5765	114.7	2.64628
114.8	2.5758	114.8	2.64607
114.9	2.5708	114.9	2.64587
115	2.5743	115	2.64566
115.1	2.5685	115.1	2.64546
115.2	2.5731	115.2	2.64525
115.3	2.5747	115.3	2.64505
115.4	2.5745	115.4	2.64484
115.5	2.5732	115.5	2.64464
115.6	2.5738	115.6	2.64443
115.7	2.5776	115.7	2.64423
115.8	2.5796	115.8	2.64402
115.9	2.579	115.9	2.64381
116	2.5805	116	2.64361
116.1	2.5837	116.1	2.6434
116.2	2.5906	116.2	2.6432
116.3	2.592	116.3	2.64299
116.4	2.5905	116.4	2.64279
116.5	2.5917	116.5	2.64258
116.6	2.5975	116.6	2.64238
116.7	2.5949	116.7	2.64217
116.8	2.5894	116.8	2.64197
116.9	2.5896	116.9	2.64176
117	2.5967	117	2.64156
117.1	2.5977	117.1	2.64135
117.2	2.5948	117.2	2.64115
117.3	2.592	117.3	2.64094
117.4	2.5908	117.4	2.64074
117.5	2.5905	117.5	2.64053
117.6	2.5937	117.6	2.64033
117.7	2.5953	117.7	2.64012
117.8	2.5907	117.8	2.63992
117.9	2.5897	117.9	2.63971
118	2.5932	118	2.63951
118.1	2.5928	118.1	2.6393
118.2	2.5914	118.2	2.6391
118.3	2.5892	118.3	2.63889
118.4	2.5889	118.4	2.63869
118.5	2.5867	118.5	2.63848
118.6	2.5874	118.6	2.63828
118.7	2.5827	118.7	2.63807
118.8	2.5873	118.8	2.63787
118.9	2.5883	118.9	2.63766
119	2.5882	119	2.63746
119.1	2.5942	119.1	2.63725
119.2	2.5956	119.2	2.63705
119.3	2.5934	119.3	2.63685
119.4	2.597	119.4	2.63664
119.5	2.5995	119.5	2.63644
119.6	2.5953	119.6	2.63623
119.7	2.5889	119.7	2.63603
119.8	2.5865	119.8	2.63582
119.9	2.5861	119.9	2.63562
120	2.5868	120	2.63541
120.1	2.5896	120.1	2.63521
120.2	2.5913	120.2	2.635
120.3	2.5917	120.3	2.6348
120.4	2.5909	120.4	2.63459
120.5	2.5868	120.5	2.63439
120.6	2.5818	120.6	2.63419
120.7	2.5787	120.7	2.63398
120.8	2.5733	120.8	2.63378
120.9	2.5701	120.9	2.63357
121	2.5702	121	2.63337
121.1	2.5701	121.1	2.63316
121.2	2.5695	121.2	2.63296
121.3	2.5683	121.3	2.63275
121.4	2.5608	121.4	2.63255
121.5	2.5504	121.5	2.63235
121.6	2.5459	121.6	2.63214
121.7	2.5397	121.7	2.63194
121.8	2.5426	121.8	2.63173
121.9	2.5593	121.9	2.63153
122	2.5615	122	2.63132
122.1	2.5505	122.1	2.63112
122.2	2.5419	122.2	2.63092
122.3	2.5442	122.3	2.63071
122.4	2.547	122.4	2.63051
122.5	2.5563	122.5	2.6303
122.6	2.5558	122.6	2.6301
122.7	2.5522	122.7	2.62989
122.8	2.557	122.8	2.62969
122.9	2.5558	122.9	2.62949
123	2.5525	123	2.62928
123.1	2.5418	123.1	2.62908
123.2	2.5367	123.2	2.62887
123.3	2.5349	123.3	2.62867
123.4	2.5307	123.4	2.62847
123.5	2.534	123.5	2.62826
123.6	2.5353	123.6	2.62806
123.7	2.5534	123.7	2.62785
123.8	2.5677	123.8	2.62765
123.9	2.5651	123.9	2.62745
124	2.562	124	2.62724
124.1	2.5679	124.1	2.62704
124.2	2.5373	124.2	2.62683
124.3	2.497	124.3	2.62663
124.4	2.4727	124.4	2.62643
124.5	2.468	124.5	2.62622
124.6	2.4771	124.6	2.62602
124.7	2.5253	124.7	2.62582
124.8	2.5518	124.8	2.62561
124.9	2.5789	124.9	2.62541
125	2.5674	125	2.6252
125.1	2.5822	125.1	2.625
125.2	2.5924	125.2	2.6248
125.3	2.5982	125.3	2.62459
125.4	2.6008	125.4	2.62439
125.5	2.5907	125.5	2.62419
125.6	2.5744	125.6	2.62398
125.7	2.5916	125.7	2.62378
125.8	2.5868	125.8	2.62357
125.9	2.5575	125.9	2.62337
126	2.5842	126	2.62317
126.1	2.6168	126.1	2.62296
126.2	2.6341	126.2	2.62276
126.3	2.6901	126.3	2.62256
126.4	2.7358	126.4	2.62235
126.5	2.7301	126.5	2.62215
126.6	2.7106	126.6	2.62195
126.7	2.6399	126.7	2.62174
126.8	2.6102	126.8	2.62154
126.9	2.5449	126.9	2.62134
127	2.5487	127	2.62113
127.1	2.5578	127.1	2.62093
127.2	2.5771	127.2	2.62072
127.3	2.5778	127.3	2.62052
127.4	2.6047	127.4	2.62032
127.5	2.6107	127.5	2.62011
127.6	2.6223	127.6	2.61991
127.7	2.6177	127.7	2.61971
127.8	2.62	127.8	2.6195
127.9	2.6095	127.9	2.6193
128	2.6042	128	2.6191
128.1	2.62761	128.1	2.61889
128.2	2.6756	128.2	2.61869
128.3	2.6454	128.3	2.61849
128.4	2.6643	128.4	2.61828
128.5	2.6939	128.5	2.61808
128.6	2.6156	128.6	2.61788
128.7	2.5853	128.7	2.61768
128.8	2.5878	128.8	2.61747
128.9	2.6074	128.9	2.61727
129	2.6202	129	2.61707
129.1	2.6085	129.1	2.61686
129.2	2.6299	129.2	2.61666
129.3	2.6278	129.3	2.61646
129.4	2.6377	129.4	2.61625
129.5	2.5885	129.5	2.61605
129.6	2.5705	129.6	2.61585
129.7	2.5767	129.7	2.61564
129.8	2.5896	129.8	2.61544
129.9	2.5901	129.9	2.61524
130	2.5973	130	2.61504
130.1	2.5904	130.1	2.61483
130.2	2.583	130.2	2.61463
130.3	2.5898	130.3	2.61443
130.4	2.5675	130.4	2.61422
130.5	2.5512	130.5	2.61402
130.6	2.5395	130.6	2.61382
130.7	2.5338	130.7	2.61362
130.8	2.5411	130.8	2.61341
130.9	2.5655	130.9	2.61321
131	2.5771	131	2.61301
131.1	2.5998	131.1	2.6128
131.2	2.5893	131.2	2.6126
131.3	2.5992	131.3	2.6124
131.4	2.5893	131.4	2.6122
131.5	2.5895	131.5	2.61199
131.6	2.583	131.6	2.61179
131.7	2.58	131.7	2.61159
131.8	2.5826	131.8	2.61139
131.9	2.583	131.9	2.61118
132	2.5868	132	2.61098
132.1	2.583	132.1	2.61078
132.2	2.5753	132.2	2.61057
132.3	2.58	132.3	2.61037
132.4	2.5777	132.4	2.61017
132.5	2.5834	132.5	2.60997
132.6	2.5911	132.6	2.60976
132.7	2.5921	132.7	2.60956
132.8	2.5985	132.8	2.60936
132.9	2.6054	132.9	2.60916
133	2.6041	133	2.60895
133.1	2.6053	133.1	2.60875
133.2	2.6065	133.2	2.60855
133.3	2.6074	133.3	2.60835
133.4	2.6136	133.4	2.60814
133.5	2.6146	133.5	2.60794
133.6	2.6244	133.6	2.60774
133.7	2.6363	133.7	2.60754
133.8	2.6511	133.8	2.60734
133.9	2.6619	133.9	2.60713
134	2.6632	134	2.60693
134.1	2.6674	134.1	2.60673
134.2	2.6642	134.2	2.60653
134.3	2.6549	134.3	2.60632
134.4	2.6446	134.4	2.60612
134.5	2.6298	134.5	2.60592
134.6	2.6151	134.6	2.60572
134.7	2.6113	134.7	2.60551
134.8	2.6209	134.8	2.60531
134.9	2.6117	134.9	2.60511
135	2.6221	135	2.60491
135.1	2.6184	135.1	2.60471
135.2	2.6158	135.2	2.6045
135.3	2.6228	135.3	2.6043
135.4	2.6244	135.4	2.6041
135.5	2.618	135.5	2.6039
135.6	2.6138	135.6	2.6037
135.7	2.6164	135.7	2.60349
135.8	2.6139	135.8	2.60329
135.9	2.6129	135.9	2.60309
136	2.6113	136	2.60289
136.1	2.6063	136.1	2.60269
136.2	2.6016	136.2	2.60248
136.3	2.6015	136.3	2.60228
136.4	2.6034	136.4	2.60208
136.5	2.6022	136.5	2.60188
136.6	2.6056	136.6	2.60168
136.7	2.6024	136.7	2.60147
136.8	2.6047	136.8	2.60127
136.9	2.6096	136.9	2.60107
137	2.6098	137	2.60087
137.1	2.6121	137.1	2.60067
137.2	2.6149	137.2	2.60046
137.3	2.6126	137.3	2.60026
137.4	2.6125	137.4	2.60006
137.5	2.6098	137.5	2.59986
137.6	2.6091	137.6	2.59966
137.7	2.6036	137.7	2.59946
137.8	2.5938	137.8	2.59925
137.9	2.5957	137.9	2.59905
138	2.6015	138	2.59885
138.1	2.6033	138.1	2.59865
138.2	2.6026	138.2	2.59845
138.3	2.5985	138.3	2.59825
138.4	2.6056	138.4	2.59804
138.5	2.5981	138.5	2.59784
138.6	2.5962	138.6	2.59764
138.7	2.5996	138.7	2.59744
138.8	2.6026	138.8	2.59724
138.9	2.5987	138.9	2.59704
139	2.5917	139	2.59684
139.1	2.5913	139.1	2.59663
139.2	2.5786	139.2	2.59643
139.3	2.5788	139.3	2.59623
139.4	2.5792	139.4	2.59603
139.5	2.5803	139.5	2.59583
139.6	2.5771	139.6	2.59563
139.7	2.5739	139.7	2.59543
139.8	2.579	139.8	2.59522
139.9	2.5761	139.9	2.59502
140	2.5776	140	2.59482
140.1	2.5774	140.1	2.59462
140.2	2.5757	140.2	2.59442
140.3	2.5748	140.3	2.59422
140.4	2.5712	140.4	2.59402
140.5	2.5716	140.5	2.59381
140.6	2.572	140.6	2.59361
140.7	2.5712	140.7	2.59341
140.8	2.5644	140.8	2.59321
140.9	2.5631	140.9	2.59301
141	2.5583	141	2.59281
141.1	2.5662	141.1	2.59261
141.2	2.5717	141.2	2.59241
141.3	2.5723	141.3	2.59221
141.4	2.5785	141.4	2.592
141.5	2.5831	141.5	2.5918
141.6	2.5953	141.6	2.5916
141.7	2.5994	141.7	2.5914
141.8	2.5941	141.8	2.5912
141.9	2.5864	141.9	2.591
142	2.57	142	2.5908
142.1	2.5567	142.1	2.5906
142.2	2.5573	142.2	2.5904
142.3	2.5579	142.3	2.59019
142.4	2.5617	142.4	2.58999
142.5	2.5655	142.5	2.58979
142.6	2.5659	142.6	2.58959
142.7	2.565	142.7	2.58939
142.8	2.5699	142.8	2.58919
142.9	2.5632	142.9	2.58899
143	2.5735	143	2.58879
143.1	2.5857	143.1	2.58859
143.2	2.5991	143.2	2.58839
143.3	2.5956	143.3	2.58819
143.4	2.5895	143.4	2.58799
143.5	2.5923	143.5	2.58778
143.6	2.6035	143.6	2.58758
143.7	2.602	143.7	2.58738
143.8	2.6122	143.8	2.58718
143.9	2.6201	143.9	2.58698
144	2.6369	144	2.58678
144.1	2.6437	144.1	2.58658
144.2	2.6515	144.2	2.58638
144.3	2.6598	144.3	2.58618
144.4	2.6596	144.4	2.58598
144.5	2.6653	144.5	2.58578
144.6	2.6719	144.6	2.58558
144.7	2.6822	144.7	2.58538
144.8	2.6849	144.8	2.58518
144.9	2.688	144.9	2.58498
145	2.6962	145	2.58477
145.1	2.6988	145.1	2.58457
145.2	2.6956	145.2	2.58437
145.3	2.7	145.3	2.58417
145.4	2.6971	145.4	2.58397
145.5	2.6962	145.5	2.58377
145.6	2.6965	145.6	2.58357
145.7	2.6938	145.7	2.58337
145.8	2.6805	145.8	2.58317
145.9	2.6679	145.9	2.58297
146	2.6544	146	2.58277
146.1	2.6496	146.1	2.58257
146.2	2.6522	146.2	2.58237
146.3	2.652	146.3	2.58217
146.4	2.6466	146.4	2.58197
146.5	2.648	146.5	2.58177
146.6	2.643	146.6	2.58157
146.7	2.6417	146.7	2.58137
146.8	2.64	146.8	2.58117
146.9	2.6307	146.9	2.58097
147	2.6353	147	2.58077
147.1	2.6351	147.1	2.58057
147.2	2.6331	147.2	2.58037
147.3	2.6355	147.3	2.58017
147.4	2.632	147.4	2.57997
147.5	2.6311	147.5	2.57977
147.6	2.6319	147.6	2.57957
147.7	2.6235	147.7	2.57937
147.8	2.6137	147.8	2.57917
147.9	2.6077	147.9	2.57897
148	2.6124	148	2.57877
148.1	2.6063	148.1	2.57857
148.2	2.6002	148.2	2.57837
148.3	2.5925	148.3	2.57817
148.4	2.5836	148.4	2.57797
148.5	2.5927	148.5	2.57777
148.6	2.5992	148.6	2.57757
148.7	2.5939	148.7	2.57737
148.8	2.5939	148.8	2.57717
148.9	2.5939	148.9	2.57697
149	2.5939	149	2.57677
149.1	2.5927	149.1	2.57657
149.2	2.5927	149.2	2.57637
149.3		149.3	2.57617
149.4		149.4	2.57597
149.5		149.5	2.57577
149.6		149.6	2.57557
149.7		149.7	2.57537
149.8		149.8	2.57517
149.9		149.9	2.57497
150		150	2.57477
150.1		150.1	2.57477
150.2		150.2	2.60341
150.3		150.3	2.63199
150.4		150.4	2.6605
150.5		150.5	2.68896
150.6		150.6	2.71736
150.7		150.7	2.74569
150.8		150.8	2.77396
150.9		150.9	2.80218
151		151	2.83033
151.1		151.1	2.85843
151.2		151.2	2.88646
151.3		151.3	2.91443
151.4		151.4	2.94234
151.5		151.5	2.9702
151.6		151.6	2.99799
151.7		151.7	3.02572
151.8	3.00052	151.8	3.0534
151.9	3.00817	151.9	3.08101
152	3.02546	152	3.10857
152.1	3.04786	152.1	3.13607
152.2	3.07966	152.2	3.1635
152.3	3.11128	152.3	3.19088
152.4	3.11256	152.4	3.21819
152.5	3.15065	152.5	3.24545
152.6	3.15299	152.6	3.27265
152.7	3.17053	152.7	3.29979
152.8	3.17534	152.8	3.32687
152.9	3.20589	152.9	3.35389
153	3.23957	153	3.38086
153.1	3.27203	153.1	3.40777
153.2	3.30929	153.2	3.43461
153.3	3.3396	153.3	3.4614
153.4	3.3545	153.4	3.48813
153.5	3.37751	153.5	3.5148
153.6	3.41186	153.6	3.54142
153.7	3.43553	153.7	3.56797
153.8	3.45834	153.8	3.59447
153.9	3.49253	153.9	3.62091
154	3.52174	154	3.6473
154.1	3.55385	154.1	3.67362
154.2	3.57538	154.2	3.69989
154.3	3.59755	154.3	3.7261
154.4	3.6112	154.4	3.75225
154.5	3.62986	154.5	3.77834
154.6	3.66438	154.6	3.80438
154.7	3.70381	154.7	3.83036
154.8	3.72666	154.8	3.85628
154.9	3.75302	154.9	3.88215
155	3.77525	155	3.90796
155.1	3.79891	155.1	3.93371
155.2	3.82623	155.2	3.95941
155.3	3.85129	155.3	3.98505
155.4	3.87233	155.4	4.01063
155.5	3.89356	155.5	4.03615
155.6	3.92512	155.6	4.06162
155.7	3.95188	155.7	4.08703
155.8	3.97035	155.8	4.11239
155.9	3.99691	155.9	4.13769
156	4.02978	156	4.16294
156.1	4.06324	156.1	4.18813
156.2	4.08542	156.2	4.21326
156.3	4.10725	156.3	4.23834
156.4	4.13902	156.4	4.26335
156.5	4.15304	156.5	4.28832
156.6	4.17804	156.6	4.31323
156.7	4.20515	156.7	4.33808
156.8	4.22485	156.8	4.36289
156.9	4.25124	156.9	4.38763
157	4.27873	157	4.41232
157.1	4.29235	157.1	4.43695
157.2	4.32017	157.2	4.46153
157.3	4.35098	157.3	4.48605
157.4	4.37221	157.4	4.51052
157.5	4.38896	157.5	4.53494
157.6	4.41607	157.6	4.5593
157.7	4.4433	157.7	4.5836
157.8	4.47061	157.8	4.60785
157.9	4.50095	157.9	4.63204
158	4.52529	158	4.65619
158.1	4.55152	158.1	4.68028
158.2	4.57537	158.2	4.70431
158.3	4.5998	158.3	4.72829
158.4	4.63361	158.4	4.75221
158.5	4.66044	158.5	4.77608
158.6	4.68778	158.6	4.7999
158.7	4.71124	158.7	4.82366
158.8	4.73398	158.8	4.84737
158.9	4.75116	158.9	4.87103
159	4.77122	159	4.89463
159.1	4.79798	159.1	4.91818
159.2	4.81236	159.2	4.94168
159.3	4.83591	159.3	4.96512
159.4	4.86226	159.4	4.98851
159.5	4.89111	159.5	5.01185
159.6	4.92397	159.6	5.03513
159.7	4.95382	159.7	5.05836
159.8	4.97949	159.8	5.08154
159.9	5.00327	159.9	5.10467
160	5.03074	160	5.12774
160.1	5.04968	160.1	5.15076
160.2	5.07815	160.2	5.17373
160.3	5.10271	160.3	5.19665
160.4	5.12459	160.4	5.21951
160.5	5.14028	160.5	5.24232
160.6	5.16716	160.6	5.26508
160.7	5.19265	160.7	5.28779
160.8	5.22871	160.8	5.31045
160.9	5.2592	160.9	5.33305
[truncated: 3,973 more rows]
