# Supplementary material for: Homo-BacPROTAC-induced degradation of ClpC1 as a strategy against drug-resistant mycobacteria
Source: Nat Commun. 2024 Mar 5;15:2005. doi: 10.1038/s41467-024-46218-7 (PMC10914731; doi:10.1038/s41467-024-46218-7)
Supplement: Supplementary file 4 — Source Data [file 41467_2024_46218_MOESM4_ESM.zip › SourceData/SuppFig7_Compound_12.xlsx]

## Sheet: 74023180_20210427x
Run 1; Ch 7; Fc 2-1 corr; Cy 34; 74023180; Conc 2.5 7.5 22 66.5 200 nM_X	Run 1; Ch 7; Fc 2-1 corr; Cy 34; 74023180; Conc 2.5 7.5 22 66.5 200 nM_Y	Run 1; Ch 7; Fc 2-1 corr; Cy 34; 74023180; Conc 2.5 7.5 22 66.5 200 nM; Fitted_X	Run 1; Ch 7; Fc 2-1 corr; Cy 34; 74023180; Conc 2.5 7.5 22 66.5 200 nM; Fitted_Y
-38.9	-0.630185	-38.9	0
-38.8	-0.9885	-38.8	0
-38.7	-0.5311	-38.7	0
-38.6	-0.601297	-38.6	0
-38.5	-0.2035	-38.5	0
-38.4	-0.0841	-38.4	0
-38.3	-0.2017	-38.3	0
-38.2	-0.0563	-38.2	0
-38.1	-0.014	-38.1	0
-38	0.0116	-38	0
-37.9	0.0278007	-37.9	0
-37.8	0.0305	-37.8	0
-37.7	0.0521	-37.7	0
-37.6	-0.0488	-37.6	0
-37.5	-0.0293	-37.5	0
-37.4	-0.094199	-37.4	0
-37.3	0.0073	-37.3	0
-37.2	0.0322	-37.2	0
-37.1	0.2864	-37.1	0
-37	1.1903	-37	0
-36.9	1.4256	-36.9	0
-36.8	0.971	-36.8	0
-36.7	-0.0372	-36.7	0
-36.6	-0.2631	-36.6	0
-36.5	-0.1557	-36.5	0
-36.4	-0.142901	-36.4	0
-36.3	-0.1715	-36.3	0
-36.2	-0.152	-36.2	0
-36.1	-0.00460003	-36.1	0
-36	-0.0278999	-36	0
-35.9	-0.0628989	-35.9	0
-35.8	-0.0335	-35.8	0
-35.7	-0.023	-35.7	0
-35.6	-0.0198	-35.6	0
-35.5	-0.0194	-35.5	0
-35.4	-0.0223992	-35.4	0
-35.3	-0.0459	-35.3	0
-35.2	-0.0327	-35.2	0
-35.1	-0.0489	-35.1	0
-35	-0.0438	-35	0
-34.9	-0.0629989	-34.9	0
-34.8	-0.0753	-34.8	0
-34.7	-0.0714	-34.7	0
-34.6	-0.078	-34.6	0
-34.5	-0.0935	-34.5	0
-34.4	-0.108099	-34.4	0
-34.3	-0.0982	-34.3	0
-34.2	-0.0839	-34.2	0
-34.1	-0.1007	-34.1	0
-34	-0.1321	-34	0
-33.9	-0.142099	-33.9	0
-33.8	-0.1258	-33.8	0
-33.7	-0.1393	-33.7	0
-33.6	-0.133	-33.6	0
-33.5	-0.1027	-33.5	0
-33.4	-0.1038	-33.4	0
-33.3	-0.1139	-33.3	0
-33.2	-0.098	-33.2	0
-33.1	-0.0894	-33.1	0
-33	-0.0902	-33	0
-32.9	-0.0959	-32.9	0
-32.8	-0.1006	-32.8	0
-32.7	-0.087	-32.7	0
-32.6	-0.1027	-32.6	0
-32.5	-0.1038	-32.5	0
-32.4	-0.1102	-32.4	0
-32.3	-0.1206	-32.3	0
-32.2	-0.1175	-32.2	0
-32.1	-0.1043	-32.1	0
-32	-0.098	-32	0
-31.9	-0.0861	-31.9	0
-31.8	-0.08	-31.8	0
-31.7	-0.0763	-31.7	0
-31.6	-0.076	-31.6	0
-31.5	-0.0853	-31.5	0
-31.4	-0.0886002	-31.4	0
-31.3	-0.0933002	-31.3	0
-31.2	-0.0911	-31.2	0
-31.1	-0.0933	-31.1	0
-31	-0.0975	-31	0
-30.9	-0.0962002	-30.9	0
-30.8	-0.0938001	-30.8	0
-30.7	-0.0959	-30.7	0
-30.6	-0.1018	-30.6	0
-30.5	-0.1011	-30.5	0
-30.4	-0.0962	-30.4	0
-30.3	-0.0963	-30.3	0
-30.2	-0.0913999	-30.2	0
-30.1	-0.0874	-30.1	0
-30	-0.0844	-30	0
-29.9	-0.0798	-29.9	0
-29.8	-0.0714	-29.8	0
-29.7	-0.0746	-29.7	0
-29.6	-0.0785	-29.6	0
-29.5	-0.0739	-29.5	0
-29.4	-0.0762	-29.4	0
-29.3	-0.0775	-29.3	0
-29.2	-0.0793	-29.2	0
-29.1	-0.0815	-29.1	0
-29	-0.0848	-29	0
-28.9	-0.0847001	-28.9	0
-28.8	-0.0814	-28.8	0
-28.7	-0.0829	-28.7	0
-28.6	-0.0856999	-28.6	0
-28.5	-0.0849	-28.5	0
-28.4	-0.0805	-28.4	0
-28.3	-0.0821	-28.3	0
-28.2	-0.081	-28.2	0
-28.1	-0.0788	-28.1	0
-28	-0.0794	-28	0
-27.9	-0.0783	-27.9	0
-27.8	-0.0762	-27.8	0
-27.7	-0.0735	-27.7	0
-27.6	-0.0764999	-27.6	0
-27.5	-0.0707	-27.5	0
-27.4	-0.0685	-27.4	0
-27.3	-0.0674	-27.3	0
-27.2	-0.0652999	-27.2	0
-27.1	-0.0611	-27.1	0
-27	-0.0599	-27	0
-26.9	-0.0585	-26.9	0
-26.8	-0.0604	-26.8	0
-26.7	-0.0584	-26.7	0
-26.6	-0.054	-26.6	0
-26.5	-0.052	-26.5	0
-26.4	-0.0476	-26.4	0
-26.3	-0.0503	-26.3	0
-26.2	-0.0495	-26.2	0
-26.1	-0.0538999	-26.1	0
-26	-0.0531	-26	0
-25.9	-0.0512	-25.9	0
-25.8	-0.0488	-25.8	0
-25.7	-0.0493999	-25.7	0
-25.6	-0.05	-25.6	0
-25.5	-0.0496	-25.5	0
-25.4	-0.0504	-25.4	0
-25.3	-0.046	-25.3	0
-25.2	-0.0425	-25.2	0
-25.1	-0.0503999	-25.1	0
-25	-0.0496	-25	0
-24.9	-0.0509	-24.9	0
-24.8	-0.0498	-24.8	0
-24.7	-0.0491999	-24.7	0
-24.6	-0.0464	-24.6	0
-24.5	-0.0468	-24.5	0
-24.4	-0.0485	-24.4	0
-24.3	-0.0477	-24.3	0
-24.2	-0.0475	-24.2	0
-24.1	-0.0493999	-24.1	0
-24	-0.0456	-24	0
-23.9	-0.0464	-23.9	0
-23.8	-0.0483	-23.8	0
-23.7	-0.0505999	-23.7	0
-23.6	-0.0496	-23.6	0
-23.5	-0.0537	-23.5	0
-23.4	-0.0505	-23.4	0
-23.3	-0.0497	-23.3	0
-23.2	-0.0518	-23.2	0
-23.1	-0.0531999	-23.1	0
-23	-0.0546	-23	0
-22.9	-0.0553	-22.9	0
-22.8	-0.0581	-22.8	0
-22.7	-0.0623999	-22.7	0
-22.6	-0.0593	-22.6	0
-22.5	-0.0596	-22.5	0
-22.4	-0.0595	-22.4	0
-22.3	-0.0618	-22.3	0
-22.2	-0.0615	-22.2	0
-22.1	-0.0603	-22.1	0
-22	-0.0588	-22	0
-21.9	-0.0638	-21.9	0
-21.8	-0.0625	-21.8	0
-21.7	-0.0678	-21.7	0
-21.6	-0.0681999	-21.6	0
-21.5	-0.0702	-21.5	0
-21.4	-0.0701	-21.4	0
-21.3	-0.0688	-21.3	0
-21.2	-0.0663	-21.2	0
-21.1	-0.0801998	-21.1	0
-21	-0.0839	-21	0
-20.9	-0.0707	-20.9	0
-20.8	-0.0678	-20.8	0
-20.7	-0.0716999	-20.7	0
-20.6	-0.0728999	-20.6	0
-20.5	-0.0725	-20.5	0
-20.4	-0.0726	-20.4	0
-20.3	-0.0726	-20.3	0
-20.2	-0.0780999	-20.2	0
-20.1	-0.0777999	-20.1	0
-20	-0.0858	-20	0
-19.9	-0.0774	-19.9	0
-19.8	-0.0845	-19.8	0
-19.7	-0.0910999	-19.7	0
-19.6	-0.0952999	-19.6	0
-19.5	-0.0967	-19.5	0
-19.4	-0.0941	-19.4	0
-19.3	-0.0911	-19.3	0
-19.2	-0.0902999	-19.2	0
-19.1	-0.0906999	-19.1	0
-19	-0.0945	-19	0
-18.9	-0.0994	-18.9	0
-18.8	-0.1001	-18.8	0
-18.7	-0.0966999	-18.7	0
-18.6	-0.099	-18.6	0
-18.5	-0.0971	-18.5	0
-18.4	-0.0878	-18.4	0
-18.3	-0.0844	-18.3	0
-18.2	-0.0857999	-18.2	0
-18.1	-0.0898998	-18.1	0
-18	-0.0847	-18	0
-17.9	-0.0849	-17.9	0
-17.8	-0.0786	-17.8	0
-17.7	-0.0734999	-17.7	0
-17.6	-0.0693	-17.6	0
-17.5	-0.0672	-17.5	0
-17.4	-0.0651	-17.4	0
-17.3	-0.0566	-17.3	0
-17.2	-0.0500999	-17.2	0
-17.1	-0.0482999	-17.1	0
-17	-0.0552	-17	0
-16.9	-0.0611	-16.9	0
-16.8	-0.0479	-16.8	0
-16.7	-0.039	-16.7	0
-16.6	-0.065	-16.6	0
-16.5	-0.0505	-16.5	0
-16.4	-0.0408	-16.4	0
-16.3	-0.0332	-16.3	0
-16.2	-0.0329	-16.2	0
-16.1	-0.0279	-16.1	0
-16	-0.0152	-16	0
-15.9	-0.013	-15.9	0
-15.8	-0.0145	-15.8	0
-15.7	-0.0108	-15.7	0
-15.6	-0.0135	-15.6	0
-15.5	-0.0148	-15.5	0
-15.4	-0.0106	-15.4	0
-15.3	0.00300001	-15.3	0
-15.2	0.00680001	-15.2	0
-15.1	0.0189	-15.1	0
-15	0.0246	-15	0
-14.9	0.0399	-14.9	0
-14.8	0.0381	-14.8	0
-14.7	0.0266	-14.7	0
-14.6	0.0143	-14.6	0
-14.5	0.0249	-14.5	0
-14.4	0.0269	-14.4	0
-14.3	0.00680001	-14.3	0
-14.2	0.0031	-14.2	0
-14.1	-0.00960001	-14.1	0
-14	-0.027	-14	0
-13.9	-0.0349	-13.9	0
-13.8	-0.0352	-13.8	0
-13.7	-0.0421	-13.7	0
-13.6	-0.0376	-13.6	0
-13.5	-0.0423	-13.5	0
-13.4	-0.0425	-13.4	0
-13.3	-0.0345	-13.3	0
-13.2	-0.0287	-13.2	0
-13.1	-0.0196	-13.1	0
-13	-0.0238	-13	0
-12.9	-0.0167	-12.9	0
-12.8	-0.000299994	-12.8	0
-12.7	0.0048	-12.7	0
-12.6	0.00239999	-12.6	0
-12.5	-0.0033	-12.5	0
-12.4	-0.0111	-12.4	0
-12.3	-0.0233	-12.3	0
-12.2	-0.0112	-12.2	0
-12.1	-0.0186998	-12.1	0
-12	-0.0237	-12	0
-11.9	-0.0295	-11.9	0
-11.8	-0.0249	-11.8	0
-11.7	-0.0343	-11.7	0
-11.6	-0.0322001	-11.6	0
-11.5	-0.0308	-11.5	0
-11.4	-0.0322	-11.4	0
-11.3	-0.0386	-11.3	0
-11.2	-0.035	-11.2	0
-11.1	-0.0348	-11.1	0
-11	-0.0331	-11	0
-10.9	-0.0365	-10.9	0
-10.8	-0.0384001	-10.8	0
-10.7	-0.0449	-10.7	0
-10.6	-0.0488	-10.6	0
-10.5	-0.0358	-10.5	0
-10.4	-0.0307	-10.4	0
-10.3	-0.0256	-10.3	0
-10.2	-0.0297	-10.2	0
-10.1	-0.0314	-10.1	0
-10	-0.0347	-10	0
-9.9	-0.0405998	-9.9	0
-9.8	-0.039	-9.8	0
-9.7	-0.0423	-9.7	0
-9.6	-0.0369	-9.6	0
-9.5	-0.035	-9.5	0
-9.4	-0.0321	-9.4	0
-9.3	-0.0375998	-9.3	0
-9.2	-0.035	-9.2	0
-9.1	-0.0331	-9.1	0
-9	-0.0398	-9	0
-8.9	-0.0395998	-8.9	0
-8.8	-0.0402	-8.8	0
-8.7	-0.0402	-8.7	0
-8.6	-0.0412	-8.6	0
-8.5	-0.051	-8.5	0
-8.4	-0.0476	-8.4	0
-8.3	-0.0499001	-8.3	0
-8.2	-0.0484	-8.2	0
-8.1	-0.0347	-8.1	0
-8	-0.0286	-8	0
-7.9	-0.0257	-7.9	0
-7.8	-0.0180999	-7.8	0
-7.7	-0.0102	-7.7	0
-7.6	-0.0078	-7.6	0
-7.5	-0.0155	-7.5	0
-7.4	-0.0243	-7.4	0
-7.3	-0.0254	-7.3	0
-7.2	-0.0297	-7.2	0
-7.1	-0.0261	-7.1	0
-7	-0.0199	-7	0
-6.9	-0.0166	-6.9	0
-6.8	-0.0157	-6.8	0
-6.7	-0.0142	-6.7	0
-6.6	-0.0132	-6.6	0
-6.5	-0.0106	-6.5	0
-6.4	-0.0092	-6.4	0
-6.3	-0.0069	-6.3	0
-6.2	-0.0027	-6.2	0
-6.1	-0.00329998	-6.1	0
-6	-0.0039	-6	0
-5.9	-0.0093	-5.9	0
-5.8	-0.0121	-5.8	0
-5.7	-0.0082	-5.7	0
-5.6	-0.00759994	-5.6	0
-5.5	-0.0033	-5.5	0
-5.4	0.000999943	-5.4	0
-5.3	-0.0021	-5.3	0
-5.2	-0.0041	-5.2	0
-5.1	0.0054	-5.1	0
-5	0.0027	-5	0
-4.9	0.0043	-4.9	0
-4.8	0.0033	-4.8	0
-4.7	0.009	-4.7	0
-4.6	0.0127	-4.6	0
-4.5	0.0078	-4.5	0
-4.4	0.0118999	-4.4	0
-4.3	0.0126	-4.3	0
-4.2	0.014	-4.2	0
-4.1	0.0228	-4.1	0
-4	0.0195	-4	0
-3.9	0.0204	-3.9	0
-3.8	0.0227	-3.8	0
-3.7	0.0265	-3.7	0
-3.6	0.0213	-3.6	0
-3.5	0.0116	-3.5	0
-3.4	0.0137998	-3.4	0
-3.3	0.0002	-3.3	0
-3.2	-0.0032	-3.2	0
-3.1	-0.00880016	-3.1	0
-3	-0.0175	-3	0
-2.9	-0.0185	-2.9	0
-2.8	-0.0211	-2.8	0
-2.7	-0.0231	-2.7	0
-2.6	-0.0214999	-2.6	0
-2.5	-0.0203	-2.5	0
-2.4	-0.0194	-2.4	0
-2.3	-0.0106	-2.3	0
-2.2	-0.0177	-2.2	0
-2.1	-0.0117	-2.1	0
-2	-0.002	-2	0
-1.9	-0.0038	-1.9	0
-1.8	-0.0054	-1.8	0
-1.7	-0.0157	-1.7	0
-1.6	-0.0113999	-1.6	0
-1.5	-0.0132	-1.5	0
-1.4	-0.0139	-1.4	0
-1.3	-0.015	-1.3	0
-1.2	-0.0172	-1.2	0
-1.1	-0.0281	-1.1	0
-1	-0.0313	-1	0
-0.900002	-0.0365	-0.900002	0
-0.799999	-0.0365	-0.799999	0
-0.700001		-0.700001	0
-0.599998		-0.599998	0
-0.5		-0.5	0
-0.400002		-0.400002	0
-0.299999		-0.299999	0
-0.200001		-0.200001	0
-0.0999985		-0.0999985	0
0		0	0
0.0999985		0.0999985	0
0.200001		0.200001	0.00686655
0.299999		0.299999	0.0137307
0.400002		0.400002	0.0205931
0.5		0.5	0.0274531
0.599998		0.599998	0.034311
0.700001		0.700001	0.041167
0.799999		0.799999	0.0480207
0.900002		0.900002	0.0548725
1		1	0.061722
1.1		1.1	0.0685693
1.2		1.2	0.0754149
1.3		1.3	0.082258
1.4		1.4	0.0890993
1.5		1.5	0.0959383
1.6		1.6	0.102775
1.7		1.7	0.10961
1.8	-0.134056	1.8	0.116443
1.9	-0.133378	1.9	0.123273
2	-0.132343	2	0.130102
2.1	-0.131904	2.1	0.136928
2.2	-0.11235	2.2	0.143753
2.3	-0.106711	2.3	0.150575
2.4	-0.100905	2.4	0.157395
2.5	-0.0860556	2.5	0.164213
2.6	-0.0696493	2.6	0.171029
2.7	-0.0652188	2.7	0.177842
2.8	-0.0677804	2.8	0.184654
2.9	-0.0596286	2.9	0.191464
3	-0.092032	3	0.198271
3.1	-0.0772771	3.1	0.205076
3.2	-0.0579344	3.2	0.21188
3.3	-0.0610655	3.3	0.218681
3.4	-0.0493224	3.4	0.22548
3.5	-0.0322542	3.5	0.232276
3.6	-0.0390566	3.6	0.239071
3.7	-0.0162845	3.7	0.245864
3.8	-0.00486253	3.8	0.252654
3.9	0.00324101	3.9	0.259443
4	0.00352693	4	0.266229
4.1	0.0179504	4.1	0.273013
4.2	0.0271728	4.2	0.279795
4.3	0.0348986	4.3	0.286575
4.4	0.0333171	4.4	0.293353
4.5	0.0351351	4.5	0.300129
4.6	0.0434461	4.6	0.306902
4.7	0.0433437	4.7	0.313674
4.8	0.0460708	4.8	0.320443
4.9	0.0733385	4.9	0.327211
5	0.0806585	5	0.333976
5.1	0.0839558	5.1	0.340739
5.2	0.0892358	5.2	0.3475
5.3	0.0983648	5.3	0.354258
5.4	0.109687	5.4	0.361015
5.5	0.104058	5.5	0.36777
5.6	0.110878	5.6	0.374522
5.7	0.113684	5.7	0.381272
5.8	0.123507	5.8	0.388021
5.9	0.129824	5.9	0.394767
6	0.14046	6	0.401511
6.1	0.148266	6.1	0.408252
6.2	0.166808	6.2	0.414992
6.3	0.165101	6.3	0.42173
6.4	0.176331	6.4	0.428465
6.5	0.187351	6.5	0.435199
6.6	0.191853	6.6	0.44193
6.7	0.203373	6.7	0.448659
6.8	0.210084	6.8	0.455386
6.9	0.213587	6.9	0.462111
7	0.220901	7	0.468834
7.1	0.225318	7.1	0.475554
7.2	0.235037	7.2	0.482273
7.3	0.246049	7.3	0.488989
7.4	0.251253	7.4	0.495704
7.5	0.255052	7.5	0.502416
7.6	0.261459	7.6	0.509125
7.7	0.266663	7.7	0.515833
7.8	0.272269	7.8	0.522539
7.9	0.277565	7.9	0.529243
8	0.280781	8	0.535944
8.1	0.289591	8.1	0.542644
8.2	0.300003	8.2	0.549341
8.3	0.308115	8.3	0.556036
8.4	0.310217	8.4	0.562729
8.5	0.314533	8.5	0.56942
8.6	0.319045	8.6	0.576109
8.7	0.327074	8.7	0.582795
8.8	0.331177	8.8	0.58948
8.9	0.339083	8.9	0.596162
9	0.339788	9	0.602842
9.1	0.343494	9.1	0.60952
9.2	0.351407	9.2	0.616196
9.3	0.353916	9.3	0.62287
9.4	0.362824	9.4	0.629542
9.5	0.373439	9.5	0.636212
9.6	0.382854	9.6	0.642879
9.7	0.382253	9.7	0.649544
9.8	0.390071	9.8	0.656208
9.9	0.394179	9.9	0.662869
10	0.401495	10	0.669528
10.1	0.408516	10.1	0.676184
10.2	0.419442	10.2	0.682839
10.3	0.423545	10.3	0.689491
10.4	0.433165	10.4	0.696142
10.5	0.44069	10.5	0.70279
10.6	0.446204	10.6	0.709436
10.7	0.458435	10.7	0.71608
10.8	0.463049	10.8	0.722722
10.9	0.466656	10.9	0.729362
11	0.470863	11	0.736
11.1	0.475976	11.1	0.742635
11.2	0.47808	11.2	0.749268
11.3	0.488103	11.3	0.755899
11.4	0.493328	11.4	0.762529
11.5	0.497745	11.5	0.769156
11.6	0.506966	11.6	0.77578
11.7	0.510981	11.7	0.782403
11.8	0.519906	11.8	0.789023
11.9	0.521216	11.9	0.795642
12	0.531053	12	0.802258
12.1	0.536973	12.1	0.808872
12.2	0.540582	12.2	0.815484
12.3	0.54791	12.3	0.822094
12.4	0.552628	12.4	0.828702
12.5	0.56287	12.5	0.835307
12.6	0.572992	12.6	0.841911
12.7	0.57892	12.7	0.848512
12.8	0.584351	12.8	0.855111
12.9	0.59108	12.9	0.861708
13	0.600809	13	0.868303
13.1	0.606934	13.1	0.874895
13.2	0.610259	13.2	0.881486
13.3	0.611087	13.3	0.888075
13.4	0.615818	13.4	0.894661
13.5	0.628554	13.5	0.901245
13.6	0.642302	13.6	0.907827
13.7	0.645613	13.7	0.914407
13.8	0.650432	13.8	0.920985
13.9	0.651769	13.9	0.92756
14	0.662105	14	0.934134
14.1	0.666544	14.1	0.940705
14.2	0.667973	14.2	0.947274
14.3	0.67713	14.3	0.953841
14.4	0.676263	14.4	0.960406
14.5	0.685821	14.5	0.966969
14.6	0.693168	14.6	0.973529
14.7	0.704637	14.7	0.980088
14.8	0.709173	14.8	0.986644
14.9	0.71282	14.9	0.993198
15	0.719073	15	0.99975
15.1	0.724335	15.1	1.0063
15.2	0.730202	15.2	1.01285
15.3	0.729728	15.3	1.01939
15.4	0.725159	15.4	1.02594
15.5	0.730005	15.5	1.03248
15.6	0.736373	15.6	1.03902
15.7	0.741328	15.7	1.04555
15.8	0.757113	15.8	1.05209
15.9	0.769278	15.9	1.05862
16	0.769344	16	1.06515
16.1	0.77862	16.1	1.07168
16.2	0.779878	16.2	1.07821
16.3	0.783348	16.3	1.08473
16.4	0.788218	16.4	1.09125
16.5	0.791782	16.5	1.09777
16.6	0.792458	16.6	1.10429
16.7	0.803642	16.7	1.11081
16.8	0.80822	16.8	1.11732
16.9	0.818822	16.9	1.12383
17	0.826811	17	1.13034
17.1	0.831594	17.1	1.13685
17.2	0.839393	17.2	1.14335
17.3	0.838862	17.3	1.14985
17.4	0.84734	17.4	1.15635
17.5	0.856527	17.5	1.16285
17.6	0.856615	17.6	1.16935
17.7	0.864621	17.7	1.17584
17.8	0.871808	17.8	1.18233
17.9	0.878218	17.9	1.18882
18	0.886905	18	1.19531
18.1	0.892397	18.1	1.2018
18.2	0.900204	18.2	1.20828
18.3	0.91381	18.3	1.21476
18.4	0.91111	18.4	1.22124
18.5	0.91111	18.5	1.22772
18.6	0.920727	18.6	1.23419
18.7	0.939471	18.7	1.24066
18.8	0.941787	18.8	1.24713
18.9	0.951387	18.9	1.2536
19	0.96581	19	1.26007
19.1	0.978179	19.1	1.26653
19.2		19.2	1.27299
19.3		19.3	1.27945
19.4		19.4	1.28591
19.5		19.5	1.29237
19.6		19.6	1.29882
19.7		19.7	1.30527
19.8		19.8	1.31172
19.9		19.9	1.31172
20		20	1.31167
20.1		20.1	1.31162
20.2		20.2	1.31157
20.3		20.3	1.31152
20.4		20.4	1.31147
20.5		20.5	1.31142
20.6		20.6	1.31137
20.7		20.7	1.31132
20.8		20.8	1.31127
20.9		20.9	1.31122
21		21	1.31117
21.1		21.1	1.31112
21.2		21.2	1.31107
21.3		21.3	1.31102
21.4		21.4	1.31098
21.5		21.5	1.31093
21.6		21.6	1.31088
21.7	1.2025	21.7	1.31083
21.8	1.2422	21.8	1.31078
21.9	1.2657	21.9	1.31073
22	1.2658	22	1.31068
22.1	1.2771	22.1	1.31063
22.2	1.2946	22.2	1.31058
22.3	1.3011	22.3	1.31053
22.4	1.3011	22.4	1.31048
22.5	1.293	22.5	1.31043
22.6	1.3153	22.6	1.31038
22.7	1.3317	22.7	1.31033
22.8	1.3416	22.8	1.31028
22.9	1.3289	22.9	1.31023
23	1.314	23	1.31018
23.1	1.3203	23.1	1.31013
23.2	1.3097	23.2	1.31008
23.3	1.3221	23.3	1.31004
23.4	1.3283	23.4	1.30999
23.5	1.3361	23.5	1.30994
23.6	1.3349	23.6	1.30989
23.7	1.3471	23.7	1.30984
23.8	1.3579	23.8	1.30979
23.9	1.3628	23.9	1.30974
24	1.3568	24	1.30969
24.1	1.3536	24.1	1.30964
24.2	1.3539	24.2	1.30959
24.3	1.3585	24.3	1.30954
24.4	1.3498	24.4	1.30949
24.5	1.3514	24.5	1.30944
24.6	1.3602	24.6	1.30939
24.7	1.3619	24.7	1.30934
24.8	1.368	24.8	1.30929
24.9	1.3674	24.9	1.30924
25	1.3641	25	1.3092
25.1	1.3595	25.1	1.30915
25.2	1.3564	25.2	1.3091
25.3	1.3617	25.3	1.30905
25.4	1.3727	25.4	1.309
25.5	1.3627	25.5	1.30895
25.6	1.3582	25.6	1.3089
25.7	1.3604	25.7	1.30885
25.8	1.3652	25.8	1.3088
25.9	1.3701	25.9	1.30875
26	1.3612	26	1.3087
26.1	1.3574	26.1	1.30865
26.2	1.3586	26.2	1.3086
26.3	1.3608	26.3	1.30855
26.4	1.3657	26.4	1.3085
26.5	1.3668	26.5	1.30845
26.6	1.3703	26.6	1.3084
26.7	1.3652	26.7	1.30836
26.8	1.3652	26.8	1.30831
26.9	1.3702	26.9	1.30826
27	1.3748	27	1.30821
27.1	1.3758	27.1	1.30816
27.2	1.3727	27.2	1.30811
27.3	1.3734	27.3	1.30806
27.4	1.3704	27.4	1.30801
27.5	1.3639	27.5	1.30796
27.6	1.3636	27.6	1.30791
27.7	1.3607	27.7	1.30786
27.8	1.3575	27.8	1.30781
27.9	1.3506	27.9	1.30776
28	1.3493	28	1.30771
28.1	1.3492	28.1	1.30766
28.2	1.3527	28.2	1.30761
28.3	1.3528	28.3	1.30757
28.4	1.3559	28.4	1.30752
28.5	1.357	28.5	1.30747
28.6	1.3581	28.6	1.30742
28.7	1.3591	28.7	1.30737
28.8	1.3624	28.8	1.30732
28.9	1.3613	28.9	1.30727
29	1.3643	29	1.30722
29.1	1.368	29.1	1.30717
29.2	1.3665	29.2	1.30712
29.3	1.3675	29.3	1.30707
29.4	1.3521	29.4	1.30702
29.5	1.3517	29.5	1.30697
29.6	1.3499	29.6	1.30692
29.7	1.3459	29.7	1.30687
29.8	1.3373	29.8	1.30683
29.9	1.3116	29.9	1.30678
30	1.3109	30	1.30673
30.1	1.3379	30.1	1.30668
30.2	1.3566	30.2	1.30663
30.3	1.3349	30.3	1.30658
30.4	1.3172	30.4	1.30653
30.5	1.4912	30.5	1.30648
30.6	1.3162	30.6	1.30643
30.7	2.1414	30.7	1.30638
30.8	1.9492	30.8	1.30633
30.9	1.90788	30.9	1.30628
31	1.3853	31	1.30623
31.1	1.47149	31.1	1.30618
31.2	1.3571	31.2	1.30613
31.3	1.2984	31.3	1.30609
31.4	1.3116	31.4	1.30604
31.5	1.2954	31.5	1.30599
31.6	1.4563	31.6	1.30594
31.7	1.4517	31.7	1.30589
31.8	1.4652	31.8	1.30584
31.9	1.4354	31.9	1.30579
32	1.4335	32	1.30574
32.1	1.446	32.1	1.30569
32.2	1.453	32.2	1.30564
32.3	1.4569	32.3	1.30559
32.4	1.4341	32.4	1.30554
32.5	1.5375	32.5	1.30549
32.6	1.5959	32.6	1.30545
32.7	1.2292	32.7	1.3054
32.8	1.16061	32.8	1.30535
32.9	1.4246	32.9	1.3053
33	1.6172	33	1.30525
33.1	1.2591	33.1	1.3052
33.2	1.5443	33.2	1.30515
33.3	1.63169	33.3	1.3051
33.4	1.34432	33.4	1.30505
33.5	1.4997	33.5	1.305
33.6	1.33092	33.6	1.30495
33.7	0.1284	33.7	1.3049
33.8	0.9556	33.8	1.30485
33.9	1.3057	33.9	1.3048
34	1.42926	34	1.30476
34.1	1.7738	34.1	1.30471
34.2	1.5999	34.2	1.30466
34.3	1.3868	34.3	1.30461
34.4	1.2769	34.4	1.30456
34.5	1.2006	34.5	1.30451
34.6	1.241	34.6	1.30446
34.7	1.2272	34.7	1.30441
34.8	1.2295	34.8	1.30436
34.9	1.2938	34.9	1.30431
35	1.2942	35	1.30426
35.1	1.3188	35.1	1.30421
35.2	1.3241	35.2	1.30416
35.3	1.3093	35.3	1.30412
35.4	1.3294	35.4	1.30407
35.5	1.3439	35.5	1.30402
35.6	1.3848	35.6	1.30397
35.7	1.3817	35.7	1.30392
35.8	1.4054	35.8	1.30387
35.9	1.4048	35.9	1.30382
36	1.3928	36	1.30377
36.1	1.3964	36.1	1.30372
36.2	1.402	36.2	1.30367
36.3	1.4081	36.3	1.30362
36.4	1.4037	36.4	1.30357
36.5	1.4004	36.5	1.30352
36.6	1.3928	36.6	1.30348
36.7	1.4009	36.7	1.30343
36.8	1.4092	36.8	1.30338
36.9	1.4062	36.9	1.30333
37	1.4068	37	1.30328
37.1	1.4047	37.1	1.30323
37.2	1.4046	37.2	1.30318
37.3	1.396	37.3	1.30313
37.4	1.4019	37.4	1.30308
37.5	1.3933	37.5	1.30303
37.6	1.3916	37.6	1.30298
37.7	1.3877	37.7	1.30293
37.8	1.3948	37.8	1.30289
37.9	1.3957	37.9	1.30284
38	1.3983	38	1.30279
38.1	1.3893	38.1	1.30274
38.2	1.3901	38.2	1.30269
38.3	1.389	38.3	1.30264
38.4	1.3815	38.4	1.30259
38.5	1.3756	38.5	1.30254
38.6	1.3745	38.6	1.30249
38.7	1.3703	38.7	1.30244
38.8	1.3727	38.8	1.30239
38.9	1.3769	38.9	1.30234
39	1.3732	39	1.3023
39.1	1.3697	39.1	1.30225
39.2	1.3651	39.2	1.3022
39.3	1.3665	39.3	1.30215
39.4	1.3651	39.4	1.3021
39.5	1.364	39.5	1.30205
39.6	1.3682	39.6	1.302
39.7	1.3632	39.7	1.30195
39.8	1.3627	39.8	1.3019
39.9	1.3629	39.9	1.30185
40	1.3662	40	1.3018
40.1	1.3639	40.1	1.30176
40.2	1.3636	40.2	1.30171
40.3	1.3623	40.3	1.30166
40.4	1.3631	40.4	1.30161
40.5	1.3633	40.5	1.30156
40.6	1.3678	40.6	1.30151
40.7	1.362	40.7	1.30146
40.8	1.3607	40.8	1.30141
40.9	1.3597	40.9	1.30136
41	1.3555	41	1.30131
41.1	1.3582	41.1	1.30126
41.2	1.3581	41.2	1.30121
41.3	1.36	41.3	1.30117
41.4	1.3561	41.4	1.30112
41.5	1.3551	41.5	1.30107
41.6	1.3593	41.6	1.30102
41.7	1.3597	41.7	1.30097
41.8	1.3605	41.8	1.30092
41.9	1.3593	41.9	1.30087
42	1.3581	42	1.30082
42.1	1.3547	42.1	1.30077
42.2	1.3523	42.2	1.30072
42.3	1.3514	42.3	1.30067
42.4	1.3503	42.4	1.30063
42.5	1.3535	42.5	1.30058
42.6	1.3517	42.6	1.30053
42.7	1.3551	42.7	1.30048
42.8	1.358	42.8	1.30043
42.9	1.3567	42.9	1.30038
43	1.3575	43	1.30033
43.1	1.3586	43.1	1.30028
43.2	1.36	43.2	1.30023
43.3	1.3638	43.3	1.30018
43.4	1.3672	43.4	1.30014
43.5	1.3647	43.5	1.30009
43.6	1.3625	43.6	1.30004
43.7	1.3651	43.7	1.29999
43.8	1.3684	43.8	1.29994
43.9	1.372	43.9	1.29989
44	1.3734	44	1.29984
44.1	1.3747	44.1	1.29979
44.2	1.3749	44.2	1.29974
44.3	1.3723	44.3	1.29969
44.4	1.3758	44.4	1.29964
44.5	1.3717	44.5	1.2996
44.6	1.3714	44.6	1.29955
44.7	1.3695	44.7	1.2995
44.8	1.3758	44.8	1.29945
44.9	1.3748	44.9	1.2994
45	1.3755	45	1.29935
45.1	1.3816	45.1	1.2993
45.2	1.3835	45.2	1.29925
45.3	1.3788	45.3	1.2992
45.4	1.3746	45.4	1.29915
45.5	1.3694	45.5	1.29911
45.6	1.3689	45.6	1.29906
45.7	1.3662	45.7	1.29901
45.8	1.3709	45.8	1.29896
45.9	1.369	45.9	1.29891
46	1.3662	46	1.29886
46.1	1.3689	46.1	1.29881
46.2	1.3704	46.2	1.29876
46.3	1.371	46.3	1.29871
46.4	1.3704	46.4	1.29866
46.5	1.3604	46.5	1.29862
46.6	1.3473	46.6	1.29857
46.7	1.3349	46.7	1.29852
46.8	1.3349	46.8	1.29847
46.9	1.3355	46.9	1.29842
47	1.3387	47	1.29837
47.1	1.3409	47.1	1.29832
47.2	1.3392	47.2	1.29827
47.3	1.3425	47.3	1.29822
47.4	1.3459	47.4	1.29817
47.5	1.3473	47.5	1.29813
47.6	1.3521	47.6	1.29808
47.7	1.3519	47.7	1.29803
47.8	1.3529	47.8	1.29798
47.9	1.3529	47.9	1.29793
48	1.3521	48	1.29788
48.1	1.3522	48.1	1.29783
48.2	1.3559	48.2	1.29778
48.3	1.3571	48.3	1.29773
48.4	1.3549	48.4	1.29768
48.5	1.3477	48.5	1.29764
48.6	1.3444	48.6	1.29759
48.7	1.3436	48.7	1.29754
48.8	1.3447	48.8	1.29749
48.9	1.3328	48.9	1.29744
49	1.3265	49	1.29739
49.1	1.322	49.1	1.29734
49.2	1.317	49.2	1.29729
49.3	1.3273	49.3	1.29724
49.4	1.3298	49.4	1.2972
49.5	1.3329	49.5	1.29715
49.6	1.3418	49.6	1.2971
49.7	1.3498	49.7	1.29705
49.8	1.3445	49.8	1.297
49.9	1.3379	49.9	1.29695
50	1.338	50	1.2969
50.1	1.3399	50.1	1.29685
50.2	1.3459	50.2	1.2968
50.3	1.3475	50.3	1.29675
50.4	1.3461	50.4	1.29671
50.5	1.3516	50.5	1.29666
50.6	1.3527	50.6	1.29661
50.7	1.3597	50.7	1.29656
50.8	1.3652	50.8	1.29651
50.9	1.3706	50.9	1.29646
51	1.3737	51	1.29641
51.1	1.3708	51.1	1.29636
51.2	1.3743	51.2	1.29631
51.3	1.3768	51.3	1.29627
51.4	1.3713	51.4	1.29622
51.5	1.3696	51.5	1.29617
51.6	1.3683	51.6	1.29612
51.7	1.3541	51.7	1.29607
51.8	1.349	51.8	1.29602
51.9	1.3597	51.9	1.29597
52	1.3594	52	1.29592
52.1	1.3752	52.1	1.29587
52.2	1.3854	52.2	1.29583
52.3	1.3919	52.3	1.29578
52.4	1.3926	52.4	1.29573
52.5	1.3941	52.5	1.29568
52.6	1.3923	52.6	1.29563
52.7	1.3731	52.7	1.29558
52.8	1.3734	52.8	1.29553
52.9	1.375	52.9	1.29548
53	1.377	53	1.29543
53.1	1.3792	53.1	1.29539
53.2	1.4047	53.2	1.29534
53.3	1.409	53.3	1.29529
53.4	1.3978	53.4	1.29524
53.5	1.3896	53.5	1.29519
53.6	1.3727	53.6	1.29514
53.7	1.3586	53.7	1.29509
53.8	1.3472	53.8	1.29504
53.9	1.3491	53.9	1.29499
54	1.3408	54	1.29495
54.1	1.3478	54.1	1.2949
54.2	1.3445	54.2	1.29485
54.3	1.3587	54.3	1.2948
54.4	1.3599	54.4	1.29475
54.5	1.3601	54.5	1.2947
54.6	1.3568	54.6	1.29465
54.7	1.3597	54.7	1.2946
54.8	1.3718	54.8	1.29455
54.9	1.3672	54.9	1.29451
55	1.3556	55	1.29446
55.1	1.3457	55.1	1.29441
55.2	1.3471	55.2	1.29436
55.3	1.3493	55.3	1.29431
55.4	1.353	55.4	1.29426
55.5	1.366	55.5	1.29421
55.6	1.37	55.6	1.29416
55.7	1.3791	55.7	1.29412
55.8	1.3726	55.8	1.29407
55.9	1.3631	55.9	1.29402
56	1.3529	56	1.29397
56.1	1.3374	56.1	1.29392
56.2	1.3275	56.2	1.29387
56.3	1.3171	56.3	1.29382
56.4	1.3116	56.4	1.29377
56.5	1.3138	56.5	1.29372
56.6	1.3185	56.6	1.29368
56.7	1.3249	56.7	1.29363
56.8	1.3256	56.8	1.29358
56.9	1.3346	56.9	1.29353
57	1.3446	57	1.29348
57.1	1.3399	57.1	1.29343
57.2	1.3378	57.2	1.29338
57.3	1.3331	57.3	1.29333
57.4	1.3309	57.4	1.29329
57.5	1.3202	57.5	1.29324
57.6	1.3189	57.6	1.29319
57.7	1.3198	57.7	1.29314
57.8	1.3184	57.8	1.29309
57.9	1.3148	57.9	1.29304
58	1.3187	58	1.29299
58.1	1.3082	58.1	1.29294
58.2	1.3001	58.2	1.2929
58.3	1.3026	58.3	1.29285
58.4	1.3011	58.4	1.2928
58.5	1.2885	58.5	1.29275
58.6	1.2919	58.6	1.2927
58.7	1.2886	58.7	1.29265
58.8	1.2848	58.8	1.2926
58.9	1.2852	58.9	1.29255
59	1.2785	59	1.29251
59.1	1.2796	59.1	1.29246
59.2	1.2723	59.2	1.29241
59.3	1.2664	59.3	1.29236
59.4	1.2702	59.4	1.29231
59.5	1.274	59.5	1.29226
59.6	1.2886	59.6	1.29221
59.7	1.2994	59.7	1.29216
59.8	1.3241	59.8	1.29212
59.9	1.3442	59.9	1.29207
60	1.3514	60	1.29202
60.1	1.3585	60.1	1.29197
60.2	1.3557	60.2	1.29192
60.3	1.3499	60.3	1.29187
60.4	1.3493	60.4	1.29182
60.5	1.3392	60.5	1.29177
60.6	1.3374	60.6	1.29173
60.7	1.3346	60.7	1.29168
60.8	1.3415	60.8	1.29163
60.9	1.3426	60.9	1.29158
61	1.3441	61	1.29153
61.1	1.343	61.1	1.29148
61.2	1.3428	61.2	1.29143
61.3	1.3393	61.3	1.29138
61.4	1.3396	61.4	1.29134
61.5	1.3373	61.5	1.29129
61.6	1.3338	61.6	1.29124
61.7	1.3314	61.7	1.29119
61.8	1.3334	61.8	1.29114
61.9	1.3331	61.9	1.29109
62	1.335	62	1.29104
62.1	1.328	62.1	1.29099
62.2	1.329	62.2	1.29095
62.3	1.3304	62.3	1.2909
62.4	1.3311	62.4	1.29085
62.5	1.3306	62.5	1.2908
62.6	1.3359	62.6	1.29075
62.7	1.3295	62.7	1.2907
62.8	1.3325	62.8	1.29065
62.9	1.3349	62.9	1.29061
63	1.3335	63	1.29056
63.1	1.3326	63.1	1.29051
63.2	1.3346	63.2	1.29046
63.3	1.3379	63.3	1.29041
63.4	1.3355	63.4	1.29036
63.5	1.345	63.5	1.29031
63.6	1.344	63.6	1.29026
63.7	1.347	63.7	1.29022
63.8	1.3468	63.8	1.29017
63.9	1.3521	63.9	1.29012
64	1.3557	64	1.29007
64.1	1.3546	64.1	1.29002
64.2	1.3547	64.2	1.28997
64.3	1.3594	64.3	1.28992
64.4	1.3608	64.4	1.28988
64.5	1.3592	64.5	1.28983
64.6	1.3582	64.6	1.28978
64.7	1.3624	64.7	1.28973
64.8	1.3626	64.8	1.28968
64.9	1.3595	64.9	1.28963
65	1.3607	65	1.28958
65.1	1.3614	65.1	1.28953
65.2	1.3655	65.2	1.28949
65.3	1.3576	65.3	1.28944
65.4	1.354	65.4	1.28939
65.5	1.354	65.5	1.28934
65.6	1.3571	65.6	1.28929
65.7	1.3613	65.7	1.28924
65.8	1.3628	65.8	1.28919
65.9	1.371	65.9	1.28915
66	1.3651	66	1.2891
66.1	1.3664	66.1	1.28905
66.2	1.3614	66.2	1.289
66.3	1.3538	66.3	1.28895
66.4	1.3521	66.4	1.2889
66.5	1.3487	66.5	1.28885
66.6	1.3443	66.6	1.28881
66.7	1.3376	66.7	1.28876
66.8	1.3397	66.8	1.28871
66.9	1.3373	66.9	1.28866
67	1.3382	67	1.28861
67.1	1.334	67.1	1.28856
67.2	1.3331	67.2	1.28851
67.3	1.3413	67.3	1.28846
67.4	1.3431	67.4	1.28842
67.5	1.3493	67.5	1.28837
67.6	1.3517	67.6	1.28832
67.7	1.3508	67.7	1.28827
67.8	1.354	67.8	1.28822
67.9	1.3523	67.9	1.28817
68	1.3541	68	1.28812
68.1	1.3577	68.1	1.28808
68.2	1.3581	68.2	1.28803
68.3	1.3533	68.3	1.28798
68.4	1.3542	68.4	1.28793
68.5	1.3533	68.5	1.28788
68.6	1.3545	68.6	1.28783
68.7	1.3579	68.7	1.28778
68.8	1.3561	68.8	1.28774
68.9	1.361	68.9	1.28769
69	1.3537	69	1.28764
69.1	1.3534	69.1	1.28759
69.2	1.3545	69.2	1.28754
69.3	1.3543	69.3	1.28749
69.4	1.3459	69.4	1.28744
69.5	1.3451	69.5	1.2874
69.6	1.3473	69.6	1.28735
69.7	1.3426	69.7	1.2873
69.8	1.348	69.8	1.28725
69.9	1.3522	69.9	1.2872
70	1.3467	70	1.28715
70.1	1.3489	70.1	1.2871
70.2	1.3495	70.2	1.28706
70.3	1.3546	70.3	1.28701
70.4	1.3585	70.4	1.28696
70.5	1.3583	70.5	1.28691
70.6	1.3544	70.6	1.28686
70.7	1.3502	70.7	1.28681
70.8	1.3523	70.8	1.28676
70.9	1.3532	70.9	1.28672
71	1.3606	71	1.28667
71.1	1.3616	71.1	1.28662
71.2	1.3638	71.2	1.28657
71.3	1.352	71.3	1.28652
71.4	1.3504	71.4	1.28647
71.5	1.3526	71.5	1.28643
71.6	1.3464	71.6	1.28638
71.7	1.3438	71.7	1.28633
71.8	1.3383	71.8	1.28628
71.9	1.3422	71.9	1.28623
72	1.3411	72	1.28618
72.1	1.3391	72.1	1.28613
72.2	1.3473	72.2	1.28609
72.3	1.3465	72.3	1.28604
72.4	1.3488	72.4	1.28599
72.5	1.3459	72.5	1.28594
72.6	1.3409	72.6	1.28589
72.7	1.3392	72.7	1.28584
72.8	1.3412	72.8	1.28579
72.9	1.3346	72.9	1.28575
73	1.3326	73	1.2857
73.1	1.3404	73.1	1.28565
73.2	1.3485	73.2	1.2856
73.3	1.3428	73.3	1.28555
73.4	1.3327	73.4	1.2855
73.5	1.3351	73.5	1.28546
73.6	1.334	73.6	1.28541
73.7	1.3317	73.7	1.28536
73.8	1.3317	73.8	1.28531
73.9	1.3307	73.9	1.28526
74	1.3307	74	1.28521
74.1	1.3317	74.1	1.28516
74.2	1.3317	74.2	1.28512
74.3		74.3	1.28507
74.4		74.4	1.28502
74.5		74.5	1.28497
74.6		74.6	1.28492
74.7		74.7	1.28487
74.8		74.8	1.28483
74.9		74.9	1.28478
75		75	1.28473
75.1		75.1	1.28473
75.2		75.2	1.30419
75.3		75.3	1.32363
75.4		75.4	1.34305
75.5		75.5	1.36245
75.6		75.6	1.38184
75.7		75.7	1.40121
75.8		75.8	1.42056
75.9		75.9	1.43989
76		76	1.4592
76.1		76.1	1.4785
76.2		76.2	1.49777
76.3		76.3	1.51704
76.4		76.4	1.53628
76.5		76.5	1.5555
76.6		76.6	1.5747
76.7		76.7	1.59389
76.8	1.47533	76.8	1.61306
76.9	1.4777	76.9	1.63221
77	1.47819	77	1.65135
77.1	1.50064	77.1	1.67046
77.2	1.51135	77.2	1.68956
77.3	1.52524	77.3	1.70864
77.4	1.53305	77.4	1.7277
77.5	1.53665	77.5	1.74674
77.6	1.54755	77.6	1.76576
77.7	1.54998	77.7	1.78477
77.8	1.59182	77.8	1.80376
77.9	1.61921	77.9	1.82273
78	1.6252	78	1.84168
78.1	1.65168	78.1	1.86061
78.2	1.67172	78.2	1.87953
78.3	1.69116	78.3	1.89842
78.4	1.72062	78.4	1.9173
78.5	1.74139	78.5	1.93616
78.6	1.76917	78.6	1.95501
78.7	1.78011	78.7	1.97383
78.8	1.80486	78.8	1.99264
78.9	1.81377	78.9	2.01142
79	1.82951	79	2.03019
79.1	1.84473	79.1	2.04894
79.2	1.86297	79.2	2.06768
79.3	1.8805	79.3	2.08639
79.4	1.89649	79.4	2.10509
79.5	1.91653	79.5	2.12376
79.6	1.93556	79.6	2.14242
79.7	1.96271	79.7	2.16106
79.8	1.99005	79.8	2.17969
79.9	2.01409	79.9	2.19829
80	2.03843	80	2.21688
80.1	2.06155	80.1	2.23545
80.2	2.07947	80.2	2.254
80.3	2.10042	80.3	2.27253
80.4	2.11454	80.4	2.29104
80.5	2.12977	80.5	2.30954
80.6	2.1467	80.6	2.32801
80.7	2.16404	80.7	2.34647
80.8	2.19108	80.8	2.36491
80.9	2.20599	80.9	2.38333
81	2.21669	81	2.40173
81.1	2.23703	81.1	2.42012
81.2	2.25214	81.2	2.43848
81.3	2.27087	81.3	2.45683
81.4	2.28759	81.4	2.47516
81.5	2.30561	81.5	2.49347
81.6	2.32534	81.6	2.51177
81.7	2.34305	81.7	2.53004
81.8	2.36166	81.8	2.5483
81.9	2.37938	81.9	2.56653
82	2.3994	82	2.58475
82.1	2.42013	82.1	2.60295
82.2	2.43524	82.2	2.62113
82.3	2.45355	82.3	2.6393
82.4	2.47137	82.4	2.65744
82.5	2.48477	82.5	2.67557
82.6	2.49567	82.6	2.69368
82.7	2.51648	82.7	2.71176
82.8	2.53879	82.8	2.72984
82.9	2.5506	82.9	2.74789
83	2.56669	83	2.76592
83.1	2.5825	83.1	2.78394
83.2	2.5996	83.2	2.80193
83.3	2.6096	83.3	2.81991
83.4	2.62691	83.4	2.83787
83.5	2.64461	83.5	2.85581
83.6	2.66332	83.6	2.87374
83.7	2.68333	83.7	2.89164
83.8	2.70163	83.8	2.90953
83.9	2.72545	83.9	2.92739
84	2.74306	84	2.94524
84.1	2.75606	84.1	2.96307
84.2	2.77746	84.2	2.98088
84.3	2.79767	84.3	2.99868
84.4	2.81317	84.4	3.01645
84.5	2.83238	84.5	3.03421
84.6	2.85139	84.6	3.05194
84.7	2.87109	84.7	3.06966
84.8	2.8881	84.8	3.08736
84.9	2.90009	84.9	3.10505
85	2.91709	85	3.12271
85.1	2.93558	85.1	3.14035
85.2	2.95229	85.2	3.15798
85.3	2.96929	85.3	3.17559
85.4	2.98809	85.4	3.19317
85.5	3.00991	85.5	3.21074
85.6	3.03152	85.6	3.22829
85.7	3.04432	85.7	3.24583
85.8	3.06362	85.8	3.26334
85.9	3.08903	85.9	3.28084
86	3.10784	86	3.29831
86.1	3.13165	86.1	3.31577
86.2	3.14915	86.2	3.33321
86.3	3.16745	86.3	3.35063
86.4	3.18655	86.4	3.36803
86.5	3.20545	86.5	3.38541
86.6	3.2273	86.6	3.40278
86.7	3.24983	86.7	3.42012
86.8	3.27159	86.8	3.43745
86.9	3.28834	86.9	3.45476
87	3.30791	87	3.47205
87.1	3.32137	87.1	3.48932
87.2	3.33772	87.2	3.50657
87.3	3.35317	87.3	3.52381
87.4	3.37003	87.4	3.54102
87.5	3.37993	87.5	3.55822
87.6	3.40195	87.6	3.5754
87.7	3.41816	87.7	3.59255
87.8	3.43897	87.8	3.6097
87.9	3.45838	87.9	3.62682
88	3.4792	88	3.64392
88.1	3.50031	88.1	3.661
88.2	3.52062	88.2	3.67807
88.3	3.54334	88.3	3.69511
88.4	3.56326	88.4	3.71214
88.5	3.58226	88.5	3.72915
88.6	3.60299	88.6	3.74614
88.7	3.62371	88.7	3.76311
88.8	3.64042	88.8	3.78006
88.9	3.65712	88.9	3.797
89	3.67984	89	3.81391
89.1	3.69585	89.1	3.83081
89.2	3.71076	89.2	3.84769
89.3	3.72458	89.3	3.86455
89.4	3.74531	89.4	3.88138
89.5	3.75933	89.5	3.89821
89.6	3.78295	89.6	3.91501
89.7	3.80237	89.7	3.93179
89.8	3.81919	89.8	3.94856
89.9	3.83792	89.9	3.9653
90	3.85883	90	3.98203
90.1	3.87894	90.1	3.99874
90.2	3.89797	90.2	4.01543
90.3	3.9171	90.3	4.0321
90.4	3.92539	90.4	4.04875
90.5	3.94731	90.5	4.06538
90.6	3.97202	90.6	4.082
90.7	3.99585	90.7	4.09859
90.8	4.01918	90.8	4.11517
90.9	4.04291	90.9	4.13173
91	4.07584	91	4.14827
91.1	4.09026	91.1	4.16479
91.2	4.10389	91.2	4.18129
91.3	4.12712	91.3	4.19777
91.4	4.14566	91.4	4.21423
91.5	4.15928	91.5	4.23068
91.6	4.17512	91.6	4.2471
91.7	4.18984	91.7	4.26351
91.8	4.20696	91.8	4.2799
91.9	4.22669	91.9	4.29627
92	4.25122	92	4.31262
92.1	4.26724	92.1	4.32895
92.2	4.29229	92.2	4.34526
92.3	4.31473	92.3	4.36156
92.4	4.33325	92.4	4.37783
92.5	4.34917	92.5	4.39409
92.6	4.36576	92.6	4.41033
92.7	4.37404	92.7	4.42654
92.8	4.39253	92.8	4.44274
92.9	4.41322	92.9	4.45892
93	4.43592	93	4.47509
93.1	4.45284	93.1	4.49123
93.2	4.46836	93.2	4.50735
93.3	4.4821	93.3	4.52346
93.4	4.49717	93.4	4.53954
93.5	4.52078	93.5	4.55561
93.6	4.52992	93.6	4.57166
93.7	4.52992	93.7	4.58769
93.8	4.5467	93.8	4.6037
93.9	4.54891	93.9	4.61969
94	4.56711	94	4.63566
94.1	4.56957	94.1	4.65162
94.2		94.2	4.66755
94.3		94.3	4.68347
94.4		94.4	4.69937
94.5		94.5	4.71524
94.6		94.6	4.73111
94.7		94.7	4.74694
94.8		94.8	4.76277
94.9		94.9	4.77857
95		95	4.77857
95.1		95.1	4.77836
95.2		95.2	4.77816
95.3		95.3	4.77795
95.4		95.4	4.77775
95.5		95.5	4.77754
95.6		95.6	4.77734
95.7		95.7	4.77713
95.8		95.8	4.77693
95.9		95.9	4.77672
96		96	4.77652
96.1		96.1	4.77631
96.2		96.2	4.77611
96.3		96.3	4.7759
96.4		96.4	4.7757
96.5		96.5	4.77549
96.6		96.6	4.77529
96.7	4.92931	96.7	4.77508
96.8	4.9395	96.8	4.77488
96.9	4.9486	96.9	4.77467
97	4.9675	97	4.77447
97.1	4.9676	97.1	4.77426
97.2	4.9696	97.2	4.77406
97.3	4.9696	97.3	4.77385
97.4	4.9486	97.4	4.77365
97.5	4.9474	97.5	4.77344
97.6	4.9776	97.6	4.77324
97.7	5.001	97.7	4.77303
97.8	5.0072	97.8	4.77283
97.9	4.9975	97.9	4.77262
98	4.9916	98	4.77242
98.1	5.0006	98.1	4.77221
98.2	4.9989	98.2	4.77201
98.3	5.0059	98.3	4.7718
98.4	4.9968	98.4	4.7716
98.5	4.9989	98.5	4.77139
98.6	5.0021	98.6	4.77119
98.7	5.0053	98.7	4.77098
98.8	5.0121	98.8	4.77078
98.9	5.0115	98.9	4.77057
99	5.0189	99	4.77037
99.1	5.0232	99.1	4.77016
99.2	5.0204	99.2	4.76996
99.3	5.0185	99.3	4.76975
99.4	5.0301	99.4	4.76955
99.5	5.0364	99.5	4.76934
99.6	5.0413	99.6	4.76914
99.7	5.0494	99.7	4.76893
99.8	5.0457	99.8	4.76873
99.9	5.0351	99.9	4.76853
100	5.0284	100	4.76832
100.1	5.0238	100.1	4.76812
100.2	5.0174	100.2	4.76791
100.3	5.0242	100.3	4.76771
100.4	5.0221	100.4	4.7675
100.5	5.0304	100.5	4.7673
100.6	5.0321	100.6	4.76709
100.7	5.0306	100.7	4.76689
100.8	5.0329	100.8	4.76668
100.9	5.0358	100.9	4.76648
101	5.0292	101	4.76627
101.1	5.0243	101.1	4.76607
101.2	5.0241	101.2	4.76586
101.3	5.0313	101.3	4.76566
101.4	5.0372	101.4	4.76546
101.5	5.037	101.5	4.76525
101.6	5.0356	101.6	4.76505
101.7	5.0274	101.7	4.76484
101.8	5.0162	101.8	4.76464
101.9	5.0157	101.9	4.76443
102	5.0087	102	4.76423
102.1	5.0049	102.1	4.76402
102.2	5.0012	102.2	4.76382
102.3	5.0022	102.3	4.76362
102.4	5.0088	102.4	4.76341
102.5	5.0088	102.5	4.76321
102.6	5.0134	102.6	4.763
102.7	5.0102	102.7	4.7628
102.8	5.0109	102.8	4.76259
102.9	5.0081	102.9	4.76239
103	5.006	103	4.76218
103.1	5.0053	103.1	4.76198
103.2	5.006	103.2	4.76178
103.3	5.0057	103.3	4.76157
103.4	5.0059	103.4	4.76137
103.5	5.0021	103.5	4.76116
103.6	4.997	103.6	4.76096
103.7	4.9956	103.7	4.76075
103.8	4.9971	103.8	4.76055
103.9	4.9929	103.9	4.76035
104	4.9934	104	4.76014
104.1	4.9934	104.1	4.75994
104.2	5.0052	104.2	4.75973
104.3	5.0006	104.3	4.75953
104.4	5.005	104.4	4.75932
104.5	4.9876	104.5	4.75912
104.6	4.9721	104.6	4.75892
104.7	4.9818	104.7	4.75871
104.8	4.9796	104.8	4.75851
104.9	4.9973	104.9	4.7583
105	5.0187	105	4.7581
105.1	5.0243	105.1	4.75789
105.2	5.0127	105.2	4.75769
105.3	5.0009	105.3	4.75749
105.4	5.1016	105.4	4.75728
105.5	5.2127	105.5	4.75708
105.6	5.2574	105.6	4.75687
105.7	5.7204	105.7	4.75667
105.8	5.4066	105.8	4.75647
105.9	5.19929	105.9	4.75626
106	4.9343	106	4.75606
106.1	5.0192	106.1	4.75585
106.2	4.9212	106.2	4.75565
106.3	5.031	106.3	4.75545
106.4	4.8577	106.4	4.75524
106.5	4.8924	106.5	4.75504
106.6	4.8952	106.6	4.75483
106.7	4.9256	106.7	4.75463
106.8	4.9362	106.8	4.75443
106.9	4.9996	106.9	4.75422
107	5.0555	107	4.75402
107.1	5.0485	107.1	4.75381
107.2	5.07	107.2	4.75361
107.3	5.0708	107.3	4.75341
107.4	5.2119	107.4	4.7532
107.5	5.1363	107.5	4.753
107.6	4.9423	107.6	4.75279
107.7	4.9201	107.7	4.75259
107.8	4.7014	107.8	4.75239
107.9	4.8931	107.9	4.75218
108	5.1133	108	4.75198
108.1	5.2239	108.1	4.75177
108.2	5.0377	108.2	4.75157
108.3	5.142	108.3	4.75137
108.4	5.1696	108.4	4.75116
108.5	5.6834	108.5	4.75096
108.6	5.59	108.6	4.75076
108.7	5.5283	108.7	4.75055
108.8	5.4175	108.8	4.75035
108.9	4.1289	108.9	4.75014
109	4.3992	109	4.74994
109.1	4.1614	109.1	4.74974
109.2	4.9055	109.2	4.74953
109.3	5.1396	109.3	4.74933
109.4	5.0784	109.4	4.74913
109.5	4.916	109.5	4.74892
109.6	4.95961	109.6	4.74872
109.7	4.98	109.7	4.74851
109.8	5.0207	109.8	4.74831
109.9	4.9936	109.9	4.74811
110	5.0148	110	4.7479
110.1	4.9826	110.1	4.7477
110.2	4.9982	110.2	4.7475
110.3	5.002	110.3	4.74729
110.4	4.9871	110.4	4.74709
110.5	4.9541	110.5	4.74688
110.6	5.0135	110.6	4.74668
110.7	5.0043	110.7	4.74648
110.8	4.9961	110.8	4.74627
110.9	5.0015	110.9	4.74607
111	5.0014	111	4.74587
111.1	4.9839	111.1	4.74566
111.2	4.9993	111.2	4.74546
111.3	5.0076	111.3	4.74526
111.4	5.0275	111.4	4.74505
111.5	5.0181	111.5	4.74485
111.6	5.0079	111.6	4.74465
111.7	5.0006	111.7	4.74444
111.8	5.0156	111.8	4.74424
111.9	5.0048	111.9	4.74404
112	5.0097	112	4.74383
112.1	5.0104	112.1	4.74363
112.2	4.9988	112.2	4.74343
112.3	4.9897	112.3	4.74322
112.4	4.9897	112.4	4.74302
112.5	4.9835	112.5	4.74282
112.6	4.9778	112.6	4.74261
112.7	4.9793	112.7	4.74241
112.8	4.9944	112.8	4.7422
112.9	4.9878	112.9	4.742
113	4.9941	113	4.7418
113.1	4.9925	113.1	4.74159
113.2	4.9872	113.2	4.74139
113.3	4.9873	113.3	4.74119
113.4	4.9902	113.4	4.74098
113.5	5.0023	113.5	4.74078
113.6	5.0037	113.6	4.74058
113.7	5.0109	113.7	4.74038
113.8	5.0141	113.8	4.74017
113.9	5.0141	113.9	4.73997
114	5.0089	114	4.73977
114.1	5.0072	114.1	4.73956
114.2	5.0138	114.2	4.73936
114.3	5.0196	114.3	4.73916
114.4	5.0257	114.4	4.73895
114.5	5.0231	114.5	4.73875
114.6	5.0155	114.6	4.73855
114.7	5.0155	114.7	4.73834
114.8	5.0147	114.8	4.73814
114.9	5.0192	114.9	4.73794
115	5.0209	115	4.73773
115.1	5.02	115.1	4.73753
115.2	5.0201	115.2	4.73733
115.3	5.0196	115.3	4.73712
115.4	5.0154	115.4	4.73692
115.5	5.0151	115.5	4.73672
115.6	5.0094	115.6	4.73651
115.7	5.0137	115.7	4.73631
115.8	5.0149	115.8	4.73611
115.9	5.0111	115.9	4.73591
116	5.0068	116	4.7357
116.1	5.0072	116.1	4.7355
116.2	5.0047	116.2	4.7353
116.3	5.0053	116.3	4.73509
116.4	5.0079	116.4	4.73489
116.5	5.0083	116.5	4.73469
116.6	5.0046	116.6	4.73448
116.7	5.0017	116.7	4.73428
116.8	5.0057	116.8	4.73408
116.9	5.0024	116.9	4.73388
117	5.0038	117	4.73367
117.1	5.0003	117.1	4.73347
117.2	4.9974	117.2	4.73327
117.3	4.9965	117.3	4.73306
117.4	4.9998	117.4	4.73286
117.5	4.9979	117.5	4.73266
117.6	4.9924	117.6	4.73246
117.7	4.9937	117.7	4.73225
117.8	4.9947	117.8	4.73205
117.9	4.9939	117.9	4.73185
118	4.9893	118	4.73164
118.1	4.9869	118.1	4.73144
118.2	4.991	118.2	4.73124
118.3	4.9929	118.3	4.73104
118.4	4.9934	118.4	4.73083
118.5	4.9917	118.5	4.73063
118.6	4.9941	118.6	4.73043
118.7	4.9887	118.7	4.73022
118.8	4.9878	118.8	4.73002
118.9	4.9877	118.9	4.72982
119	4.9898	119	4.72962
119.1	4.9905	119.1	4.72941
119.2	4.9833	119.2	4.72921
119.3	4.9818	119.3	4.72901
119.4	4.9805	119.4	4.72881
119.5	4.9802	119.5	4.7286
119.6	4.979	119.6	4.7284
119.7	4.9768	119.7	4.7282
119.8	4.9756	119.8	4.72799
119.9	4.9784	119.9	4.72779
120	4.9737	120	4.72759
120.1	4.9729	120.1	4.72739
120.2	4.971	120.2	4.72718
120.3	4.9688	120.3	4.72698
120.4	4.9696	120.4	4.72678
120.5	4.9718	120.5	4.72658
120.6	4.9751	120.6	4.72637
120.7	4.9802	120.7	4.72617
120.8	4.9849	120.8	4.72597
120.9	4.9836	120.9	4.72577
121	4.9826	121	4.72556
121.1	4.9845	121.1	4.72536
121.2	4.9832	121.2	4.72516
121.3	4.9839	121.3	4.72496
121.4	4.9865	121.4	4.72475
121.5	4.9805	121.5	4.72455
121.6	4.9865	121.6	4.72435
121.7	4.9864	121.7	4.72415
121.8	4.99	121.8	4.72394
121.9	4.9933	121.9	4.72374
122	5.0065	122	4.72354
122.1	5.0177	122.1	4.72334
122.2	5.0241	122.2	4.72313
122.3	5.0396	122.3	4.72293
122.4	5.042	122.4	4.72273
122.5	5.0438	122.5	4.72253
122.6	5.0437	122.6	4.72233
122.7	5.0392	122.7	4.72212
122.8	5.0418	122.8	4.72192
122.9	5.0411	122.9	4.72172
123	5.0389	123	4.72152
123.1	5.0393	123.1	4.72131
123.2	5.0313	123.2	4.72111
123.3	5.0327	123.3	4.72091
123.4	5.036	123.4	4.72071
123.5	5.0399	123.5	4.7205
123.6	5.0426	123.6	4.7203
123.7	5.0447	123.7	4.7201
123.8	5.0467	123.8	4.7199
123.9	5.0427	123.9	4.7197
124	5.0321	124	4.71949
124.1	5.02	124.1	4.71929
124.2	5.0136	124.2	4.71909
124.3	4.9997	124.3	4.71889
124.4	4.9952	124.4	4.71868
124.5	5.0004	124.5	4.71848
124.6	5.0004	124.6	4.71828
124.7	5.0047	124.7	4.71808
124.8	5.0101	124.8	4.71788
124.9	5.0147	124.9	4.71767
125	5.0217	125	4.71747
125.1	5.0259	125.1	4.71727
125.2	5.0194	125.2	4.71707
125.3	5.0188	125.3	4.71687
125.4	5.0251	125.4	4.71666
125.5	5.012	125.5	4.71646
125.6	5.0155	125.6	4.71626
125.7	5.0156	125.7	4.71606
125.8	5.0027	125.8	4.71586
125.9	4.9977	125.9	4.71565
126	5.0013	126	4.71545
126.1	4.9958	126.1	4.71525
126.2	4.9831	126.2	4.71505
126.3	4.9717	126.3	4.71485
126.4	4.9679	126.4	4.71464
126.5	4.9708	126.5	4.71444
126.6	4.9647	126.6	4.71424
126.7	4.9637	126.7	4.71404
126.8	4.9621	126.8	4.71384
126.9	4.9746	126.9	4.71363
127	4.9645	127	4.71343
127.1	4.9527	127.1	4.71323
127.2	4.938	127.2	4.71303
127.3	4.9449	127.3	4.71283
127.4	4.9442	127.4	4.71262
127.5	4.9461	127.5	4.71242
127.6	4.9506	127.6	4.71222
127.7	4.9642	127.7	4.71202
127.8	4.9753	127.8	4.71182
127.9	4.9888	127.9	4.71161
128	5.0021	128	4.71141
128.1	5.0079	128.1	4.71121
128.2	5.0147	128.2	4.71101
128.3	5.0162	128.3	4.71081
128.4	5.0102	128.4	4.71061
128.5	4.9858	128.5	4.7104
128.6	4.9734	128.6	4.7102
128.7	4.946	128.7	4.71
128.8	4.9483	128.8	4.7098
128.9	4.9411	128.9	4.7096
129	4.929	129	4.7094
129.1	4.9218	129.1	4.70919
129.2	4.9214	129.2	4.70899
129.3	4.9185	129.3	4.70879
129.4	4.9112	129.4	4.70859
129.5	4.9083	129.5	4.70839
129.6	4.9159	129.6	4.70819
129.7	4.9121	129.7	4.70798
129.8	4.9191	129.8	4.70778
129.9	4.9227	129.9	4.70758
130	4.9184	130	4.70738
130.1	4.911	130.1	4.70718
130.2	4.906	130.2	4.70698
130.3	4.9054	130.3	4.70677
130.4	4.8992	130.4	4.70657
130.5	4.9015	130.5	4.70637
130.6	4.9067	130.6	4.70617
130.7	4.9186	130.7	4.70597
130.8	4.9222	130.8	4.70577
130.9	4.9218	130.9	4.70557
131	4.9218	131	4.70536
131.1	4.9204	131.1	4.70516
131.2	4.9184	131.2	4.70496
131.3	4.914	131.3	4.70476
131.4	4.9133	131.4	4.70456
131.5	4.9131	131.5	4.70436
131.6	4.912	131.6	4.70416
131.7	4.923	131.7	4.70395
131.8	4.9301	131.8	4.70375
131.9	4.9306	131.9	4.70355
132	4.9307	132	4.70335
132.1	4.9379	132.1	4.70315
132.2	4.9363	132.2	4.70295
132.3	4.9323	132.3	4.70275
132.4	4.9287	132.4	4.70254
132.5	4.9309	132.5	4.70234
132.6	4.9268	132.6	4.70214
132.7	4.9242	132.7	4.70194
132.8	4.9228	132.8	4.70174
132.9	4.9212	132.9	4.70154
133	4.9217	133	4.70134
133.1	4.9188	133.1	4.70113
133.2	4.9224	133.2	4.70093
133.3	4.9224	133.3	4.70073
133.4	4.925	133.4	4.70053
133.5	4.9273	133.5	4.70033
133.6	4.9185	133.6	4.70013
133.7	4.9094	133.7	4.69993
133.8	4.9081	133.8	4.69973
133.9	4.8993	133.9	4.69953
134	4.8943	134	4.69932
134.1	4.8954	134.1	4.69912
134.2	4.8856	134.2	4.69892
134.3	4.8887	134.3	4.69872
134.4	4.8892	134.4	4.69852
134.5	4.8795	134.5	4.69832
134.6	4.8754	134.6	4.69812
134.7	4.8875	134.7	4.69792
134.8	4.9032	134.8	4.69771
134.9	4.9021	134.9	4.69751
135	4.9147	135	4.69731
135.1	4.9253	135.1	4.69711
135.2	4.9286	135.2	4.69691
135.3	4.9356	135.3	4.69671
135.4	4.9345	135.4	4.69651
135.5	4.921	135.5	4.69631
135.6	4.9123	135.6	4.69611
135.7	4.9025	135.7	4.69591
135.8	4.8987	135.8	4.6957
135.9	4.8963	135.9	4.6955
136	4.9036	136	4.6953
136.1	4.8941	136.1	4.6951
136.2	4.8963	136.2	4.6949
136.3	4.8934	136.3	4.6947
136.4	4.8908	136.4	4.6945
136.5	4.8876	136.5	4.6943
136.6	4.8921	136.6	4.6941
136.7	4.8932	136.7	4.6939
136.8	4.8926	136.8	4.69369
136.9	4.8889	136.9	4.69349
137	4.8865	137	4.69329
137.1	4.8879	137.1	4.69309
137.2	4.8837	137.2	4.69289
137.3	4.8825	137.3	4.69269
137.4	4.879	137.4	4.69249
137.5	4.8809	137.5	4.69229
137.6	4.8776	137.6	4.69209
137.7	4.878	137.7	4.69189
137.8	4.8768	137.8	4.69169
137.9	4.8773	137.9	4.69149
138	4.8783	138	4.69128
138.1	4.8743	138.1	4.69108
138.2	4.8713	138.2	4.69088
138.3	4.871	138.3	4.69068
138.4	4.8706	138.4	4.69048
138.5	4.8688	138.5	4.69028
138.6	4.8703	138.6	4.69008
138.7	4.8716	138.7	4.68988
138.8	4.8741	138.8	4.68968
138.9	4.8765	138.9	4.68948
139	4.878	139	4.68928
139.1	4.8776	139.1	4.68908
139.2	4.8805	139.2	4.68888
139.3	4.8775	139.3	4.68868
139.4	4.8747	139.4	4.68848
139.5	4.8686	139.5	4.68827
139.6	4.8687	139.6	4.68807
139.7	4.8675	139.7	4.68787
139.8	4.8671	139.8	4.68767
139.9	4.8637	139.9	4.68747
140	4.8618	140	4.68727
140.1	4.8611	140.1	4.68707
140.2	4.86	140.2	4.68687
140.3	4.8621	140.3	4.68667
140.4	4.8605	140.4	4.68647
140.5	4.8586	140.5	4.68627
140.6	4.8511	140.6	4.68607
140.7	4.8497	140.7	4.68587
140.8	4.8471	140.8	4.68567
140.9	4.8491	140.9	4.68547
141	4.8539	141	4.68527
141.1	4.8559	141.1	4.68507
141.2	4.8563	141.2	4.68487
141.3	4.8584	141.3	4.68466
141.4	4.8564	141.4	4.68446
141.5	4.854	141.5	4.68426
141.6	4.8442	141.6	4.68406
141.7	4.8334	141.7	4.68386
141.8	4.8386	141.8	4.68366
141.9	4.8389	141.9	4.68346
142	4.8383	142	4.68326
142.1	4.835	142.1	4.68306
142.2	4.8337	142.2	4.68286
142.3	4.8312	142.3	4.68266
142.4	4.8381	142.4	4.68246
142.5	4.8413	142.5	4.68226
142.6	4.8448	142.6	4.68206
142.7	4.8517	142.7	4.68186
142.8	4.8536	142.8	4.68166
142.9	4.8536	142.9	4.68146
143	4.8522	143	4.68126
143.1	4.8523	143.1	4.68106
143.2	4.8488	143.2	4.68086
143.3	4.8492	143.3	4.68066
143.4	4.8541	143.4	4.68046
143.5	4.8536	143.5	4.68026
143.6	4.8609	143.6	4.68006
143.7	4.8563	143.7	4.67986
143.8	4.8586	143.8	4.67966
143.9	4.8566	143.9	4.67946
144	4.8506	144	4.67926
144.1	4.8565	144.1	4.67906
144.2	4.8459	144.2	4.67886
144.3	4.8474	144.3	4.67866
144.4	4.8432	144.4	4.67846
144.5	4.839	144.5	4.67826
144.6	4.8359	144.6	4.67806
144.7	4.8372	144.7	4.67786
144.8	4.8376	144.8	4.67766
144.9	4.8409	144.9	4.67746
145	4.8424	145	4.67726
145.1	4.8388	145.1	4.67706
145.2	4.8444	145.2	4.67686
145.3	4.8399	145.3	4.67666
145.4	4.8388	145.4	4.67646
145.5	4.8347	145.5	4.67626
145.6	4.8338	145.6	4.67606
145.7	4.8351	145.7	4.67586
145.8	4.8331	145.8	4.67566
145.9	4.8256	145.9	4.67546
146	4.8269	146	4.67526
146.1	4.8242	146.1	4.67506
146.2	4.8216	146.2	4.67486
146.3	4.8206	146.3	4.67466
146.4	4.8212	146.4	4.67446
146.5	4.8137	146.5	4.67426
146.6	4.8191	146.6	4.67406
146.7	4.8168	146.7	4.67386
146.8	4.8168	146.8	4.67366
146.9	4.8195	146.9	4.67346
147	4.8138	147	4.67326
147.1	4.8102	147.1	4.67306
147.2	4.8063	147.2	4.67286
147.3	4.8142	147.3	4.67266
147.4	4.8138	147.4	4.67246
147.5	4.8173	147.5	4.67226
147.6	4.8163	147.6	4.67206
147.7	4.811	147.7	4.67186
147.8	4.8101	147.8	4.67166
147.9	4.8093	147.9	4.67146
148	4.8084	148	4.67126
148.1	4.823	148.1	4.67106
148.2	4.8225	148.2	4.67086
148.3	4.8295	148.3	4.67066
148.4	4.8342	148.4	4.67046
148.5	4.8406	148.5	4.67026
148.6	4.8357	148.6	4.67006
148.7	4.8365	148.7	4.66986
148.8	4.8365	148.8	4.66966
148.9	4.8398	148.9	4.66946
149	4.8406	149	4.66926
149.1	4.8406	149.1	4.66906
149.2	4.8406	149.2	4.66886
149.3		149.3	4.66866
149.4		149.4	4.66846
149.5		149.5	4.66826
149.6		149.6	4.66806
149.7		149.7	4.66786
149.8		149.8	4.66766
149.9		149.9	4.66746
150		150	4.66727
150.1		150.1	4.66727
150.2		150.2	4.71428
150.3		150.3	4.76115
150.4		150.4	4.80785
150.5		150.5	4.85439
150.6		150.6	4.90078
150.7		150.7	4.947
150.8		150.8	4.99307
150.9		150.9	5.03897
151		151	5.08472
151.1		151.1	5.13031
151.2		151.2	5.17573
151.3		151.3	5.221
151.4		151.4	5.2661
151.5		151.5	5.31105
151.6		151.6	5.35584
151.7		151.7	5.40046
151.8	5.31937	151.8	5.44493
151.9	5.37097	151.9	5.48924
152	5.41777	152	5.53339
152.1	5.46274	152.1	5.57738
152.2	5.50389	152.2	5.6212
152.3	5.55166	152.3	5.66487
152.4	5.6023	152.4	5.70838
152.5	5.64151	152.5	5.75173
152.6	5.6759	152.6	5.79492
152.7	5.71167	152.7	5.83794
152.8	5.74264	152.8	5.88082
152.9	5.77996	152.9	5.92352
153	5.81245	153	5.96607
153.1	5.85716	153.1	6.00847
153.2	5.88866	153.2	6.05069
153.3	5.93723	153.3	6.09277
153.4	5.95963	153.4	6.13467
153.5	6.00045	153.5	6.17643
153.6	6.03876	153.6	6.21802
153.7	6.08489	153.7	6.25945
153.8	6.12138	153.8	6.30073
153.9	6.16078	153.9	6.34184
154	6.20439	154	6.3828
154.1	6.24771	154.1	6.42359
154.2	6.29124	154.2	6.46423
154.3	6.33605	154.3	6.50471
154.4	6.38699	154.4	6.54502
154.5	6.4265	154.5	6.58519
154.6	6.46361	154.6	6.62519
154.7	6.50464	154.7	6.66503
154.8	6.54496	154.8	6.70471
154.9	6.58628	154.9	6.74424
155	6.62208	155	6.78361
155.1	6.6629	155.1	6.82282
155.2	6.69949	155.2	6.86187
155.3	6.7388	155.3	6.90076
155.4	6.77992	155.4	6.93949
155.5	6.82576	155.5	6.97807
155.6	6.87201	155.6	7.01649
155.7	6.90954	155.7	7.05475
155.8	6.94796	155.8	7.09286
155.9	6.98488	155.9	7.1308
156	7.0206	156	7.16859
156.1	7.06542	156.1	7.20623
156.2	7.10524	156.2	7.2437
156.3	7.14777	156.3	7.28102
156.4	7.18417	156.4	7.31818
156.5	7.22219	156.5	7.35518
156.6	7.25479	156.6	7.39203
156.7	7.29781	156.7	7.42872
156.8	7.33733	156.8	7.46526
156.9	7.37725	156.9	7.50164
157	7.41738	157	7.53787
157.1	7.45469	157.1	7.57394
157.2	7.49521	157.2	7.60985
157.3	7.53202	157.3	7.64561
157.4	7.57193	157.4	7.68121
157.5	7.61014	157.5	7.71666
157.6	7.64936	157.6	7.75195
157.7	7.68956	157.7	7.78709
157.8	7.72918	157.8	7.82208
157.9	7.7694	157.9	7.85691
158	7.80872	158	7.89158
158.1	7.84895	158.1	7.92611
158.2	7.88697	158.2	7.96048
158.3	7.927	158.3	7.99469
158.4	7.96212	158.4	8.02875
158.5	7.99844	158.5	8.06267
158.6	8.03395	158.6	8.09642
158.7	8.06717	158.7	8.13003
158.8	8.09979	158.8	8.16348
158.9	8.1398	158.9	8.19678
159	8.17562	159	8.22993
159.1	8.21174	159.1	8.26293
159.2	8.24476	159.2	8.29577
159.3	8.28109	159.3	8.32847
159.4	8.31311	159.4	8.36101
159.5	8.34041	159.5	8.3934
159.6	8.36853	159.6	8.42565
159.7	8.40416	159.7	8.45774
159.8	8.43668	159.8	8.48968
159.9	8.47231	159.9	8.52147
160	8.50913	160	8.55312
160.1	8.54085	160.1	8.58462
160.2	8.57919	160.2	8.61596
160.3	8.6073	160.3	8.64716
160.4	8.64142	160.4	8.67821
160.5	8.66993	160.5	8.70911
160.6	8.70315	160.6	8.73986
160.7	8.73848	160.7	8.77047
160.8	8.76649	160.8	8.80093
160.9	8.79391	160.9	8.83124
[truncated: 7,889 more rows]
