# Supplementary material for: Homo-BacPROTAC-induced degradation of ClpC1 as a strategy against drug-resistant mycobacteria
Source: Nat Commun. 2024 Mar 5;15:2005. doi: 10.1038/s41467-024-46218-7 (PMC10914731; doi:10.1038/s41467-024-46218-7)
Supplement: Supplementary file 4 — Source Data [file 41467_2024_46218_MOESM4_ESM.zip › SourceData/SuppFig7_Compound_13.xlsx]

## Sheet: 74133514_20211008x
Run 1; Ch 3; Fc 2-1 corr; Cy 22; 74133514; Conc 2.5 7.5 22.5 66.8 200 nM_X	Run 1; Ch 3; Fc 2-1 corr; Cy 22; 74133514; Conc 2.5 7.5 22.5 66.8 200 nM_Y	Run 1; Ch 3; Fc 2-1 corr; Cy 22; 74133514; Conc 2.5 7.5 22.5 66.8 200 nM; Fitted_X	Run 1; Ch 3; Fc 2-1 corr; Cy 22; 74133514; Conc 2.5 7.5 22.5 66.8 200 nM; Fitted_Y
-39.1	0.35855	-39.1	0
-39	1.21225	-39	0
-38.9	-0.19645	-38.9	0
-38.8	-0.259686	-38.8	0
-38.7	-0.3941	-38.7	0
-38.6	-0.21725	-38.6	0
-38.5	-0.0834	-38.5	0
-38.4	-0.04575	-38.4	0
-38.3	-0.139047	-38.3	0
-38.2	-0.1419	-38.2	0
-38.1	-0.16605	-38.1	0
-38	-0.2024	-38	0
-37.9	-0.1227	-37.9	0
-37.8	-0.0477513	-37.8	0
-37.7	-0.09225	-37.7	0
-37.6	0.11455	-37.6	0
-37.5	0.16515	-37.5	0
-37.4	-0.32865	-37.4	0
-37.3	-0.121809	-37.3	0
-37.2	-0.65915	-37.2	0
-37.1	-1.21405	-37.1	0
-37	-1.34405	-37	0
-36.9	-0.19925	-36.9	0
-36.8	0.124194	-36.8	0
-36.7	0.06285	-36.7	0
-36.6	0.03915	-36.6	0
-36.5	-0.03005	-36.5	0
-36.4	-0.02215	-36.4	0
-36.3	-0.0637976	-36.3	0
-36.2	-0.1097	-36.2	0
-36.1	-0.1174	-36.1	0
-36	-0.09865	-36	0
-35.9	-0.11975	-35.9	0
-35.8	-0.126499	-35.8	0
-35.7	-0.1405	-35.7	0
-35.6	-0.12425	-35.6	0
-35.5	-0.12145	-35.5	0
-35.4	-0.13115	-35.4	0
-35.3	-0.1379	-35.3	0
-35.2	-0.172	-35.2	0
-35.1	-0.1661	-35.1	0
-35	-0.1558	-35	0
-34.9	-0.146	-34.9	0
-34.8	-0.1413	-34.8	0
-34.7	-0.14595	-34.7	0
-34.6	-0.1537	-34.6	0
-34.5	-0.14955	-34.5	0
-34.4	-0.15455	-34.4	0
-34.3	-0.15055	-34.3	0
-34.2	-0.15285	-34.2	0
-34.1	-0.15695	-34.1	0
-34	-0.159	-34	0
-33.9	-0.1536	-33.9	0
-33.8	-0.1485	-33.8	0
-33.7	-0.13915	-33.7	0
-33.6	-0.13855	-33.6	0
-33.5	-0.13695	-33.5	0
-33.4	-0.127	-33.4	0
-33.3	-0.12655	-33.3	0
-33.2	-0.1284	-33.2	0
-33.1	-0.12675	-33.1	0
-33	-0.1297	-33	0
-32.9	-0.12285	-32.9	0
-32.8	-0.1182	-32.8	0
-32.7	-0.1126	-32.7	0
-32.6	-0.1088	-32.6	0
-32.5	-0.1062	-32.5	0
-32.4	-0.10115	-32.4	0
-32.3	-0.0966502	-32.3	0
-32.2	-0.09835	-32.2	0
-32.1	-0.09675	-32.1	0
-32	-0.09675	-32	0
-31.9	-0.09935	-31.9	0
-31.8	-0.10185	-31.8	0
-31.7	-0.1079	-31.7	0
-31.6	-0.11275	-31.6	0
-31.5	-0.1082	-31.5	0
-31.4	-0.112	-31.4	0
-31.3	-0.1118	-31.3	0
-31.2	-0.1101	-31.2	0
-31.1	-0.1141	-31.1	0
-31	-0.1088	-31	0
-30.9	-0.1063	-30.9	0
-30.8	-0.1084	-30.8	0
-30.7	-0.1066	-30.7	0
-30.6	-0.1045	-30.6	0
-30.5	-0.1074	-30.5	0
-30.4	-0.1069	-30.4	0
-30.3	-0.1056	-30.3	0
-30.2	-0.1031	-30.2	0
-30.1	-0.10245	-30.1	0
-30	-0.10635	-30	0
-29.9	-0.1076	-29.9	0
-29.8	-0.1037	-29.8	0
-29.7	-0.1043	-29.7	0
-29.6	-0.10425	-29.6	0
-29.5	-0.10705	-29.5	0
-29.4	-0.10275	-29.4	0
-29.3	-0.0962	-29.3	0
-29.2	-0.1009	-29.2	0
-29.1	-0.10155	-29.1	0
-29	-0.0982001	-29	0
-28.9	-0.09545	-28.9	0
-28.8	-0.09125	-28.8	0
-28.7	-0.0892	-28.7	0
-28.6	-0.0839001	-28.6	0
-28.5	-0.0834	-28.5	0
-28.4	-0.0842	-28.4	0
-28.3	-0.08465	-28.3	0
-28.2	-0.08255	-28.2	0
-28.1	-0.08565	-28.1	0
-28	-0.0827001	-28	0
-27.9	-0.08605	-27.9	0
-27.8	-0.0903	-27.8	0
-27.7	-0.08955	-27.7	0
-27.6	-0.0912	-27.6	0
-27.5	-0.08995	-27.5	0
-27.4	-0.09235	-27.4	0
-27.3	-0.0952	-27.3	0
-27.2	-0.0998	-27.2	0
-27.1	-0.10065	-27.1	0
-27	-0.10085	-27	0
-26.9	-0.09885	-26.9	0
-26.8	-0.10125	-26.8	0
-26.7	-0.1034	-26.7	0
-26.6	-0.1076	-26.6	0
-26.5	-0.1032	-26.5	0
-26.4	-0.1031	-26.4	0
-26.3	-0.1011	-26.3	0
-26.2	-0.10435	-26.2	0
-26.1	-0.10645	-26.1	0
-26	-0.107	-26	0
-25.9	-0.10165	-25.9	0
-25.8	-0.099	-25.8	0
-25.7	-0.09615	-25.7	0
-25.6	-0.0927501	-25.6	0
-25.5	-0.09055	-25.5	0
-25.4	-0.09355	-25.4	0
-25.3	-0.09545	-25.3	0
-25.2	-0.09055	-25.2	0
-25.1	-0.0936	-25.1	0
-25	-0.0946	-25	0
-24.9	-0.0973	-24.9	0
-24.8	-0.09835	-24.8	0
-24.7	-0.0952	-24.7	0
-24.6	-0.0922001	-24.6	0
-24.5	-0.09435	-24.5	0
-24.4	-0.0928	-24.4	0
-24.3	-0.0915	-24.3	0
-24.2	-0.095	-24.2	0
-24.1	-0.0982	-24.1	0
-24	-0.0997	-24	0
-23.9	-0.1	-23.9	0
-23.8	-0.10285	-23.8	0
-23.7	-0.10145	-23.7	0
-23.6	-0.1038	-23.6	0
-23.5	-0.10285	-23.5	0
-23.4	-0.1002	-23.4	0
-23.3	-0.09955	-23.3	0
-23.2	-0.1005	-23.2	0
-23.1	-0.09775	-23.1	0
-23	-0.09975	-23	0
-22.9	-0.1036	-22.9	0
-22.8	-0.1044	-22.8	0
-22.7	-0.1015	-22.7	0
-22.6	-0.10605	-22.6	0
-22.5	-0.1036	-22.5	0
-22.4	-0.1007	-22.4	0
-22.3	-0.09925	-22.3	0
-22.2	-0.0983	-22.2	0
-22.1	-0.1011	-22.1	0
-22	-0.10045	-22	0
-21.9	-0.10585	-21.9	0
-21.8	-0.10555	-21.8	0
-21.7	-0.10375	-21.7	0
-21.6	-0.10655	-21.6	0
-21.5	-0.1065	-21.5	0
-21.4	-0.10605	-21.4	0
-21.3	-0.10385	-21.3	0
-21.2	-0.10895	-21.2	0
-21.1	-0.1168	-21.1	0
-21	-0.1107	-21	0
-20.9	-0.10825	-20.9	0
-20.8	-0.1051	-20.8	0
-20.7	-0.09795	-20.7	0
-20.6	-0.1055	-20.6	0
-20.5	-0.10025	-20.5	0
-20.4	-0.0977	-20.4	0
-20.3	-0.10285	-20.3	0
-20.2	-0.10185	-20.2	0
-20.1	-0.10615	-20.1	0
-20	-0.1023	-20	0
-19.9	-0.107	-19.9	0
-19.8	-0.1129	-19.8	0
-19.7	-0.11245	-19.7	0
-19.6	-0.10915	-19.6	0
-19.5	-0.11175	-19.5	0
-19.4	-0.11305	-19.4	0
-19.3	-0.10545	-19.3	0
-19.2	-0.1104	-19.2	0
-19.1	-0.10745	-19.1	0
-19	-0.1096	-19	0
-18.9	-0.11955	-18.9	0
-18.8	-0.1304	-18.8	0
-18.7	-0.12435	-18.7	0
-18.6	-0.1092	-18.6	0
-18.5	-0.10785	-18.5	0
-18.4	-0.0882	-18.4	0
-18.3	-0.0648	-18.3	0
-18.2	-0.06635	-18.2	0
-18.1	-0.0673	-18.1	0
-18	-0.0741999	-18	0
-17.9	-0.0785	-17.9	0
-17.8	-0.08155	-17.8	0
-17.7	-0.0725	-17.7	0
-17.6	-0.0752501	-17.6	0
-17.5	-0.0929999	-17.5	0
-17.4	-0.09495	-17.4	0
-17.3	-0.09785	-17.3	0
-17.2	-0.0948	-17.2	0
-17.1	-0.0688	-17.1	0
-17	-0.0703	-17	0
-16.9	-0.06815	-16.9	0
-16.8	-0.04385	-16.8	0
-16.7	-0.0302	-16.7	0
-16.6	-0.0483997	-16.6	0
-16.5	-0.0950496	-16.5	0
-16.4	-0.11455	-16.4	0
-16.3	-0.14225	-16.3	0
-16.2	-0.1556	-16.2	0
-16.1	-0.1564	-16.1	0
-16	-0.11755	-16	0
-15.9	-0.16005	-15.9	0
-15.8	-0.13025	-15.8	0
-15.7	-0.13825	-15.7	0
-15.6	-0.151551	-15.6	0
-15.5	-0.16695	-15.5	0
-15.4	-0.1415	-15.4	0
-15.3	-0.09345	-15.3	0
-15.2	-0.0646	-15.2	0
-15.1	-0.0322497	-15.1	0
-15	0.00670041	-15	0
-14.9	0.03505	-14.9	0
-14.8	0.0391	-14.8	0
-14.7	0.0426	-14.7	0
-14.6	0.0443499	-14.6	0
-14.5	0.0133998	-14.5	0
-14.4	0.01105	-14.4	0
-14.3	-0.005	-14.3	0
-14.2	-0.01355	-14.2	0
-14.1	-0.00585016	-14.1	0
-14	0.00874977	-14	0
-13.9	0.03005	-13.9	0
-13.8	0.0212	-13.8	0
-13.7	0.02645	-13.7	0
-13.6	0.0211001	-13.6	0
-13.5	-0.00684992	-13.5	0
-13.4	0.00194999	-13.4	0
-13.3	0.0098	-13.3	0
-13.2	0.00955	-13.2	0
-13.1	0.00564992	-13.1	0
-13	0.0156999	-13	0
-12.9	0.0252	-12.9	0
-12.8	0.02515	-12.8	0
-12.7	0.0281	-12.7	0
-12.6	0.0262999	-12.6	0
-12.5	0.0276499	-12.5	0
-12.4	0.03525	-12.4	0
-12.3	0.0351	-12.3	0
-12.2	0.04355	-12.2	0
-12.1	0.0504999	-12.1	0
-12	0.0358499	-12	0
-11.9	0.0408	-11.9	0
-11.8	0.03895	-11.8	0
-11.7	0.0433	-11.7	0
-11.6	0.0334499	-11.6	0
-11.5	0.0327499	-11.5	0
-11.4	0.03475	-11.4	0
-11.3	0.0438	-11.3	0
-11.2	0.0459	-11.2	0
-11.1	0.0465999	-11.1	0
-11	0.0491	-11	0
-10.9	0.0521	-10.9	0
-10.8	0.04305	-10.8	0
-10.7	0.0402	-10.7	0
-10.6	0.03785	-10.6	0
-10.5	0.0365999	-10.5	0
-10.4	0.0354	-10.4	0
-10.3	0.0263	-10.3	0
-10.2	0.02485	-10.2	0
-10.1	0.01355	-10.1	0
-10	0.00994997	-10	0
-9.9	0.01015	-9.9	0
-9.8	0.0077	-9.8	0
-9.7	0.00175	-9.7	0
-9.6	-0.00100008	-9.6	0
-9.5	0.00169992	-9.5	0
-9.4	-0.0002	-9.4	0
-9.3	-0.00265	-9.3	0
-9.2	-0.0057	-9.2	0
-9.1	-0.00240011	-9.1	0
-9	-0.0125	-9	0
-8.9	-0.01885	-8.9	0
-8.8	-0.0224	-8.8	0
-8.7	-0.02435	-8.7	0
-8.6	-0.0304	-8.6	0
-8.5	-0.01825	-8.5	0
-8.4	-0.00115	-8.4	0
-8.3	0.00635	-8.3	0
-8.2	0.0066	-8.2	0
-8.1	0.008	-8.1	0
-8	0.00889995	-8	0
-7.9	-0.00015	-7.9	0
-7.8	-0.00665	-7.8	0
-7.7	-0.00445	-7.7	0
-7.6	-0.00395008	-7.6	0
-7.5	-0.012	-7.5	0
-7.4	-0.0161	-7.4	0
-7.3	-0.01585	-7.3	0
-7.2	-0.01525	-7.2	0
-7.1	-0.0163	-7.1	0
-7	-0.0132	-7	0
-6.9	-0.01335	-6.9	0
-6.8	-0.00795008	-6.8	0
-6.7	-0.00845	-6.7	0
-6.6	-0.0021	-6.6	0
-6.5	-0.0018	-6.5	0
-6.4	-0.00425	-6.4	0
-6.3	-0.00340001	-6.3	0
-6.2	-0.00605	-6.2	0
-6.1	-0.0026	-6.1	0
-6	-5.00004e-05	-6	0
-5.9	0.00325	-5.9	0
-5.8	0.00849983	-5.8	0
-5.7	0.01165	-5.7	0
-5.6	0.0073	-5.6	0
-5.5	0.0108	-5.5	0
-5.4	0.0085	-5.4	0
-5.3	0.00644991	-5.3	0
-5.2	0.0083	-5.2	0
-5.1	0.00295	-5.1	0
-5	0.00065	-5	0
-4.9	-0.00145	-4.9	0
-4.8	-0.00150001	-4.8	0
-4.7	-0.00785	-4.7	0
-4.6	-0.00745	-4.6	0
-4.5	-0.0091	-4.5	0
-4.4	-0.0072	-4.4	0
-4.3	-0.00465006	-4.3	0
-4.2	-0.00135	-4.2	0
-4.1	-0.00245	-4.1	0
-4	-0.00475	-4	0
-3.9	-0.00415	-3.9	0
-3.8	0.000149908	-3.8	0
-3.7	0.0007	-3.7	0
-3.6	-0.004	-3.6	0
-3.5	-0.0054	-3.5	0
-3.4	-0.00735	-3.4	0
-3.3	-0.0045501	-3.3	0
-3.2	0.0043	-3.2	0
-3.1	0.0098	-3.1	0
-3	0.01025	-3	0
-2.9	0.01325	-2.9	0
-2.8	0.0186999	-2.8	0
-2.7	0.02025	-2.7	0
-2.6	0.02295	-2.6	0
-2.5	0.03125	-2.5	0
-2.4	0.032	-2.4	0
-2.3	0.0315499	-2.3	0
-2.2	0.03405	-2.2	0
-2.1	0.0328	-2.1	0
-2	0.0278	-2	0
-1.9	0.02215	-1.9	0
-1.8	0.0166501	-1.8	0
-1.7	0.0213	-1.7	0
-1.6	0.02485	-1.6	0
-1.5	0.01385	-1.5	0
-1.4	0.01385	-1.4	0
-1.3	0.0168499	-1.3	0
-1.2	0.02275	-1.2	0
-1.1	0.0326	-1.1	0
-1	0.0326	-1	0
-0.900002	0.0326	-0.900002	0
-0.800003	0.0326	-0.800003	0
-0.700001		-0.700001	0
-0.600002		-0.600002	0
-0.5		-0.5	0
-0.400002		-0.400002	0
-0.300003		-0.300003	0
-0.200001		-0.200001	0
-0.100002		-0.100002	0
0		0	0
0.0999985		0.0999985	0
0.199997		0.199997	0.00241698
0.299999		0.299999	0.00483271
0.399998		0.399998	0.00724698
0.5		0.5	0.00966
0.599998		0.599998	0.0120716
0.699997		0.699997	0.0144818
0.799999		0.799999	0.0168907
0.899998		0.899998	0.0192982
1		1	0.0217045
1.1		1.1	0.0241093
1.2		1.2	0.0265127
1.3		1.3	0.0289149
1.4		1.4	0.0313156
1.5		1.5	0.033715
1.6		1.6	0.036113
1.7		1.7	0.0385097
1.8	-0.0339645	1.8	0.0409051
1.9	-0.0409742	1.9	0.043299
2	-0.0415085	2	0.0456917
2.1	-0.0424802	2.1	0.0480829
2.2	-0.0479737	2.2	0.0504727
2.3	-0.0507518	2.3	0.0528613
2.4	-0.0571304	2.4	0.0552485
2.5	-0.0640734	2.5	0.0576344
2.6	-0.080316	2.6	0.0600188
2.7	-0.0818931	2.7	0.0624018
2.8	-0.078176	2.8	0.0647836
2.9	-0.0704423	2.9	0.067164
3	-0.0814764	3	0.0695431
3.1	-0.0987625	3.1	0.0719207
3.2	-0.107341	3.2	0.0742969
3.3	-0.117477	3.3	0.0766719
3.4	-0.123418	3.4	0.0790455
3.5	-0.130705	3.5	0.0814177
3.6	-0.142944	3.6	0.0837886
3.7	-0.141734	3.7	0.086158
3.8	-0.144468	3.8	0.0885262
3.9	-0.148754	3.9	0.0908929
4	-0.153177	4	0.0932584
4.1	-0.159107	4.1	0.0956224
4.2	-0.160187	4.2	0.097985
4.3	-0.170928	4.3	0.100346
4.4	-0.164859	4.4	0.102706
4.5	-0.164391	4.5	0.105065
4.6	-0.165074	4.6	0.107422
4.7	-0.179361	4.7	0.109778
4.8	-0.181396	4.8	0.112133
4.9	-0.186828	4.9	0.114486
5	-0.188611	5	0.116837
5.1	-0.187187	5.1	0.119188
5.2	-0.184063	5.2	0.121537
5.3	-0.181541	5.3	0.123885
5.4	-0.184068	5.4	0.126231
5.5	-0.1898	5.5	0.128576
5.6	-0.189036	5.6	0.130919
5.7	-0.193075	5.7	0.133261
5.8	-0.201568	5.8	0.135602
5.9	-0.204802	5.9	0.137942
6	-0.210284	6	0.14028
6.1	-0.209714	6.1	0.142617
6.2	-0.222456	6.2	0.144952
6.3	-0.22649	6.3	0.147286
6.4	-0.226675	6.4	0.149619
6.5	-0.231517	6.5	0.15195
6.6	-0.225501	6.6	0.15428
6.7	-0.227786	6.7	0.156608
6.8	-0.230419	6.8	0.158936
6.9	-0.233301	6.9	0.161261
7	-0.233785	7	0.163586
7.1	-0.237272	7.1	0.165909
7.2	-0.235058	7.2	0.16823
7.3	-0.235439	7.3	0.170551
7.4	-0.23517	7.4	0.17287
7.5	-0.235905	7.5	0.175187
7.6	-0.233736	7.6	0.177504
7.7	-0.228868	7.7	0.179818
7.8	-0.225801	7.8	0.182132
7.9	-0.225231	7.9	0.184444
8	-0.223064	8	0.186755
8.1	-0.224797	8.1	0.189064
8.2	-0.223778	8.2	0.191372
8.3	-0.217308	8.3	0.193679
8.4	-0.216094	8.4	0.195984
8.5	-0.211532	8.5	0.198288
8.6	-0.207868	8.6	0.20059
8.7	-0.207805	8.7	0.202891
8.8	-0.206388	8.8	0.205191
8.9	-0.203721	8.9	0.20749
9	-0.197702	9	0.209787
9.1	-0.191383	9.1	0.212082
9.2	-0.185617	9.2	0.214376
9.3	-0.191357	9.3	0.216669
9.4	-0.193946	9.4	0.218961
9.5	-0.197686	9.5	0.221251
9.6	-0.19837	9.6	0.22354
9.7	-0.193703	9.7	0.225827
9.8	-0.197092	9.8	0.228113
9.9	-0.194682	9.9	0.230398
10	-0.19222	10	0.232681
10.1	-0.194156	10.1	0.234963
10.2	-0.191492	10.2	0.237244
10.3	-0.185327	10.3	0.239523
10.4	-0.182764	10.4	0.241801
10.5	-0.182451	10.5	0.244077
10.6	-0.180739	10.6	0.246352
10.7	-0.180378	10.7	0.248626
10.8	-0.18127	10.8	0.250898
10.9	-0.182508	10.9	0.253169
11	-0.183046	11	0.255438
11.1	-0.18018	11.1	0.257706
11.2	-0.178667	11.2	0.259973
11.3	-0.174702	11.3	0.262239
11.4	-0.172891	11.4	0.264503
11.5	-0.172532	11.5	0.266765
11.6	-0.169723	11.6	0.269027
11.7	-0.170713	11.7	0.271286
11.8	-0.169505	11.8	0.273545
11.9	-0.167144	11.9	0.275802
12	-0.165284	12	0.278058
12.1	-0.164025	12.1	0.280312
12.2	-0.158512	12.2	0.282565
12.3	-0.156204	12.3	0.284817
12.4	-0.150744	12.4	0.287067
12.5	-0.146587	12.5	0.289316
12.6	-0.144426	12.6	0.291563
12.7	-0.146319	12.7	0.29381
12.8	-0.143961	12.8	0.296054
12.9	-0.145657	12.9	0.298298
13	-0.144653	13	0.30054
13.1	-0.145045	13.1	0.30278
13.2	-0.141936	13.2	0.305019
13.3	-0.142832	13.3	0.307257
13.4	-0.141824	13.4	0.309494
13.5	-0.135014	13.5	0.311729
13.6	-0.130859	13.6	0.313963
13.7	-0.129203	13.7	0.316195
13.8	-0.129047	13.8	0.318426
13.9	-0.126139	13.9	0.320655
14	-0.124783	14	0.322884
14.1	-0.124378	14.1	0.32511
14.2	-0.120722	14.2	0.327336
14.3	-0.117368	14.3	0.32956
14.4	-0.116415	14.4	0.331782
14.5	-0.112911	14.5	0.334004
14.6	-0.105404	14.6	0.336224
14.7	-0.102553	14.7	0.338442
14.8	-0.0984007	14.8	0.340659
14.9	-0.0971007	14.9	0.342875
15	-0.0935468	15	0.345089
15.1	-0.0905949	15.1	0.347302
15.2	-0.0874928	15.2	0.349514
15.3	-0.0896455	15.3	0.351724
15.4	-0.0852425	15.4	0.353933
15.5	-0.0789368	15.5	0.35614
15.6	-0.0738344	15.6	0.358346
15.7	-0.0718849	15.7	0.360551
15.8	-0.0680305	15.8	0.362754
15.9	-0.0631756	15.9	0.364956
16	-0.0646262	16	0.367157
16.1	-0.0607245	16.1	0.369356
16.2	-0.0563741	16.2	0.371554
16.3	-0.0509236	16.3	0.37375
16.4	-0.0507753	16.4	0.375945
16.5	-0.0507288	16.5	0.378139
16.6	-0.0490326	16.6	0.380331
16.7	-0.0490838	16.7	0.382522
16.8	-0.0446333	16.8	0.384711
16.9	-0.0411841	16.9	0.386899
17	-0.034286	17	0.389086
17.1	-0.0326879	17.1	0.391271
17.2	-0.0354944	17.2	0.393455
17.3	-0.0326425	17.3	0.395638
17.4	-0.0322437	17.4	0.397819
17.5	-0.0282927	17.5	0.399999
17.6	-0.0238409	17.6	0.402177
17.7	-0.0216923	17.7	0.404354
17.8	-0.01709	17.8	0.40653
17.9	-0.0147411	17.9	0.408704
18	-0.0054883	18	0.410877
18.1	0.00780995	18.1	0.413048
18.2	0.0145088	18.2	0.415219
18.3	0.0145548	18.3	0.417387
18.4	0.0247061	18.4	0.419555
18.5	0.0312909	18.5	0.421721
18.6	0.0339897	18.6	0.423885
18.7	0.0357722	18.7	0.426048
18.8	0.0381487	18.8	0.42821
18.9	0.042725	18.9	0.43037
19	0.0381487	19	0.432529
19.1	0.0381487	19.1	0.434687
19.2		19.2	0.436843
19.3		19.3	0.438998
19.4		19.4	0.441151
19.5		19.5	0.443304
19.6		19.6	0.445454
19.7		19.7	0.447603
19.8		19.8	0.449751
19.9		19.9	0.451898
20		20	0.451898
20.1		20.1	0.451636
20.2		20.2	0.451374
20.3		20.3	0.451113
20.4		20.4	0.450852
20.5		20.5	0.45059
20.6		20.6	0.450329
20.7		20.7	0.450069
20.8		20.8	0.449808
20.9		20.9	0.449547
21		21	0.449287
21.1		21.1	0.449027
21.2		21.2	0.448767
21.3		21.3	0.448507
21.4		21.4	0.448247
21.5		21.5	0.447988
21.6		21.6	0.447728
21.7	0.0445	21.7	0.447469
21.8	0.04475	21.8	0.44721
21.9	0.04475	21.9	0.446951
22	0.04525	22	0.446692
22.1	0.04525	22.1	0.446434
22.2	0.04475	22.2	0.446175
22.3	0.04475	22.3	0.445917
22.4	0.046	22.4	0.445659
22.5	0.05735	22.5	0.445401
22.6	0.07685	22.6	0.445143
22.7	0.0766499	22.7	0.444886
22.8	0.08665	22.8	0.444628
22.9	0.0868	22.9	0.444371
23	0.0981	23	0.444114
23.1	0.09735	23.1	0.443857
23.2	0.0954999	23.2	0.4436
23.3	0.091	23.3	0.443343
23.4	0.0913	23.4	0.443087
23.5	0.09015	23.5	0.44283
23.6	0.08855	23.6	0.442574
23.7	0.0868	23.7	0.442318
23.8	0.08505	23.8	0.442062
23.9	0.08735	23.9	0.441807
24	0.093	24	0.441551
24.1	0.0961	24.1	0.441296
24.2	0.09885	24.2	0.441041
24.3	0.10265	24.3	0.440785
24.4	0.1048	24.4	0.440531
24.5	0.1072	24.5	0.440276
24.6	0.1133	24.6	0.440021
24.7	0.11425	24.7	0.439767
24.8	0.12005	24.8	0.439513
24.9	0.1232	24.9	0.439258
25	0.12545	25	0.439004
25.1	0.12975	25.1	0.438751
25.2	0.13075	25.2	0.438497
25.3	0.13265	25.3	0.438243
25.4	0.13665	25.4	0.43799
25.5	0.13785	25.5	0.437737
25.6	0.14275	25.6	0.437484
25.7	0.1493	25.7	0.437231
25.8	0.1472	25.8	0.436978
25.9	0.1514	25.9	0.436726
26	0.1529	26	0.436473
26.1	0.1535	26.1	0.436221
26.2	0.1522	26.2	0.435969
26.3	0.1542	26.3	0.435717
26.4	0.15215	26.4	0.435465
26.5	0.159	26.5	0.435214
26.6	0.16015	26.6	0.434962
26.7	0.1594	26.7	0.434711
26.8	0.16045	26.8	0.43446
26.9	0.1634	26.9	0.434209
27	0.16625	27	0.433958
27.1	0.16775	27.1	0.433707
27.2	0.16915	27.2	0.433457
27.3	0.1717	27.3	0.433206
27.4	0.1721	27.4	0.432956
27.5	0.1764	27.5	0.432706
27.6	0.1819	27.6	0.432456
27.7	0.1856	27.7	0.432207
27.8	0.18985	27.8	0.431957
27.9	0.18925	27.9	0.431708
28	0.1948	28	0.431458
28.1	0.19795	28.1	0.431209
28.2	0.20045	28.2	0.43096
28.3	0.20185	28.3	0.430711
28.4	0.2011	28.4	0.430463
28.5	0.20825	28.5	0.430214
28.6	0.21395	28.6	0.429966
28.7	0.2087	28.7	0.429718
28.8	0.20545	28.8	0.429469
28.9	0.20605	28.9	0.429222
29	0.206	29	0.428974
29.1	0.20635	29.1	0.428726
29.2	0.19975	29.2	0.428479
29.3	0.21105	29.3	0.428231
29.4	0.20825	29.4	0.427984
29.5	0.20795	29.5	0.427737
29.6	0.2128	29.6	0.42749
29.7	0.2313	29.7	0.427244
29.8	0.2379	29.8	0.426997
29.9	0.2491	29.9	0.426751
30	0.25325	30	0.426505
30.1	0.26315	30.1	0.426259
30.2	0.3952	30.2	0.426013
30.3	0.31715	30.3	0.425767
30.4	0.317347	30.4	0.425521
30.5	0.506548	30.5	0.425276
30.6	0.379602	30.6	0.425031
30.7	0.663545	30.7	0.424785
30.8	1.10321	30.8	0.42454
30.9	0.420994	30.9	0.424295
31	0.177651	31	0.424051
31.1	0.328599	31.1	0.423806
31.2	0.27905	31.2	0.423562
31.3	0.357948	31.3	0.423318
31.4	0.354499	31.4	0.423073
31.5	0.333151	31.5	0.422829
31.6	0.360149	31.6	0.422586
31.7	0.31765	31.7	0.422342
31.8	0.315	31.8	0.422098
31.9	0.28995	31.9	0.421855
32	0.293	32	0.421612
32.1	0.28565	32.1	0.421369
32.2	0.2672	32.2	0.421126
32.3	0.2678	32.3	0.420883
32.4	0.26065	32.4	0.420641
32.5	0.238999	32.5	0.420398
32.6	0.223201	32.6	0.420156
32.7	0.22495	32.7	0.419914
32.8	0.848754	32.8	0.419672
32.9	0.352903	32.9	0.41943
33	0.550399	33	0.419188
33.1	0.394551	33.1	0.418947
33.2	-0.449551	33.2	0.418705
33.3	-0.562694	33.3	0.418464
33.4	-0.719825	33.4	0.418223
33.5	-0.151502	33.5	0.417982
33.6	-0.140848	33.6	0.417741
33.7	-0.204494	33.7	0.4175
33.8	-0.087102	33.8	0.41726
33.9	-0.0601566	33.9	0.417019
34	-0.199286	34	0.416779
34.1	0.212086	34.1	0.416539
34.2	0.506491	34.2	0.416299
34.3	0.351807	34.3	0.416059
34.4	0.461198	34.4	0.41582
34.5	0.399099	34.5	0.41558
34.6	0.396351	34.6	0.415341
34.7	0.334802	34.7	0.415102
34.8	0.3546	34.8	0.414863
34.9	0.335	34.9	0.414624
35	0.34485	35	0.414385
35.1	0.3596	35.1	0.414146
35.2	0.356851	35.2	0.413908
35.3	0.3659	35.3	0.41367
35.4	0.3512	35.4	0.413431
35.5	0.3468	35.5	0.413193
35.6	0.3406	35.6	0.412956
35.7	0.34305	35.7	0.412718
35.8	0.3417	35.8	0.41248
35.9	0.33915	35.9	0.412243
36	0.3409	36	0.412005
36.1	0.3407	36.1	0.411768
36.2	0.34785	36.2	0.411531
36.3	0.3429	36.3	0.411294
36.4	0.33865	36.4	0.411058
36.5	0.3364	36.5	0.410821
36.6	0.33125	36.6	0.410585
36.7	0.33215	36.7	0.410349
36.8	0.33435	36.8	0.410112
36.9	0.3395	36.9	0.409876
37	0.3375	37	0.409641
37.1	0.34005	37.1	0.409405
37.2	0.34455	37.2	0.409169
37.3	0.3434	37.3	0.408934
37.4	0.343	37.4	0.408699
37.5	0.3431	37.5	0.408464
37.6	0.34595	37.6	0.408229
37.7	0.3479	37.7	0.407994
37.8	0.34695	37.8	0.407759
37.9	0.3447	37.9	0.407525
38	0.34525	38	0.40729
38.1	0.34875	38.1	0.407056
38.2	0.34755	38.2	0.406822
38.3	0.34775	38.3	0.406588
38.4	0.3503	38.4	0.406354
38.5	0.35125	38.5	0.40612
38.6	0.3439	38.6	0.405887
38.7	0.3452	38.7	0.405653
38.8	0.34385	38.8	0.40542
38.9	0.3432	38.9	0.405187
39	0.34665	39	0.404954
39.1	0.3427	39.1	0.404721
39.2	0.34515	39.2	0.404489
39.3	0.3454	39.3	0.404256
39.4	0.34795	39.4	0.404024
39.5	0.34895	39.5	0.403791
39.6	0.3495	39.6	0.403559
39.7	0.34715	39.7	0.403327
39.8	0.3468	39.8	0.403096
39.9	0.34885	39.9	0.402864
40	0.3476	40	0.402632
40.1	0.34385	40.1	0.402401
40.2	0.3424	40.2	0.40217
40.3	0.34525	40.3	0.401939
40.4	0.34415	40.4	0.401708
40.5	0.3461	40.5	0.401477
40.6	0.3437	40.6	0.401246
40.7	0.345	40.7	0.401016
40.8	0.3447	40.8	0.400785
40.9	0.34485	40.9	0.400555
41	0.34055	41	0.400325
41.1	0.3371	41.1	0.400095
41.2	0.33375	41.2	0.399865
41.3	0.33395	41.3	0.399635
41.4	0.33625	41.4	0.399406
41.5	0.3386	41.5	0.399176
41.6	0.3407	41.6	0.398947
41.7	0.34305	41.7	0.398718
41.8	0.3486	41.8	0.398489
41.9	0.35305	41.9	0.39826
42	0.3546	42	0.398031
42.1	0.35345	42.1	0.397803
42.2	0.3559	42.2	0.397574
42.3	0.356	42.3	0.397346
42.4	0.35505	42.4	0.397118
42.5	0.3533	42.5	0.39689
42.6	0.35465	42.6	0.396662
42.7	0.34855	42.7	0.396434
42.8	0.34815	42.8	0.396207
42.9	0.34715	42.9	0.395979
43	0.3442	43	0.395752
43.1	0.34755	43.1	0.395525
43.2	0.34625	43.2	0.395298
43.3	0.3481	43.3	0.395071
43.4	0.34735	43.4	0.394844
43.5	0.3459	43.5	0.394617
43.6	0.3425	43.6	0.394391
43.7	0.34005	43.7	0.394164
43.8	0.341	43.8	0.393938
43.9	0.3383	43.9	0.393712
44	0.34005	44	0.393486
44.1	0.3402	44.1	0.39326
44.2	0.33795	44.2	0.393035
44.3	0.3344	44.3	0.392809
44.4	0.33455	44.4	0.392584
44.5	0.33285	44.5	0.392359
44.6	0.33075	44.6	0.392133
44.7	0.33525	44.7	0.391908
44.8	0.3382	44.8	0.391684
44.9	0.33725	44.9	0.391459
45	0.3388	45	0.391234
45.1	0.3364	45.1	0.39101
45.2	0.33695	45.2	0.390786
45.3	0.33525	45.3	0.390561
45.4	0.3329	45.4	0.390337
45.5	0.3329	45.5	0.390114
45.6	0.33675	45.6	0.38989
45.7	0.3406	45.7	0.389666
45.8	0.34225	45.8	0.389443
45.9	0.3384	45.9	0.389219
46	0.33855	46	0.388996
46.1	0.34155	46.1	0.388773
46.2	0.34845	46.2	0.38855
46.3	0.35235	46.3	0.388327
46.4	0.35115	46.4	0.388105
46.5	0.34395	46.5	0.387882
46.6	0.3351	46.6	0.38766
46.7	0.34485	46.7	0.387438
46.8	0.33945	46.8	0.387216
46.9	0.34105	46.9	0.386994
47	0.33895	47	0.386772
47.1	0.33465	47.1	0.38655
47.2	0.3323	47.2	0.386328
47.3	0.32235	47.3	0.386107
47.4	0.32775	47.4	0.385886
47.5	0.3192	47.5	0.385665
47.6	0.32135	47.6	0.385443
47.7	0.323	47.7	0.385223
47.8	0.3234	47.8	0.385002
47.9	0.324	47.9	0.384781
48	0.33235	48	0.384561
48.1	0.34605	48.1	0.38434
48.2	0.34535	48.2	0.38412
48.3	0.34635	48.3	0.3839
48.4	0.35565	48.4	0.38368
48.5	0.3507	48.5	0.38346
48.6	0.33795	48.6	0.383241
48.7	0.33595	48.7	0.383021
48.8	0.34215	48.8	0.382802
48.9	0.34495	48.9	0.382582
49	0.34185	49	0.382363
49.1	0.35325	49.1	0.382144
49.2	0.36675	49.2	0.381925
49.3	0.33505	49.3	0.381706
49.4	0.3326	49.4	0.381488
49.5	0.3375	49.5	0.381269
49.6	0.3478	49.6	0.381051
49.7	0.337251	49.7	0.380833
49.8	0.33405	49.8	0.380615
49.9	0.3257	49.9	0.380397
50	0.32865	50	0.380179
50.1	0.31745	50.1	0.379961
50.2	0.31615	50.2	0.379744
50.3	0.3495	50.3	0.379526
50.4	0.3585	50.4	0.379309
50.5	0.349299	50.5	0.379092
50.6	0.327051	50.6	0.378875
50.7	0.3274	50.7	0.378658
50.8	0.3201	50.8	0.378441
50.9	0.32025	50.9	0.378224
51	0.34105	51	0.378008
51.1	0.35855	51.1	0.377792
51.2	0.36805	51.2	0.377575
51.3	0.384	51.3	0.377359
51.4	0.412549	51.4	0.377143
51.5	0.42435	51.5	0.376927
51.6	0.42005	51.6	0.376712
51.7	0.3594	51.7	0.376496
51.8	0.35265	51.8	0.376281
51.9	0.32765	51.9	0.376065
52	0.3263	52	0.37585
52.1	0.3158	52.1	0.375635
52.2	0.3146	52.2	0.37542
52.3	0.33065	52.3	0.375205
52.4	0.3345	52.4	0.374991
52.5	0.3496	52.5	0.374776
52.6	0.36385	52.6	0.374562
52.7	0.336101	52.7	0.374347
52.8	0.33405	52.8	0.374133
52.9	0.345351	52.9	0.373919
53	0.3584	53	0.373705
53.1	0.34925	53.1	0.373492
53.2	0.34425	53.2	0.373278
53.3	0.35125	53.3	0.373064
53.4	0.33375	53.4	0.372851
53.5	0.32395	53.5	0.372638
53.6	0.32355	53.6	0.372425
53.7	0.333099	53.7	0.372212
53.8	0.33455	53.8	0.371999
53.9	0.349101	53.9	0.371786
54	0.370301	54	0.371574
54.1	0.383799	54.1	0.371361
54.2	0.38355	54.2	0.371149
54.3	0.37265	54.3	0.370937
54.4	0.375201	54.4	0.370724
54.5	0.3908	54.5	0.370513
54.6	0.3885	54.6	0.370301
54.7	0.3777	54.7	0.370089
54.8	0.36535	54.8	0.369877
54.9	0.3727	54.9	0.369666
55	0.3742	55	0.369455
55.1	0.3677	55.1	0.369244
55.2	0.36465	55.2	0.369032
55.3	0.3509	55.3	0.368822
55.4	0.33985	55.4	0.368611
55.5	0.32775	55.5	0.3684
55.6	0.3172	55.6	0.36819
55.7	0.3196	55.7	0.367979
55.8	0.3202	55.8	0.367769
55.9	0.3203	55.9	0.367559
56	0.3231	56	0.367349
56.1	0.32095	56.1	0.367139
56.2	0.31655	56.2	0.366929
56.3	0.3126	56.3	0.366719
56.4	0.3082	56.4	0.36651
56.5	0.30755	56.5	0.3663
56.6	0.30435	56.6	0.366091
56.7	0.2968	56.7	0.365882
56.8	0.2887	56.8	0.365673
56.9	0.28385	56.9	0.365464
57	0.28625	57	0.365255
57.1	0.2848	57.1	0.365047
57.2	0.2807	57.2	0.364838
57.3	0.27815	57.3	0.36463
57.4	0.27805	57.4	0.364421
57.5	0.2749	57.5	0.364213
57.6	0.26875	57.6	0.364005
57.7	0.2661	57.7	0.363797
57.8	0.27005	57.8	0.36359
57.9	0.26765	57.9	0.363382
58	0.2682	58	0.363175
58.1	0.26885	58.1	0.362967
58.2	0.26825	58.2	0.36276
58.3	0.2721	58.3	0.362553
58.4	0.26905	58.4	0.362346
58.5	0.27015	58.5	0.362139
58.6	0.277	58.6	0.361932
58.7	0.26915	58.7	0.361725
58.8	0.266	58.8	0.361519
58.9	0.27215	58.9	0.361313
59	0.28265	59	0.361106
59.1	0.2931	59.1	0.3609
59.2	0.3002	59.2	0.360694
59.3	0.30465	59.3	0.360488
59.4	0.308	59.4	0.360283
59.5	0.3025	59.5	0.360077
59.6	0.30185	59.6	0.359871
59.7	0.3008	59.7	0.359666
59.8	0.30475	59.8	0.359461
59.9	0.30495	59.9	0.359256
60	0.30585	60	0.359051
60.1	0.3036	60.1	0.358846
60.2	0.308	60.2	0.358641
60.3	0.308	60.3	0.358436
60.4	0.31215	60.4	0.358232
60.5	0.31255	60.5	0.358027
60.6	0.3092	60.6	0.357823
60.7	0.312	60.7	0.357619
60.8	0.31405	60.8	0.357415
60.9	0.31995	60.9	0.357211
61	0.32405	61	0.357007
61.1	0.32205	61.1	0.356804
61.2	0.32445	61.2	0.3566
61.3	0.32555	61.3	0.356397
61.4	0.3209	61.4	0.356193
61.5	0.32235	61.5	0.35599
61.6	0.32215	61.6	0.355787
61.7	0.32035	61.7	0.355584
61.8	0.3199	61.8	0.355381
61.9	0.32035	61.9	0.355179
62	0.3191	62	0.354976
62.1	0.32165	62.1	0.354774
62.2	0.32105	62.2	0.354572
62.3	0.325	62.3	0.354369
62.4	0.32235	62.4	0.354167
62.5	0.3225	62.5	0.353965
62.6	0.3232	62.6	0.353763
62.7	0.3249	62.7	0.353562
62.8	0.32275	62.8	0.35336
62.9	0.3239	62.9	0.353159
63	0.3289	63	0.352957
63.1	0.33035	63.1	0.352756
63.2	0.3316	63.2	0.352555
63.3	0.3317	63.3	0.352354
63.4	0.3302	63.4	0.352153
63.5	0.33145	63.5	0.351953
63.6	0.3354	63.6	0.351752
63.7	0.33195	63.7	0.351551
63.8	0.3356	63.8	0.351351
63.9	0.3302	63.9	0.351151
64	0.33345	64	0.350951
64.1	0.33375	64.1	0.350751
64.2	0.33315	64.2	0.350551
64.3	0.33355	64.3	0.350351
64.4	0.3348	64.4	0.350151
64.5	0.3355	64.5	0.349952
64.6	0.3373	64.6	0.349753
64.7	0.33725	64.7	0.349553
64.8	0.3319	64.8	0.349354
64.9	0.3295	64.9	0.349155
65	0.3335	65	0.348956
65.1	0.3353	65.1	0.348757
65.2	0.33415	65.2	0.348559
65.3	0.3349	65.3	0.34836
65.4	0.33265	65.4	0.348162
65.5	0.33365	65.5	0.347963
65.6	0.32785	65.6	0.347765
65.7	0.32665	65.7	0.347567
65.8	0.3259	65.8	0.347369
65.9	0.3276	65.9	0.347171
66	0.32885	66	0.346973
66.1	0.34015	66.1	0.346776
66.2	0.3439	66.2	0.346578
66.3	0.3493	66.3	0.346381
66.4	0.3452	66.4	0.346184
66.5	0.34295	66.5	0.345987
66.6	0.34015	66.6	0.34579
66.7	0.3366	66.7	0.345593
66.8	0.3369	66.8	0.345396
66.9	0.3336	66.9	0.345199
67	0.3313	67	0.345003
67.1	0.3355	67.1	0.344806
67.2	0.33685	67.2	0.34461
67.3	0.3392	67.3	0.344414
67.4	0.34175	67.4	0.344218
67.5	0.3395	67.5	0.344022
67.6	0.33985	67.6	0.343826
67.7	0.3431	67.7	0.34363
67.8	0.3417	67.8	0.343435
67.9	0.339	67.9	0.343239
68	0.34015	68	0.343044
68.1	0.3365	68.1	0.342848
68.2	0.3366	68.2	0.342653
68.3	0.32915	68.3	0.342458
68.4	0.3255	68.4	0.342263
68.5	0.32685	68.5	0.342069
68.6	0.32595	68.6	0.341874
68.7	0.327	68.7	0.341679
68.8	0.3304	68.8	0.341485
68.9	0.33385	68.9	0.341291
69	0.3359	69	0.341097
69.1	0.33305	69.1	0.340902
69.2	0.3283	69.2	0.340708
69.3	0.33055	69.3	0.340515
69.4	0.32595	69.4	0.340321
69.5	0.32435	69.5	0.340127
69.6	0.3212	69.6	0.339934
69.7	0.31955	69.7	0.33974
69.8	0.31885	69.8	0.339547
69.9	0.3196	69.9	0.339354
70	0.31995	70	0.339161
70.1	0.3246	70.1	0.338968
70.2	0.321	70.2	0.338775
70.3	0.32185	70.3	0.338583
70.4	0.3165	70.4	0.33839
70.5	0.3179	70.5	0.338198
70.6	0.3196	70.6	0.338005
70.7	0.32125	70.7	0.337813
70.8	0.3228	70.8	0.337621
70.9	0.3271	70.9	0.337429
71	0.3267	71	0.337237
71.1	0.33235	71.1	0.337045
71.2	0.33135	71.2	0.336854
71.3	0.3313	71.3	0.336662
71.4	0.3348	71.4	0.336471
71.5	0.3364	71.5	0.336279
71.6	0.3362	71.6	0.336088
71.7	0.3378	71.7	0.335897
71.8	0.3475	71.8	0.335706
71.9	0.35105	71.9	0.335515
72	0.35385	72	0.335325
72.1	0.3569	72.1	0.335134
72.2	0.3599	72.2	0.334943
72.3	0.35715	72.3	0.334753
72.4	0.3602	72.4	0.334563
72.5	0.36095	72.5	0.334373
72.6	0.3636	72.6	0.334183
72.7	0.3701	72.7	0.333993
72.8	0.37875	72.8	0.333803
72.9	0.37495	72.9	0.333613
73	0.3746	73	0.333423
73.1	0.38235	73.1	0.333234
73.2	0.3806	73.2	0.333045
73.3	0.38335	73.3	0.332855
73.4	0.37645	73.4	0.332666
73.5	0.3847	73.5	0.332477
73.6	0.38985	73.6	0.332288
73.7	0.3931	73.7	0.3321
73.8	0.3931	73.8	0.331911
73.9	0.39405	73.9	0.331722
74	0.39405	74	0.331534
74.1	0.39405	74.1	0.331345
74.2	0.39405	74.2	0.331157
74.3		74.3	0.330969
74.4		74.4	0.330781
74.5		74.5	0.330593
74.6		74.6	0.330405
74.7		74.7	0.330218
74.8		74.8	0.33003
74.9		74.9	0.329843
75		75	0.329655
75.1		75.1	0.329655
75.2		75.2	0.336697
75.3		75.3	0.343735
75.4		75.4	0.350768
75.5		75.5	0.357795
75.6		75.6	0.364819
75.7		75.7	0.371837
75.8		75.8	0.37885
75.9		75.9	0.38586
76		76	0.392864
76.1		76.1	0.399863
76.2		76.2	0.406858
76.3		76.3	0.413848
76.4		76.4	0.420833
76.5		76.5	0.427813
76.6		76.6	0.434789
76.7		76.7	0.441759
76.8	0.328232	76.8	0.448725
76.9	0.328213	76.9	0.455687
77	0.32807	77	0.462643
77.1	0.32505	77.1	0.469594
77.2	0.320573	77.2	0.47654
77.3	0.319361	77.3	0.483482
77.4	0.32505	77.4	0.490419
77.5	0.328213	77.5	0.497351
77.6	0.31994	77.6	0.504278
77.7	0.317957	77.7	0.5112
77.8	0.321183	77.8	0.518117
77.9	0.33126	77.9	0.52503
78	0.328226	78	0.531937
78.1	0.322141	78.1	0.538839
78.2	0.331622	78.2	0.545737
78.3	0.334598	78.3	0.55263
78.4	0.343728	78.4	0.559518
78.5	0.355503	78.5	0.5664
78.6	0.354924	78.6	0.573278
78.7	0.36615	78.7	0.580151
78.8	0.368578	78.8	0.587018
78.9	0.36629	78.9	0.593882
79	0.367005	79	0.600739
79.1	0.376529	79.1	0.607592
79.2	0.390254	79.2	0.61444
79.3	0.396475	79.3	0.621283
79.4	0.399148	79.4	0.628121
79.5	0.402969	79.5	0.634954
79.6	0.410094	79.6	0.641781
79.7	0.400106	79.7	0.648604
79.8	0.40203	79.8	0.655421
79.9	0.405903	79.9	0.662235
80	0.406621	80	0.669042
80.1	0.407644	80.1	0.675844
80.2	0.411066	80.2	0.682642
80.3	0.414988	80.3	0.689434
80.4	0.418664	80.4	0.696221
80.5	0.421836	80.5	0.703003
80.6	0.427663	80.6	0.70978
80.7	0.433589	80.7	0.716552
80.8	0.440619	80.8	0.723318
80.9	0.443994	80.9	0.73008
81	0.454517	81	0.736836
81.1	0.459587	81.1	0.743588
81.2	0.467566	81.2	0.750333
81.3	0.472889	81.3	0.757074
81.4	0.483964	81.4	0.76381
81.5	0.489786	81.5	0.770541
81.6	0.497313	81.6	0.777266
81.7	0.506338	81.7	0.783986
81.8	0.507208	81.8	0.790701
81.9	0.506522	81.9	0.797411
82	0.507734	82	0.804115
82.1	0.509002	82.1	0.810814
82.2	0.519276	82.2	0.817508
82.3	0.525149	82.3	0.824196
82.4	0.533529	82.4	0.83088
82.5	0.532896	82.5	0.837558
82.6	0.540668	82.6	0.844231
82.7	0.544087	82.7	0.850898
82.8	0.546203	82.8	0.857561
82.9	0.555327	82.9	0.864218
83	0.556838	83	0.870869
83.1	0.564913	83.1	0.877516
83.2	0.567381	83.2	0.884156
83.3	0.57195	83.3	0.890792
83.4	0.574168	83.4	0.897423
83.5	0.576386	83.5	0.904047
83.6	0.579906	83.6	0.910667
83.7	0.589778	83.7	0.917281
83.8	0.5962	83.8	0.92389
83.9	0.599071	83.9	0.930494
84	0.604892	84	0.937091
84.1	0.609311	84.1	0.943684
84.2	0.613878	84.2	0.950271
84.3	0.623451	84.3	0.956853
84.4	0.627419	84.4	0.963429
84.5	0.635439	84.5	0.97
84.6	0.644358	84.6	0.976566
84.7	0.649028	84.7	0.983125
84.8	0.654494	84.8	0.98968
84.9	0.657013	84.9	0.996229
85	0.666633	85	1.00277
85.1	0.667243	85.1	1.00931
85.2	0.673461	85.2	1.01584
85.3	0.681128	85.3	1.02237
85.4	0.689946	85.4	1.02889
85.5	0.696562	85.5	1.03541
85.6	0.704578	85.6	1.04192
85.7	0.713196	85.7	1.04842
85.8	0.723515	85.8	1.05492
85.9	0.73003	85.9	1.06142
86	0.735694	86	1.06791
86.1	0.744209	86.1	1.07439
86.2	0.748822	86.2	1.08086
86.3	0.755884	86.3	1.08734
86.4	0.766704	86.4	1.0938
86.5	0.77217	86.5	1.10026
86.6	0.783137	86.6	1.10672
86.7	0.7892	86.7	1.11317
86.8	0.795964	86.8	1.11961
86.9	0.804028	86.9	1.12605
87	0.810391	87	1.13248
87.1	0.817004	87.1	1.13891
87.2	0.820818	87.2	1.14533
87.3	0.83043	87.3	1.15174
87.4	0.841045	87.4	1.15815
87.5	0.85106	87.5	1.16456
87.6	0.858321	87.6	1.17095
87.7	0.864683	87.7	1.17735
87.8	0.871341	87.8	1.18373
87.9	0.876401	87.9	1.19011
88	0.880809	88	1.19649
88.1	0.890816	88.1	1.20286
88.2	0.898026	88.2	1.20922
88.3	0.902335	88.3	1.21558
88.4	0.912947	88.4	1.22193
88.5	0.918403	88.5	1.22828
88.6	0.928064	88.6	1.23462
88.7	0.932023	88.7	1.24095
88.8	0.939482	88.8	1.24728
88.9	0.94939	88.9	1.25361
89	0.957901	89	1.25992
89.1	0.968011	89.1	1.26623
89.2	0.97482	89.2	1.27254
89.3	0.983277	89.3	1.27884
89.4	0.991733	89.4	1.28513
89.5	0.996637	89.5	1.29142
89.6	1.00294	89.6	1.2977
89.7	1.0138	89.7	1.30398
89.8	1.0199	89.8	1.31025
89.9	1.02811	89.9	1.31652
90	1.03961	90	1.32277
90.1	1.05087	90.1	1.32903
90.2	1.06363	90.2	1.33527
90.3	1.06958	90.3	1.34151
90.4	1.07318	90.4	1.34775
90.5	1.08399	90.5	1.35398
90.6	1.08864	90.6	1.3602
90.7	1.09424	90.7	1.36642
90.8	1.10504	90.8	1.37263
90.9	1.11184	90.9	1.37883
91	1.12339	91	1.38503
91.1	1.13615	91.1	1.39123
91.2	1.14706	91.2	1.39741
91.3	1.15531	91.3	1.40359
91.4	1.16231	91.4	1.40977
91.5	1.16936	91.5	1.41594
91.6	1.17951	91.6	1.4221
91.7	1.19021	91.7	1.42826
91.8	1.19601	91.8	1.43441
91.9	1.20446	91.9	1.44055
92	1.2066	92	1.44669
92.1	1.21466	92.1	1.45283
92.2	1.22691	92.2	1.45895
92.3	1.23261	92.3	1.46507
92.4	1.24001	92.4	1.47119
92.5	1.24651	92.5	1.47729
92.6	1.25501	92.6	1.4834
92.7	1.26266	92.7	1.48949
92.8	1.26866	92.8	1.49558
92.9	1.27566	92.9	1.50167
93	1.28651	93	1.50774
93.1	1.30021	93.1	1.51381
93.2	1.31461	93.2	1.51988
93.3	1.32491	93.3	1.52594
93.4	1.34106	93.4	1.53199
93.5	1.3468	93.5	1.53804
93.6	1.35149	93.6	1.54408
93.7	1.36009	93.7	1.55011
93.8	1.37546	93.8	1.55614
93.9	1.37551	93.9	1.56216
94	1.37651	94	1.56817
94.1	1.37767	94.1	1.57418
94.2		94.2	1.58019
94.3		94.3	1.58618
94.4		94.4	1.59217
94.5		94.5	1.59816
94.6		94.6	1.60413
94.7		94.7	1.6101
94.8		94.8	1.61607
94.9		94.9	1.61607
95		95	1.61491
95.1		95.1	1.61375
95.2		95.2	1.6126
95.3		95.3	1.61144
95.4		95.4	1.61029
95.5		95.5	1.60914
95.6		95.6	1.60798
95.7		95.7	1.60683
95.8		95.8	1.60568
95.9		95.9	1.60453
96		96	1.60339
96.1		96.1	1.60224
96.2		96.2	1.6011
96.3		96.3	1.59995
96.4		96.4	1.59881
96.5		96.5	1.59767
96.6		96.6	1.59653
96.7	1.3986	96.7	1.59539
96.8	1.4119	96.8	1.59425
96.9	1.4183	96.9	1.59311
97	1.4189	97	1.59197
97.1	1.42135	97.1	1.59084
97.2	1.4247	97.2	1.5897
97.3	1.4352	97.3	1.58857
97.4	1.42135	97.4	1.58744
97.5	1.4299	97.5	1.58631
97.6	1.43035	97.6	1.58517
97.7	1.4481	97.7	1.58405
97.8	1.45535	97.8	1.58292
97.9	1.449	97.9	1.58179
98	1.459	98	1.58066
98.1	1.4577	98.1	1.57954
98.2	1.455	98.2	1.57842
98.3	1.45585	98.3	1.57729
98.4	1.4614	98.4	1.57617
98.5	1.4629	98.5	1.57505
98.6	1.46655	98.6	1.57393
98.7	1.46645	98.7	1.57281
98.8	1.477	98.8	1.57169
98.9	1.48435	98.9	1.57058
99	1.48195	99	1.56946
99.1	1.48835	99.1	1.56835
99.2	1.48635	99.2	1.56723
99.3	1.48685	99.3	1.56612
99.4	1.48475	99.4	1.56501
99.5	1.4876	99.5	1.5639
99.6	1.488	99.6	1.56279
99.7	1.49215	99.7	1.56168
99.8	1.496	99.8	1.56058
99.9	1.50345	99.9	1.55947
100	1.5071	100	1.55837
100.1	1.51045	100.1	1.55726
100.2	1.512	100.2	1.55616
100.3	1.5133	100.3	1.55506
100.4	1.51765	100.4	1.55396
100.5	1.5175	100.5	1.55286
100.6	1.5219	100.6	1.55176
100.7	1.52305	100.7	1.55066
100.8	1.5279	100.8	1.54956
100.9	1.53295	100.9	1.54847
101	1.5361	101	1.54737
101.1	1.539	101.1	1.54628
101.2	1.53825	101.2	1.54518
101.3	1.5415	101.3	1.54409
101.4	1.54185	101.4	1.543
101.5	1.5409	101.5	1.54191
101.6	1.5429	101.6	1.54082
101.7	1.5487	101.7	1.53973
101.8	1.54825	101.8	1.53865
101.9	1.54925	101.9	1.53756
102	1.54945	102	1.53648
102.1	1.5518	102.1	1.53539
102.2	1.54985	102.2	1.53431
102.3	1.55205	102.3	1.53323
102.4	1.55695	102.4	1.53215
102.5	1.5646	102.5	1.53107
102.6	1.56735	102.6	1.52999
102.7	1.56445	102.7	1.52891
102.8	1.56365	102.8	1.52784
102.9	1.56925	102.9	1.52676
103	1.56915	103	1.52568
103.1	1.56895	103.1	1.52461
103.2	1.56425	103.2	1.52354
103.3	1.56715	103.3	1.52247
103.4	1.5724	103.4	1.5214
103.5	1.579	103.5	1.52033
103.6	1.57945	103.6	1.51926
103.7	1.58475	103.7	1.51819
103.8	1.58625	103.8	1.51712
103.9	1.5865	103.9	1.51606
104	1.59055	104	1.51499
104.1	1.588	104.1	1.51393
104.2	1.59565	104.2	1.51286
104.3	1.5957	104.3	1.5118
104.4	1.5931	104.4	1.51074
104.5	1.58995	104.5	1.50968
104.6	1.58815	104.6	1.50862
104.7	1.5945	104.7	1.50756
104.8	1.5926	104.8	1.50651
104.9	1.5917	104.9	1.50545
105	1.58575	105	1.50439
105.1	1.5859	105.1	1.50334
105.2	1.5949	105.2	1.50229
105.3	1.61455	105.3	1.50123
105.4	2.22655	105.4	1.50018
105.5	1.77761	105.5	1.49913
105.6	1.8569	105.6	1.49808
105.7	2.51188	105.7	1.49703
105.8	1.59747	105.8	1.49599
105.9	1.74305	105.9	1.49494
106	2.02593	106	1.49389
106.1	1.53143	106.1	1.49285
106.2	1.6081	106.2	1.4918
106.3	1.71455	106.3	1.49076
106.4	1.68825	106.4	1.48972
106.5	1.633	106.5	1.48868
106.6	1.62535	106.6	1.48764
106.7	1.6542	106.7	1.4866
106.8	1.62795	106.8	1.48556
106.9	1.6168	106.9	1.48452
107	1.639	107	1.48349
107.1	1.59835	107.1	1.48245
107.2	1.58145	107.2	1.48142
107.3	1.6349	107.3	1.48038
107.4	1.78515	107.4	1.47935
107.5	1.39581	107.5	1.47832
107.6	1.4648	107.6	1.47729
107.7	1.7625	107.7	1.47626
107.8	1.95175	107.8	1.47523
107.9	1.6522	107.9	1.4742
108	1.7134	108	1.47318
108.1	1.86575	108.1	1.47215
108.2	1.89616	108.2	1.47112
108.3	1.87259	108.3	1.4701
108.4	0.658972	108.4	1.46908
108.5	0.395804	108.5	1.46805
108.6	1.17291	108.6	1.46703
108.7	1.35606	108.7	1.46601
108.8	1.64344	108.8	1.46499
108.9	1.75155	108.9	1.46397
109	1.63201	109	1.46296
109.1	1.53626	109.1	1.46194
109.2	1.4981	109.2	1.46092
109.3	1.5224	109.3	1.45991
109.4	1.5097	109.4	1.45889
109.5	1.50685	109.5	1.45788
109.6	1.51625	109.6	1.45687
109.7	1.51125	109.7	1.45586
109.8	1.50335	109.8	1.45485
109.9	1.5012	109.9	1.45384
110	1.5006	110	1.45283
110.1	1.51295	110.1	1.45182
110.2	1.51955	110.2	1.45081
110.3	1.52465	110.3	1.44981
110.4	1.53615	110.4	1.4488
110.5	1.53935	110.5	1.4478
110.6	1.54335	110.6	1.44679
110.7	1.5494	110.7	1.44579
110.8	1.5564	110.8	1.44479
110.9	1.557	110.9	1.44379
111	1.55545	111	1.44279
111.1	1.55185	111.1	1.44179
111.2	1.55125	111.2	1.44079
111.3	1.55355	111.3	1.43979
111.4	1.5582	111.4	1.4388
111.5	1.55505	111.5	1.4378
111.6	1.55195	111.6	1.43681
111.7	1.54615	111.7	1.43581
111.8	1.54275	111.8	1.43482
111.9	1.5457	111.9	1.43383
112	1.54735	112	1.43284
112.1	1.5414	112.1	1.43185
112.2	1.54165	112.2	1.43086
112.3	1.53935	112.3	1.42987
112.4	1.5452	112.4	1.42888
112.5	1.55375	112.5	1.4279
112.6	1.5574	112.6	1.42691
112.7	1.55465	112.7	1.42593
112.8	1.55205	112.8	1.42494
112.9	1.554	112.9	1.42396
113	1.5564	113	1.42298
113.1	1.5533	113.1	1.422
113.2	1.55905	113.2	1.42102
113.3	1.562	113.3	1.42004
113.4	1.55955	113.4	1.41906
113.5	1.55905	113.5	1.41808
113.6	1.55815	113.6	1.4171
113.7	1.56	113.7	1.41613
113.8	1.5664	113.8	1.41515
113.9	1.56875	113.9	1.41418
114	1.57075	114	1.4132
114.1	1.5747	114.1	1.41223
114.2	1.5795	114.2	1.41126
114.3	1.57715	114.3	1.41029
114.4	1.57435	114.4	1.40932
114.5	1.5739	114.5	1.40835
114.6	1.56745	114.6	1.40738
114.7	1.561	114.7	1.40641
114.8	1.55515	114.8	1.40544
114.9	1.55505	114.9	1.40448
115	1.55615	115	1.40351
115.1	1.56035	115.1	1.40255
115.2	1.5595	115.2	1.40158
115.3	1.555	115.3	1.40062
115.4	1.55485	115.4	1.39966
115.5	1.55255	115.5	1.3987
115.6	1.55785	115.6	1.39774
115.7	1.56345	115.7	1.39678
115.8	1.5627	115.8	1.39582
115.9	1.56245	115.9	1.39486
116	1.5653	116	1.39391
116.1	1.56545	116.1	1.39295
116.2	1.5619	116.2	1.392
116.3	1.5611	116.3	1.39104
116.4	1.56425	116.4	1.39009
116.5	1.5646	116.5	1.38914
116.6	1.5666	116.6	1.38818
116.7	1.568	116.7	1.38723
116.8	1.569	116.8	1.38628
116.9	1.56925	116.9	1.38533
117	1.56595	117	1.38439
117.1	1.57375	117.1	1.38344
117.2	1.5718	117.2	1.38249
117.3	1.5749	117.3	1.38155
117.4	1.5765	117.4	1.3806
117.5	1.5755	117.5	1.37966
117.6	1.57725	117.6	1.37871
117.7	1.5793	117.7	1.37777
117.8	1.58085	117.8	1.37683
117.9	1.58145	117.9	1.37589
118	1.5835	118	1.37495
118.1	1.5817	118.1	1.37401
118.2	1.5808	118.2	1.37307
118.3	1.58065	118.3	1.37213
118.4	1.5772	118.4	1.37119
118.5	1.57785	118.5	1.37026
118.6	1.57745	118.6	1.36932
118.7	1.57575	118.7	1.36839
118.8	1.5774	118.8	1.36745
118.9	1.57635	118.9	1.36652
119	1.5747	119	1.36559
119.1	1.5727	119.1	1.36466
119.2	1.56805	119.2	1.36373
119.3	1.56685	119.3	1.3628
119.4	1.5648	119.4	1.36187
119.5	1.5607	119.5	1.36094
119.6	1.55975	119.6	1.36001
119.7	1.5556	119.7	1.35909
119.8	1.5525	119.8	1.35816
119.9	1.5492	119.9	1.35724
120	1.54725	120	1.35631
120.1	1.54115	120.1	1.35539
120.2	1.53985	120.2	1.35447
120.3	1.5365	120.3	1.35354
120.4	1.5346	120.4	1.35262
120.5	1.5328	120.5	1.3517
120.6	1.53475	120.6	1.35078
120.7	1.53375	120.7	1.34987
120.8	1.5343	120.8	1.34895
120.9	1.5305	120.9	1.34803
121	1.5245	121	1.34711
121.1	1.5205	121.1	1.3462
121.2	1.5181	121.2	1.34528
121.3	1.51525	121.3	1.34437
121.4	1.5101	121.4	1.34346
121.5	1.50225	121.5	1.34254
121.6	1.49145	121.6	1.34163
121.7	1.48	121.7	1.34072
121.8	1.4743	121.8	1.33981
121.9	1.4781	121.9	1.3389
122	1.47625	122	1.33799
122.1	1.4815	122.1	1.33709
122.2	1.49235	122.2	1.33618
122.3	1.5032	122.3	1.33527
122.4	1.50605	122.4	1.33437
122.5	1.50445	122.5	1.33346
122.6	1.4996	122.6	1.33256
122.7	1.4905	122.7	1.33166
122.8	1.48825	122.8	1.33076
122.9	1.47725	122.9	1.32985
123	1.4825	123	1.32895
123.1	1.482	123.1	1.32805
123.2	1.49655	123.2	1.32715
123.3	1.50235	123.3	1.32626
123.4	1.49185	123.4	1.32536
123.5	1.48635	123.5	1.32446
123.6	1.49985	123.6	1.32356
123.7	1.4865	123.7	1.32267
123.8	1.45485	123.8	1.32177
123.9	1.43585	123.9	1.32088
124	1.43285	124	1.31999
124.1	1.4339	124.1	1.3191
124.2	1.44775	124.2	1.3182
124.3	1.4473	124.3	1.31731
124.4	1.48105	124.4	1.31642
124.5	1.51155	124.5	1.31553
124.6	1.49585	124.6	1.31464
124.7	1.47435	124.7	1.31376
124.8	1.43745	124.8	1.31287
124.9	1.41105	124.9	1.31198
125	1.42135	125	1.3111
125.1	1.42755	125.1	1.31021
125.2	1.46665	125.2	1.30933
125.3	1.50005	125.3	1.30845
125.4	1.5521	125.4	1.30756
125.5	1.5855	125.5	1.30668
125.6	1.59965	125.6	1.3058
125.7	1.5685	125.7	1.30492
125.8	1.53355	125.8	1.30404
125.9	1.50205	125.9	1.30316
126	1.44765	126	1.30228
126.1	1.4194	126.1	1.30141
126.2	1.42115	126.2	1.30053
126.3	1.44885	126.3	1.29965
126.4	1.50455	126.4	1.29878
126.5	1.57	126.5	1.2979
126.6	1.63515	126.6	1.29703
126.7	1.6627	126.7	1.29616
126.8	1.6309	126.8	1.29528
126.9	1.6054	126.9	1.29441
127	1.5522	127	1.29354
127.1	1.49015	127.1	1.29267
127.2	1.44645	127.2	1.2918
127.3	1.41475	127.3	1.29093
127.4	1.42315	127.4	1.29007
127.5	1.4277	127.5	1.2892
127.6	1.42955	127.6	1.28833
127.7	1.45205	127.7	1.28747
127.8	1.46295	127.8	1.2866
127.9	1.48095	127.9	1.28574
128	1.4881	128	1.28487
128.1	1.49	128.1	1.28401
128.2	1.4679	128.2	1.28315
128.3	1.4267	128.3	1.28229
128.4	1.3847	128.4	1.28143
128.5	1.38375	128.5	1.28057
128.6	1.3782	128.6	1.27971
128.7	1.3936	128.7	1.27885
128.8	1.42165	128.8	1.27799
128.9	1.45184	128.9	1.27714
129	1.4788	129	1.27628
129.1	1.48185	129.1	1.27542
129.2	1.48575	129.2	1.27457
129.3	1.48235	129.3	1.27371
129.4	1.4794	129.4	1.27286
129.5	1.46225	129.5	1.27201
129.6	1.4613	129.6	1.27116
129.7	1.4472	129.7	1.2703
129.8	1.45345	129.8	1.26945
129.9	1.44935	129.9	1.2686
130	1.44185	130	1.26776
130.1	1.452	130.1	1.26691
130.2	1.4625	130.2	1.26606
130.3	1.4564	130.3	1.26521
130.4	1.4398	130.4	1.26437
130.5	1.42815	130.5	1.26352
130.6	1.4145	130.6	1.26267
130.7	1.41355	130.7	1.26183
130.8	1.41415	130.8	1.26099
130.9	1.4179	130.9	1.26014
131	1.4276	131	1.2593
131.1	1.43445	131.1	1.25846
131.2	1.4457	131.2	1.25762
131.3	1.4399	131.3	1.25678
131.4	1.4362	131.4	1.25594
131.5	1.4294	131.5	1.2551
131.6	1.4307	131.6	1.25426
131.7	1.4246	131.7	1.25343
131.8	1.42265	131.8	1.25259
131.9	1.4246	131.9	1.25175
132	1.41815	132	1.25092
132.1	1.41395	132.1	1.25008
132.2	1.41245	132.2	1.24925
132.3	1.4123	132.3	1.24842
132.4	1.41405	132.4	1.24758
132.5	1.408	132.5	1.24675
132.6	1.40845	132.6	1.24592
132.7	1.4062	132.7	1.24509
132.8	1.4074	132.8	1.24426
132.9	1.40275	132.9	1.24343
133	1.40125	133	1.2426
133.1	1.4002	133.1	1.24178
133.2	1.40035	133.2	1.24095
133.3	1.39565	133.3	1.24012
133.4	1.39435	133.4	1.2393
133.5	1.39505	133.5	1.23847
133.6	1.389	133.6	1.23765
133.7	1.3836	133.7	1.23682
133.8	1.3911	133.8	1.236
133.9	1.40925	133.9	1.23518
134	1.41795	134	1.23436
134.1	1.4272	134.1	1.23354
134.2	1.4383	134.2	1.23272
134.3	1.4501	134.3	1.2319
134.4	1.45745	134.4	1.23108
134.5	1.45105	134.5	1.23026
134.6	1.45085	134.6	1.22944
134.7	1.44675	134.7	1.22862
134.8	1.43835	134.8	1.22781
134.9	1.435	134.9	1.22699
135	1.43105	135	1.22618
135.1	1.42545	135.1	1.22536
135.2	1.42235	135.2	1.22455
135.3	1.4206	135.3	1.22374
135.4	1.411	135.4	1.22292
135.5	1.41055	135.5	1.22211
135.6	1.40645	135.6	1.2213
135.7	1.4077	135.7	1.22049
135.8	1.40505	135.8	1.21968
135.9	1.4082	135.9	1.21887
136	1.40885	136	1.21806
136.1	1.40865	136.1	1.21726
136.2	1.4077	136.2	1.21645
136.3	1.40245	136.3	1.21564
136.4	1.40105	136.4	1.21484
136.5	1.4012	136.5	1.21403
136.6	1.40265	136.6	1.21323
136.7	1.40165	136.7	1.21242
136.8	1.39975	136.8	1.21162
136.9	1.3954	136.9	1.21082
137	1.39505	137	1.21002
137.1	1.3938	137.1	1.20922
137.2	1.38995	137.2	1.20842
137.3	1.3903	137.3	1.20762
137.4	1.38335	137.4	1.20682
137.5	1.38185	137.5	1.20602
137.6	1.3802	137.6	1.20522
137.7	1.3804	137.7	1.20442
137.8	1.3778	137.8	1.20363
137.9	1.3738	137.9	1.20283
138	1.37645	138	1.20204
138.1	1.374	138.1	1.20124
138.2	1.3724	138.2	1.20045
138.3	1.36865	138.3	1.19965
138.4	1.3661	138.4	1.19886
138.5	1.3687	138.5	1.19807
138.6	1.3694	138.6	1.19728
138.7	1.3637	138.7	1.19649
138.8	1.3622	138.8	1.1957
138.9	1.36045	138.9	1.19491
139	1.36125	139	1.19412
139.1	1.359	139.1	1.19333
139.2	1.35675	139.2	1.19254
139.3	1.36185	139.3	1.19176
139.4	1.3614	139.4	1.19097
139.5	1.3603	139.5	1.19018
139.6	1.36	139.6	1.1894
139.7	1.3574	139.7	1.18862
139.8	1.35505	139.8	1.18783
139.9	1.35285	139.9	1.18705
140	1.3543	140	1.18627
140.1	1.354	140.1	1.18548
140.2	1.35635	140.2	1.1847
140.3	1.3568	140.3	1.18392
140.4	1.356	140.4	1.18314
140.5	1.35725	140.5	1.18236
140.6	1.35545	140.6	1.18158
140.7	1.3538	140.7	1.18081
140.8	1.3521	140.8	1.18003
140.9	1.35375	140.9	1.17925
141	1.357	141	1.17848
141.1	1.36	141.1	1.1777
141.2	1.35685	141.2	1.17693
141.3	1.3564	141.3	1.17615
141.4	1.35055	141.4	1.17538
141.5	1.33975	141.5	1.1746
141.6	1.33095	141.6	1.17383
141.7	1.3248	141.7	1.17306
141.8	1.32825	141.8	1.17229
141.9	1.32825	141.9	1.17152
142	1.3296	142	1.17075
142.1	1.33035	142.1	1.16998
142.2	1.33325	142.2	1.16921
142.3	1.33825	142.3	1.16844
142.4	1.33715	142.4	1.16767
142.5	1.34225	142.5	1.16691
142.6	1.3416	142.6	1.16614
142.7	1.34535	142.7	1.16537
142.8	1.3459	142.8	1.16461
142.9	1.3501	142.9	1.16385
143	1.35265	143	1.16308
143.1	1.3558	143.1	1.16232
143.2	1.35795	143.2	1.16156
143.3	1.3558	143.3	1.16079
143.4	1.35265	143.4	1.16003
143.5	1.3536	143.5	1.15927
143.6	1.35595	143.6	1.15851
143.7	1.3563	143.7	1.15775
143.8	1.358	143.8	1.15699
143.9	1.3594	143.9	1.15623
144	1.3581	144	1.15548
144.1	1.35745	144.1	1.15472
144.2	1.3541	144.2	1.15396
144.3	1.3594	144.3	1.15321
144.4	1.36645	144.4	1.15245
144.5	1.3615	144.5	1.1517
144.6	1.36845	144.6	1.15094
144.7	1.36845	144.7	1.15019
144.8	1.37205	144.8	1.14944
144.9	1.3737	144.9	1.14868
145	1.3687	145	1.14793
145.1	1.37375	145.1	1.14718
145.2	1.38165	145.2	1.14643
145.3	1.38235	145.3	1.14568
145.4	1.3829	145.4	1.14493
145.5	1.38455	145.5	1.14418
145.6	1.38545	145.6	1.14343
145.7	1.38595	145.7	1.14269
145.8	1.3846	145.8	1.14194
145.9	1.38375	145.9	1.14119
146	1.38165	146	1.14045
146.1	1.374	146.1	1.1397
146.2	1.35915	146.2	1.13896
146.3	1.3549	146.3	1.13821
146.4	1.3525	146.4	1.13747
146.5	1.3573	146.5	1.13673
146.6	1.35815	146.6	1.13598
146.7	1.35265	146.7	1.13524
146.8	1.3456	146.8	1.1345
146.9	1.34315	146.9	1.13376
147	1.339	147	1.13302
147.1	1.33825	147.1	1.13228
147.2	1.3408	147.2	1.13154
147.3	1.34085	147.3	1.1308
147.4	1.339	147.4	1.13007
147.5	1.3391	147.5	1.12933
147.6	1.33545	147.6	1.12859
147.7	1.32845	147.7	1.12786
147.8	1.33115	147.8	1.12712
147.9	1.3288	147.9	1.12639
148	1.3368	148	1.12565
148.1	1.3355	148.1	1.12492
148.2	1.3292	148.2	1.12419
148.3	1.3289	148.3	1.12345
148.4	1.3338	148.4	1.12272
148.5	1.33685	148.5	1.12199
148.6	1.33525	148.6	1.12126
148.7	1.3346	148.7	1.12053
148.8	1.3335	148.8	1.1198
148.9	1.3335	148.9	1.11907
149	1.3335	149	1.11834
149.1	1.3335	149.1	1.11761
149.2	1.3335	149.2	1.11689
149.3		149.3	1.11616
149.4		149.4	1.11543
149.5		149.5	1.11471
149.6		149.6	1.11398
149.7		149.7	1.11326
149.8		149.8	1.11254
149.9		149.9	1.11181
150		150	1.11109
150.1		150.1	1.11109
150.2		150.2	1.13187
150.3		150.3	1.15262
150.4		150.4	1.17336
150.5		150.5	1.19407
150.6		150.6	1.21476
150.7		150.7	1.23543
150.8		150.8	1.25607
150.9		150.9	1.27669
151		151	1.29729
151.1		151.1	1.31786
151.2		151.2	1.33841
151.3		151.3	1.35894
151.4		151.4	1.37944
151.5		151.5	1.39992
151.6		151.6	1.42038
151.7		151.7	1.44081
151.8	1.75232	151.8	1.46122
151.9	1.77607	151.9	1.4816
152	1.78384	152	1.50196
152.1	1.79334	152.1	1.52229
152.2	1.79334	152.2	1.5426
152.3	1.79893	152.3	1.56288
152.4	1.80089	152.4	1.58314
152.5	1.81879	152.5	1.60337
152.6	1.84873	152.6	1.62358
152.7	1.87814	152.7	1.64376
152.8	1.89576	152.8	1.66391
152.9	1.92197	152.9	1.68404
153	1.94929	153	1.70414
153.1	1.96996	153.1	1.72422
153.2	1.99133	153.2	1.74427
153.3	2.00715	153.3	1.76428
153.4	2.01701	153.4	1.78428
153.5	2.03743	153.5	1.80424
153.6	2.05924	153.6	1.82418
153.7	2.0768	153.7	1.84409
153.8	2.09227	153.8	1.86397
153.9	2.11138	153.9	1.88383
154	2.12449	154	1.90365
154.1	2.14745	154.1	1.92345
154.2	2.16381	154.2	1.94322
154.3	2.18822	154.3	1.96296
154.4	2.20513	154.4	1.98267
154.5	2.22985	154.5	2.00235
154.6	2.25146	154.6	2.022
154.7	2.27368	154.7	2.04162
154.8	2.29409	154.8	2.06121
154.9	2.3048	154.9	2.08077
155	2.32126	155	2.1003
155.1	2.33141	155.1	2.1198
155.2	2.34672	155.2	2.13927
155.3	2.36268	155.3	2.15871
155.4	2.38205	155.4	2.17811
155.5	2.39676	155.5	2.19749
155.6	2.42083	155.6	2.21683
155.7	2.44159	155.7	2.23614
155.8	2.46366	155.8	2.25542
155.9	2.48893	155.9	2.27466
156	2.50989	156	2.29388
156.1	2.52446	156.1	2.31306
156.2	2.54532	156.2	2.3322
156.3	2.56934	156.3	2.35131
156.4	2.5863	156.4	2.37039
156.5	2.60426	156.5	2.38943
156.6	2.62312	156.6	2.40845
156.7	2.64464	156.7	2.42742
156.8	2.66315	156.8	2.44636
156.9	2.67816	156.9	2.46526
157	2.68856	157	2.48413
157.1	2.70727	157.1	2.50297
157.2	2.72643	157.2	2.52177
157.3	2.74449	157.3	2.54053
157.4	2.76656	157.4	2.55925
157.5	2.78372	157.5	2.57794
157.6	2.80058	157.6	2.5966
157.7	2.81764	157.7	2.61521
157.8	2.84225	157.8	2.63379
157.9	2.86231	157.9	2.65233
158	2.87943	158	2.67083
158.1	2.89628	158.1	2.68929
158.2	2.91294	158.2	2.70772
158.3	2.9332	158.3	2.7261
158.4	2.94817	158.4	2.74444
158.5	2.96412	158.5	2.76275
158.6	2.98589	158.6	2.78102
158.7	3.00465	158.7	2.79925
158.8	3.02716	158.8	2.81743
158.9	3.04763	158.9	2.83557
159	3.07184	159	2.85368
159.1	3.09571	159.1	2.87174
159.2	3.11562	159.2	2.88976
159.3	3.13578	159.3	2.90774
159.4	3.1537	159.4	2.92567
159.5	3.17206	159.5	2.94357
159.6	3.19122	159.6	2.96142
159.7	3.21139	159.7	2.97923
159.8	3.22989	159.8	2.99698
159.9	3.24245	159.9	3.0147
160	3.25671	160	3.03238
160.1	3.27217	160.1	3.05001
160.2	3.28653	160.2	3.0676
160.3	3.30589	160.3	3.08513
160.4	3.3233	160.4	3.10263
160.5	3.33851	160.5	3.12008
160.6	3.36107	160.6	3.13748
160.7	3.37713	160.7	3.15484
[truncated: 4,084 more rows]
