# Supplementary material for: Homo-BacPROTAC-induced degradation of ClpC1 as a strategy against drug-resistant mycobacteria
Source: Nat Commun. 2024 Mar 5;15:2005. doi: 10.1038/s41467-024-46218-7 (PMC10914731; doi:10.1038/s41467-024-46218-7)
Supplement: Supplementary file 4 — Source Data [file 41467_2024_46218_MOESM4_ESM.zip › SourceData/SuppFig7_Compound_14.xlsx]

## Sheet: 74102253_20210721_78x
Run 1; Ch 3; Fc 2-1 corr; Cy 22; 74102253; Conc 2.5 7.5 22.5 66.8 200 nM_X	Run 1; Ch 3; Fc 2-1 corr; Cy 22; 74102253; Conc 2.5 7.5 22.5 66.8 200 nM_Y	Run 1; Ch 3; Fc 2-1 corr; Cy 22; 74102253; Conc 2.5 7.5 22.5 66.8 200 nM; Fitted_X	Run 1; Ch 3; Fc 2-1 corr; Cy 22; 74102253; Conc 2.5 7.5 22.5 66.8 200 nM; Fitted_Y
-39.1	-0.616398	-39.1	0
-39	-0.732	-39	0
-38.9	-0.09615	-38.9	0
-38.8	-0.04605	-38.8	0
-38.7	0.02925	-38.7	0
-38.6	0.1069	-38.6	0
-38.5	-0.059	-38.5	0
-38.4	-0.0164	-38.4	0
-38.3	0.0153	-38.3	0
-38.2	0.01735	-38.2	0
-38.1	-0.0269003	-38.1	0
-38	-0.09635	-38	0
-37.9	-0.1953	-37.9	0
-37.8	-0.22895	-37.8	0
-37.7	0.00595	-37.7	0
-37.6	-0.397749	-37.6	0
-37.5	-0.1453	-37.5	0
-37.4	0.8156	-37.4	0
-37.3	1.163	-37.3	0
-37.2	1.0326	-37.2	0
-37.1	1.27174	-37.1	0
-37	0.80815	-37	0
-36.9	-0.02205	-36.9	0
-36.8	-0.6162	-36.8	0
-36.7	-0.3099	-36.7	0
-36.6	-0.2219	-36.6	0
-36.5	-0.20165	-36.5	0
-36.4	-0.19625	-36.4	0
-36.3	-0.1047	-36.3	0
-36.2	-0.0825	-36.2	0
-36.1	-0.0970997	-36.1	0
-36	-0.10205	-36	0
-35.9	-0.0850999	-35.9	0
-35.8	-0.08165	-35.8	0
-35.7	-0.0786	-35.7	0
-35.6	-0.0685995	-35.6	0
-35.5	-0.07315	-35.5	0
-35.4	-0.06685	-35.4	0
-35.3	-0.0645999	-35.3	0
-35.2	-0.0591999	-35.2	0
-35.1	-0.0530497	-35.1	0
-35	-0.0651	-35	0
-34.9	-0.06425	-34.9	0
-34.8	-0.04965	-34.8	0
-34.7	-0.03385	-34.7	0
-34.6	-0.02595	-34.6	0
-34.5	-0.02535	-34.5	0
-34.4	-0.04195	-34.4	0
-34.3	-0.0486	-34.3	0
-34.2	-0.05065	-34.2	0
-34.1	-0.0575497	-34.1	0
-34	-0.05295	-34	0
-33.9	-0.05165	-33.9	0
-33.8	-0.05205	-33.8	0
-33.7	-0.0467	-33.7	0
-33.6	-0.0509498	-33.6	0
-33.5	-0.0464	-33.5	0
-33.4	-0.04505	-33.4	0
-33.3	-0.04865	-33.3	0
-33.2	-0.0501	-33.2	0
-33.1	-0.0483498	-33.1	0
-33	-0.046	-33	0
-32.9	-0.04385	-32.9	0
-32.8	-0.04355	-32.8	0
-32.7	-0.043	-32.7	0
-32.6	-0.0451998	-32.6	0
-32.5	-0.04255	-32.5	0
-32.4	-0.0413	-32.4	0
-32.3	-0.04065	-32.3	0
-32.2	-0.0464	-32.2	0
-32.1	-0.0438499	-32.1	0
-32	-0.0475	-32	0
-31.9	-0.0455	-31.9	0
-31.8	-0.0510499	-31.8	0
-31.7	-0.0438	-31.7	0
-31.6	-0.04895	-31.6	0
-31.5	-0.0523	-31.5	0
-31.4	-0.0508999	-31.4	0
-31.3	-0.0527999	-31.3	0
-31.2	-0.0543	-31.2	0
-31.1	-0.0573	-31.1	0
-31	-0.05715	-31	0
-30.9	-0.0599999	-30.9	0
-30.8	-0.06665	-30.8	0
-30.7	-0.06755	-30.7	0
-30.6	-0.07925	-30.6	0
-30.5	-0.07495	-30.5	0
-30.4	-0.0877999	-30.4	0
-30.3	-0.07375	-30.3	0
-30.2	-0.06895	-30.2	0
-30.1	-0.0727	-30.1	0
-30	-0.0804	-30	0
-29.9	-0.0854498	-29.9	0
-29.8	-0.0893498	-29.8	0
-29.7	-0.0917	-29.7	0
-29.6	-0.09375	-29.6	0
-29.5	-0.09545	-29.5	0
-29.4	-0.0954499	-29.4	0
-29.3	-0.0942499	-29.3	0
-29.2	-0.08885	-29.2	0
-29.1	-0.0885	-29.1	0
-29	-0.08445	-29	0
-28.9	-0.0779499	-28.9	0
-28.8	-0.0745499	-28.8	0
-28.7	-0.06915	-28.7	0
-28.6	-0.0695	-28.6	0
-28.5	-0.065	-28.5	0
-28.4	-0.0611999	-28.4	0
-28.3	-0.0630998	-28.3	0
-28.2	-0.06115	-28.2	0
-28.1	-0.06055	-28.1	0
-28	-0.0614	-28	0
-27.9	-0.0599499	-27.9	0
-27.8	-0.0593499	-27.8	0
-27.7	-0.05665	-27.7	0
-27.6	-0.05385	-27.6	0
-27.5	-0.05095	-27.5	0
-27.4	-0.0477499	-27.4	0
-27.3	-0.0469499	-27.3	0
-27.2	-0.04415	-27.2	0
-27.1	-0.03895	-27.1	0
-27	-0.0318	-27	0
-26.9	-0.0288999	-26.9	0
-26.8	-0.0305499	-26.8	0
-26.7	-0.032	-26.7	0
-26.6	-0.04025	-26.6	0
-26.5	-0.03895	-26.5	0
-26.4	-0.0389	-26.4	0
-26.3	-0.0338	-26.3	0
-26.2	-0.0391	-26.2	0
-26.1	-0.04145	-26.1	0
-26	-0.03645	-26	0
-25.9	-0.0361	-25.9	0
-25.8	-0.0393	-25.8	0
-25.7	-0.0332	-25.7	0
-25.6	-0.03275	-25.6	0
-25.5	-0.03355	-25.5	0
-25.4	-0.0403	-25.4	0
-25.3	-0.0414	-25.3	0
-25.2	-0.0416	-25.2	0
-25.1	-0.04735	-25.1	0
-25	-0.03725	-25	0
-24.9	-0.0318001	-24.9	0
-24.8	-0.0279	-24.8	0
-24.7	-0.01965	-24.7	0
-24.6	-0.022	-24.6	0
-24.5	-0.0262	-24.5	0
-24.4	-0.029	-24.4	0
-24.3	-0.0305	-24.3	0
-24.2	-0.0371	-24.2	0
-24.1	-0.03665	-24.1	0
-24	-0.0405	-24	0
-23.9	-0.04255	-23.9	0
-23.8	-0.0425	-23.8	0
-23.7	-0.0385	-23.7	0
-23.6	-0.0373	-23.6	0
-23.5	-0.0423	-23.5	0
-23.4	-0.0452	-23.4	0
-23.3	-0.0483	-23.3	0
-23.2	-0.0448	-23.2	0
-23.1	-0.0476	-23.1	0
-23	-0.0473	-23	0
-22.9	-0.05565	-22.9	0
-22.8	-0.0483	-22.8	0
-22.7	-0.05175	-22.7	0
-22.6	-0.05595	-22.6	0
-22.5	-0.0569	-22.5	0
-22.4	-0.0514	-22.4	0
-22.3	-0.0465	-22.3	0
-22.2	-0.0506	-22.2	0
-22.1	-0.0534	-22.1	0
-22	-0.0521	-22	0
-21.9	-0.04915	-21.9	0
-21.8	-0.0455	-21.8	0
-21.7	-0.04565	-21.7	0
-21.6	-0.04305	-21.6	0
-21.5	-0.03805	-21.5	0
-21.4	-0.03475	-21.4	0
-21.3	-0.0267	-21.3	0
-21.2	-0.0252	-21.2	0
-21.1	-0.02385	-21.1	0
-21	-0.01935	-21	0
-20.9	-0.0231499	-20.9	0
-20.8	-0.01925	-20.8	0
-20.7	-0.02415	-20.7	0
-20.6	-0.02175	-20.6	0
-20.5	-0.0396	-20.5	0
-20.4	-0.0328001	-20.4	0
-20.3	-0.0340499	-20.3	0
-20.2	-0.04205	-20.2	0
-20.1	-0.0323	-20.1	0
-20	-0.02565	-20	0
-19.9	-0.0362999	-19.9	0
-19.8	-0.0241001	-19.8	0
-19.7	-0.01175	-19.7	0
-19.6	-0.0132	-19.6	0
-19.5	-0.00885	-19.5	0
-19.4	-0.0132999	-19.4	0
-19.3	-0.0105	-19.3	0
-19.2	-0.01395	-19.2	0
-19.1	-0.01835	-19.1	0
-19	-0.0096	-19	0
-18.9	-0.00844993	-18.9	0
-18.8	-0.0119	-18.8	0
-18.7	-0.0187	-18.7	0
-18.6	-0.0164	-18.6	0
-18.5	-0.0133	-18.5	0
-18.4	-0.01495	-18.4	0
-18.3	-0.0156	-18.3	0
-18.2	-0.01025	-18.2	0
-18.1	-0.00885	-18.1	0
-18	-0.0051	-18	0
-17.9	-0.00940003	-17.9	0
-17.8	-0.0159499	-17.8	0
-17.7	-0.01085	-17.7	0
-17.6	-0.01445	-17.6	0
-17.5	-0.01975	-17.5	0
-17.4	-0.0255	-17.4	0
-17.3	-0.0223001	-17.3	0
-17.2	-0.03035	-17.2	0
-17.1	-0.0257	-17.1	0
-17	-0.0162	-17	0
-16.9	-0.01375	-16.9	0
-16.8	-0.01695	-16.8	0
-16.7	-0.0205	-16.7	0
-16.6	-0.03545	-16.6	0
-16.5	-0.0339	-16.5	0
-16.4	-0.0422499	-16.4	0
-16.3	-0.0412	-16.3	0
-16.2	-0.0381	-16.2	0
-16.1	-0.0307	-16.1	0
-16	-0.02315	-16	0
-15.9	-0.0226499	-15.9	0
-15.8	-0.01515	-15.8	0
-15.7	-0.01965	-15.7	0
-15.6	-0.0189	-15.6	0
-15.5	-0.0152	-15.5	0
-15.4	-0.0111	-15.4	0
-15.3	-0.0226999	-15.3	0
-15.2	-0.0406	-15.2	0
-15.1	-0.0461	-15.1	0
-15	-0.0515	-15	0
-14.9	-0.0563	-14.9	0
-14.8	-0.0485002	-14.8	0
-14.7	-0.0445	-14.7	0
-14.6	-0.0453	-14.6	0
-14.5	-0.0442	-14.5	0
-14.4	-0.0365	-14.4	0
-14.3	-0.03565	-14.3	0
-14.2	-0.0306	-14.2	0
-14.1	-0.0276	-14.1	0
-14	-0.03195	-14	0
-13.9	-0.0180001	-13.9	0
-13.8	-0.01405	-13.8	0
-13.7	-0.00295	-13.7	0
-13.6	0.01335	-13.6	0
-13.5	0.02335	-13.5	0
-13.4	0.0411499	-13.4	0
-13.3	0.0494999	-13.3	0
-13.2	0.0468	-13.2	0
-13.1	0.02735	-13.1	0
-13	0.02185	-13	0
-12.9	0.00685014	-12.9	0
-12.8	5.0169e-05	-12.8	0
-12.7	0.0125	-12.7	0
-12.6	0.0064	-12.6	0
-12.5	0.0034	-12.5	0
-12.4	0.00995	-12.4	0
-12.3	0.00550004	-12.3	0
-12.2	-0.00355	-12.2	0
-12.1	0.00215	-12.1	0
-12	-0.0029	-12	0
-11.9	0.00754999	-11.9	0
-11.8	0.0141	-11.8	0
-11.7	0.01845	-11.7	0
-11.6	0.0275	-11.6	0
-11.5	0.0368	-11.5	0
-11.4	0.0331	-11.4	0
-11.3	0.02995	-11.3	0
-11.2	0.0332	-11.2	0
-11.1	0.0335	-11.1	0
-11	0.03535	-11	0
-10.9	0.03505	-10.9	0
-10.8	0.03485	-10.8	0
-10.7	0.04355	-10.7	0
-10.6	0.04275	-10.6	0
-10.5	0.04525	-10.5	0
-10.4	0.04765	-10.4	0
-10.3	0.04205	-10.3	0
-10.2	0.04705	-10.2	0
-10.1	0.0484	-10.1	0
-10	0.052	-10	0
-9.9	0.0553	-9.9	0
-9.8	0.05555	-9.8	0
-9.7	0.06075	-9.7	0
-9.6	0.0622	-9.6	0
-9.5	0.05535	-9.5	0
-9.4	0.05575	-9.4	0
-9.3	0.0519	-9.3	0
-9.2	0.0534	-9.2	0
-9.1	0.05835	-9.1	0
-9	0.05645	-9	0
-8.9	0.05725	-8.9	0
-8.8	0.0597	-8.8	0
-8.7	0.0567	-8.7	0
-8.6	0.0509	-8.6	0
-8.5	0.0556	-8.5	0
-8.4	0.0573	-8.4	0
-8.3	0.0567501	-8.3	0
-8.2	0.0475	-8.2	0
-8.1	0.04475	-8.1	0
-8	0.0393	-8	0
-7.9	0.0397	-7.9	0
-7.8	0.04005	-7.8	0
-7.7	0.0375	-7.7	0
-7.6	0.036	-7.6	0
-7.5	0.03435	-7.5	0
-7.4	0.0336	-7.4	0
-7.3	0.0344	-7.3	0
-7.2	0.03215	-7.2	0
-7.1	0.03015	-7.1	0
-7	0.02085	-7	0
-6.9	0.0194	-6.9	0
-6.8	0.01935	-6.8	0
-6.7	0.0151	-6.7	0
-6.6	0.01535	-6.6	0
-6.5	0.0174	-6.5	0
-6.4	0.0126	-6.4	0
-6.3	0.0106	-6.3	0
-6.2	0.0117	-6.2	0
-6.1	0.01305	-6.1	0
-6	0.0102	-6	0
-5.9	0.01025	-5.9	0
-5.8	0.00385	-5.8	0
-5.7	-0.0003	-5.7	0
-5.6	-0.00255	-5.6	0
-5.5	-0.0011	-5.5	0
-5.4	-0.0018	-5.4	0
-5.3	-0.0009	-5.3	0
-5.2	0.0015	-5.2	0
-5.1	-0.00129998	-5.1	0
-5	-0.00045	-5	0
-4.9	-0.0028	-4.9	0
-4.8	-0.00245	-4.8	0
-4.7	-0.00265	-4.7	0
-4.6	-0.00359996	-4.6	0
-4.5	-0.00555	-4.5	0
-4.4	-0.0055	-4.4	0
-4.3	-0.01015	-4.3	0
-4.2	-0.0122	-4.2	0
-4.1	-0.00865004	-4.1	0
-4	-0.0055	-4	0
-3.9	-0.00605	-3.9	0
-3.8	-0.00795	-3.8	0
-3.7	-0.00765	-3.7	0
-3.6	-0.00744997	-3.6	0
-3.5	-0.01135	-3.5	0
-3.4	-0.01815	-3.4	0
-3.3	-0.01685	-3.3	0
-3.2	-0.01285	-3.2	0
-3.1	-0.021	-3.1	0
-3	-0.01955	-3	0
-2.9	-0.0176	-2.9	0
-2.8	-0.02135	-2.8	0
-2.7	-0.02325	-2.7	0
-2.6	-0.02155	-2.6	0
-2.5	-0.02785	-2.5	0
-2.4	-0.0304	-2.4	0
-2.3	-0.034	-2.3	0
-2.2	-0.03575	-2.2	0
-2.1	-0.0250501	-2.1	0
-2	-0.02435	-2	0
-1.9	-0.02	-1.9	0
-1.8	-0.01885	-1.8	0
-1.7	-0.02385	-1.7	0
-1.6	-0.0223002	-1.6	0
-1.5	-0.0292	-1.5	0
-1.4	-0.0292	-1.4	0
-1.3	-0.0323	-1.3	0
-1.2	-0.0347	-1.2	0
-1.1	-0.0423497	-1.1	0
-1	-0.04305	-1	0
-0.900002	-0.0432	-0.900002	0
-0.799999	-0.04385	-0.799999	0
-0.700001		-0.700001	0
-0.600002		-0.600002	0
-0.5		-0.5	0
-0.400002		-0.400002	0
-0.299999		-0.299999	0
-0.200001		-0.200001	0
-0.100002		-0.100002	0
0		0	0
0.0999985		0.0999985	0
0.200001		0.200001	0.00119507
0.299999		0.299999	0.00238874
0.399998		0.399998	0.00358105
0.5		0.5	0.00477205
0.599998		0.599998	0.00596165
0.700001		0.700001	0.00714995
0.799999		0.799999	0.00833684
0.899998		0.899998	0.00952238
1		1	0.0107066
1.1		1.1	0.0118895
1.2		1.2	0.013071
1.3		1.3	0.0142511
1.4		1.4	0.0154299
1.5		1.5	0.0166074
1.6		1.6	0.0177835
1.7		1.7	0.0189583
1.8	-0.0598559	1.8	0.0201318
1.9	-0.036674	1.9	0.0213038
2	-0.0362402	2	0.0224746
2.1	-0.0184262	2.1	0.023644
2.2	-0.0144581	2.2	0.0248121
2.3	-0.0144581	2.3	0.0259788
2.4	-0.0144581	2.4	0.0271442
2.5	-0.036674	2.5	0.0283082
2.6	-0.0663814	2.6	0.0294709
2.7	-0.0753496	2.7	0.0306323
2.8	-0.0739163	2.8	0.0317924
2.9	-0.0531905	2.9	0.0329511
3	-0.0719525	3	0.0341085
3.1	-0.0583625	3.1	0.0352645
3.2	-0.0332327	3.2	0.0364192
3.3	-0.0389464	3.3	0.0375726
3.4	-0.0241193	3.4	0.0387247
3.5	-0.019034	3.5	0.0398754
3.6	-0.000505668	3.6	0.0410248
3.7	-0.0051713	3.7	0.0421729
3.8	-0.00437974	3.8	0.0433196
3.9	-0.00179524	3.9	0.044465
4	-0.000500346	4	0.0456092
4.1	-0.00785949	4.1	0.0467519
4.2	-0.00946121	4.2	0.0478934
4.3	-0.0070168	4.3	0.0490335
4.4	-0.0144752	4.4	0.0501723
4.5	-0.0190772	4.5	0.0513099
4.6	-0.0282823	4.6	0.052446
4.7	-0.0279411	4.7	0.0535809
4.8	-0.0224531	4.8	0.0547145
4.9	-0.0162128	4.9	0.0558467
5	-0.0123282	5	0.0569776
5.1	-0.00794202	5.1	0.0581072
5.2	-0.00745177	5.2	0.0592355
5.3	-0.00121455	5.3	0.0603625
5.4	-0.00557536	5.4	0.0614882
5.5	-0.00288516	5.5	0.0626125
5.6	0.00200488	5.6	0.0637356
5.7	0.00833987	5.7	0.0648574
5.8	0.0153801	5.8	0.0659778
5.9	0.0211697	5.9	0.0670969
6	0.0216617	6	0.0682148
6.1	0.0204014	6.1	0.0693313
6.2	0.0228904	6.2	0.0704465
6.3	0.0290301	6.3	0.0715604
6.4	0.0260734	6.4	0.072673
6.5	0.0264164	6.5	0.0737844
6.6	0.0258583	6.6	0.0748944
6.7	0.0233522	6.7	0.0760031
6.8	0.0209964	6.8	0.0771106
6.9	0.0202884	6.9	0.0782167
7	0.0212306	7	0.0793215
7.1	0.0239725	7.1	0.0804251
7.2	0.024914	7.2	0.0815273
7.3	0.0221564	7.3	0.0826283
7.4	0.0224995	7.4	0.0837279
7.5	0.020839	7.5	0.0848263
7.6	0.0212807	7.6	0.0859234
7.7	0.0177731	7.7	0.0870192
7.8	0.0189152	7.8	0.0881137
7.9	0.0171101	7.9	0.0892069
8	0.0141544	8	0.0902989
8.1	0.0127469	8.1	0.0913895
8.2	0.0106902	8.2	0.0924789
8.3	0.01163	8.3	0.093567
8.4	0.0106223	8.4	0.0946538
8.5	0.0118131	8.5	0.0957393
8.6	0.0141044	8.6	0.0968236
8.7	0.0163952	8.7	0.0979065
8.8	0.0170373	8.8	0.0989882
8.9	0.0202797	8.9	0.100069
9	0.025322	9	0.101148
9.1	0.0291132	9.1	0.102226
9.2	0.0291045	9.2	0.103302
9.3	0.0225992	9.3	0.104378
9.4	0.0217917	9.4	0.105452
9.5	0.0217841	9.5	0.106524
9.6	0.0235779	9.6	0.107596
9.7	0.0222238	9.7	0.108666
9.8	0.0227178	9.8	0.109735
9.9	0.0212608	9.9	0.110803
10	0.0226537	10	0.111869
10.1	0.0230964	10.1	0.112934
10.2	0.0204409	10.2	0.113998
10.3	0.0196349	10.3	0.115061
10.4	0.0195283	10.4	0.116122
10.5	0.0194223	10.5	0.117182
10.6	0.0176161	10.6	0.118241
10.7	0.0156106	10.7	0.119299
10.8	0.0213028	10.8	0.120355
10.9	0.021547	10.9	0.12141
11	0.0219384	11	0.122464
11.1	0.0244801	11.1	0.123517
11.2	0.0231261	11.2	0.124568
11.3	0.020922	11.3	0.125618
11.4	0.0238607	11.4	0.126667
11.5	0.0210062	11.5	0.127714
11.6	0.021	11.6	0.12876
11.7	0.014446	11.7	0.129806
11.8	0.0201877	11.8	0.130849
11.9	0.017482	11.9	0.131892
12	0.0117783	12	0.132933
12.1	0.0149719	12.1	0.133973
12.2	0.015764	12.2	0.135012
12.3	0.016706	12.3	0.13605
12.4	0.0215944	12.4	0.137086
12.5	0.0220876	12.5	0.138121
12.6	0.0281264	12.6	0.139155
12.7	0.0270203	12.7	0.140187
12.8	0.0291656	12.8	0.141219
12.9	0.0283081	12.9	0.142249
13	0.0362974	13	0.143278
13.1	0.0377422	13.1	0.144305
13.2	0.0335872	13.2	0.145332
13.3	0.0354296	13.3	0.146357
13.4	0.0364243	13.4	0.147381
13.5	0.0368158	13.5	0.148404
13.6	0.0360613	13.6	0.149425
13.7	0.0369555	13.7	0.150445
13.8	0.0386006	13.8	0.151464
13.9	0.0349964	13.9	0.152482
14	0.0380349	14	0.153499
14.1	0.0385271	14.1	0.154514
14.2	0.0383705	14.2	0.155528
14.3	0.0365642	14.3	0.156541
14.4	0.0326603	14.4	0.157553
14.5	0.0282053	14.5	0.158563
14.6	0.0279007	14.6	0.159572
14.7	0.0313415	14.7	0.16058
14.8	0.0367322	14.8	0.161587
14.9	0.0323764	14.9	0.162593
15	0.0340174	15	0.163597
15.1	0.0329106	15.1	0.1646
15.2	0.0359013	15.2	0.165602
15.3	0.0364419	15.3	0.166603
15.4	0.0385823	15.4	0.167602
15.5	0.0451705	15.5	0.168601
15.6	0.0439631	15.6	0.169598
15.7	0.0459539	15.7	0.170594
15.8	0.0466456	15.8	0.171588
15.9	0.0496888	15.9	0.172582
16	0.0543783	16	0.173574
16.1	0.0537204	16.1	0.174565
16.2	0.0512622	16.2	0.175555
16.3	0.0490038	16.3	0.176543
16.4	0.0487949	16.4	0.177531
16.5	0.0496358	16.5	0.178517
16.6	0.0488301	16.6	0.179502
16.7	0.0550185	16.7	0.180486
16.8	0.0552104	16.8	0.181468
16.9	0.0562504	16.9	0.18245
17	0.0562409	17	0.18343
17.1	0.0589306	17.1	0.184409
17.2	0.0597736	17.2	0.185387
17.3	0.057215	17.3	0.186363
17.4	0.0556081	17.4	0.187339
17.5	0.05295	17.5	0.188313
17.6	0.0533409	17.6	0.189286
17.7	0.0499851	17.7	0.190258
17.8	0.0600745	17.8	0.191228
17.9	0.0590656	17.9	0.192198
18	0.0560557	18	0.193166
18.1	0.0651431	18.1	0.194133
18.2	0.0714293	18.2	0.195099
18.3	0.0737151	18.3	0.196064
18.4	0.0662098	18.4	0.197027
18.5	0.0662098	18.5	0.19799
18.6	0.0662657	18.6	0.198951
18.7	0.0662098	18.7	0.199911
18.8	0.0661593	18.8	0.200869
18.9	0.0662098	18.9	0.201827
19	0.0662657	19	0.202784
19.1	0.0685763	19.1	0.203739
19.2		19.2	0.204693
19.3		19.3	0.205646
19.4		19.4	0.206598
19.5		19.5	0.207548
19.6		19.6	0.208497
19.7		19.7	0.209446
19.8		19.8	0.210393
19.9		19.9	0.211339
20		20	0.211339
20.1		20.1	0.211094
20.2		20.2	0.21085
20.3		20.3	0.210606
20.4		20.4	0.210363
20.5		20.5	0.21012
20.6		20.6	0.209877
20.7		20.7	0.209634
20.8		20.8	0.209392
20.9		20.9	0.20915
21		21	0.208908
21.1		21.1	0.208667
21.2		21.2	0.208426
21.3		21.3	0.208185
21.4		21.4	0.207944
21.5		21.5	0.207704
21.6		21.6	0.207464
21.7	0.235199	21.7	0.207224
21.8	0.2131	21.8	0.206985
21.9	0.2113	21.9	0.206746
22	0.20935	22	0.206507
22.1	0.206	22.1	0.206268
22.2	0.20935	22.2	0.20603
22.3	0.20935	22.3	0.205792
22.4	0.235199	22.4	0.205554
22.5	0.22385	22.5	0.205317
22.6	0.2133	22.6	0.20508
22.7	0.20165	22.7	0.204843
22.8	0.1778	22.8	0.204607
22.9	0.1643	22.9	0.20437
23	0.17895	23	0.204134
23.1	0.17275	23.1	0.203899
23.2	0.1708	23.2	0.203663
23.3	0.17415	23.3	0.203428
23.4	0.1758	23.4	0.203193
23.5	0.1975	23.5	0.202959
23.6	0.1795	23.6	0.202725
23.7	0.17285	23.7	0.202491
23.8	0.17065	23.8	0.202257
23.9	0.16305	23.9	0.202023
24	0.17775	24	0.20179
24.1	0.1816	24.1	0.201557
24.2	0.17925	24.2	0.201325
24.3	0.18295	24.3	0.201092
24.4	0.18365	24.4	0.20086
24.5	0.1716	24.5	0.200629
24.6	0.1627	24.6	0.200397
24.7	0.16045	24.7	0.200166
24.8	0.16485	24.8	0.199935
24.9	0.15755	24.9	0.199704
25	0.15755	25	0.199474
25.1	0.1606	25.1	0.199244
25.2	0.16865	25.2	0.199014
25.3	0.17065	25.3	0.198785
25.4	0.1682	25.4	0.198555
25.5	0.16425	25.5	0.198326
25.6	0.1695	25.6	0.198098
25.7	0.17375	25.7	0.197869
25.8	0.1756	25.8	0.197641
25.9	0.1796	25.9	0.197413
26	0.1706	26	0.197186
26.1	0.1589	26.1	0.196958
26.2	0.1517	26.2	0.196731
26.3	0.15005	26.3	0.196504
26.4	0.139	26.4	0.196278
26.5	0.13875	26.5	0.196052
26.6	0.15305	26.6	0.195826
26.7	0.15285	26.7	0.1956
26.8	0.15725	26.8	0.195375
26.9	0.1551	26.9	0.195149
27	0.1524	27	0.194924
27.1	0.1538	27.1	0.1947
27.2	0.1525	27.2	0.194475
27.3	0.15155	27.3	0.194251
27.4	0.1582	27.4	0.194028
27.5	0.1647	27.5	0.193804
27.6	0.1698	27.6	0.193581
27.7	0.1691	27.7	0.193358
27.8	0.16115	27.8	0.193135
27.9	0.16265	27.9	0.192912
28	0.1641	28	0.19269
28.1	0.1663	28.1	0.192468
28.2	0.1718	28.2	0.192247
28.3	0.1785	28.3	0.192025
28.4	0.17735	28.4	0.191804
28.5	0.17345	28.5	0.191583
28.6	0.1719	28.6	0.191362
28.7	0.1734	28.7	0.191142
28.8	0.1753	28.8	0.190922
28.9	0.183	28.9	0.190702
29	0.17955	29	0.190483
29.1	0.1852	29.1	0.190263
29.2	0.18685	29.2	0.190044
29.3	0.1882	29.3	0.189825
29.4	0.1851	29.4	0.189607
29.5	0.1836	29.5	0.189389
29.6	0.18385	29.6	0.189171
29.7	0.18715	29.7	0.188953
29.8	0.18875	29.8	0.188735
29.9	0.1917	29.9	0.188518
30	0.22115	30	0.188301
30.1	0.19755	30.1	0.188084
30.2	0.1608	30.2	0.187868
30.3	0.15975	30.3	0.187652
30.4	0.2931	30.4	0.187436
30.5	0.211151	30.5	0.18722
30.6	0.212349	30.6	0.187005
30.7	0.278802	30.7	0.18679
30.8	0.452948	30.8	0.186575
30.9	0.332601	30.9	0.18636
31	0.274902	31	0.186146
31.1	0.165649	31.1	0.185932
31.2	0.0501994	31.2	0.185718
31.3	0.0306006	31.3	0.185504
31.4	0.0073004	31.4	0.185291
31.5	0.0830979	31.5	0.185078
31.6	0.0920001	31.6	0.184865
31.7	0.0581502	31.7	0.184652
31.8	0.0532498	31.8	0.18444
31.9	0.06045	31.9	0.184228
32	0.0505995	32	0.184016
32.1	0.0511998	32.1	0.183804
32.2	0.0389498	32.2	0.183593
32.3	0.0204502	32.3	0.183382
32.4	0.0207497	32.4	0.183171
32.5	0.0401998	32.5	0.18296
32.6	0.0249498	32.6	0.18275
32.7	0.0293999	32.7	0.18254
32.8	0.0164001	32.8	0.18233
32.9	0.234295	32.9	0.182121
33	0.380398	33	0.181911
33.1	0.223049	33.1	0.181702
33.2	0.150525	33.2	0.181493
33.3	-0.683575	33.3	0.181285
33.4	0.0359766	33.4	0.181076
33.5	-0.096898	33.5	0.180868
33.6	0.64956	33.6	0.18066
33.7	0.400497	33.7	0.180453
33.8	-0.725697	33.8	0.180245
33.9	-0.520898	33.9	0.180038
34	0.0993017	34	0.179832
34.1	0.251699	34.1	0.179625
34.2	0.19325	34.2	0.179419
34.3	0.1436	34.3	0.179212
34.4	0.16715	34.4	0.179007
34.5	0.168351	34.5	0.178801
34.6	0.16045	34.6	0.178596
34.7	0.13855	34.7	0.17839
34.8	0.1467	34.8	0.178186
34.9	0.1458	34.9	0.177981
35	0.16815	35	0.177776
35.1	0.15275	35.1	0.177572
35.2	0.17105	35.2	0.177368
35.3	0.15175	35.3	0.177165
35.4	0.1685	35.4	0.176961
35.5	0.18895	35.5	0.176758
35.6	0.1769	35.6	0.176555
35.7	0.188899	35.7	0.176352
35.8	0.1735	35.8	0.17615
35.9	0.17125	35.9	0.175948
36	0.1737	36	0.175746
36.1	0.1704	36.1	0.175544
36.2	0.15955	36.2	0.175343
36.3	0.16745	36.3	0.175141
36.4	0.1681	36.4	0.17494
36.5	0.167	36.5	0.174739
36.6	0.1656	36.6	0.174539
36.7	0.1664	36.7	0.174339
36.8	0.17125	36.8	0.174138
36.9	0.16215	36.9	0.173939
37	0.16335	37	0.173739
37.1	0.1627	37.1	0.17354
37.2	0.16225	37.2	0.173341
37.3	0.1574	37.3	0.173142
37.4	0.15695	37.4	0.172943
37.5	0.15965	37.5	0.172745
37.6	0.15855	37.6	0.172546
37.7	0.1621	37.7	0.172348
37.8	0.16105	37.8	0.172151
37.9	0.16325	37.9	0.171953
38	0.16495	38	0.171756
38.1	0.1665	38.1	0.171559
38.2	0.1701	38.2	0.171362
38.3	0.17475	38.3	0.171166
38.4	0.176	38.4	0.170969
38.5	0.17035	38.5	0.170773
38.6	0.16825	38.6	0.170578
38.7	0.16665	38.7	0.170382
38.8	0.1698	38.8	0.170187
38.9	0.1682	38.9	0.169991
39	0.1667	39	0.169796
39.1	0.16645	39.1	0.169602
39.2	0.1685	39.2	0.169407
39.3	0.16625	39.3	0.169213
39.4	0.1635	39.4	0.169019
39.5	0.16315	39.5	0.168825
39.6	0.1589	39.6	0.168632
39.7	0.15795	39.7	0.168439
39.8	0.15475	39.8	0.168245
39.9	0.15305	39.9	0.168053
40	0.15205	40	0.16786
40.1	0.1522	40.1	0.167668
40.2	0.1491	40.2	0.167475
40.3	0.14865	40.3	0.167284
40.4	0.14715	40.4	0.167092
40.5	0.14315	40.5	0.1669
40.6	0.1418	40.6	0.166709
40.7	0.14285	40.7	0.166518
40.8	0.1428	40.8	0.166327
40.9	0.1403	40.9	0.166137
41	0.1312	41	0.165946
41.1	0.1329	41.1	0.165756
41.2	0.13205	41.2	0.165566
41.3	0.13565	41.3	0.165377
41.4	0.1356	41.4	0.165187
41.5	0.13605	41.5	0.164998
41.6	0.13165	41.6	0.164809
41.7	0.13145	41.7	0.16462
41.8	0.1311	41.8	0.164432
41.9	0.12975	41.9	0.164243
42	0.1325	42	0.164055
42.1	0.1364	42.1	0.163867
42.2	0.13355	42.2	0.16368
42.3	0.1321	42.3	0.163492
42.4	0.13045	42.4	0.163305
42.5	0.13155	42.5	0.163118
42.6	0.13155	42.6	0.162931
42.7	0.1355	42.7	0.162745
42.8	0.135	42.8	0.162558
42.9	0.132	42.9	0.162372
43	0.1304	43	0.162186
43.1	0.13285	43.1	0.162001
43.2	0.13575	43.2	0.161815
43.3	0.1341	43.3	0.16163
43.4	0.13085	43.4	0.161445
43.5	0.12825	43.5	0.16126
43.6	0.1256	43.6	0.161076
43.7	0.1239	43.7	0.160891
43.8	0.1264	43.8	0.160707
43.9	0.1241	43.9	0.160523
44	0.1249	44	0.16034
44.1	0.1238	44.1	0.160156
44.2	0.12275	44.2	0.159973
44.3	0.1222	44.3	0.15979
44.4	0.11795	44.4	0.159607
44.5	0.11845	44.5	0.159424
44.6	0.1204	44.6	0.159242
44.7	0.12175	44.7	0.15906
44.8	0.12485	44.8	0.158878
44.9	0.12215	44.9	0.158696
45	0.1182	45	0.158514
45.1	0.11395	45.1	0.158333
45.2	0.11505	45.2	0.158152
45.3	0.1122	45.3	0.157971
45.4	0.1115	45.4	0.15779
45.5	0.10925	45.5	0.15761
45.6	0.107	45.6	0.15743
45.7	0.10815	45.7	0.157249
45.8	0.11065	45.8	0.15707
45.9	0.11355	45.9	0.15689
46	0.11455	46	0.156711
46.1	0.1086	46.1	0.156531
46.2	0.10925	46.2	0.156352
46.3	0.11135	46.3	0.156174
46.4	0.11725	46.4	0.155995
46.5	0.11645	46.5	0.155817
46.6	0.1194	46.6	0.155639
46.7	0.11685	46.7	0.155461
46.8	0.11485	46.8	0.155283
46.9	0.1121	46.9	0.155105
47	0.11455	47	0.154928
47.1	0.11125	47.1	0.154751
47.2	0.1064	47.2	0.154574
47.3	0.1176	47.3	0.154397
47.4	0.1098	47.4	0.154221
47.5	0.10405	47.5	0.154045
47.6	0.1008	47.6	0.153868
47.7	0.10335	47.7	0.153693
47.8	0.1011	47.8	0.153517
47.9	0.1056	47.9	0.153342
48	0.10655	48	0.153166
48.1	0.1109	48.1	0.152991
48.2	0.1152	48.2	0.152816
48.3	0.12085	48.3	0.152642
48.4	0.1202	48.4	0.152467
48.5	0.11315	48.5	0.152293
48.6	0.11165	48.6	0.152119
48.7	0.1107	48.7	0.151945
48.8	0.1008	48.8	0.151772
48.9	0.0972	48.9	0.151598
49	0.0900498	49	0.151425
49.1	0.0845499	49.1	0.151252
49.2	0.0919	49.2	0.15108
49.3	0.0928	49.3	0.150907
49.4	0.08905	49.4	0.150735
49.5	0.0944	49.5	0.150562
49.6	0.10085	49.6	0.15039
49.7	0.0940001	49.7	0.150219
49.8	0.0967998	49.8	0.150047
49.9	0.0989	49.9	0.149876
50	0.1007	50	0.149705
50.1	0.0988501	50.1	0.149534
50.2	0.0945501	50.2	0.149363
50.3	0.0962999	50.3	0.149192
50.4	0.10255	50.4	0.149022
50.5	0.0971999	50.5	0.148852
50.6	0.10575	50.6	0.148682
50.7	0.1027	50.7	0.148512
50.8	0.11925	50.8	0.148343
50.9	0.11815	50.9	0.148173
51	0.11655	51	0.148004
51.1	0.1158	51.1	0.147835
51.2	0.1147	51.2	0.147666
51.3	0.10015	51.3	0.147498
51.4	0.0907999	51.4	0.14733
51.5	0.0826999	51.5	0.147161
51.6	0.0822501	51.6	0.146993
51.7	0.0780001	51.7	0.146826
51.8	0.0797499	51.8	0.146658
51.9	0.0729999	51.9	0.146491
52	0.0819999	52	0.146323
52.1	0.0909001	52.1	0.146157
52.2	0.0934499	52.2	0.14599
52.3	0.0858501	52.3	0.145823
52.4	0.0903999	52.4	0.145657
52.5	0.0894499	52.5	0.145491
52.6	0.08725	52.6	0.145325
52.7	0.0849	52.7	0.145159
52.8	0.0958	52.8	0.144993
52.9	0.0897	52.9	0.144828
53	0.0923497	53	0.144663
53.1	0.07575	53.1	0.144497
53.2	0.0746	53.2	0.144333
53.3	0.0759	53.3	0.144168
53.4	0.0688	53.4	0.144004
53.5	0.0601999	53.5	0.143839
53.6	0.0520501	53.6	0.143675
53.7	0.0576	53.7	0.143511
53.8	0.06135	53.8	0.143348
53.9	0.0597501	53.9	0.143184
54	0.0546501	54	0.143021
54.1	0.0592	54.1	0.142858
54.2	0.0547502	54.2	0.142695
54.3	0.0636998	54.3	0.142532
54.4	0.0697998	54.4	0.14237
54.5	0.0985997	54.5	0.142207
54.6	0.10145	54.6	0.142045
54.7	0.1084	54.7	0.141883
54.8	0.1141	54.8	0.141721
54.9	0.1123	54.9	0.14156
55	0.0987003	55	0.141398
55.1	0.0945498	55.1	0.141237
55.2	0.0797499	55.2	0.141076
55.3	0.0827001	55.3	0.140915
55.4	0.0789001	55.4	0.140755
55.5	0.0825998	55.5	0.140594
55.6	0.07675	55.6	0.140434
55.7	0.0698501	55.7	0.140274
55.8	0.0689499	55.8	0.140114
55.9	0.0805999	55.9	0.139954
56	0.0922999	56	0.139795
56.1	0.09475	56.1	0.139636
56.2	0.09695	56.2	0.139476
56.3	0.09125	56.3	0.139318
56.4	0.0892	56.4	0.139159
56.5	0.0942499	56.5	0.139
56.6	0.10905	56.6	0.138842
56.7	0.1188	56.7	0.138684
56.8	0.11465	56.8	0.138526
56.9	0.11605	56.9	0.138368
57	0.11395	57	0.13821
57.1	0.11655	57.1	0.138053
57.2	0.1099	57.2	0.137895
57.3	0.1063	57.3	0.137738
57.4	0.10675	57.4	0.137581
57.5	0.1036	57.5	0.137425
57.6	0.1068	57.6	0.137268
57.7	0.10215	57.7	0.137112
57.8	0.0917	57.8	0.136956
57.9	0.0994998	57.9	0.1368
58	0.10015	58	0.136644
58.1	0.09265	58.1	0.136488
58.2	0.0855001	58.2	0.136333
58.3	0.0726999	58.3	0.136177
58.4	0.06855	58.4	0.136022
58.5	0.065	58.5	0.135867
58.6	0.0559001	58.6	0.135713
58.7	0.0577001	58.7	0.135558
58.8	0.0608999	58.8	0.135404
58.9	0.0615498	58.9	0.13525
59	0.0575	59	0.135096
59.1	0.0601501	59.1	0.134942
59.2	0.0569	59.2	0.134788
59.3	0.0567	59.3	0.134635
59.4	0.06835	59.4	0.134481
59.5	0.0651499	59.5	0.134328
59.6	0.077	59.6	0.134175
59.7	0.0677499	59.7	0.134023
59.8	0.0610001	59.8	0.13387
59.9	0.0606	59.9	0.133718
60	0.0688499	60	0.133565
60.1	0.08235	60.1	0.133413
60.2	0.0880001	60.2	0.133262
60.3	0.0911499	60.3	0.13311
60.4	0.0951999	60.4	0.132958
60.5	0.09675	60.5	0.132807
60.6	0.10165	60.6	0.132656
60.7	0.1005	60.7	0.132505
60.8	0.0963	60.8	0.132354
60.9	0.0983	60.9	0.132204
61	0.10225	61	0.132053
61.1	0.10515	61.1	0.131903
61.2	0.1016	61.2	0.131753
61.3	0.10545	61.3	0.131603
61.4	0.10385	61.4	0.131453
61.5	0.1015	61.5	0.131304
61.6	0.1001	61.6	0.131154
61.7	0.1011	61.7	0.131005
61.8	0.09875	61.8	0.130856
61.9	0.0974499	61.9	0.130707
62	0.0925001	62	0.130558
62.1	0.0921	62.1	0.13041
62.2	0.0933001	62.2	0.130262
62.3	0.0922999	62.3	0.130113
62.4	0.0926999	62.4	0.129965
62.5	0.0927	62.5	0.129818
62.6	0.09435	62.6	0.12967
62.7	0.0968	62.7	0.129522
62.8	0.09615	62.8	0.129375
62.9	0.0949	62.9	0.129228
63	0.0979001	63	0.129081
63.1	0.0903499	63.1	0.128934
63.2	0.08805	63.2	0.128788
63.3	0.08725	63.3	0.128641
63.4	0.0879999	63.4	0.128495
63.5	0.0918999	63.5	0.128349
63.6	0.0941	63.6	0.128203
63.7	0.09445	63.7	0.128057
63.8	0.09315	63.8	0.127911
63.9	0.0945499	63.9	0.127766
64	0.0911	64	0.127621
64.1	0.0875501	64.1	0.127476
64.2	0.0898	64.2	0.127331
64.3	0.0882	64.3	0.127186
64.4	0.085	64.4	0.127041
64.5	0.0833	64.5	0.126897
64.6	0.0845002	64.6	0.126753
64.7	0.0903	64.7	0.126609
64.8	0.0952	64.8	0.126465
64.9	0.0984499	64.9	0.126321
65	0.09245	65	0.126177
65.1	0.0921502	65.1	0.126034
65.2	0.09505	65.2	0.125891
65.3	0.0929	65.3	0.125748
65.4	0.08905	65.4	0.125605
65.5	0.0897	65.5	0.125462
65.6	0.0895	65.6	0.125319
65.7	0.0876	65.7	0.125177
65.8	0.0905	65.8	0.125035
65.9	0.0848002	65.9	0.124893
66	0.08125	66	0.124751
66.1	0.0813	66.1	0.124609
66.2	0.0792	66.2	0.124467
66.3	0.0829	66.3	0.124326
66.4	0.0779499	66.4	0.124185
66.5	0.07395	66.5	0.124044
66.6	0.0731	66.6	0.123903
66.7	0.0731	66.7	0.123762
66.8	0.0741	66.8	0.123621
66.9	0.0773	66.9	0.123481
67	0.07615	67	0.123341
67.1	0.0762499	67.1	0.123201
67.2	0.0748	67.2	0.123061
67.3	0.07625	67.3	0.122921
67.4	0.0786999	67.4	0.122781
67.5	0.0772	67.5	0.122642
67.6	0.0749999	67.6	0.122503
67.7	0.073	67.7	0.122363
67.8	0.07275	67.8	0.122224
67.9	0.0747499	67.9	0.122086
68	0.0759	68	0.121947
68.1	0.07525	68.1	0.121808
68.2	0.077	68.2	0.12167
68.3	0.07565	68.3	0.121532
68.4	0.0788001	68.4	0.121394
68.5	0.0816	68.5	0.121256
68.6	0.0870502	68.6	0.121118
68.7	0.0879	68.7	0.120981
68.8	0.0864	68.8	0.120844
68.9	0.0841002	68.9	0.120706
69	0.08715	69	0.120569
69.1	0.0902	69.1	0.120432
69.2	0.08505	69.2	0.120296
69.3	0.08755	69.3	0.120159
69.4	0.08645	69.4	0.120023
69.5	0.08275	69.5	0.119887
69.6	0.0848498	69.6	0.11975
69.7	0.0856	69.7	0.119615
69.8	0.08715	69.8	0.119479
69.9	0.0858	69.9	0.119343
70	0.08655	70	0.119208
70.1	0.0905997	70.1	0.119072
70.2	0.08815	70.2	0.118937
70.3	0.08585	70.3	0.118802
70.4	0.0802502	70.4	0.118667
70.5	0.0806	70.5	0.118533
70.6	0.0774499	70.6	0.118398
70.7	0.07585	70.7	0.118264
70.8	0.07555	70.8	0.11813
70.9	0.07715	70.9	0.117996
71	0.0827	71	0.117862
71.1	0.0790498	71.1	0.117728
71.2	0.0699	71.2	0.117594
71.3	0.0661	71.3	0.117461
71.4	0.05955	71.4	0.117328
71.5	0.05415	71.5	0.117195
71.6	0.054	71.6	0.117062
71.7	0.05225	71.7	0.116929
71.8	0.0515	71.8	0.116796
71.9	0.0462504	71.9	0.116664
72	0.04215	72	0.116531
72.1	0.0445999	72.1	0.116399
72.2	0.0395	72.2	0.116267
72.3	0.04325	72.3	0.116135
72.4	0.0409501	72.4	0.116004
72.5	0.047	72.5	0.115872
72.6	0.0470501	72.6	0.115741
72.7	0.05	72.7	0.115609
72.8	0.05035	72.8	0.115478
72.9	0.0408001	72.9	0.115347
73	0.0338	73	0.115216
73.1	0.0360499	73.1	0.115086
73.2	0.03155	73.2	0.114955
73.3	0.03085	73.3	0.114825
73.4	0.0323999	73.4	0.114695
73.5	0.03655	73.5	0.114565
73.6	0.03655	73.6	0.114435
73.7	0.03655	73.7	0.114305
73.8	0.03715	73.8	0.114175
73.9	0.03715	73.9	0.114046
74	0.03715	74	0.113916
74.1	0.03715	74.1	0.113787
74.2	0.03715	74.2	0.113658
74.3		74.3	0.113529
74.4		74.4	0.113401
74.5		74.5	0.113272
74.6		74.6	0.113144
74.7		74.7	0.113016
74.8		74.8	0.112887
74.9		74.9	0.112759
75		75	0.112632
75.1		75.1	0.112632
75.2		75.2	0.116079
75.3		75.3	0.119523
75.4		75.4	0.122962
75.5		75.5	0.126398
75.6		75.6	0.129829
75.7		75.7	0.133255
75.8		75.8	0.136677
75.9		75.9	0.140095
76		76	0.143509
76.1		76.1	0.146918
76.2		76.2	0.150323
76.3		76.3	0.153724
76.4		76.4	0.15712
76.5		76.5	0.160513
76.6		76.6	0.163901
76.7		76.7	0.167284
76.8	0.0161285	76.8	0.170663
76.9	0.0488582	76.9	0.174038
77	0.049292	77	0.177409
77.1	0.0616025	77.1	0.180776
77.2	0.0736395	77.2	0.184137
77.3	0.07747	77.3	0.187495
77.4	0.0867589	77.4	0.190848
77.5	0.0881331	77.5	0.194198
77.6	0.0977969	77.6	0.197543
77.7	0.120926	77.7	0.200883
77.8	0.148901	77.8	0.20422
77.9	0.147734	77.9	0.207551
78	0.157915	78	0.210879
78.1	0.169735	78.1	0.214203
78.2	0.171215	78.2	0.217521
78.3	0.193343	78.3	0.220836
78.4	0.186779	78.4	0.224146
78.5	0.18196	78.5	0.227453
78.6	0.18145	78.6	0.230755
78.7	0.177245	78.7	0.234052
78.8	0.18328	78.8	0.237345
78.9	0.184323	78.9	0.240634
79	0.202204	79	0.243919
79.1	0.22028	79.1	0.247199
79.2	0.24846	79.2	0.250475
79.3	0.239915	79.3	0.253747
79.4	0.230113	79.4	0.257014
79.5	0.222857	79.5	0.260277
79.6	0.208601	79.6	0.263536
79.7	0.217591	79.7	0.26679
79.8	0.216228	79.8	0.270041
79.9	0.203975	79.9	0.273286
80	0.208064	80	0.276528
80.1	0.207053	80.1	0.279765
80.2	0.211538	80.2	0.282998
80.3	0.217628	80.3	0.286227
80.4	0.229568	80.4	0.289451
80.5	0.225118	80.5	0.292671
80.6	0.232758	80.6	0.295887
80.7	0.235302	80.7	0.299098
80.8	0.233842	80.8	0.302305
80.9	0.242334	80.9	0.305508
81	0.240377	81	0.308707
81.1	0.238275	81.1	0.311901
81.2	0.238669	81.2	0.31509
81.3	0.244862	81.3	0.318276
81.4	0.249052	81.4	0.321457
81.5	0.251396	81.5	0.324634
81.6	0.255441	81.6	0.327807
81.7	0.267883	81.7	0.330975
81.8	0.272124	81.8	0.334139
81.9	0.279166	81.9	0.337299
82	0.277164	82	0.340454
82.1	0.279358	82.1	0.343606
82.2	0.278653	82.2	0.346752
82.3	0.277099	82.3	0.349895
82.4	0.278443	82.4	0.353033
82.5	0.279737	82.5	0.356167
82.6	0.281931	82.6	0.359297
82.7	0.281626	82.7	0.362422
82.8	0.284618	82.8	0.365543
82.9	0.291461	82.9	0.368659
83	0.295054	83	0.371772
83.1	0.296197	83.1	0.37488
83.2	0.299943	83.2	0.377984
83.3	0.303785	83.3	0.381083
83.4	0.307128	83.4	0.384178
83.5	0.310921	83.5	0.387269
83.6	0.314616	83.6	0.390356
83.7	0.319109	83.7	0.393438
83.8	0.315659	83.8	0.396516
83.9	0.317205	83.9	0.399589
84	0.321699	84	0.402659
84.1	0.323994	84.1	0.405724
84.2	0.325639	84.2	0.408785
84.3	0.333784	84.3	0.411841
84.4	0.339678	84.4	0.414893
84.5	0.344024	84.5	0.417941
84.6	0.34517	84.6	0.420985
84.7	0.345818	84.7	0.424024
84.8	0.356012	84.8	0.427059
84.9	0.359008	84.9	0.43009
85	0.359754	85	0.433116
85.1	0.366149	85.1	0.436139
85.2	0.372244	85.2	0.439156
85.3	0.376988	85.3	0.44217
85.4	0.383386	85.4	0.445179
85.5	0.392678	85.5	0.448184
85.6	0.392626	85.6	0.451185
85.7	0.401719	85.7	0.454181
85.8	0.408114	85.8	0.457173
85.9	0.41371	85.9	0.460161
86	0.417055	86	0.463144
86.1	0.424199	86.1	0.466124
86.2	0.428545	86.2	0.469098
86.3	0.429292	86.3	0.472069
86.4	0.43444	86.4	0.475035
86.5	0.438586	86.5	0.477998
86.6	0.438582	86.6	0.480956
86.7	0.445526	86.7	0.483909
86.8	0.450823	86.8	0.486858
86.9	0.450174	86.9	0.489803
87	0.450924	87	0.492744
87.1	0.456822	87.1	0.49568
87.2	0.458769	87.2	0.498612
87.3	0.465015	87.3	0.50154
87.4	0.467963	87.4	0.504463
87.5	0.469411	87.5	0.507383
87.6	0.476308	87.6	0.510298
87.7	0.481105	87.7	0.513208
87.8	0.487649	87.8	0.516115
87.9	0.487898	87.9	0.519017
88	0.495144	88	0.521915
88.1	0.50289	88.1	0.524809
88.2	0.508386	88.2	0.527698
88.3	0.515132	88.3	0.530583
88.4	0.517579	88.4	0.533464
88.5	0.518978	88.5	0.53634
88.6	0.521826	88.6	0.539213
88.7	0.525374	88.7	0.542081
88.8	0.531672	88.8	0.544944
88.9	0.539418	88.9	0.547804
89	0.550664	89	0.550659
89.1	0.556759	89.1	0.55351
89.2	0.559606	89.2	0.556357
89.3	0.568249	89.3	0.559199
89.4	0.570795	89.4	0.562038
89.5	0.574541	89.5	0.564871
89.6	0.570839	89.6	0.567701
89.7	0.576086	89.7	0.570526
89.8	0.584629	89.8	0.573348
89.9	0.588223	89.9	0.576165
90	0.59657	90	0.578977
90.1	0.600618	90.1	0.581786
90.2	0.607864	90.2	0.58459
90.3	0.611661	90.3	0.58739
90.4	0.612559	90.4	0.590185
90.5	0.613356	90.5	0.592977
90.6	0.612253	90.6	0.595764
90.7	0.617499	90.7	0.598547
90.8	0.624394	90.8	0.601325
90.9	0.626444	90.9	0.6041
91	0.628741	91	0.60687
91.1	0.630137	91.1	0.609636
91.2	0.631334	91.2	0.612398
91.3	0.634981	91.3	0.615155
91.4	0.633827	91.4	0.617909
91.5	0.638573	91.5	0.620658
91.6	0.640467	91.6	0.623402
91.7	0.644513	91.7	0.626143
91.8	0.647561	91.8	0.628879
91.9	0.652256	91.9	0.631612
92	0.652803	92	0.634339
92.1	0.659247	92.1	0.637063
92.2	0.662892	92.2	0.639782
92.3	0.66589	92.3	0.642498
92.4	0.67308	92.4	0.645209
92.5	0.678875	92.5	0.647915
92.6	0.677521	92.6	0.650618
92.7	0.684663	92.7	0.653316
92.8	0.692758	92.8	0.65601
92.9	0.6968	92.9	0.6587
93	0.691298	93	0.661386
93.1	0.691141	93.1	0.664068
93.2	0.694232	93.2	0.666745
93.3	0.700327	93.3	0.669418
93.4	0.713071	93.4	0.672087
93.5	0.713071	93.5	0.674751
93.6	0.710874	93.6	0.677412
93.7	0.705769	93.7	0.680068
93.8	0.704564	93.8	0.68272
93.9	0.702662	93.9	0.685368
94	0.702662	94	0.688012
94.1	0.704564	94.1	0.690651
94.2		94.2	0.693286
94.3		94.3	0.695918
94.4		94.4	0.698545
94.5		94.5	0.701167
94.6		94.6	0.703786
94.7		94.7	0.7064
94.8		94.8	0.70901
94.9		94.9	0.70901
95		95	0.708098
95.1		95.1	0.707188
95.2		95.2	0.706278
95.3		95.3	0.70537
95.4		95.4	0.704463
95.5		95.5	0.703558
95.6		95.6	0.702654
95.7		95.7	0.701752
95.8		95.8	0.70085
95.9		95.9	0.69995
96		96	0.699052
96.1		96.1	0.698154
96.2		96.2	0.697259
96.3		96.3	0.696364
96.4		96.4	0.695471
96.5		96.5	0.694579
96.6		96.6	0.693688
96.7	0.8011	96.7	0.692799
96.8	0.7582	96.8	0.691911
96.9	0.72655	96.9	0.691024
97	0.7224	97	0.690139
97.1	0.7191	97.1	0.689255
97.2	0.71735	97.2	0.688372
97.3	0.705603	97.3	0.68749
97.4	0.705603	97.4	0.68661
97.5	0.71625	97.5	0.685731
97.6	0.70725	97.6	0.684854
97.7	0.72865	97.7	0.683978
97.8	0.7203	97.8	0.683103
97.9	0.7469	97.9	0.682229
98	0.7248	98	0.681357
98.1	0.74535	98.1	0.680486
98.2	0.7482	98.2	0.679616
98.3	0.75145	98.3	0.678747
98.4	0.719052	98.4	0.67788
98.5	0.70655	98.5	0.677014
98.6	0.70035	98.6	0.676149
98.7	0.6847	98.7	0.675286
98.8	0.70325	98.8	0.674424
98.9	0.678152	98.9	0.673563
99	0.6996	99	0.672703
99.1	0.7011	99.1	0.671845
99.2	0.69765	99.2	0.670988
99.3	0.6923	99.3	0.670132
99.4	0.697552	99.4	0.669278
99.5	0.71285	99.5	0.668424
99.6	0.70755	99.6	0.667572
99.7	0.70965	99.7	0.666721
99.8	0.7165	99.8	0.665872
99.9	0.707601	99.9	0.665023
100	0.7208	100	0.664176
100.1	0.7145	100.1	0.663331
100.2	0.70605	100.2	0.662486
100.3	0.6925	100.3	0.661643
100.4	0.694601	100.4	0.6608
100.5	0.6922	100.5	0.65996
100.6	0.684	100.6	0.65912
100.7	0.676	100.7	0.658281
100.8	0.6729	100.8	0.657444
100.9	0.670401	100.9	0.656608
101	0.66225	101	0.655773
101.1	0.65615	101.1	0.65494
101.2	0.6464	101.2	0.654107
101.3	0.6391	101.3	0.653276
101.4	0.6383	101.4	0.652446
101.5	0.64425	101.5	0.651618
101.6	0.6425	101.6	0.65079
101.7	0.64755	101.7	0.649964
101.8	0.64625	101.8	0.649139
101.9	0.6504	101.9	0.648315
102	0.6465	102	0.647492
102.1	0.63795	102.1	0.64667
102.2	0.6494	102.2	0.64585
102.3	0.64825	102.3	0.645031
102.4	0.65185	102.4	0.644213
102.5	0.6394	102.5	0.643396
102.6	0.63925	102.6	0.642581
102.7	0.6402	102.7	0.641766
102.8	0.63545	102.8	0.640953
102.9	0.63685	102.9	0.640141
103	0.64255	103	0.63933
103.1	0.64715	103.1	0.63852
103.2	0.6493	103.2	0.637712
103.3	0.65025	103.3	0.636905
103.4	0.64535	103.4	0.636098
103.5	0.63895	103.5	0.635293
103.6	0.63695	103.6	0.634489
103.7	0.6346	103.7	0.633687
103.8	0.62875	103.8	0.632885
103.9	0.6227	103.9	0.632085
104	0.6293	104	0.631286
104.1	0.6187	104.1	0.630487
104.2	0.6285	104.2	0.629691
104.3	0.61625	104.3	0.628895
104.4	0.6107	104.4	0.6281
104.5	0.6085	104.5	0.627307
104.6	0.60475	104.6	0.626514
104.7	0.6072	104.7	0.625723
104.8	0.597	104.8	0.624933
104.9	0.604801	104.9	0.624144
105	0.61795	105	0.623356
105.1	0.614	105.1	0.62257
105.2	0.61075	105.2	0.621784
105.3	0.60715	105.3	0.621
105.4	0.764853	105.4	0.620216
105.5	0.60665	105.5	0.619434
105.6	0.42145	105.6	0.618653
105.7	0.6252	105.7	0.617873
105.8	0.7395	105.8	0.617094
105.9	0.872477	105.9	0.616317
106	0.76895	106	0.61554
106.1	0.7682	106.1	0.614765
106.2	0.6182	106.2	0.61399
106.3	0.5879	106.3	0.613217
106.4	0.531001	106.4	0.612445
106.5	0.52485	106.5	0.611674
106.6	0.49105	106.6	0.610904
106.7	0.48055	106.7	0.610135
106.8	0.4826	106.8	0.609367
106.9	0.4959	106.9	0.608601
107	0.479	107	0.607835
107.1	0.4788	107.1	0.607071
107.2	0.47375	107.2	0.606308
107.3	0.4735	107.3	0.605545
107.4	0.477151	107.4	0.604784
107.5	0.49675	107.5	0.604024
107.6	0.53095	107.6	0.603265
107.7	0.55365	107.7	0.602507
107.8	0.5526	107.8	0.60175
107.9	0.529651	107.9	0.600994
108	0.5455	108	0.60024
108.1	0.5923	108.1	0.599486
108.2	0.51275	108.2	0.598734
108.3	0.33335	108.3	0.597982
108.4	0.393123	108.4	0.597232
108.5	0.5603	108.5	0.596482
108.6	0.4376	108.6	0.595734
108.7	0.56695	108.7	0.594987
108.8	0.54015	108.8	0.594241
108.9	0.896369	108.9	0.593495
109	-0.10295	109	0.592751
109.1	-0.07445	109.1	0.592008
109.2	0.1782	109.2	0.591266
109.3	0.64015	109.3	0.590526
109.4	0.670547	109.4	0.589786
109.5	0.66675	109.5	0.589047
109.6	0.612	109.6	0.588309
109.7	0.58625	109.7	0.587572
109.8	0.6263	109.8	0.586837
109.9	0.615148	109.9	0.586102
110	0.61755	110	0.585369
110.1	0.60725	110.1	0.584636
110.2	0.5987	110.2	0.583904
110.3	0.5922	110.3	0.583174
110.4	0.584851	110.4	0.582444
110.5	0.5854	110.5	0.581716
110.6	0.57765	110.6	0.580989
110.7	0.5734	110.7	0.580262
110.8	0.5612	110.8	0.579537
110.9	0.5623	110.9	0.578813
111	0.558	111	0.578089
111.1	0.5568	111.1	0.577367
111.2	0.54135	111.2	0.576646
111.3	0.54795	111.3	0.575926
111.4	0.5507	111.4	0.575206
111.5	0.545	111.5	0.574488
111.6	0.5418	111.6	0.573771
111.7	0.53925	111.7	0.573055
111.8	0.536	111.8	0.572339
111.9	0.5341	111.9	0.571625
112	0.52945	112	0.570912
112.1	0.53	112.1	0.5702
112.2	0.53025	112.2	0.569489
112.3	0.52895	112.3	0.568778
112.4	0.5255	112.4	0.568069
112.5	0.5244	112.5	0.567361
112.6	0.52635	112.6	0.566654
112.7	0.52745	112.7	0.565948
112.8	0.52715	112.8	0.565242
112.9	0.52865	112.9	0.564538
113	0.5242	113	0.563835
113.1	0.5271	113.1	0.563133
113.2	0.52485	113.2	0.562431
113.3	0.5194	113.3	0.561731
113.4	0.51995	113.4	0.561032
113.5	0.5139	113.5	0.560333
113.6	0.511	113.6	0.559636
113.7	0.50775	113.7	0.558939
113.8	0.50485	113.8	0.558244
113.9	0.50415	113.9	0.55755
114	0.49995	114	0.556856
114.1	0.49935	114.1	0.556164
114.2	0.49665	114.2	0.555472
114.3	0.49895	114.3	0.554781
114.4	0.49865	114.4	0.554092
114.5	0.4997	114.5	0.553403
114.6	0.50115	114.6	0.552715
114.7	0.4985	114.7	0.552029
114.8	0.4983	114.8	0.551343
114.9	0.4978	114.9	0.550658
115	0.49725	115	0.549974
115.1	0.49905	115.1	0.549291
115.2	0.49685	115.2	0.548609
115.3	0.49645	115.3	0.547928
115.4	0.495	115.4	0.547248
115.5	0.4978	115.5	0.546569
115.6	0.49805	115.6	0.545891
115.7	0.4943	115.7	0.545213
115.8	0.4938	115.8	0.544537
115.9	0.49495	115.9	0.543862
116	0.4919	116	0.543187
116.1	0.4955	116.1	0.542514
116.2	0.49905	116.2	0.541841
116.3	0.49745	116.3	0.541169
116.4	0.4974	116.4	0.540499
116.5	0.5007	116.5	0.539829
116.6	0.5018	116.6	0.53916
116.7	0.50015	116.7	0.538492
116.8	0.50365	116.8	0.537825
116.9	0.50495	116.9	0.537159
117	0.5003	117	0.536494
117.1	0.5014	117.1	0.53583
117.2	0.49755	117.2	0.535166
117.3	0.49225	117.3	0.534504
117.4	0.48825	117.4	0.533842
117.5	0.49055	117.5	0.533182
117.6	0.49175	117.6	0.532522
117.7	0.4881	117.7	0.531863
117.8	0.48905	117.8	0.531206
117.9	0.49025	117.9	0.530549
118	0.49145	118	0.529893
118.1	0.48665	118.1	0.529237
118.2	0.48105	118.2	0.528583
118.3	0.4814	118.3	0.52793
118.4	0.4774	118.4	0.527277
118.5	0.4738	118.5	0.526626
118.6	0.4717	118.6	0.525975
118.7	0.47045	118.7	0.525326
118.8	0.46685	118.8	0.524677
118.9	0.468	118.9	0.524029
119	0.46845	119	0.523382
119.1	0.47005	119.1	0.522736
119.2	0.46695	119.2	0.52209
119.3	0.4675	119.3	0.521446
119.4	0.4682	119.4	0.520802
119.5	0.4704	119.5	0.52016
119.6	0.47125	119.6	0.519518
119.7	0.47395	119.7	0.518877
119.8	0.47605	119.8	0.518237
119.9	0.47595	119.9	0.517598
120	0.47715	120	0.51696
120.1	0.47765	120.1	0.516323
120.2	0.4758	120.2	0.515686
120.3	0.4755	120.3	0.515051
120.4	0.47345	120.4	0.514416
120.5	0.46755	120.5	0.513782
120.6	0.46865	120.6	0.513149
120.7	0.4687	120.7	0.512517
120.8	0.47005	120.8	0.511886
120.9	0.46785	120.9	0.511255
121	0.46785	121	0.510626
121.1	0.466	121.1	0.509997
121.2	0.46315	121.2	0.509369
121.3	0.4581	121.3	0.508742
121.4	0.4587	121.4	0.508116
121.5	0.45705	121.5	0.507491
121.6	0.4565	121.6	0.506866
121.7	0.45205	121.7	0.506243
121.8	0.4509	121.8	0.50562
121.9	0.44415	121.9	0.504998
122	0.4349	122	0.504377
122.1	0.4343	122.1	0.503757
122.2	0.4389	122.2	0.503138
122.3	0.43025	122.3	0.502519
122.4	0.43215	122.4	0.501902
122.5	0.4355	122.5	0.501285
122.6	0.442	122.6	0.500669
122.7	0.44435	122.7	0.500054
122.8	0.4573	122.8	0.49944
122.9	0.4646	122.9	0.498826
123	0.46675	123	0.498214
123.1	0.47275	123.1	0.497602
123.2	0.46525	123.2	0.496991
123.3	0.46325	123.3	0.496381
123.4	0.459798	123.4	0.495772
123.5	0.44425	123.5	0.495163
123.6	0.4432	123.6	0.494556
123.7	0.44465	123.7	0.493949
123.8	0.4423	123.8	0.493343
123.9	0.436551	123.9	0.492738
124	0.43305	124	0.492134
124.1	0.4302	124.1	0.49153
124.2	0.4359	124.2	0.490927
124.3	0.4447	124.3	0.490326
124.4	0.4476	124.4	0.489724
124.5	0.4501	124.5	0.489124
124.6	0.45525	124.6	0.488525
124.7	0.45575	124.7	0.487926
124.8	0.45605	124.8	0.487329
124.9	0.45995	124.9	0.486731
125	0.4673	125	0.486135
125.1	0.46835	125.1	0.48554
125.2	0.46285	125.2	0.484945
125.3	0.4558	125.3	0.484352
125.4	0.4633	125.4	0.483759
125.5	0.46955	125.5	0.483167
125.6	0.4653	125.6	0.482575
125.7	0.4559	125.7	0.481985
125.8	0.45435	125.8	0.481395
125.9	0.4453	125.9	0.480806
126	0.43335	126	0.480218
126.1	0.42125	126.1	0.47963
126.2	0.41485	126.2	0.479044
126.3	0.41035	126.3	0.478458
126.4	0.414951	126.4	0.477873
126.5	0.4231	126.5	0.477289
126.6	0.43015	126.6	0.476705
126.7	0.4298	126.7	0.476123
126.8	0.4381	126.8	0.475541
126.9	0.43045	126.9	0.47496
127	0.42535	127	0.47438
127.1	0.41525	127.1	0.4738
127.2	0.40555	127.2	0.473221
127.3	0.3939	127.3	0.472643
127.4	0.3942	127.4	0.472066
127.5	0.39315	127.5	0.47149
127.6	0.3885	127.6	0.470914
127.7	0.379	127.7	0.470339
127.8	0.38465	127.8	0.469765
127.9	0.386601	127.9	0.469192
128	0.3905	128	0.46862
128.1	0.39055	128.1	0.468048
128.2	0.3885	128.2	0.467477
128.3	0.3863	128.3	0.466907
128.4	0.37545	128.4	0.466337
128.5	0.37535	128.5	0.465768
128.6	0.38275	128.6	0.4652
128.7	0.39555	128.7	0.464633
128.8	0.40865	128.8	0.464067
128.9	0.4069	128.9	0.463501
129	0.4023	129	0.462936
129.1	0.4041	129.1	0.462372
129.2	0.4051	129.2	0.461809
129.3	0.40085	129.3	0.461246
129.4	0.408801	129.4	0.460684
129.5	0.41775	129.5	0.460123
129.6	0.4219	129.6	0.459563
129.7	0.4213	129.7	0.459003
129.8	0.42335	129.8	0.458444
129.9	0.425099	129.9	0.457886
130	0.42275	130	0.457329
130.1	0.42005	130.1	0.456772
130.2	0.4194	130.2	0.456216
130.3	0.4192	130.3	0.455661
130.4	0.4047	130.4	0.455107
130.5	0.38755	130.5	0.454553
130.6	0.3902	130.6	0.454
130.7	0.40255	130.7	0.453448
130.8	0.40425	130.8	0.452897
130.9	0.4088	130.9	0.452346
131	0.4094	131	0.451796
131.1	0.41695	131.1	0.451247
131.2	0.42625	131.2	0.450698
131.3	0.43335	131.3	0.45015
131.4	0.4425	131.4	0.449603
131.5	0.4499	131.5	0.449057
131.6	0.45625	131.6	0.448511
131.7	0.45655	131.7	0.447966
131.8	0.4547	131.8	0.447422
131.9	0.44765	131.9	0.446879
132	0.43765	132	0.446336
132.1	0.4363	132.1	0.445794
132.2	0.42965	132.2	0.445253
132.3	0.42635	132.3	0.444712
132.4	0.419	132.4	0.444173
132.5	0.4126	132.5	0.443633
132.6	0.4125	132.6	0.443095
132.7	0.4109	132.7	0.442557
132.8	0.40725	132.8	0.44202
132.9	0.39885	132.9	0.441484
133	0.3928	133	0.440949
133.1	0.38775	133.1	0.440414
133.2	0.3856	133.2	0.43988
133.3	0.3742	133.3	0.439346
133.4	0.3731	133.4	0.438814
133.5	0.36675	133.5	0.438282
133.6	0.3589	133.6	0.43775
133.7	0.36215	133.7	0.43722
133.8	0.3678	133.8	0.43669
133.9	0.367	133.9	0.436161
134	0.36345	134	0.435632
134.1	0.35965	134.1	0.435104
134.2	0.35485	134.2	0.434577
134.3	0.3535	134.3	0.434051
134.4	0.35075	134.4	0.433525
134.5	0.35135	134.5	0.433
134.6	0.35605	134.6	0.432476
134.7	0.3662	134.7	0.431953
134.8	0.3753	134.8	0.43143
134.9	0.38645	134.9	0.430907
135	0.39875	135	0.430386
135.1	0.39095	135.1	0.429865
135.2	0.3968	135.2	0.429345
135.3	0.3924	135.3	0.428825
135.4	0.38955	135.4	0.428307
135.5	0.38575	135.5	0.427789
135.6	0.3789	135.6	0.427271
135.7	0.3708	135.7	0.426754
135.8	0.37125	135.8	0.426238
135.9	0.3694	135.9	0.425723
136	0.3697	136	0.425208
136.1	0.3723	136.1	0.424694
136.2	0.37505	136.2	0.424181
136.3	0.37075	136.3	0.423668
136.4	0.3701	136.4	0.423156
136.5	0.3716	136.5	0.422645
136.6	0.3711	136.6	0.422134
136.7	0.37065	136.7	0.421625
136.8	0.369	136.8	0.421115
136.9	0.3649	136.9	0.420607
137	0.3628	137	0.420099
137.1	0.36265	137.1	0.419591
137.2	0.36105	137.2	0.419085
137.3	0.35695	137.3	0.418579
137.4	0.3633	137.4	0.418074
137.5	0.36135	137.5	0.417569
137.6	0.36145	137.6	0.417065
137.7	0.36035	137.7	0.416562
137.8	0.36065	137.8	0.416059
137.9	0.36645	137.9	0.415557
138	0.36705	138	0.415056
138.1	0.3661	138.1	0.414555
138.2	0.3625	138.2	0.414055
138.3	0.363	138.3	0.413556
138.4	0.35865	138.4	0.413057
138.5	0.35785	138.5	0.412559
138.6	0.35905	138.6	0.412062
138.7	0.35815	138.7	0.411565
138.8	0.36105	138.8	0.411069
138.9	0.36155	138.9	0.410573
139	0.3603	139	0.410079
139.1	0.35855	139.1	0.409585
139.2	0.3585	139.2	0.409091
139.3	0.3579	139.3	0.408598
139.4	0.3617	139.4	0.408106
139.5	0.3622	139.5	0.407615
139.6	0.35835	139.6	0.407124
139.7	0.3568	139.7	0.406633
139.8	0.3564	139.8	0.406144
139.9	0.35395	139.9	0.405655
140	0.3476	140	0.405166
140.1	0.34825	140.1	0.404679
140.2	0.34145	140.2	0.404192
140.3	0.3385	140.3	0.403705
140.4	0.33635	140.4	0.403219
140.5	0.3348	140.5	0.402734
140.6	0.3359	140.6	0.40225
140.7	0.33465	140.7	0.401766
140.8	0.33725	140.8	0.401283
140.9	0.3345	140.9	0.4008
141	0.3323	141	0.400318
141.1	0.335	141.1	0.399837
141.2	0.33755	141.2	0.399356
141.3	0.3301	141.3	0.398876
141.4	0.32995	141.4	0.398396
141.5	0.32325	141.5	0.397918
141.6	0.3231	141.6	0.397439
141.7	0.3297	141.7	0.396962
141.8	0.32525	141.8	0.396485
141.9	0.3222	141.9	0.396008
142	0.3208	142	0.395533
142.1	0.3187	142.1	0.395057
142.2	0.3225	142.2	0.394583
142.3	0.3222	142.3	0.394109
142.4	0.32505	142.4	0.393636
142.5	0.32735	142.5	0.393163
142.6	0.3266	142.6	0.392691
142.7	0.3299	142.7	0.39222
142.8	0.32905	142.8	0.391749
142.9	0.32755	142.9	0.391278
143	0.32575	143	0.390809
143.1	0.32045	143.1	0.39034
143.2	0.3165	143.2	0.389872
143.3	0.31545	143.3	0.389404
143.4	0.32225	143.4	0.388937
143.5	0.32295	143.5	0.38847
143.6	0.32515	143.6	0.388004
143.7	0.32925	143.7	0.387539
143.8	0.3334	143.8	0.387074
143.9	0.3327	143.9	0.38661
144	0.33295	144	0.386146
144.1	0.33355	144.1	0.385683
144.2	0.332	144.2	0.385221
144.3	0.33015	144.3	0.384759
144.4	0.32665	144.4	0.384298
144.5	0.31875	144.5	0.383838
144.6	0.31795	144.6	0.383378
144.7	0.31745	144.7	0.382918
144.8	0.31375	144.8	0.38246
144.9	0.313	144.9	0.382001
145	0.3162	145	0.381544
145.1	0.3151	145.1	0.381087
145.2	0.3184	145.2	0.38063
145.3	0.3165	145.3	0.380175
145.4	0.32445	145.4	0.379719
145.5	0.32215	145.5	0.379265
145.6	0.32075	145.6	0.378811
145.7	0.3236	145.7	0.378357
145.8	0.32285	145.8	0.377904
145.9	0.3224	145.9	0.377452
146	0.32335	146	0.377001
146.1	0.3228	146.1	0.376549
146.2	0.32075	146.2	0.376099
146.3	0.31725	146.3	0.375649
146.4	0.30945	146.4	0.3752
146.5	0.3054	146.5	0.374751
146.6	0.30245	146.6	0.374303
146.7	0.2997	146.7	0.373855
146.8	0.29805	146.8	0.373408
146.9	0.29565	146.9	0.372961
147	0.2975	147	0.372516
147.1	0.30225	147.1	0.37207
147.2	0.2934	147.2	0.371626
147.3	0.29535	147.3	0.371181
147.4	0.295	147.4	0.370738
147.5	0.2929	147.5	0.370295
147.6	0.2914	147.6	0.369852
147.7	0.28915	147.7	0.36941
147.8	0.28095	147.8	0.368969
147.9	0.27565	147.9	0.368528
148	0.27305	148	0.368088
148.1	0.26785	148.1	0.367648
148.2	0.2708	148.2	0.367209
148.3	0.2714	148.3	0.366771
148.4	0.2622	148.4	0.366333
148.5	0.25805	148.5	0.365896
148.6	0.25135	148.6	0.365459
148.7	0.25135	148.7	0.365023
148.8	0.24785	148.8	0.364587
148.9	0.2474	148.9	0.364152
149	0.2474	149	0.363717
149.1	0.2478	149.1	0.363283
149.2	0.24785	149.2	0.36285
149.3		149.3	0.362417
149.4		149.4	0.361985
149.5		149.5	0.361553
149.6		149.6	0.361122
149.7		149.7	0.360691
149.8		149.8	0.360261
149.9		149.9	0.359831
150		150	0.359402
150.1		150.1	0.359402
150.2		150.2	0.369633
150.3		150.3	0.379849
150.4		150.4	0.390048
150.5		150.5	0.400231
150.6		150.6	0.410398
150.7		150.7	0.420548
150.8		150.8	0.430683
150.9		150.9	0.440802
151		151	0.450903
151.1		151.1	0.460989
151.2		151.2	0.471057
151.3		151.3	0.48111
151.4		151.4	0.491146
151.5		151.5	0.501165
151.6		151.6	0.511168
151.7		151.7	0.521153
151.8	0.40064	151.8	0.531123
151.9	0.405715	151.9	0.541076
152	0.406908	152	0.551011
152.1	0.410808	152.1	0.560931
152.2	0.411655	152.2	0.570832
152.3	0.411655	152.3	0.580718
152.4	0.432627	152.4	0.590587
152.5	0.4493	152.5	0.600437
152.6	0.470211	152.6	0.610272
152.7	0.485335	152.7	0.620088
152.8	0.490761	152.8	0.629888
152.9	0.528729	152.9	0.639671
153	0.53486	153	0.649436
153.1	0.54409	153.1	0.659185
153.2	0.555868	153.2	0.668915
153.3	0.584594	153.3	0.678629
153.4	0.619566	153.4	0.688325
153.5	0.627054	153.5	0.698003
153.6	0.620992	153.6	0.707664
153.7	0.653816	153.7	0.717307
153.8	0.675588	153.8	0.726934
153.9	0.684575	153.9	0.736542
154	0.692164	154	0.746132
154.1	0.719038	154.1	0.755705
154.2	0.724476	154.2	0.76526
154.3	0.741706	154.3	0.774797
154.4	0.745597	154.4	0.784317
154.5	0.778522	154.5	0.793818
154.6	0.782165	154.6	0.803302
154.7	0.809243	154.7	0.812767
154.8	0.808838	154.8	0.822215
154.9	0.811781	154.9	0.831644
155	0.825723	155	0.841055
155.1	0.838209	155.1	0.850448
155.2	0.849194	155.2	0.859822
155.3	0.860086	155.3	0.869179
155.4	0.877218	155.4	0.878518
155.5	0.896095	155.5	0.887837
155.6	0.905027	155.6	0.897139
155.7	0.918969	155.7	0.906421
155.8	0.923663	155.8	0.915686
155.9	0.943049	155.9	0.924933
156	0.959987	156	0.934159
156.1	0.97537	156.1	0.943369
156.2	0.990557	156.2	0.952558
156.3	1.0021	156.3	0.96173
156.4	1.01269	156.4	0.970883
156.5	1.01944	156.5	0.980016
156.6	1.02763	156.6	0.989131
156.7	1.02732	156.7	0.998227
156.8	1.04816	156.8	1.0073
156.9	1.05791	156.9	1.01636
157	1.0709	157	1.0254
157.1	1.08119	157.1	1.03442
157.2	1.08739	157.2	1.04342
157.3	1.09633	157.3	1.0524
157.4	1.11047	157.4	1.06137
157.5	1.11987	157.5	1.07031
157.6	1.1354	157.6	1.07923
157.7	1.1405	157.7	1.08814
157.8	1.15194	157.8	1.09702
157.9	1.15753	157.9	1.10589
158	1.16737	158	1.11474
158.1	1.18056	158.1	1.12356
158.2	1.1949	158.2	1.13237
158.3	1.20944	158.3	1.14116
158.4	1.21514	158.4	1.14993
158.5	1.22628	158.5	1.15868
158.6	1.23512	158.6	1.1674
158.7	1.24392	158.7	1.17611
158.8	1.25701	158.8	1.1848
158.9	1.2681	158.9	1.19347
159	1.28329	159	1.20212
159.1	1.29314	159.1	1.21075
159.2	1.30473	159.2	1.21936
159.3	1.31627	159.3	1.22795
159.4	1.33146	159.4	1.23652
159.5	1.34675	159.5	1.24507
159.6	1.35869	159.6	1.2536
159.7	1.36959	159.7	1.26211
159.8	1.37958	159.8	1.2706
159.9	1.39022	159.9	1.27907
160	1.39707	160	1.28751
160.1	1.40716	160.1	1.29594
160.2	1.41285	160.2	1.30435
160.3	1.42555	160.3	1.31274
160.4	1.43939	160.4	1.3211
160.5	1.44953	160.5	1.32945
160.6	1.46437	160.6	1.33778
160.7	1.46907	160.7	1.34608
[truncated: 2,699 more rows]
