# Supplementary material for: Homo-BacPROTAC-induced degradation of ClpC1 as a strategy against drug-resistant mycobacteria
Source: Nat Commun. 2024 Mar 5;15:2005. doi: 10.1038/s41467-024-46218-7 (PMC10914731; doi:10.1038/s41467-024-46218-7)
Supplement: Supplementary file 4 — Source Data [file 41467_2024_46218_MOESM4_ESM.zip › SourceData/SuppFig7_Compound_15.xlsx]

## Sheet: 18067733_20200729x
Run 1; Ch 7; Fc 2-1 corr; Cy 22; 18067733; Conc 2.47 7.41 22.22 66.67 200 nM_X	Run 1; Ch 7; Fc 2-1 corr; Cy 22; 18067733; Conc 2.47 7.41 22.22 66.67 200 nM_Y	Run 1; Ch 7; Fc 2-1 corr; Cy 22; 18067733; Conc 2.47 7.41 22.22 66.67 200 nM; Fitted_X	Run 1; Ch 7; Fc 2-1 corr; Cy 22; 18067733; Conc 2.47 7.41 22.22 66.67 200 nM; Fitted_Y
-38.9	-0.0955	-38.9	0
-38.8	-0.0526	-38.8	0
-38.7	0.6605	-38.7	0
-38.6	-0.0673	-38.6	0
-38.5	-0.00510001	-38.5	0
-38.4	0.101303	-38.4	0
-38.3	0.0637	-38.3	0
-38.2	0.1113	-38.2	0
-38.1	-0.0291	-38.1	0
-38	0.0565	-38	0
-37.9	0.0911989	-37.9	0
-37.8	-0.00140001	-37.8	0
-37.7	-0.0378	-37.7	0
-37.6	-0.4483	-37.6	0
-37.5	-0.1341	-37.5	0
-37.4	0.1127	-37.4	0
-37.3	-0.7282	-37.3	0
-37.2	-2.2984	-37.2	0
-37.1	-1.0956	-37.1	0
-37	-0.362	-37	0
-36.9	-0.3268	-36.9	0
-36.8	-0.1682	-36.8	0
-36.7	0.0136999	-36.7	0
-36.6	-0.0976001	-36.6	0
-36.5	-0.0899	-36.5	0
-36.4	-0.1083	-36.4	0
-36.3	-0.158	-36.3	0
-36.2	-0.1654	-36.2	0
-36.1	-0.1549	-36.1	0
-36	-0.1255	-36	0
-35.9	-0.1348	-35.9	0
-35.8	-0.1569	-35.8	0
-35.7	-0.1513	-35.7	0
-35.6	-0.1416	-35.6	0
-35.5	-0.144	-35.5	0
-35.4	-0.1238	-35.4	0
-35.3	-0.103	-35.3	0
-35.2	-0.111	-35.2	0
-35.1	-0.0934	-35.1	0
-35	-0.087	-35	0
-34.9	-0.097	-34.9	0
-34.8	-0.0817	-34.8	0
-34.7	-0.0925	-34.7	0
-34.6	-0.0928	-34.6	0
-34.5	-0.0986	-34.5	0
-34.4	-0.1019	-34.4	0
-34.3	-0.094	-34.3	0
-34.2	-0.0893	-34.2	0
-34.1	-0.0964	-34.1	0
-34	-0.0905999	-34	0
-33.9	-0.0951988	-33.9	0
-33.8	-0.1023	-33.8	0
-33.7	-0.1087	-33.7	0
-33.6	-0.11	-33.6	0
-33.5	-0.1244	-33.5	0
-33.4	-0.124199	-33.4	0
-33.3	-0.1286	-33.3	0
-33.2	-0.1315	-33.2	0
-33.1	-0.1309	-33.1	0
-33	-0.1355	-33	0
-32.9	-0.1304	-32.9	0
-32.8	-0.1361	-32.8	0
-32.7	-0.1398	-32.7	0
-32.6	-0.1331	-32.6	0
-32.5	-0.1337	-32.5	0
-32.4	-0.1319	-32.4	0
-32.3	-0.1349	-32.3	0
-32.2	-0.138	-32.2	0
-32.1	-0.1343	-32.1	0
-32	-0.1406	-32	0
-31.9	-0.1504	-31.9	0
-31.8	-0.1381	-31.8	0
-31.7	-0.1376	-31.7	0
-31.6	-0.1318	-31.6	0
-31.5	-0.131	-31.5	0
-31.4	-0.128	-31.4	0
-31.3	-0.1303	-31.3	0
-31.2	-0.1345	-31.2	0
-31.1	-0.1328	-31.1	0
-31	-0.1331	-31	0
-30.9	-0.1317	-30.9	0
-30.8	-0.1276	-30.8	0
-30.7	-0.1226	-30.7	0
-30.6	-0.1211	-30.6	0
-30.5	-0.1257	-30.5	0
-30.4	-0.1268	-30.4	0
-30.3	-0.1345	-30.3	0
-30.2	-0.128	-30.2	0
-30.1	-0.1239	-30.1	0
-30	-0.1166	-30	0
-29.9	-0.1181	-29.9	0
-29.8	-0.1146	-29.8	0
-29.7	-0.1117	-29.7	0
-29.6	-0.1152	-29.6	0
-29.5	-0.1102	-29.5	0
-29.4	-0.1151	-29.4	0
-29.3	-0.1137	-29.3	0
-29.2	-0.1113	-29.2	0
-29.1	-0.108	-29.1	0
-29	-0.11	-29	0
-28.9	-0.1061	-28.9	0
-28.8	-0.1016	-28.8	0
-28.7	-0.1033	-28.7	0
-28.6	-0.1025	-28.6	0
-28.5	-0.1044	-28.5	0
-28.4	-0.0982	-28.4	0
-28.3	-0.1003	-28.3	0
-28.2	-0.1092	-28.2	0
-28.1	-0.1	-28.1	0
-28	-0.0947	-28	0
-27.9	-0.1005	-27.9	0
-27.8	-0.0926	-27.8	0
-27.7	-0.0849	-27.7	0
-27.6	-0.0836	-27.6	0
-27.5	-0.0886	-27.5	0
-27.4	-0.0934	-27.4	0
-27.3	-0.095	-27.3	0
-27.2	-0.1021	-27.2	0
-27.1	-0.1046	-27.1	0
-27	-0.1017	-27	0
-26.9	-0.1007	-26.9	0
-26.8	-0.0932	-26.8	0
-26.7	-0.0884999	-26.7	0
-26.6	-0.0890998	-26.6	0
-26.5	-0.0878	-26.5	0
-26.4	-0.0869	-26.4	0
-26.3	-0.0867	-26.3	0
-26.2	-0.0894998	-26.2	0
-26.1	-0.0853999	-26.1	0
-26	-0.0869	-26	0
-25.9	-0.0887	-25.9	0
-25.8	-0.0929	-25.8	0
-25.7	-0.0909	-25.7	0
-25.6	-0.0860999	-25.6	0
-25.5	-0.0764	-25.5	0
-25.4	-0.0679	-25.4	0
-25.3	-0.0633	-25.3	0
-25.2	-0.0646999	-25.2	0
-25.1	-0.063	-25.1	0
-25	-0.0614	-25	0
-24.9	-0.0555	-24.9	0
-24.8	-0.0469	-24.8	0
-24.7	-0.0435	-24.7	0
-24.6	-0.033	-24.6	0
-24.5	-0.0321	-24.5	0
-24.4	-0.0312	-24.4	0
-24.3	-0.0284	-24.3	0
-24.2	-0.0275999	-24.2	0
-24.1	-0.0294998	-24.1	0
-24	-0.0328	-24	0
-23.9	-0.0323	-23.9	0
-23.8	-0.0264	-23.8	0
-23.7	-0.0215	-23.7	0
-23.6	-0.0163	-23.6	0
-23.5	-0.0217	-23.5	0
-23.4	-0.0177	-23.4	0
-23.3	-0.0173	-23.3	0
-23.2	-0.0187999	-23.2	0
-23.1	-0.0181999	-23.1	0
-23	-0.0215	-23	0
-22.9	-0.0232	-22.9	0
-22.8	-0.0235	-22.8	0
-22.7	-0.0202999	-22.7	0
-22.6	-0.0229998	-22.6	0
-22.5	-0.0235	-22.5	0
-22.4	-0.0195	-22.4	0
-22.3	-0.0224	-22.3	0
-22.2	-0.0186	-22.2	0
-22.1	-0.0190998	-22.1	0
-22	-0.0239	-22	0
-21.9	-0.0242	-21.9	0
-21.8	-0.0174	-21.8	0
-21.7	-0.0186999	-21.7	0
-21.6	-0.0201	-21.6	0
-21.5	-0.0207	-21.5	0
-21.4	-0.0201	-21.4	0
-21.3	-0.0186	-21.3	0
-21.2	-0.0110999	-21.2	0
-21.1	-0.0101999	-21.1	0
-21	-0.00749999	-21	0
-20.9	-0.00320001	-20.9	0
-20.8	-0.0182	-20.8	0
-20.7	-0.0248999	-20.7	0
-20.6	-0.0280999	-20.6	0
-20.5	-0.0226	-20.5	0
-20.4	-0.0171	-20.4	0
-20.3	-0.00779999	-20.3	0
-20.2	-0.00389984	-20.2	0
-20.1	0.00230023	-20.1	0
-20	0.00379999	-20	0
-19.9	9.99888e-05	-19.9	0
-19.8	0.0026	-19.8	0
-19.7	-0.00519965	-19.7	0
-19.6	-0.0110999	-19.6	0
-19.5	-0.0313	-19.5	0
-19.4	-0.0478	-19.4	0
-19.3	-0.0539	-19.3	0
-19.2	-0.0623	-19.2	0
-19.1	-0.0627	-19.1	0
-19	-0.0473	-19	0
-18.9	-0.0409	-18.9	0
-18.8	-0.0299	-18.8	0
-18.7	-0.0263	-18.7	0
-18.6	0.0079999	-18.6	0
-18.5	0.0141	-18.5	0
-18.4	0.0194	-18.4	0
-18.3	0.0255	-18.3	0
-18.2	0.0382001	-18.2	0
-18.1	0.0457001	-18.1	0
-18	0.0243	-18	0
-17.9	0.0336	-17.9	0
-17.8	0.0347	-17.8	0
-17.7	0.0380995	-17.7	0
-17.6	0.0691996	-17.6	0
-17.5	0.0919	-17.5	0
-17.4	0.0887	-17.4	0
-17.3	0.0755	-17.3	0
-17.2	0.0769	-17.2	0
-17.1	0.0448007	-17.1	0
-17	0.0082	-17	0
-16.9	-0.0046	-16.9	0
-16.8	-0.0117	-16.8	0
-16.7	-0.0036	-16.7	0
-16.6	-0.000799999	-16.6	0
-16.5	0.0017	-16.5	0
-16.4	0.0076	-16.4	0
-16.3	-0.0137	-16.3	0
-16.2	0.0121995	-16.2	0
-16.1	0.0339996	-16.1	0
-16	0.0348	-16	0
-15.9	0.0253	-15.9	0
-15.8	0.0049	-15.8	0
-15.7	0.0319007	-15.7	0
-15.6	0.0229004	-15.6	0
-15.5	0.008	-15.5	0
-15.4	-0.0187	-15.4	0
-15.3	-0.0358	-15.3	0
-15.2	-0.026	-15.2	0
-15.1	-0.0317	-15.1	0
-15	-0.0213	-15	0
-14.9	-0.0054	-14.9	0
-14.8	-0.018	-14.8	0
-14.7	-0.0232	-14.7	0
-14.6	-0.0298002	-14.6	0
-14.5	-0.0181	-14.5	0
-14.4	-0.0159	-14.4	0
-14.3	-0.0295	-14.3	0
-14.2	-0.04	-14.2	0
-14.1	-0.0552	-14.1	0
-14	-0.0682	-14	0
-13.9	-0.064	-13.9	0
-13.8	-0.0519	-13.8	0
-13.7	-0.0367004	-13.7	0
-13.6	-0.0414	-13.6	0
-13.5	-0.0676	-13.5	0
-13.4	-0.0847	-13.4	0
-13.3	-0.0826	-13.3	0
-13.2	-0.0820996	-13.2	0
-13.1	-0.0755999	-13.1	0
-13	-0.0423	-13	0
-12.9	-0.0379	-12.9	0
-12.8	-0.0324	-12.8	0
-12.7	-0.0154	-12.7	0
-12.6	-0.013	-12.6	0
-12.5	-0.0253	-12.5	0
-12.4	-0.0257	-12.4	0
-12.3	-0.0274	-12.3	0
-12.2	-0.0331	-12.2	0
-12.1	-0.0311001	-12.1	0
-12	-0.0295	-12	0
-11.9	-0.0279	-11.9	0
-11.8	-0.0206	-11.8	0
-11.7	-0.0205	-11.7	0
-11.6	-0.0155998	-11.6	0
-11.5	-0.0181	-11.5	0
-11.4	-0.0206	-11.4	0
-11.3	-0.0208	-11.3	0
-11.2	-0.0173	-11.2	0
-11.1	-0.0145	-11.1	0
-11	-0.0073	-11	0
-10.9	-0.001	-10.9	0
-10.8	0.0017	-10.8	0
-10.7	0.00160012	-10.7	0
-10.6	0.00150004	-10.6	0
-10.5	0.0027	-10.5	0
-10.4	-0.0027	-10.4	0
-10.3	-0.005	-10.3	0
-10.2	-0.0023	-10.2	0
-10.1	0.0122	-10.1	0
-10	0.0227	-10	0
-9.9	0.0346	-9.9	0
-9.8	0.0402	-9.8	0
-9.7	0.0401	-9.7	0
-9.6	0.0393001	-9.6	0
-9.5	0.0406	-9.5	0
-9.4	0.0403	-9.4	0
-9.3	0.0476	-9.3	0
-9.2	0.062	-9.2	0
-9.1	0.0698	-9.1	0
-9	0.0702	-9	0
-8.9	0.0827	-8.9	0
-8.8	0.0892	-8.8	0
-8.7	0.0796	-8.7	0
-8.6	0.0643	-8.6	0
-8.5	0.0529	-8.5	0
-8.4	0.0469	-8.4	0
-8.3	0.0282	-8.3	0
-8.2	0.0135	-8.2	0
-8.1	0.021	-8.1	0
-8	0.0186	-8	0
-7.9	0.0251	-7.9	0
-7.8	0.03	-7.8	0
-7.7	0.0323	-7.7	0
-7.6	0.0301	-7.6	0
-7.5	0.0236	-7.5	0
-7.4	0.0204	-7.4	0
-7.3	0.0135	-7.3	0
-7.2	0.018	-7.2	0
-7.1	0.0196001	-7.1	0
-7	0.0166	-7	0
-6.9	0.0197998	-6.9	0
-6.8	0.0108	-6.8	0
-6.7	0.0111	-6.7	0
-6.6	0.0078	-6.6	0
-6.5	0.0142	-6.5	0
-6.4	0.0201999	-6.4	0
-6.3	0.0199	-6.3	0
-6.2	0.0215	-6.2	0
-6.1	0.0157	-6.1	0
-6	0.0039	-6	0
-5.9	-0.0033	-5.9	0
-5.8	-0.0087	-5.8	0
-5.7	-0.0076	-5.7	0
-5.6	-0.0103	-5.6	0
-5.5	-0.0103	-5.5	0
-5.4	-0.0081	-5.4	0
-5.3	-0.0096	-5.3	0
-5.2	-0.0038	-5.2	0
-5.1	-0.0018	-5.1	0
-5	-0.0009	-5	0
-4.9	-0.0022	-4.9	0
-4.8	-0.0024	-4.8	0
-4.7	-0.0019	-4.7	0
-4.6	-0.0041	-4.6	0
-4.5	-0.0035	-4.5	0
-4.4	0.000499995	-4.4	0
-4.3	-0.0022	-4.3	0
-4.2	-4.98403e-10	-4.2	0
-4.1	-0.002	-4.1	0
-4	0.0054	-4	0
-3.9	0.0149001	-3.9	0
-3.8	0.0193	-3.8	0
-3.7	0.0158	-3.7	0
-3.6	0.0091	-3.6	0
-3.5	0.0146	-3.5	0
-3.4	0.0164	-3.4	0
-3.3	0.0115	-3.3	0
-3.2	0.0109	-3.2	0
-3.1	0.0111	-3.1	0
-3	0.015	-3	0
-2.9	0.0128	-2.9	0
-2.8	0.0133	-2.8	0
-2.7	0.0085	-2.7	0
-2.6	0.0103	-2.6	0
-2.5	0.0094	-2.5	0
-2.4	0.0103	-2.4	0
-2.3	0.0114	-2.3	0
-2.2	0.0114	-2.2	0
-2.1	0.0082	-2.1	0
-2	0.0174	-2	0
-1.9	0.0294	-1.9	0
-1.8	0.0294	-1.8	0
-1.7	0.0387	-1.7	0
-1.6	0.0229	-1.6	0
-1.5	0.0262	-1.5	0
-1.4	0.0262	-1.4	0
-1.3	0.0263	-1.3	0
-1.2	0.0306	-1.2	0
-1.1	0.0306	-1.1	0
-1	0.0353	-1	0
-0.900002	0.0353	-0.900002	0
-0.799999	0.0365	-0.799999	0
-0.700001		-0.700001	0
-0.599998		-0.599998	0
-0.5		-0.5	0
-0.400002		-0.400002	0
-0.299999		-0.299999	0
-0.200001		-0.200001	0
-0.0999985		-0.0999985	0
0		0	0
0.0999985		0.0999985	0
0.200001		0.200001	0.00101709
0.299999		0.299999	0.00203393
0.400002		0.400002	0.00305061
0.5		0.5	0.00406706
0.599998		0.599998	0.0050833
0.700001		0.700001	0.00609937
0.799999		0.799999	0.00711521
0.900002		0.900002	0.00813088
1		1	0.00914631
1.1		1.1	0.0101615
1.2		1.2	0.0111766
1.3		1.3	0.0121914
1.4		1.4	0.0132061
1.5		1.5	0.0142205
1.6		1.6	0.0152348
1.7		1.7	0.0162488
1.8	0.133362	1.8	0.0172626
1.9	0.134207	1.9	0.0182763
2	0.135767	2	0.0192897
2.1	0.136765	2.1	0.0203029
2.2	0.136765	2.2	0.021316
2.3	0.135767	2.3	0.0223288
2.4	0.135767	2.4	0.0233414
2.5	0.139861	2.5	0.0243539
2.6	0.146957	2.6	0.0253661
2.7	0.16326	2.7	0.0263781
2.8	0.165967	2.8	0.0273899
2.9	0.175166	2.9	0.0284016
3	0.169257	3	0.029413
3.1	0.174858	3.1	0.0304242
3.2	0.187161	3.2	0.0314352
3.3	0.193179	3.3	0.032446
3.4	0.187973	3.4	0.0334567
3.5	0.189554	3.5	0.0344671
3.6	0.190551	3.6	0.0354773
3.7	0.179466	3.7	0.0364873
3.8	0.172964	3.8	0.0374971
3.9	0.160827	3.9	0.0385068
4	0.14952	4	0.0395162
4.1	0.139914	4.1	0.0405254
4.2	0.155915	4.2	0.0415344
4.3	0.157205	4.3	0.0425432
4.4	0.157402	4.4	0.0435518
4.5	0.1605	4.5	0.0445602
4.6	0.161696	4.6	0.0455684
4.7	0.156287	4.7	0.0465765
4.8	0.157782	4.8	0.0475843
4.9	0.15998	4.9	0.0485919
5	0.151775	5	0.0495993
5.1	0.154976	5.1	0.0506065
5.2	0.153172	5.2	0.0516135
5.3	0.153967	5.3	0.0526203
5.4	0.151063	5.4	0.053627
5.5	0.157659	5.5	0.0546334
5.6	0.155955	5.6	0.0556396
5.7	0.160953	5.7	0.0566456
5.8	0.162452	5.8	0.0576514
5.9	0.163046	5.9	0.058657
6	0.158744	6	0.0596624
6.1	0.156838	6.1	0.0606676
6.2	0.159037	6.2	0.0616727
6.3	0.154131	6.3	0.0626775
6.4	0.154827	6.4	0.0636821
6.5	0.152023	6.5	0.0646865
6.6	0.149718	6.6	0.0656907
6.7	0.136809	6.7	0.0666948
6.8	0.141209	6.8	0.0676986
6.9	0.145504	6.9	0.0687022
7	0.152903	7	0.0697056
7.1	0.155899	7.1	0.0707088
7.2	0.161299	7.2	0.0717118
7.3	0.162894	7.3	0.0727147
7.4	0.164091	7.4	0.0737173
7.5	0.165187	7.5	0.0747197
7.6	0.171986	7.6	0.0757219
7.7	0.175784	7.7	0.076724
7.8	0.179283	7.8	0.0777258
7.9	0.17498	7.9	0.0787274
8	0.182282	8	0.0797288
8.1	0.17488	8.1	0.0807301
8.2	0.173878	8.2	0.0817311
8.3	0.174678	8.3	0.0827319
8.4	0.173277	8.4	0.0837326
8.5	0.173075	8.5	0.084733
8.6	0.176273	8.6	0.0857332
8.7	0.178071	8.7	0.0867333
8.8	0.185975	8.8	0.0877331
8.9	0.192174	8.9	0.0887328
9	0.199376	9	0.0897322
9.1	0.203674	9.1	0.0907314
9.2	0.204472	9.2	0.0917305
9.3	0.208169	9.3	0.0927293
9.4	0.20516	9.4	0.093728
9.5	0.2074	9.5	0.0947264
9.6	0.207299	9.6	0.0957247
9.7	0.199756	9.7	0.0967227
9.8	0.193252	9.8	0.0977206
9.9	0.18635	9.9	0.0987182
10	0.19295	10	0.0997157
10.1	0.189947	10.1	0.100713
10.2	0.186487	10.2	0.10171
10.3	0.187347	10.3	0.102707
10.4	0.192148	10.4	0.103704
10.5	0.194049	10.5	0.1047
10.6	0.19419	10.6	0.105696
10.7	0.194186	10.7	0.106692
10.8	0.195445	10.8	0.107688
10.9	0.191387	10.9	0.108684
11	0.186683	11	0.109679
11.1	0.188981	11.1	0.110675
11.2	0.187176	11.2	0.11167
11.3	0.184771	11.3	0.112665
11.4	0.184868	11.4	0.113659
11.5	0.19047	11.5	0.114654
11.6	0.191368	11.6	0.115648
11.7	0.190066	11.7	0.116642
11.8	0.186164	11.8	0.117636
11.9	0.189564	11.9	0.11863
12	0.188263	12	0.119623
12.1	0.187859	12.1	0.120617
12.2	0.185553	12.2	0.12161
12.3	0.189953	12.3	0.122603
12.4	0.186548	12.4	0.123595
12.5	0.188545	12.5	0.124588
12.6	0.186943	12.6	0.12558
12.7	0.190142	12.7	0.126572
12.8	0.19404	12.8	0.127564
12.9	0.189735	12.9	0.128556
13	0.190831	13	0.129548
13.1	0.193226	13.1	0.130539
13.2	0.192521	13.2	0.13153
13.3	0.19552	13.3	0.132521
13.4	0.192312	13.4	0.133512
13.5	0.184303	13.5	0.134502
13.6	0.179798	13.6	0.135493
13.7	0.187194	13.7	0.136483
13.8	0.18609	13.8	0.137473
13.9	0.188687	13.9	0.138462
14	0.192784	14	0.139452
14.1	0.194181	14.1	0.140441
14.2	0.186268	14.2	0.141431
14.3	0.190766	14.3	0.14242
14.4	0.194262	14.4	0.143408
14.5	0.191459	14.5	0.144397
14.6	0.189857	14.6	0.145385
14.7	0.192651	14.7	0.146373
14.8	0.202252	14.8	0.147361
14.9	0.204547	14.9	0.148349
15	0.208847	15	0.149337
15.1	0.207848	15.1	0.150324
15.2	0.209443	15.2	0.151311
15.3	0.222446	15.3	0.152298
15.4	0.227342	15.4	0.153285
15.5	0.229334	15.5	0.154272
15.6	0.23443	15.6	0.155258
15.7	0.238626	15.7	0.156245
15.8	0.240722	15.8	0.157231
15.9	0.240013	15.9	0.158216
16	0.241504	16	0.159202
16.1	0.243898	16.1	0.160188
16.2	0.236387	16.2	0.161173
16.3	0.23528	16.3	0.162158
16.4	0.236376	16.4	0.163143
16.5	0.235272	16.5	0.164127
16.6	0.233364	16.6	0.165112
16.7	0.234261	16.7	0.166096
16.8	0.226854	16.8	0.16708
16.9	0.228951	16.9	0.168064
17	0.232047	17	0.169048
17.1	0.233438	17.1	0.170031
17.2	0.225527	17.2	0.171015
17.3	0.227523	17.3	0.171998
17.4	0.222613	17.4	0.172981
17.5	0.222804	17.5	0.173963
17.6	0.220395	17.6	0.174946
17.7	0.220889	17.7	0.175928
17.8	0.220483	17.8	0.17691
17.9	0.21948	17.9	0.177892
18	0.221277	18	0.178874
18.1	0.228383	18.1	0.179855
18.2	0.238687	18.2	0.180837
18.3	0.23018	18.3	0.181818
18.4	0.231161	18.4	0.182799
18.5	0.227957	18.5	0.18378
18.6	0.220672	18.6	0.18476
18.7	0.208414	18.7	0.185741
18.8	0.220672	18.8	0.186721
18.9	0.224842	18.9	0.187701
19	0.227754	19	0.188681
19.1	0.227957	19.1	0.18966
19.2		19.2	0.19064
19.3		19.3	0.191619
19.4		19.4	0.192598
19.5		19.5	0.193577
19.6		19.6	0.194555
19.7		19.7	0.195534
19.8		19.8	0.196512
19.9		19.9	0.196512
20		20	0.196504
20.1		20.1	0.196495
20.2		20.2	0.196487
20.3		20.3	0.196479
20.4		20.4	0.196471
20.5		20.5	0.196463
20.6		20.6	0.196455
20.7		20.7	0.196446
20.8		20.8	0.196438
20.9		20.9	0.19643
21		21	0.196422
21.1		21.1	0.196414
21.2		21.2	0.196406
21.3		21.3	0.196397
21.4		21.4	0.196389
21.5		21.5	0.196381
21.6		21.6	0.196373
21.7	0.4621	21.7	0.196365
21.8	0.4608	21.8	0.196357
21.9	0.4562	21.9	0.196348
22	0.4536	22	0.19634
22.1	0.4292	22.1	0.196332
22.2	0.4099	22.2	0.196324
22.3	0.3633	22.3	0.196316
22.4	0.3633	22.4	0.196308
22.5	0.3778	22.5	0.1963
22.6	0.3932	22.6	0.196291
22.7	0.3892	22.7	0.196283
22.8	0.4004	22.8	0.196275
22.9	0.4019	22.9	0.196267
23	0.3968	23	0.196259
23.1	0.3631	23.1	0.196251
23.2	0.3989	23.2	0.196242
23.3	0.3982	23.3	0.196234
23.4	0.3946	23.4	0.196226
23.5	0.3907	23.5	0.196218
23.6	0.379799	23.6	0.19621
23.7	0.386	23.7	0.196202
23.8	0.3857	23.8	0.196193
23.9	0.409	23.9	0.196185
24	0.4283	24	0.196177
24.1	0.4201	24.1	0.196169
24.2	0.4197	24.2	0.196161
24.3	0.4309	24.3	0.196153
24.4	0.4391	24.4	0.196145
24.5	0.4528	24.5	0.196136
24.6	0.4526	24.6	0.196128
24.7	0.449299	24.7	0.19612
24.8	0.4457	24.8	0.196112
24.9	0.4373	24.9	0.196104
25	0.4364	25	0.196096
25.1	0.4344	25.1	0.196087
25.2	0.4343	25.2	0.196079
25.3	0.4303	25.3	0.196071
25.4	0.4378	25.4	0.196063
25.5	0.4409	25.5	0.196055
25.6	0.4405	25.6	0.196047
25.7	0.4327	25.7	0.196039
25.8	0.4265	25.8	0.19603
25.9	0.4241	25.9	0.196022
26	0.4243	26	0.196014
26.1	0.4236	26.1	0.196006
26.2	0.4163	26.2	0.195998
26.3	0.4156	26.3	0.19599
26.4	0.4145	26.4	0.195982
26.5	0.4145	26.5	0.195973
26.6	0.4187	26.6	0.195965
26.7	0.4161	26.7	0.195957
26.8	0.42	26.8	0.195949
26.9	0.417	26.9	0.195941
27	0.4121	27	0.195933
27.1	0.4119	27.1	0.195925
27.2	0.4101	27.2	0.195916
27.3	0.4141	27.3	0.195908
27.4	0.4156	27.4	0.1959
27.5	0.4229	27.5	0.195892
27.6	0.4271	27.6	0.195884
27.7	0.4213	27.7	0.195876
27.8	0.4229	27.8	0.195868
27.9	0.4204	27.9	0.195859
28	0.4231	28	0.195851
28.1	0.4231	28.1	0.195843
28.2	0.423	28.2	0.195835
28.3	0.4218	28.3	0.195827
28.4	0.4241	28.4	0.195819
28.5	0.4182	28.5	0.195811
28.6	0.4203	28.6	0.195802
28.7	0.4228	28.7	0.195794
28.8	0.4231	28.8	0.195786
28.9	0.4306	28.9	0.195778
29	0.4261	29	0.19577
29.1	0.4329	29.1	0.195762
29.2	0.4309	29.2	0.195754
29.3	0.4246	29.3	0.195745
29.4	0.4151	29.4	0.195737
29.5	0.4082	29.5	0.195729
29.6	0.4002	29.6	0.195721
29.7	0.4043	29.7	0.195713
29.8	0.3991	29.8	0.195705
29.9	0.4001	29.9	0.195697
30	0.413	30	0.195688
30.1	0.4172	30.1	0.19568
30.2	0.431	30.2	0.195672
30.3	0.4424	30.3	0.195664
30.4	0.4348	30.4	0.195656
30.5	0.545099	30.5	0.195648
30.6	0.4157	30.6	0.19564
30.7	0.221312	30.7	0.195632
30.8	0.424509	30.8	0.195623
30.9	0.814839	30.9	0.195615
31	0.2383	31	0.195607
31.1	-1.43743	31.1	0.195599
31.2	0.232208	31.2	0.195591
31.3	0.8197	31.3	0.195583
31.4	0.5748	31.4	0.195575
31.5	0.5908	31.5	0.195566
31.6	0.668397	31.6	0.195558
31.7	0.664498	31.7	0.19555
31.8	0.678302	31.8	0.195542
31.9	0.6288	31.9	0.195534
32	0.6566	32	0.195526
32.1	0.647598	32.1	0.195518
32.2	0.6402	32.2	0.19551
32.3	0.6276	32.3	0.195501
32.4	0.6062	32.4	0.195493
32.5	0.6195	32.5	0.195485
32.6	0.628398	32.6	0.195477
32.7	0.613099	32.7	0.195469
32.8	0.6705	32.8	0.195461
32.9	0.8437	32.9	0.195453
33	0.447802	33	0.195445
33.1	0.541696	33.1	0.195436
33.2	0.8374	33.2	0.195428
33.3	1.49739	33.3	0.19542
33.4	0.746994	33.4	0.195412
33.5	0.6707	33.5	0.195404
33.6	0.4795	33.6	0.195396
33.7	1.05128	33.7	0.195388
33.8	1.9954	33.8	0.19538
33.9	0.582	33.9	0.195371
34	0.164809	34	0.195363
34.1	0.00989999	34.1	0.195355
34.2	0.1787	34.2	0.195347
34.3	0.2555	34.3	0.195339
34.4	0.2628	34.4	0.195331
34.5	0.2917	34.5	0.195323
34.6	0.2624	34.6	0.195315
34.7	0.3058	34.7	0.195306
34.8	0.3351	34.8	0.195298
34.9	0.3325	34.9	0.19529
35	0.2935	35	0.195282
35.1	0.3198	35.1	0.195274
35.2	0.3105	35.2	0.195266
35.3	0.3204	35.3	0.195258
35.4	0.3174	35.4	0.19525
35.5	0.350601	35.5	0.195242
35.6	0.3623	35.6	0.195233
35.7	0.3605	35.7	0.195225
35.8	0.3598	35.8	0.195217
35.9	0.3578	35.9	0.195209
36	0.3421	36	0.195201
36.1	0.3353	36.1	0.195193
36.2	0.3356	36.2	0.195185
36.3	0.3457	36.3	0.195177
36.4	0.3504	36.4	0.195169
36.5	0.3452	36.5	0.19516
36.6	0.3392	36.6	0.195152
36.7	0.3519	36.7	0.195144
36.8	0.3602	36.8	0.195136
36.9	0.3597	36.9	0.195128
37	0.352101	37	0.19512
37.1	0.348701	37.1	0.195112
37.2	0.350901	37.2	0.195104
37.3	0.349399	37.3	0.195096
37.4	0.3426	37.4	0.195087
37.5	0.3446	37.5	0.195079
37.6	0.3652	37.6	0.195071
37.7	0.3661	37.7	0.195063
37.8	0.3837	37.8	0.195055
37.9	0.3893	37.9	0.195047
38	0.4012	38	0.195039
38.1	0.401	38.1	0.195031
38.2	0.3999	38.2	0.195023
38.3	0.401	38.3	0.195014
38.4	0.4021	38.4	0.195006
38.5	0.3904	38.5	0.194998
38.6	0.3937	38.6	0.19499
38.7	0.3909	38.7	0.194982
38.8	0.3955	38.8	0.194974
38.9	0.3919	38.9	0.194966
39	0.3946	39	0.194958
39.1	0.3966	39.1	0.19495
39.2	0.3964	39.2	0.194941
39.3	0.397	39.3	0.194933
39.4	0.3969	39.4	0.194925
39.5	0.3977	39.5	0.194917
39.6	0.3997	39.6	0.194909
39.7	0.4049	39.7	0.194901
39.8	0.3985	39.8	0.194893
39.9	0.3967	39.9	0.194885
40	0.3974	40	0.194877
40.1	0.394	40.1	0.194869
40.2	0.3918	40.2	0.19486
40.3	0.3911	40.3	0.194852
40.4	0.3951	40.4	0.194844
40.5	0.3999	40.5	0.194836
40.6	0.4034	40.6	0.194828
40.7	0.3998	40.7	0.19482
40.8	0.405	40.8	0.194812
40.9	0.408	40.9	0.194804
41	0.4065	41	0.194796
41.1	0.4019	41.1	0.194788
41.2	0.4046	41.2	0.194779
41.3	0.4015	41.3	0.194771
41.4	0.4023	41.4	0.194763
41.5	0.4091	41.5	0.194755
41.6	0.4052	41.6	0.194747
41.7	0.4017	41.7	0.194739
41.8	0.3991	41.8	0.194731
41.9	0.3966	41.9	0.194723
42	0.3964	42	0.194715
42.1	0.3949	42.1	0.194707
42.2	0.3944	42.2	0.194699
42.3	0.3948	42.3	0.19469
42.4	0.4018	42.4	0.194682
42.5	0.4036	42.5	0.194674
42.6	0.4089	42.6	0.194666
42.7	0.4112	42.7	0.194658
42.8	0.4109	42.8	0.19465
42.9	0.4124	42.9	0.194642
43	0.4117	43	0.194634
43.1	0.411	43.1	0.194626
43.2	0.4151	43.2	0.194618
43.3	0.4142	43.3	0.19461
43.4	0.4138	43.4	0.194601
43.5	0.4105	43.5	0.194593
43.6	0.4095	43.6	0.194585
43.7	0.4097	43.7	0.194577
43.8	0.4058	43.8	0.194569
43.9	0.4044	43.9	0.194561
44	0.4	44	0.194553
44.1	0.3998	44.1	0.194545
44.2	0.4013	44.2	0.194537
44.3	0.4022	44.3	0.194529
44.4	0.4066	44.4	0.194521
44.5	0.4054	44.5	0.194512
44.6	0.4004	44.6	0.194504
44.7	0.4017	44.7	0.194496
44.8	0.4014	44.8	0.194488
44.9	0.3992	44.9	0.19448
45	0.3983	45	0.194472
45.1	0.3999	45.1	0.194464
45.2	0.3972	45.2	0.194456
45.3	0.397	45.3	0.194448
45.4	0.3979	45.4	0.19444
45.5	0.3991	45.5	0.194432
45.6	0.3964	45.6	0.194424
45.7	0.3961	45.7	0.194415
45.8	0.3912	45.8	0.194407
45.9	0.3983	45.9	0.194399
46	0.3937	46	0.194391
46.1	0.3959	46.1	0.194383
46.2	0.3952	46.2	0.194375
46.3	0.398	46.3	0.194367
46.4	0.3974	46.4	0.194359
46.5	0.3889	46.5	0.194351
46.6	0.3865	46.6	0.194343
46.7	0.3889	46.7	0.194335
46.8	0.3864	46.8	0.194327
46.9	0.3807	46.9	0.194319
47	0.3877	47	0.19431
47.1	0.3877	47.1	0.194302
47.2	0.407	47.2	0.194294
47.3	0.42	47.3	0.194286
47.4	0.4167	47.4	0.194278
47.5	0.4106	47.5	0.19427
47.6	0.4004	47.6	0.194262
47.7	0.3935	47.7	0.194254
47.8	0.3853	47.8	0.194246
47.9	0.3864	47.9	0.194238
48	0.3784	48	0.19423
48.1	0.3736	48.1	0.194222
48.2	0.3852	48.2	0.194214
48.3	0.3956	48.3	0.194205
48.4	0.4129	48.4	0.194197
48.5	0.42	48.5	0.194189
48.6	0.4181	48.6	0.194181
48.7	0.4201	48.7	0.194173
48.8	0.4068	48.8	0.194165
48.9	0.4012	48.9	0.194157
49	0.398	49	0.194149
49.1	0.3685	49.1	0.194141
49.2	0.348501	49.2	0.194133
49.3	0.3344	49.3	0.194125
49.4	0.3446	49.4	0.194117
49.5	0.3644	49.5	0.194109
49.6	0.39	49.6	0.194101
49.7	0.4197	49.7	0.194092
49.8	0.4339	49.8	0.194084
49.9	0.4455	49.9	0.194076
50	0.4495	50	0.194068
50.1	0.435201	50.1	0.19406
50.2	0.4188	50.2	0.194052
50.3	0.406299	50.3	0.194044
50.4	0.380399	50.4	0.194036
50.5	0.367001	50.5	0.194028
50.6	0.354601	50.6	0.19402
50.7	0.3626	50.7	0.194012
50.8	0.3759	50.8	0.194004
50.9	0.396	50.9	0.193996
51	0.4124	51	0.193988
51.1	0.432799	51.1	0.19398
51.2	0.4317	51.2	0.193971
51.3	0.430399	51.3	0.193963
51.4	0.414699	51.4	0.193955
51.5	0.394201	51.5	0.193947
51.6	0.390701	51.6	0.193939
51.7	0.384101	51.7	0.193931
51.8	0.394599	51.8	0.193923
51.9	0.3901	51.9	0.193915
52	0.3837	52	0.193907
52.1	0.3758	52.1	0.193899
52.2	0.388699	52.2	0.193891
52.3	0.3899	52.3	0.193883
52.4	0.3887	52.4	0.193875
52.5	0.4208	52.5	0.193867
52.6	0.4423	52.6	0.193859
52.7	0.4382	52.7	0.193851
52.8	0.443699	52.8	0.193842
52.9	0.4279	52.9	0.193834
53	0.4402	53	0.193826
53.1	0.4441	53.1	0.193818
53.2	0.458699	53.2	0.19381
53.3	0.475601	53.3	0.193802
53.4	0.499101	53.4	0.193794
53.5	0.502399	53.5	0.193786
53.6	0.499099	53.6	0.193778
53.7	0.473	53.7	0.19377
53.8	0.4523	53.8	0.193762
53.9	0.4561	53.9	0.193754
54	0.4575	54	0.193746
54.1	0.453	54.1	0.193738
54.2	0.4551	54.2	0.19373
54.3	0.4477	54.3	0.193722
54.4	0.44	54.4	0.193714
54.5	0.4419	54.5	0.193706
54.6	0.4371	54.6	0.193698
54.7	0.4279	54.7	0.193689
54.8	0.4301	54.8	0.193681
54.9	0.444	54.9	0.193673
55	0.4483	55	0.193665
55.1	0.4538	55.1	0.193657
55.2	0.4566	55.2	0.193649
55.3	0.4646	55.3	0.193641
55.4	0.4541	55.4	0.193633
55.5	0.4435	55.5	0.193625
55.6	0.445	55.6	0.193617
55.7	0.4441	55.7	0.193609
55.8	0.4479	55.8	0.193601
55.9	0.4619	55.9	0.193593
56	0.4649	56	0.193585
56.1	0.4724	56.1	0.193577
56.2	0.4607	56.2	0.193569
56.3	0.4541	56.3	0.193561
56.4	0.4673	56.4	0.193553
56.5	0.4861	56.5	0.193545
56.6	0.4969	56.6	0.193537
56.7	0.4956	56.7	0.193528
56.8	0.502	56.8	0.19352
56.9	0.5016	56.9	0.193512
57	0.5057	57	0.193504
57.1	0.5137	57.1	0.193496
57.2	0.5124	57.2	0.193488
57.3	0.5045	57.3	0.19348
57.4	0.4967	57.4	0.193472
57.5	0.4899	57.5	0.193464
57.6	0.4837	57.6	0.193456
57.7	0.4839	57.7	0.193448
57.8	0.4819	57.8	0.19344
57.9	0.4727	57.9	0.193432
58	0.4766	58	0.193424
58.1	0.4758	58.1	0.193416
58.2	0.4782	58.2	0.193408
58.3	0.4725	58.3	0.1934
58.4	0.4672	58.4	0.193392
58.5	0.463	58.5	0.193384
58.6	0.4601	58.6	0.193376
58.7	0.4514	58.7	0.193368
58.8	0.4453	58.8	0.19336
58.9	0.4338	58.9	0.193352
59	0.4245	59	0.193344
59.1	0.417	59.1	0.193335
59.2	0.4133	59.2	0.193327
59.3	0.4153	59.3	0.193319
59.4	0.4075	59.4	0.193311
59.5	0.3952	59.5	0.193303
59.6	0.3935	59.6	0.193295
59.7	0.3911	59.7	0.193287
59.8	0.4013	59.8	0.193279
59.9	0.4243	59.9	0.193271
60	0.4305	60	0.193263
60.1	0.4261	60.1	0.193255
60.2	0.43	60.2	0.193247
60.3	0.4313	60.3	0.193239
60.4	0.4331	60.4	0.193231
60.5	0.4363	60.5	0.193223
60.6	0.434	60.6	0.193215
60.7	0.4375	60.7	0.193207
60.8	0.4345	60.8	0.193199
60.9	0.4318	60.9	0.193191
61	0.4349	61	0.193183
61.1	0.4375	61.1	0.193175
61.2	0.4465	61.2	0.193167
61.3	0.4478	61.3	0.193159
61.4	0.4506	61.4	0.193151
61.5	0.4505	61.5	0.193143
61.6	0.452	61.6	0.193135
61.7	0.4511	61.7	0.193127
61.8	0.4449	61.8	0.193119
61.9	0.4467	61.9	0.193111
62	0.4466	62	0.193103
62.1	0.446	62.1	0.193095
62.2	0.4473	62.2	0.193087
62.3	0.4458	62.3	0.193078
62.4	0.4446	62.4	0.19307
62.5	0.4449	62.5	0.193062
62.6	0.4489	62.6	0.193054
62.7	0.4525	62.7	0.193046
62.8	0.457	62.8	0.193038
62.9	0.4573	62.9	0.19303
63	0.4601	63	0.193022
63.1	0.4567	63.1	0.193014
63.2	0.4654	63.2	0.193006
63.3	0.4674	63.3	0.192998
63.4	0.4721	63.4	0.19299
63.5	0.4748	63.5	0.192982
63.6	0.4737	63.6	0.192974
63.7	0.4739	63.7	0.192966
63.8	0.475	63.8	0.192958
63.9	0.4755	63.9	0.19295
64	0.4754	64	0.192942
64.1	0.4785	64.1	0.192934
64.2	0.485	64.2	0.192926
64.3	0.486	64.3	0.192918
64.4	0.489	64.4	0.19291
64.5	0.489	64.5	0.192902
64.6	0.4877	64.6	0.192894
64.7	0.492	64.7	0.192886
64.8	0.4938	64.8	0.192878
64.9	0.4984	64.9	0.19287
65	0.4964	65	0.192862
65.1	0.4969	65.1	0.192854
65.2	0.4983	65.2	0.192846
65.3	0.4995	65.3	0.192838
65.4	0.4971	65.4	0.19283
65.5	0.5008	65.5	0.192822
65.6	0.4984	65.6	0.192814
65.7	0.5032	65.7	0.192806
65.8	0.5033	65.8	0.192798
65.9	0.5139	65.9	0.19279
66	0.5155	66	0.192782
66.1	0.5189	66.1	0.192774
66.2	0.5271	66.2	0.192766
66.3	0.5287	66.3	0.192758
66.4	0.5288	66.4	0.19275
66.5	0.5249	66.5	0.192742
66.6	0.511501	66.6	0.192734
66.7	0.4969	66.7	0.192726
66.8	0.5058	66.8	0.192718
66.9	0.499799	66.9	0.19271
67	0.4775	67	0.192702
67.1	0.486399	67.1	0.192694
67.2	0.4861	67.2	0.192686
67.3	0.4836	67.3	0.192678
67.4	0.4929	67.4	0.19267
67.5	0.4906	67.5	0.192662
67.6	0.490799	67.6	0.192654
67.7	0.4864	67.7	0.192646
67.8	0.4931	67.8	0.192638
67.9	0.49	67.9	0.19263
68	0.487	68	0.192622
68.1	0.4846	68.1	0.192614
68.2	0.4775	68.2	0.192606
68.3	0.4718	68.3	0.192598
68.4	0.478701	68.4	0.19259
68.5	0.4848	68.5	0.192581
68.6	0.486099	68.6	0.192573
68.7	0.4891	68.7	0.192565
68.8	0.482	68.8	0.192557
68.9	0.486001	68.9	0.192549
69	0.491	69	0.192541
69.1	0.4878	69.1	0.192533
69.2	0.4897	69.2	0.192525
69.3	0.4918	69.3	0.192517
69.4	0.4935	69.4	0.192509
69.5	0.4864	69.5	0.192501
69.6	0.4791	69.6	0.192493
69.7	0.4723	69.7	0.192485
69.8	0.4668	69.8	0.192477
69.9	0.4652	69.9	0.192469
70	0.4657	70	0.192461
70.1	0.4668	70.1	0.192453
70.2	0.464	70.2	0.192445
70.3	0.4649	70.3	0.192437
70.4	0.4725	70.4	0.192429
70.5	0.4722	70.5	0.192421
70.6	0.4882	70.6	0.192413
70.7	0.5009	70.7	0.192405
70.8	0.4967	70.8	0.192397
70.9	0.485199	70.9	0.192389
71	0.4755	71	0.192381
71.1	0.473	71.1	0.192373
71.2	0.4752	71.2	0.192365
71.3	0.4825	71.3	0.192357
71.4	0.4845	71.4	0.192349
71.5	0.4768	71.5	0.192341
71.6	0.4786	71.6	0.192333
71.7	0.4752	71.7	0.192325
71.8	0.4766	71.8	0.192317
71.9	0.4717	71.9	0.192309
72	0.4724	72	0.192302
72.1	0.4713	72.1	0.192294
72.2	0.4731	72.2	0.192286
72.3	0.4736	72.3	0.192278
72.4	0.4738	72.4	0.19227
72.5	0.4689	72.5	0.192262
72.6	0.4656	72.6	0.192254
72.7	0.4626	72.7	0.192246
72.8	0.4633	72.8	0.192238
72.9	0.4573	72.9	0.19223
73	0.4571	73	0.192222
73.1	0.4659	73.1	0.192214
73.2	0.471	73.2	0.192206
73.3	0.4776	73.3	0.192198
73.4	0.473601	73.4	0.19219
73.5	0.4784	73.5	0.192182
73.6	0.4821	73.6	0.192174
73.7	0.482099	73.7	0.192166
73.8	0.4784	73.8	0.192158
73.9	0.4745	73.9	0.19215
74	0.473601	74	0.192142
74.1	0.4644	74.1	0.192134
74.2		74.2	0.192126
74.3		74.3	0.192118
74.4		74.4	0.19211
74.5		74.5	0.192102
74.6		74.6	0.192094
74.7		74.7	0.192086
74.8		74.8	0.192078
74.9		74.9	0.192078
75		75	0.19503
75.1		75.1	0.197981
75.2		75.2	0.20093
75.3		75.3	0.203878
75.4		75.4	0.206824
75.5		75.5	0.209769
75.6		75.6	0.212712
75.7		75.7	0.215653
75.8		75.8	0.218594
75.9		75.9	0.221532
76		76	0.224469
76.1		76.1	0.227405
76.2		76.2	0.230339
76.3		76.3	0.233272
76.4		76.4	0.236203
76.5		76.5	0.239133
76.6		76.6	0.242061
76.7	0.634174	76.7	0.244987
76.8	0.66042	76.8	0.247913
76.9	0.670223	76.9	0.250836
77	0.685936	77	0.253758
77.1	0.692434	77.1	0.256679
77.2	0.699872	77.2	0.259598
77.3	0.700539	77.3	0.262516
77.4	0.700539	77.4	0.265432
77.5	0.703151	77.5	0.268347
77.6	0.701547	77.6	0.27126
77.7	0.709858	77.7	0.274171
77.8	0.704552	77.8	0.277082
77.9	0.725851	77.9	0.27999
78	0.736054	78	0.282898
78.1	0.738376	78.1	0.285803
78.2	0.732673	78.2	0.288707
78.3	0.733669	78.3	0.29161
78.4	0.734363	78.4	0.294512
78.5	0.724956	78.5	0.297411
78.6	0.737855	78.6	0.300309
78.7	0.72195	78.7	0.303206
78.8	0.729448	78.8	0.306102
78.9	0.743249	78.9	0.308995
79	0.741348	79	0.311888
79.1	0.746947	79.1	0.314778
79.2	0.742741	79.2	0.317668
79.3	0.737339	79.3	0.320556
79.4	0.73714	79.4	0.323442
79.5	0.73574	79.5	0.326327
79.6	0.738442	79.6	0.329211
79.7	0.733241	79.7	0.332092
79.8	0.722634	79.8	0.334973
79.9	0.723635	79.9	0.337852
80	0.726336	80	0.34073
80.1	0.721634	80.1	0.343606
80.2	0.723736	80.2	0.34648
80.3	0.719236	80.3	0.349353
80.4	0.714532	80.4	0.352225
80.5	0.720134	80.5	0.355095
80.6	0.726034	80.6	0.357964
80.7	0.728737	80.7	0.360831
80.8	0.727934	80.8	0.363697
80.9	0.741635	80.9	0.366561
81	0.744134	81	0.369424
81.1	0.73543	81.1	0.372285
81.2	0.739127	81.2	0.375145
81.3	0.74073	81.3	0.378004
81.4	0.734731	81.4	0.380861
81.5	0.729629	81.5	0.383716
81.6	0.721424	81.6	0.38657
81.7	0.722426	81.7	0.389423
81.8	0.725427	81.8	0.392274
81.9	0.724124	81.9	0.395123
82	0.728728	82	0.397972
82.1	0.73113	82.1	0.400818
82.2	0.73683	82.2	0.403663
82.3	0.744233	82.3	0.406507
82.4	0.744237	82.4	0.40935
82.5	0.741234	82.5	0.412191
82.6	0.745537	82.6	0.41503
82.7	0.753538	82.7	0.417868
82.8	0.758243	82.8	0.420705
82.9	0.769745	82.9	0.42354
83	0.769444	83	0.426373
83.1	0.777447	83.1	0.429205
83.2	0.78835	83.2	0.432036
83.3	0.79215	83.3	0.434865
83.4	0.793955	83.4	0.437693
83.5	0.799256	83.5	0.44052
83.6	0.802158	83.6	0.443344
83.7	0.802658	83.7	0.446168
83.8	0.803859	83.8	0.44899
83.9	0.806558	83.9	0.451811
84	0.807758	84	0.45463
84.1	0.807559	84.1	0.457447
84.2	0.81446	84.2	0.460263
84.3	0.824663	84.3	0.463078
84.4	0.82436	84.4	0.465892
84.5	0.82526	84.5	0.468704
84.6	0.831661	84.6	0.471514
84.7	0.836461	84.7	0.474323
84.8	0.840861	84.8	0.477131
84.9	0.842061	84.9	0.479937
85	0.848161	85	0.482742
85.1	0.849861	85.1	0.485545
85.2	0.856465	85.2	0.488347
85.3	0.863266	85.3	0.491147
85.4	0.873769	85.4	0.493946
85.5	0.880069	85.5	0.496744
85.6	0.887371	85.6	0.49954
85.7	0.893873	85.7	0.502334
85.8	0.89817	85.8	0.505128
85.9	0.906275	85.9	0.507919
86	0.908873	86	0.51071
86.1	0.909572	86.1	0.513499
86.2	0.913072	86.2	0.516286
86.3	0.919775	86.3	0.519072
86.4	0.918072	86.4	0.521857
86.5	0.918868	86.5	0.52464
86.6	0.92227	86.6	0.527422
86.7	0.922967	86.7	0.530202
86.8	0.928866	86.8	0.532981
86.9	0.929064	86.9	0.535759
87	0.934266	87	0.538535
87.1	0.936863	87.1	0.54131
87.2	0.931458	87.2	0.544083
87.3	0.928355	87.3	0.546855
87.4	0.932354	87.4	0.549625
87.5	0.93065	87.5	0.552394
87.6	0.933449	87.6	0.555162
87.7	0.933245	87.7	0.557928
87.8	0.945348	87.8	0.560693
87.9	0.943145	87.9	0.563456
88	0.941943	88	0.566218
88.1	0.947043	88.1	0.568978
88.2	0.942838	88.2	0.571737
88.3	0.943137	88.3	0.574495
88.4	0.936032	88.4	0.577251
88.5	0.939633	88.5	0.580006
88.6	0.940832	88.6	0.58276
88.7	0.939029	88.7	0.585511
88.8	0.948828	88.8	0.588262
88.9	0.951226	88.9	0.591011
89	0.955024	89	0.593759
89.1	0.958225	89.1	0.596506
89.2	0.954919	89.2	0.59925
89.3	0.955817	89.3	0.601994
89.4	0.958816	89.4	0.604736
89.5	0.963816	89.5	0.607477
89.6	0.968215	89.6	0.610216
89.7	0.969915	89.7	0.612954
89.8	0.971614	89.8	0.615691
89.9	0.975217	89.9	0.618426
90	0.977617	90	0.621159
90.1	0.974912	90.1	0.623892
90.2	0.978611	90.2	0.626623
90.3	0.98051	90.3	0.629352
90.4	0.982913	90.4	0.63208
90.5	0.989812	90.5	0.634807
90.6	0.992411	90.6	0.637533
90.7	0.993411	90.7	0.640256
90.8	0.994911	90.8	0.642979
90.9	0.993411	90.9	0.6457
91	0.99481	91	0.64842
91.1	0.995312	91.1	0.651138
91.2	0.994608	91.2	0.653855
91.3	0.992909	91.3	0.656571
91.4	0.993009	91.4	0.659285
91.5	0.996511	91.5	0.661998
91.6	0.997009	91.6	0.664709
91.7	1.00001	91.7	0.667419
91.8	0.998511	91.8	0.670128
91.9	1.00222	91.9	0.672835
92	1.00161	92	0.675541
92.1	0.998111	92.1	0.678245
92.2	0.997909	92.2	0.680948
92.3	1.00782	92.3	0.68365
92.4	1.01202	92.4	0.68635
92.5	1.02013	92.5	0.689049
92.6	1.02163	92.6	0.691747
92.7	1.03063	92.7	0.694443
92.8	1.03784	92.8	0.697138
92.9	1.04054	92.9	0.699831
93	1.04834	93	0.702523
93.1	1.04275	93.1	0.705214
93.2	1.04776	93.2	0.707903
93.3	1.05086	93.3	0.710591
93.4	1.05047	93.4	0.713277
93.5	1.05047	93.5	0.715962
93.6	1.05017	93.6	0.718646
93.7	1.04377	93.7	0.721328
93.8	1.04569	93.8	0.724009
93.9	1.05017	93.9	0.726689
94	1.05047	94	0.729367
94.1		94.1	0.732044
94.2		94.2	0.734719
94.3		94.3	0.737394
94.4		94.4	0.740066
94.5		94.5	0.742738
94.6		94.6	0.745408
94.7		94.7	0.748076
94.8		94.8	0.748076
94.9		94.9	0.748045
95		95	0.748014
95.1		95.1	0.747983
95.2		95.2	0.747952
95.3		95.3	0.747921
95.4		95.4	0.74789
95.5		95.5	0.747859
95.6		95.6	0.747827
95.7		95.7	0.747796
95.8		95.8	0.747765
95.9		95.9	0.747734
96		96	0.747703
96.1		96.1	0.747672
96.2		96.2	0.747641
96.3		96.3	0.74761
96.4		96.4	0.747579
96.5		96.5	0.747548
96.6	1.079	96.6	0.747517
96.7	1.0674	96.7	0.747486
96.8	1.0656	96.8	0.747455
96.9	1.057	96.9	0.747423
97	1.0464	97	0.747392
97.1	1.0464	97.1	0.747361
97.2	1.0315	97.2	0.74733
97.3	1.0154	97.3	0.747299
97.4	1.0075	97.4	0.747268
97.5	0.9885	97.5	0.747237
97.6	0.9703	97.6	0.747206
97.7	0.9803	97.7	0.747175
97.8	0.9849	97.8	0.747144
97.9	0.9703	97.9	0.747113
98	0.9971	98	0.747082
98.1	1.0001	98.1	0.747051
98.2	1.0244	98.2	0.74702
98.3	1.0516	98.3	0.746989
98.4	1.065	98.4	0.746958
98.5	1.0612	98.5	0.746927
98.6	1.0728	98.6	0.746895
98.7	1.0802	98.7	0.746864
98.8	1.0723	98.8	0.746833
98.9	1.098	98.9	0.746802
99	1.0863	99	0.746771
99.1	1.0936	99.1	0.74674
99.2	1.0825	99.2	0.746709
99.3	1.0657	99.3	0.746678
99.4	1.0684	99.4	0.746647
99.5	1.0738	99.5	0.746616
99.6	1.074	99.6	0.746585
99.7	1.0921	99.7	0.746554
99.8	1.0986	99.8	0.746523
99.9	1.0988	99.9	0.746492
100	1.1036	100	0.746461
100.1	1.103	100.1	0.74643
100.2	1.1009	100.2	0.746399
100.3	1.0959	100.3	0.746368
100.4	1.0983	100.4	0.746337
100.5	1.1036	100.5	0.746306
100.6	1.1095	100.6	0.746275
100.7	1.1093	100.7	0.746244
100.8	1.1057	100.8	0.746213
100.9	1.0983	100.9	0.746182
101	1.096	101	0.746151
101.1	1.1068	101.1	0.74612
101.2	1.1149	101.2	0.746089
101.3	1.1164	101.3	0.746058
101.4	1.1136	101.4	0.746027
101.5	1.1013	101.5	0.745996
101.6	1.0955	101.6	0.745965
101.7	1.1016	101.7	0.745934
101.8	1.0993	101.8	0.745903
101.9	1.0957	101.9	0.745872
102	1.0988	102	0.745841
102.1	1.0979	102.1	0.74581
102.2	1.1	102.2	0.745779
102.3	1.0995	102.3	0.745748
102.4	1.1031	102.4	0.745717
102.5	1.0971	102.5	0.745686
102.6	1.0942	102.6	0.745655
102.7	1.0943	102.7	0.745624
102.8	1.0921	102.8	0.745593
102.9	1.09	102.9	0.745562
103	1.0895	103	0.745531
103.1	1.0857	103.1	0.7455
103.2	1.0851	103.2	0.745469
103.3	1.0829	103.3	0.745438
103.4	1.0859	103.4	0.745407
103.5	1.0852	103.5	0.745376
103.6	1.083	103.6	0.745345
103.7	1.0848	103.7	0.745314
103.8	1.0725	103.8	0.745283
103.9	1.0783	103.9	0.745252
104	1.0793	104	0.745221
104.1	1.063	104.1	0.74519
104.2	1.0666	104.2	0.745159
104.3	1.0617	104.3	0.745128
104.4	1.0667	104.4	0.745097
104.5	1.0652	104.5	0.745066
104.6	1.066	104.6	0.745035
104.7	1.0699	104.7	0.745004
104.8	1.0647	104.8	0.744973
104.9	1.0643	104.9	0.744942
105	1.0551	105	0.744911
105.1	1.0545	105.1	0.74488
105.2	1.0434	105.2	0.744849
105.3	1.079	105.3	0.744818
105.4	1.0783	105.4	0.744787
105.5	1.0967	105.5	0.744756
105.6	1.1024	105.6	0.744725
105.7	1.0785	105.7	0.744694
105.8	1.1738	105.8	0.744663
105.9	1.4622	105.9	0.744632
106	0.0626001	106	0.744601
106.1	1.23696	106.1	0.74457
106.2	1.2376	106.2	0.74454
106.3	0.6351	106.3	0.744509
106.4	1.066	106.4	0.744478
106.5	1.2007	106.5	0.744447
106.6	1.2207	106.6	0.744416
106.7	1.2559	106.7	0.744385
106.8	1.2412	106.8	0.744354
106.9	1.243	106.9	0.744323
107	1.2572	107	0.744292
107.1	1.2563	107.1	0.744261
107.2	1.2405	107.2	0.74423
107.3	1.2557	107.3	0.744199
107.4	1.2672	107.4	0.744168
107.5	1.2711	107.5	0.744137
107.6	1.15831	107.6	0.744106
107.7	1.2951	107.7	0.744075
107.8	1.4677	107.8	0.744044
107.9	1.39	107.9	0.744014
108	0.9558	108	0.743983
108.1	0.762186	108.1	0.743952
108.2	0.8481	108.2	0.743921
108.3	0.9863	108.3	0.74389
108.4	1.227	108.4	0.743859
108.5	1.4519	108.5	0.743828
108.6	1.4982	108.6	0.743797
108.7	1.3992	108.7	0.743766
108.8	1.3238	108.8	0.743735
108.9	1.3648	108.9	0.743704
109	2.3303	109	0.743673
109.1	1.74629	109.1	0.743642
109.2	0.6263	109.2	0.743612
109.3	0.755	109.3	0.743581
109.4	1.0425	109.4	0.74355
109.5	1.0535	109.5	0.743519
109.6	1.1388	109.6	0.743488
109.7	1.1401	109.7	0.743457
109.8	1.1667	109.8	0.743426
109.9	1.2293	109.9	0.743395
110	1.2179	110	0.743364
110.1	1.1808	110.1	0.743333
110.2	1.1678	110.2	0.743303
110.3	1.1442	110.3	0.743272
110.4	1.142	110.4	0.743241
110.5	1.1508	110.5	0.74321
110.6	1.1534	110.6	0.743179
110.7	1.1293	110.7	0.743148
110.8	1.108	110.8	0.743117
110.9	1.106	110.9	0.743086
111	1.0912	111	0.743055
111.1	1.0828	111.1	0.743024
111.2	1.084	111.2	0.742994
111.3	1.082	111.3	0.742963
111.4	1.0846	111.4	0.742932
111.5	1.0865	111.5	0.742901
111.6	1.0891	111.6	0.74287
111.7	1.0869	111.7	0.742839
111.8	1.0844	111.8	0.742808
111.9	1.0794	111.9	0.742777
112	1.0811	112	0.742747
112.1	1.0766	112.1	0.742716
112.2	1.0713	112.2	0.742685
112.3	1.0659	112.3	0.742654
112.4	1.0715	112.4	0.742623
112.5	1.0712	112.5	0.742592
112.6	1.0748	112.6	0.742561
112.7	1.07	112.7	0.74253
112.8	1.0719	112.8	0.7425
112.9	1.0652	112.9	0.742469
113	1.0598	113	0.742438
113.1	1.0599	113.1	0.742407
113.2	1.0615	113.2	0.742376
113.3	1.0661	113.3	0.742345
113.4	1.0731	113.4	0.742314
113.5	1.0684	113.5	0.742284
113.6	1.0716	113.6	0.742253
113.7	1.0711	113.7	0.742222
113.8	1.0722	113.8	0.742191
113.9	1.0726	113.9	0.74216
114	1.0728	114	0.742129
114.1	1.0735	114.1	0.742098
114.2	1.0758	114.2	0.742068
114.3	1.0753	114.3	0.742037
114.4	1.0776	114.4	0.742006
114.5	1.0767	114.5	0.741975
114.6	1.0719	114.6	0.741944
114.7	1.0713	114.7	0.741913
114.8	1.0752	114.8	0.741883
114.9	1.076	114.9	0.741852
115	1.075	115	0.741821
115.1	1.0794	115.1	0.74179
115.2	1.0826	115.2	0.741759
115.3	1.0816	115.3	0.741728
115.4	1.0847	115.4	0.741697
115.5	1.0882	115.5	0.741667
115.6	1.0886	115.6	0.741636
115.7	1.0928	115.7	0.741605
115.8	1.0917	115.8	0.741574
115.9	1.0867	115.9	0.741543
116	1.0827	116	0.741513
116.1	1.083	116.1	0.741482
116.2	1.0857	116.2	0.741451
116.3	1.0834	116.3	0.74142
116.4	1.0846	116.4	0.741389
116.5	1.0843	116.5	0.741358
116.6	1.0817	116.6	0.741328
116.7	1.0877	116.7	0.741297
116.8	1.0897	116.8	0.741266
116.9	1.088	116.9	0.741235
117	1.0925	117	0.741204
117.1	1.0939	117.1	0.741174
117.2	1.0965	117.2	0.741143
117.3	1.0962	117.3	0.741112
117.4	1.0942	117.4	0.741081
117.5	1.1013	117.5	0.74105
117.6	1.1008	117.6	0.741019
117.7	1.0985	117.7	0.740989
117.8	1.1012	117.8	0.740958
117.9	1.0996	117.9	0.740927
118	1.1008	118	0.740896
118.1	1.0997	118.1	0.740865
118.2	1.1007	118.2	0.740835
118.3	1.1018	118.3	0.740804
118.4	1.1022	118.4	0.740773
118.5	1.0978	118.5	0.740742
118.6	1.095	118.6	0.740712
118.7	1.0971	118.7	0.740681
118.8	1.0931	118.8	0.74065
118.9	1.0917	118.9	0.740619
119	1.0946	119	0.740588
119.1	1.0998	119.1	0.740558
119.2	1.1021	119.2	0.740527
119.3	1.1026	119.3	0.740496
119.4	1.1018	119.4	0.740465
119.5	1.1024	119.5	0.740434
119.6	1.1018	119.6	0.740404
119.7	1.1024	119.7	0.740373
119.8	1.1001	119.8	0.740342
119.9	1.1035	119.9	0.740311
120	1.1008	120	0.740281
120.1	1.1035	120.1	0.74025
120.2	1.1037	120.2	0.740219
120.3	1.1066	120.3	0.740188
120.4	1.1078	120.4	0.740157
120.5	1.1017	120.5	0.740127
120.6	1.1014	120.6	0.740096
120.7	1.1073	120.7	0.740065
120.8	1.1052	120.8	0.740034
120.9	1.1034	120.9	0.740004
121	1.0998	121	0.739973
121.1	1.0998	121.1	0.739942
121.2	1.0967	121.2	0.739911
121.3	1.0986	121.3	0.739881
121.4	1.0982	121.4	0.73985
121.5	1.0982	121.5	0.739819
121.6	1.0965	121.6	0.739788
121.7	1.0932	121.7	0.739758
121.8	1.0946	121.8	0.739727
121.9	1.0938	121.9	0.739696
122	1.0933	122	0.739665
122.1	1.0918	122.1	0.739635
122.2	1.0914	122.2	0.739604
122.3	1.0935	122.3	0.739573
122.4	1.0871	122.4	0.739542
122.5	1.0842	122.5	0.739512
122.6	1.0816	122.6	0.739481
122.7	1.0777	122.7	0.73945
122.8	1.0763	122.8	0.739419
122.9	1.0827	122.9	0.739389
123	1.0953	123	0.739358
123.1	1.0859	123.1	0.739327
123.2	1.0891	123.2	0.739296
123.3	1.0864	123.3	0.739266
123.4	1.0864	123.4	0.739235
123.5	1.0845	123.5	0.739204
123.6	1.0823	123.6	0.739174
123.7	1.0633	123.7	0.739143
123.8	1.0563	123.8	0.739112
123.9	1.047	123.9	0.739081
124	1.0436	124	0.739051
124.1	1.0467	124.1	0.73902
124.2	1.0493	124.2	0.738989
124.3	1.0436	124.3	0.738958
124.4	1.0382	124.4	0.738928
124.5	1.038	124.5	0.738897
124.6	1.0214	124.6	0.738866
124.7	1.0087	124.7	0.738836
124.8	1.0155	124.8	0.738805
124.9	1.0466	124.9	0.738774
125	1.0716	125	0.738743
125.1	1.0959	125.1	0.738713
125.2	1.1007	125.2	0.738682
125.3	1.0979	125.3	0.738651
125.4	1.0929	125.4	0.738621
125.5	1.0849	125.5	0.73859
125.6	1.0765	125.6	0.738559
125.7	1.091	125.7	0.738529
125.8	1.1042	125.8	0.738498
125.9	1.0996	125.9	0.738467
126	1.0982	126	0.738436
126.1	1.1115	126.1	0.738406
126.2	1.1142	126.2	0.738375
126.3	1.0983	126.3	0.738344
126.4	1.0809	126.4	0.738314
126.5	1.0989	126.5	0.738283
126.6	1.0861	126.6	0.738252
126.7	1.0883	126.7	0.738222
126.8	1.0827	126.8	0.738191
126.9	1.1166	126.9	0.73816
127	1.1431	127	0.73813
127.1	1.155	127.1	0.738099
127.2	1.1853	127.2	0.738068
127.3	1.186	127.3	0.738037
127.4	1.1454	127.4	0.738007
127.5	1.1122	127.5	0.737976
127.6	1.0901	127.6	0.737945
127.7	1.0898	127.7	0.737915
127.8	1.1216	127.8	0.737884
127.9	1.1252	127.9	0.737853
128	1.127	128	0.737823
128.1	1.1428	128.1	0.737792
128.2	1.1647	128.2	0.737761
128.3	1.1702	128.3	0.737731
128.4	1.1625	128.4	0.7377
128.5	1.1452	128.5	0.737669
128.6	1.1327	128.6	0.737639
128.7	1.1381	128.7	0.737608
128.8	1.1584	128.8	0.737577
128.9	1.1513	128.9	0.737547
129	1.1379	129	0.737516
129.1	1.1289	129.1	0.737485
129.2	1.1559	129.2	0.737455
129.3	1.1432	129.3	0.737424
129.4	1.1409	129.4	0.737393
129.5	1.1298	129.5	0.737363
129.6	1.1262	129.6	0.737332
129.7	1.1252	129.7	0.737302
129.8	1.1106	129.8	0.737271
129.9	1.113	129.9	0.73724
130	1.1169	130	0.73721
130.1	1.1175	130.1	0.737179
130.2	1.1223	130.2	0.737148
130.3	1.1304	130.3	0.737118
130.4	1.1392	130.4	0.737087
130.5	1.15	130.5	0.737056
130.6	1.156	130.6	0.737026
130.7	1.1432	130.7	0.736995
130.8	1.138	130.8	0.736964
130.9	1.1443	130.9	0.736934
131	1.1415	131	0.736903
131.1	1.1252	131.1	0.736873
131.2	1.1366	131.2	0.736842
131.3	1.1402	131.3	0.736811
131.4	1.1627	131.4	0.736781
131.5	1.1695	131.5	0.73675
131.6	1.1639	131.6	0.736719
131.7	1.1582	131.7	0.736689
131.8	1.1571	131.8	0.736658
131.9	1.1503	131.9	0.736628
132	1.1497	132	0.736597
132.1	1.1476	132.1	0.736566
132.2	1.1522	132.2	0.736536
132.3	1.1566	132.3	0.736505
132.4	1.1565	132.4	0.736474
132.5	1.1549	132.5	0.736444
132.6	1.1551	132.6	0.736413
132.7	1.1543	132.7	0.736383
132.8	1.1512	132.8	0.736352
132.9	1.1477	132.9	0.736321
133	1.1533	133	0.736291
133.1	1.1697	133.1	0.73626
133.2	1.173	133.2	0.73623
133.3	1.1762	133.3	0.736199
133.4	1.1788	133.4	0.736168
133.5	1.1793	133.5	0.736138
133.6	1.1897	133.6	0.736107
133.7	1.1836	133.7	0.736077
133.8	1.1808	133.8	0.736046
133.9	1.1784	133.9	0.736015
134	1.181	134	0.735985
134.1	1.1811	134.1	0.735954
134.2	1.1827	134.2	0.735924
134.3	1.1779	134.3	0.735893
134.4	1.1782	134.4	0.735862
134.5	1.1702	134.5	0.735832
134.6	1.1656	134.6	0.735801
134.7	1.1593	134.7	0.735771
134.8	1.1475	134.8	0.73574
134.9	1.1312	134.9	0.735709
135	1.1182	135	0.735679
135.1	1.1237	135.1	0.735648
135.2	1.1226	135.2	0.735618
135.3	1.1214	135.3	0.735587
135.4	1.1185	135.4	0.735557
135.5	1.1108	135.5	0.735526
135.6	1.1082	135.6	0.735495
135.7	1.1065	135.7	0.735465
135.8	1.1024	135.8	0.735434
135.9	1.1047	135.9	0.735404
136	1.106	136	0.735373
136.1	1.0999	136.1	0.735343
136.2	1.1008	136.2	0.735312
136.3	1.0953	136.3	0.735281
136.4	1.0945	136.4	0.735251
136.5	1.0938	136.5	0.73522
136.6	1.096	136.6	0.73519
136.7	1.097	136.7	0.735159
136.8	1.0971	136.8	0.735129
136.9	1.0995	136.9	0.735098
137	1.0953	137	0.735067
137.1	1.0982	137.1	0.735037
137.2	1.0937	137.2	0.735006
137.3	1.0882	137.3	0.734976
137.4	1.0826	137.4	0.734945
137.5	1.0853	137.5	0.734915
137.6	1.08	137.6	0.734884
137.7	1.0769	137.7	0.734854
137.8	1.073	137.8	0.734823
137.9	1.072	137.9	0.734793
138	1.0665	138	0.734762
138.1	1.0664	138.1	0.734731
138.2	1.0704	138.2	0.734701
138.3	1.0646	138.3	0.73467
138.4	1.0669	138.4	0.73464
138.5	1.0674	138.5	0.734609
138.6	1.0689	138.6	0.734579
138.7	1.0708	138.7	0.734548
138.8	1.0796	138.8	0.734518
138.9	1.0784	138.9	0.734487
139	1.0792	139	0.734457
139.1	1.077	139.1	0.734426
139.2	1.0852	139.2	0.734396
139.3	1.0892	139.3	0.734365
139.4	1.0888	139.4	0.734335
139.5	1.0932	139.5	0.734304
139.6	1.0992	139.6	0.734273
139.7	1.1017	139.7	0.734243
139.8	1.1037	139.8	0.734212
139.9	1.1092	139.9	0.734182
140	1.1103	140	0.734151
140.1	1.1118	140.1	0.734121
140.2	1.12	140.2	0.73409
140.3	1.1235	140.3	0.73406
140.4	1.1197	140.4	0.734029
140.5	1.1164	140.5	0.733999
140.6	1.1142	140.6	0.733968
140.7	1.1148	140.7	0.733938
140.8	1.1294	140.8	0.733907
140.9	1.1424	140.9	0.733877
141	1.1451	141	0.733846
141.1	1.148	141.1	0.733816
141.2	1.15	141.2	0.733785
141.3	1.1528	141.3	0.733755
141.4	1.1473	141.4	0.733724
141.5	1.1444	141.5	0.733694
141.6	1.1405	141.6	0.733663
141.7	1.1392	141.7	0.733633
141.8	1.1343	141.8	0.733602
141.9	1.1354	141.9	0.733572
142	1.1212	142	0.733541
142.1	1.1172	142.1	0.733511
142.2	1.1152	142.2	0.73348
142.3	1.1127	142.3	0.73345
142.4	1.1146	142.4	0.733419
142.5	1.1167	142.5	0.733389
142.6	1.1263	142.6	0.733358
142.7	1.1242	142.7	0.733328
142.8	1.1279	142.8	0.733297
142.9	1.136	142.9	0.733267
143	1.1425	143	0.733236
143.1	1.1456	143.1	0.733206
143.2	1.1464	143.2	0.733175
143.3	1.1567	143.3	0.733145
143.4	1.1528	143.4	0.733114
143.5	1.1483	143.5	0.733084
143.6	1.1506	143.6	0.733054
143.7	1.1448	143.7	0.733023
143.8	1.1401	143.8	0.732993
143.9	1.1324	143.9	0.732962
144	1.1292	144	0.732932
144.1	1.1319	144.1	0.732901
144.2	1.1344	144.2	0.732871
144.3	1.1317	144.3	0.73284
144.4	1.1241	144.4	0.73281
144.5	1.1222	144.5	0.732779
144.6	1.1222	144.6	0.732749
144.7	1.1213	144.7	0.732718
144.8	1.1146	144.8	0.732688
144.9	1.1156	144.9	0.732657
145	1.1169	145	0.732627
145.1	1.1163	145.1	0.732597
145.2	1.1048	145.2	0.732566
145.3	1.1053	145.3	0.732536
145.4	1.1119	145.4	0.732505
145.5	1.1113	145.5	0.732475
145.6	1.1275	145.6	0.732444
145.7	1.1428	145.7	0.732414
145.8	1.1552	145.8	0.732383
145.9	1.155	145.9	0.732353
146	1.1366	146	0.732323
146.1	1.1316	146.1	0.732292
146.2	1.1205	146.2	0.732262
146.3	1.1097	146.3	0.732231
146.4	1.1136	146.4	0.732201
146.5	1.1194	146.5	0.73217
146.6	1.1201	146.6	0.73214
146.7	1.1194	146.7	0.732109
146.8	1.1288	146.8	0.732079
146.9	1.1291	146.9	0.732049
147	1.1256	147	0.732018
147.1	1.13	147.1	0.731988
147.2	1.1331	147.2	0.731957
147.3	1.13	147.3	0.731927
147.4	1.1274	147.4	0.731896
147.5	1.1277	147.5	0.731866
147.6	1.1175	147.6	0.731836
147.7	1.1264	147.7	0.731805
147.8	1.1291	147.8	0.731775
147.9	1.1156	147.9	0.731744
148	1.1212	148	0.731714
148.1	1.1307	148.1	0.731683
148.2	1.1301	148.2	0.731653
148.3	1.135	148.3	0.731623
148.4	1.1398	148.4	0.731592
148.5	1.1398	148.5	0.731562
148.6	1.1473	148.6	0.731531
148.7	1.1437	148.7	0.731501
148.8	1.1437	148.8	0.731471
148.9	1.1407	148.9	0.73144
149	1.1398	149	0.73141
149.1	1.1356	149.1	0.731379
149.2		149.2	0.731349
149.3		149.3	0.731319
149.4		149.4	0.731288
149.5		149.5	0.731258
149.6		149.6	0.731227
149.7		149.7	0.731197
149.8		149.8	0.731167
149.9		149.9	0.731136
150		150	0.731136
150.1		150.1	0.739218
150.2		150.2	0.747287
150.3		150.3	0.755345
150.4		150.4	0.76339
150.5		150.5	0.771425
150.6		150.6	0.779448
150.7		150.7	0.787458
150.8		150.8	0.795458
150.9		150.9	0.803445
151		151	0.811422
151.1		151.1	0.819387
151.2		151.2	0.827339
151.3		151.3	0.835281
151.4		151.4	0.84321
151.5		151.5	0.851129
151.6		151.6	0.859036
151.7	1.29866	151.7	0.86693
151.8	1.29935	151.8	0.874815
151.9	1.30085	151.9	0.882686
152	1.30297	152	0.890548
152.1	1.30693	152.1	0.898398
152.2	1.30297	152.2	0.906235
152.3	1.30297	152.3	0.914062
152.4	1.30297	152.4	0.921877
152.5	1.32708	152.5	0.929681
152.6	1.32638	152.6	0.937474
152.7	1.3371	152.7	0.945255
152.8	1.34271	152.8	0.953026
152.9	1.34851	152.9	0.960784
153	1.34122	153	0.968531
153.1	1.35571	153.1	0.976268
153.2	1.36032	153.2	0.983992
153.3	1.38683	153.3	0.991707
153.4	1.38513	153.4	0.999408
153.5	1.39725	153.5	1.0071
153.6	1.39315	153.6	1.01478
153.7	1.38664	153.7	1.02245
153.8	1.39433	153.8	1.03011
153.9	1.39023	153.9	1.03775
154	1.41433	154	1.04539
154.1	1.41923	154.1	1.05301
154.2	1.42183	154.2	1.06063
154.3	1.41944	154.3	1.06823
154.4	1.42855	154.4	1.07582
154.5	1.43656	154.5	1.0834
154.6	1.42506	154.6	1.09097
154.7	1.42876	154.7	1.09853
154.8	1.42685	154.8	1.10608
154.9	1.43476	154.9	1.11361
155	1.43955	155	1.12114
155.1	1.44785	155.1	1.12865
155.2	1.45205	155.2	1.13616
155.3	1.45185	155.3	1.14365
155.4	1.46905	155.4	1.15113
155.5	1.48145	155.5	1.1586
155.6	1.48596	155.6	1.16606
155.7	1.49425	155.7	1.17351
155.8	1.48865	155.8	1.18095
155.9	1.49305	155.9	1.18837
156	1.49685	156	1.19579
156.1	1.50445	156.1	1.2032
156.2	1.51515	156.2	1.21059
156.3	1.52235	156.3	1.21798
156.4	1.52055	156.4	1.22535
156.5	1.52485	156.5	1.23271
156.6	1.52906	156.6	1.24007
156.7	1.53105	156.7	1.24741
156.8	1.53835	156.8	1.25474
156.9	1.53925	156.9	1.26206
157	1.54734	157	1.26937
157.1	1.55794	157.1	1.27667
157.2	1.55654	157.2	1.28396
157.3	1.55694	157.3	1.29123
157.4	1.56634	157.4	1.2985
157.5	1.57184	157.5	1.30576
157.6	1.56894	157.6	1.313
157.7	1.57194	157.7	1.32024
157.8	1.57733	157.8	1.32746
157.9	1.58613	157.9	1.33468
158	1.59033	158	1.34188
158.1	1.60473	158.1	1.34908
158.2	1.62154	158.2	1.35626
158.3	1.62704	158.3	1.36343
158.4	1.63733	158.4	1.37059
158.5	1.64533	158.5	1.37775
158.6	1.65173	158.6	1.38489
158.7	1.65753	158.7	1.39202
158.8	1.66403	158.8	1.39914
158.9	1.67343	158.9	1.40625
159	1.67873	159	1.41335
159.1	1.68613	159.1	1.42044
159.2	1.69603	159.2	1.42752
159.3	1.70343	159.3	1.43459
159.4	1.70653	159.4	1.44165
159.5	1.71553	159.5	1.4487
159.6	1.71822	159.6	1.45574
159.7	1.72492	159.7	1.46276
159.8	1.73282	159.8	1.46978
159.9	1.73192	159.9	1.47679
160	1.73532	160	1.48379
160.1	1.74022	160.1	1.49077
160.2	1.74261	160.2	1.49775
160.3	1.75021	160.3	1.50472
160.4	1.7586	160.4	1.51167
160.5	1.7657	160.5	1.51862
160.6	1.7766	160.6	1.52556
160.7	1.784	160.7	1.53248
160.8	1.7868	160.8	1.5394
160.9	1.78899	160.9	1.54631
[truncated: 7,889 more rows]
