# Supplementary material for: Homo-BacPROTAC-induced degradation of ClpC1 as a strategy against drug-resistant mycobacteria
Source: Nat Commun. 2024 Mar 5;15:2005. doi: 10.1038/s41467-024-46218-7 (PMC10914731; doi:10.1038/s41467-024-46218-7)
Supplement: Supplementary file 4 — Source Data [file 41467_2024_46218_MOESM4_ESM.zip › SourceData/SuppFig7_Compound_16.xlsx]

## Sheet: 18077112_20210209x
Run 1; Ch 4; Fc 2-1 corr; Cy 22; 18077112; Conc 2.5 7.5 22 66.5 200 nM_X	Run 1; Ch 4; Fc 2-1 corr; Cy 22; 18077112; Conc 2.5 7.5 22 66.5 200 nM_Y	Run 1; Ch 4; Fc 2-1 corr; Cy 22; 18077112; Conc 2.5 7.5 22 66.5 200 nM; Fitted_X	Run 1; Ch 4; Fc 2-1 corr; Cy 22; 18077112; Conc 2.5 7.5 22 66.5 200 nM; Fitted_Y
-38.9	-1.10197	-38.9	0
-38.8	-1.6109	-38.8	0
-38.7	-0.9259	-38.7	0
-38.6	-0.4324	-38.6	0
-38.5	-0.4582	-38.5	0
-38.4	-0.590999	-38.4	0
-38.3	0.0177	-38.3	0
-38.2	-0.2318	-38.2	0
-38.1	-0.2992	-38.1	0
-38	-0.2926	-38	0
-37.9	-0.292001	-37.9	0
-37.8	-0.3496	-37.8	0
-37.7	-0.3805	-37.7	0
-37.6	-0.3534	-37.6	0
-37.5	-0.3545	-37.5	0
-37.4	-0.356101	-37.4	0
-37.3	-0.2421	-37.3	0
-37.2	-0.4439	-37.2	0
-37.1	-0.0339	-37.1	0
-37	1.3217	-37	0
-36.9	1.48271	-36.9	0
-36.8	0.6575	-36.8	0
-36.7	-0.9046	-36.7	0
-36.6	-1.0178	-36.6	0
-36.5	-0.5621	-36.5	0
-36.4	-0.400599	-36.4	0
-36.3	-0.3777	-36.3	0
-36.2	-0.4042	-36.2	0
-36.1	-0.4162	-36.1	0
-36	-0.4019	-36	0
-35.9	-0.381099	-35.9	0
-35.8	-0.3916	-35.8	0
-35.7	-0.3578	-35.7	0
-35.6	-0.3384	-35.6	0
-35.5	-0.33	-35.5	0
-35.4	-0.332199	-35.4	0
-35.3	-0.3395	-35.3	0
-35.2	-0.3388	-35.2	0
-35.1	-0.3311	-35.1	0
-35	-0.3247	-35	0
-34.9	-0.3224	-34.9	0
-34.8	-0.3175	-34.8	0
-34.7	-0.2956	-34.7	0
-34.6	-0.2954	-34.6	0
-34.5	-0.2903	-34.5	0
-34.4	-0.2805	-34.4	0
-34.3	-0.275	-34.3	0
-34.2	-0.254	-34.2	0
-34.1	-0.2583	-34.1	0
-34	-0.2661	-34	0
-33.9	-0.2577	-33.9	0
-33.8	-0.2661	-33.8	0
-33.7	-0.2574	-33.7	0
-33.6	-0.2403	-33.6	0
-33.5	-0.2311	-33.5	0
-33.4	-0.2211	-33.4	0
-33.3	-0.2045	-33.3	0
-33.2	-0.1994	-33.2	0
-33.1	-0.2003	-33.1	0
-33	-0.1884	-33	0
-32.9	-0.1833	-32.9	0
-32.8	-0.1775	-32.8	0
-32.7	-0.1731	-32.7	0
-32.6	-0.1639	-32.6	0
-32.5	-0.1659	-32.5	0
-32.4	-0.167	-32.4	0
-32.3	-0.1679	-32.3	0
-32.2	-0.1729	-32.2	0
-32.1	-0.169	-32.1	0
-32	-0.1723	-32	0
-31.9	-0.1689	-31.9	0
-31.8	-0.1594	-31.8	0
-31.7	-0.1526	-31.7	0
-31.6	-0.1471	-31.6	0
-31.5	-0.1443	-31.5	0
-31.4	-0.1418	-31.4	0
-31.3	-0.1399	-31.3	0
-31.2	-0.1455	-31.2	0
-31.1	-0.1364	-31.1	0
-31	-0.1372	-31	0
-30.9	-0.1421	-30.9	0
-30.8	-0.1391	-30.8	0
-30.7	-0.139	-30.7	0
-30.6	-0.1387	-30.6	0
-30.5	-0.1305	-30.5	0
-30.4	-0.1329	-30.4	0
-30.3	-0.1286	-30.3	0
-30.2	-0.1203	-30.2	0
-30.1	-0.1168	-30.1	0
-30	-0.1043	-30	0
-29.9	-0.1028	-29.9	0
-29.8	-0.0986	-29.8	0
-29.7	-0.0998	-29.7	0
-29.6	-0.1048	-29.6	0
-29.5	-0.0976	-29.5	0
-29.4	-0.0983	-29.4	0
-29.3	-0.0976	-29.3	0
-29.2	-0.0944999	-29.2	0
-29.1	-0.0932	-29.1	0
-29	-0.0883	-29	0
-28.9	-0.0942	-28.9	0
-28.8	-0.0919	-28.8	0
-28.7	-0.0825	-28.7	0
-28.6	-0.0787001	-28.6	0
-28.5	-0.0772	-28.5	0
-28.4	-0.0756	-28.4	0
-28.3	-0.0783	-28.3	0
-28.2	-0.0786	-28.2	0
-28.1	-0.0774	-28.1	0
-28	-0.0747	-28	0
-27.9	-0.0772	-27.9	0
-27.8	-0.0708	-27.8	0
-27.7	-0.0730999	-27.7	0
-27.6	-0.0755999	-27.6	0
-27.5	-0.0714	-27.5	0
-27.4	-0.0742	-27.4	0
-27.3	-0.0759	-27.3	0
-27.2	-0.0758999	-27.2	0
-27.1	-0.0733	-27.1	0
-27	-0.0704	-27	0
-26.9	-0.0715	-26.9	0
-26.8	-0.0765	-26.8	0
-26.7	-0.0782	-26.7	0
-26.6	-0.0771	-26.6	0
-26.5	-0.0801	-26.5	0
-26.4	-0.0758	-26.4	0
-26.3	-0.0786	-26.3	0
-26.2	-0.0711	-26.2	0
-26.1	-0.0685	-26.1	0
-26	-0.0739	-26	0
-25.9	-0.0737	-25.9	0
-25.8	-0.0754	-25.8	0
-25.7	-0.0769	-25.7	0
-25.6	-0.0772	-25.6	0
-25.5	-0.0774	-25.5	0
-25.4	-0.0813	-25.4	0
-25.3	-0.0758	-25.3	0
-25.2	-0.0748999	-25.2	0
-25.1	-0.0778	-25.1	0
-25	-0.0689	-25	0
-24.9	-0.0689	-24.9	0
-24.8	-0.0635	-24.8	0
-24.7	-0.0655999	-24.7	0
-24.6	-0.0674	-24.6	0
-24.5	-0.0715	-24.5	0
-24.4	-0.0716	-24.4	0
-24.3	-0.0774	-24.3	0
-24.2	-0.0791999	-24.2	0
-24.1	-0.0808999	-24.1	0
-24	-0.0796	-24	0
-23.9	-0.0855	-23.9	0
-23.8	-0.0845	-23.8	0
-23.7	-0.0834	-23.7	0
-23.6	-0.0784	-23.6	0
-23.5	-0.0796	-23.5	0
-23.4	-0.0768	-23.4	0
-23.3	-0.0781	-23.3	0
-23.2	-0.0781	-23.2	0
-23.1	-0.0787	-23.1	0
-23	-0.0749	-23	0
-22.9	-0.0763	-22.9	0
-22.8	-0.075	-22.8	0
-22.7	-0.0756	-22.7	0
-22.6	-0.0747	-22.6	0
-22.5	-0.078	-22.5	0
-22.4	-0.0738	-22.4	0
-22.3	-0.0726	-22.3	0
-22.2	-0.071	-22.2	0
-22.1	-0.072	-22.1	0
-22	-0.0757	-22	0
-21.9	-0.08	-21.9	0
-21.8	-0.0802	-21.8	0
-21.7	-0.0826	-21.7	0
-21.6	-0.0878	-21.6	0
-21.5	-0.0813	-21.5	0
-21.4	-0.0819	-21.4	0
-21.3	-0.0824	-21.3	0
-21.2	-0.0809	-21.2	0
-21.1	-0.0803	-21.1	0
-21	-0.071	-21	0
-20.9	-0.073	-20.9	0
-20.8	-0.07	-20.8	0
-20.7	-0.0646	-20.7	0
-20.6	-0.0691	-20.6	0
-20.5	-0.0798	-20.5	0
-20.4	-0.0838	-20.4	0
-20.3	-0.08	-20.3	0
-20.2	-0.0733	-20.2	0
-20.1	-0.0642002	-20.1	0
-20	-0.0529	-20	0
-19.9	-0.0508	-19.9	0
-19.8	-0.0427	-19.8	0
-19.7	-0.0399	-19.7	0
-19.6	-0.0483999	-19.6	0
-19.5	-0.0602	-19.5	0
-19.4	-0.0556	-19.4	0
-19.3	-0.063	-19.3	0
-19.2	-0.0658	-19.2	0
-19.1	-0.0638	-19.1	0
-19	-0.059	-19	0
-18.9	-0.0563	-18.9	0
-18.8	-0.0493	-18.8	0
-18.7	-0.0502	-18.7	0
-18.6	-0.0542	-18.6	0
-18.5	-0.0492	-18.5	0
-18.4	-0.0463	-18.4	0
-18.3	-0.0578	-18.3	0
-18.2	-0.0577	-18.2	0
-18.1	-0.0567001	-18.1	0
-18	-0.0672	-18	0
-17.9	-0.0718	-17.9	0
-17.8	-0.0586	-17.8	0
-17.7	-0.0548	-17.7	0
-17.6	-0.0426001	-17.6	0
-17.5	-0.026	-17.5	0
-17.4	-0.0088	-17.4	0
-17.3	-0.0118	-17.3	0
-17.2	-0.0179999	-17.2	0
-17.1	-0.0196	-17.1	0
-17	-0.0442	-17	0
-16.9	-0.0409	-16.9	0
-16.8	-0.0568	-16.8	0
-16.7	-0.0581999	-16.7	0
-16.6	-0.0645	-16.6	0
-16.5	-0.0658	-16.5	0
-16.4	-0.0732	-16.4	0
-16.3	-0.0579	-16.3	0
-16.2	-0.0532999	-16.2	0
-16.1	-0.0590999	-16.1	0
-16	-0.0802	-16	0
-15.9	-0.0684	-15.9	0
-15.8	-0.0601	-15.8	0
-15.7	-0.0530002	-15.7	0
-15.6	-0.0535002	-15.6	0
-15.5	-0.0511	-15.5	0
-15.4	-0.0443	-15.4	0
-15.3	-0.0431	-15.3	0
-15.2	-0.0331997	-15.2	0
-15.1	-0.0391997	-15.1	0
-15	-0.0486	-15	0
-14.9	-0.0371	-14.9	0
-14.8	-0.0434	-14.8	0
-14.7	-0.0675998	-14.7	0
-14.6	-0.0583005	-14.6	0
-14.5	-0.0515	-14.5	0
-14.4	-0.0487	-14.4	0
-14.3	-0.0517	-14.3	0
-14.2	-0.0325004	-14.2	0
-14.1	-0.0278999	-14.1	0
-14	-0.0343	-14	0
-13.9	-0.0266	-13.9	0
-13.8	-0.0135	-13.8	0
-13.7	-0.0103997	-13.7	0
-13.6	0.0021999	-13.6	0
-13.5	-0.000700001	-13.5	0
-13.4	0.0013	-13.4	0
-13.3	0.005	-13.3	0
-13.2	-0.00819971	-13.2	0
-13.1	-0.0253996	-13.1	0
-13	-0.0321	-13	0
-12.9	-0.0402	-12.9	0
-12.8	-0.0667	-12.8	0
-12.7	-0.0765999	-12.7	0
-12.6	-0.0718001	-12.6	0
-12.5	-0.0505	-12.5	0
-12.4	-0.0368	-12.4	0
-12.3	-0.0334	-12.3	0
-12.2	-0.0264002	-12.2	0
-12.1	-0.0323	-12.1	0
-12	-0.0059	-12	0
-11.9	-0.0036	-11.9	0
-11.8	0.0008	-11.8	0
-11.7	0.00349992	-11.7	0
-11.6	0.00519998	-11.6	0
-11.5	0.0086	-11.5	0
-11.4	-0.0037	-11.4	0
-11.3	0.0059	-11.3	0
-11.2	0.0112	-11.2	0
-11.1	0.00660005	-11.1	0
-11	0.0056	-11	0
-10.9	-0.0002	-10.9	0
-10.8	-0.0094	-10.8	0
-10.7	-0.00190011	-10.7	0
-10.6	-0.00559995	-10.6	0
-10.5	0.0014	-10.5	0
-10.4	-0.0033	-10.4	0
-10.3	-0.0041	-10.3	0
-10.2	-0.00499996	-10.2	0
-10.1	-0.00580004	-10.1	0
-10	-0.0044	-10	0
-9.9	-0.0047	-9.9	0
-9.8	-0.0022	-9.8	0
-9.7	-0.00869993	-9.7	0
-9.6	-0.00619997	-9.6	0
-9.5	-0.0085	-9.5	0
-9.4	-0.0055	-9.4	0
-9.3	-0.0106	-9.3	0
-9.2	-0.0146999	-9.2	0
-9.1	-0.0128	-9.1	0
-9	-0.0175	-9	0
-8.9	-0.0161	-8.9	0
-8.8	-0.0173	-8.8	0
-8.7	-0.0243	-8.7	0
-8.6	-0.0223001	-8.6	0
-8.5	-0.0178	-8.5	0
-8.4	-0.009	-8.4	0
-8.3	-0.0015	-8.3	0
-8.2	-0.00149992	-8.2	0
-8.1	-0.0014999	-8.1	0
-8	0.0033	-8	0
-7.9	0.0031	-7.9	0
-7.8	0.001	-7.8	0
-7.7	-0.00170002	-7.7	0
-7.6	0.00209987	-7.6	0
-7.5	0.0039	-7.5	0
-7.4	0.0045	-7.4	0
-7.3	0.0007	-7.3	0
-7.2	0.0036	-7.2	0
-7.1	0.00399999	-7.1	0
-7	0.0014	-7	0
-6.9	0.000200076	-6.9	0
-6.8	0.0047	-6.8	0
-6.7	0.0093	-6.7	0
-6.6	0.0087	-6.6	0
-6.5	0.0053	-6.5	0
-6.4	0.0024	-6.4	0
-6.3	-0.0033	-6.3	0
-6.2	-0.0067	-6.2	0
-6.1	-0.0099	-6.1	0
-6	-0.0087	-6	0
-5.9	-0.00770002	-5.9	0
-5.8	-0.0072	-5.8	0
-5.7	-0.0031	-5.7	0
-5.6	0.005	-5.6	0
-5.5	0.0045	-5.5	0
-5.4	0.00500005	-5.4	0
-5.3	0.0059	-5.3	0
-5.2	0.0029	-5.2	0
-5.1	0.0017	-5.1	0
-5	-0.0025	-5	0
-4.9	-0.00209992	-4.9	0
-4.8	0.0012	-4.8	0
-4.7	0.0023	-4.7	0
-4.6	0.0011	-4.6	0
-4.5	0.0019	-4.5	0
-4.4	0.00429999	-4.4	0
-4.3	0.002	-4.3	0
-4.2	0.0006	-4.2	0
-4.1	0.0029	-4.1	0
-4	0.0042	-4	0
-3.9	0.00329997	-3.9	0
-3.8	-0.0025	-3.8	0
-3.7	-0.0013	-3.7	0
-3.6	0.0018	-3.6	0
-3.5	-0.0051	-3.5	0
-3.4	-0.00679991	-3.4	0
-3.3	-0.004	-3.3	0
-3.2	0.003	-3.2	0
-3.1	-0.0057	-3.1	0
-3	-0.0098	-3	0
-2.9	-0.0105	-2.9	0
-2.8	-0.0093	-2.8	0
-2.7	-0.0054	-2.7	0
-2.6	-0.0048	-2.6	0
-2.5	-0.0132	-2.5	0
-2.4	-0.0102001	-2.4	0
-2.3	-0.0113	-2.3	0
-2.2	-0.0112	-2.2	0
-2.1	-0.0159	-2.1	0
-2	-0.0117	-2	0
-1.9	-0.0201998	-1.9	0
-1.8	-0.0226	-1.8	0
-1.7	-0.0119	-1.7	0
-1.6	-0.0047	-1.6	0
-1.5	0.0009	-1.5	0
-1.4	-0.00209992	-1.4	0
-1.3	-0.018	-1.3	0
-1.2	-0.027	-1.2	0
-1.1	-0.0206	-1.1	0
-1	-0.0206	-1	0
-0.900002	-0.0211	-0.900002	0
-0.799999	-0.0211	-0.799999	0
-0.700001		-0.700001	0
-0.599998		-0.599998	0
-0.5		-0.5	0
-0.400002		-0.400002	0
-0.299999		-0.299999	0
-0.200001		-0.200001	0
-0.0999985		-0.0999985	0
0		0	0
0.0999985		0.0999985	0
0.200001		0.200001	0.00160866
0.299999		0.299999	0.00321702
0.400002		0.400002	0.00482519
0.5		0.5	0.00643305
0.599998		0.599998	0.00804066
0.700001		0.700001	0.00964809
0.799999		0.799999	0.0112552
0.900002		0.900002	0.0128621
1		1	0.0144688
1.1		1.1	0.0160751
1.2		1.2	0.0176813
1.3		1.3	0.0192872
1.4		1.4	0.0208929
1.5		1.5	0.0224983
1.6		1.6	0.0241034
1.7		1.7	0.0257084
1.8	-0.550911	1.8	0.027313
1.9	-0.551908	1.9	0.0289175
2	-0.555606	2	0.0305216
2.1	-0.560557	2.1	0.0321255
2.2	-0.561282	2.2	0.0337292
2.3	-0.569395	2.3	0.0353326
2.4	-0.561282	2.4	0.0369359
2.5	-0.560557	2.5	0.0385388
2.6	-0.559722	2.6	0.0401414
2.7	-0.549184	2.7	0.0417439
2.8	-0.525128	2.8	0.0433461
2.9	-0.526923	2.9	0.0449481
3	-0.527013	3	0.0465498
3.1	-0.519592	3.1	0.0481512
3.2	-0.528789	3.2	0.0497524
3.3	-0.528687	3.3	0.0513534
3.4	-0.529161	3.4	0.0529541
3.5	-0.533273	3.5	0.0545546
3.6	-0.533054	3.6	0.0561547
3.7	-0.513848	3.7	0.0577548
3.8	-0.50004	3.8	0.0593545
3.9	-0.478374	3.9	0.060954
4	-0.483888	4	0.0625532
4.1	-0.487379	4.1	0.0641521
4.2	-0.492278	4.2	0.0657509
4.3	-0.49936	4.3	0.0673494
4.4	-0.499166	4.4	0.0689476
4.5	-0.493928	4.5	0.0705456
4.6	-0.497145	4.6	0.0721433
4.7	-0.494328	4.7	0.0737409
4.8	-0.494827	4.8	0.0753381
4.9	-0.486105	4.9	0.0769351
5	-0.484022	5	0.0785319
5.1	-0.494443	5.1	0.0801284
5.2	-0.496939	5.2	0.0817247
5.3	-0.497308	5.3	0.0833207
5.4	-0.495906	5.4	0.0849165
5.5	-0.489168	5.5	0.086512
5.6	-0.482822	5.6	0.0881072
5.7	-0.475667	5.7	0.0897023
5.8	-0.472545	5.8	0.0912971
5.9	-0.474247	5.9	0.0928916
6	-0.477557	6	0.0944859
6.1	-0.476264	6.1	0.0960799
6.2	-0.479075	6.2	0.0976737
6.3	-0.477476	6.3	0.0992673
6.4	-0.48529	6.4	0.100861
6.5	-0.483278	6.5	0.102454
6.6	-0.480663	6.6	0.104046
6.7	-0.47545	6.7	0.105639
6.8	-0.467732	6.8	0.107231
6.9	-0.463228	6.9	0.108823
7	-0.463513	7	0.110415
7.1	-0.470927	7.1	0.112007
7.2	-0.463916	7.2	0.113598
7.3	-0.463926	7.3	0.115189
7.4	-0.456717	7.4	0.11678
7.5	-0.44909	7.5	0.118371
7.6	-0.444875	7.6	0.119961
7.7	-0.443661	7.7	0.121551
7.8	-0.44086	7.8	0.123141
7.9	-0.439457	7.9	0.124731
8	-0.43495	8	0.12632
8.1	-0.42904	8.1	0.127909
8.2	-0.428937	8.2	0.129498
8.3	-0.423218	8.3	0.131086
8.4	-0.422006	8.4	0.132675
8.5	-0.417903	8.5	0.134263
8.6	-0.410687	8.6	0.135851
8.7	-0.40198	8.7	0.137438
8.8	-0.394768	8.8	0.139026
8.9	-0.384558	8.9	0.140613
9	-0.381067	9	0.1422
9.1	-0.37407	9.1	0.143786
9.2	-0.367151	9.2	0.145373
9.3	-0.357949	9.3	0.146959
9.4	-0.34995	9.4	0.148545
9.5	-0.347944	9.5	0.150131
9.6	-0.341537	9.6	0.151716
9.7	-0.338343	9.7	0.153301
9.8	-0.33062	9.8	0.154886
9.9	-0.327519	9.9	0.156471
10	-0.321517	10	0.158055
10.1	-0.317004	10.1	0.159639
10.2	-0.314214	10.2	0.161223
10.3	-0.313618	10.3	0.162807
10.4	-0.311608	10.4	0.16439
10.5	-0.312115	10.5	0.165974
10.6	-0.303105	10.6	0.167557
10.7	-0.299107	10.7	0.169139
10.8	-0.299903	10.8	0.170722
10.9	-0.306815	10.9	0.172304
11	-0.316839	11	0.173886
11.1	-0.329082	11.1	0.175468
11.2	-0.336086	11.2	0.177049
11.3	-0.331693	11.3	0.17863
11.4	-0.327684	11.4	0.180211
11.5	-0.322582	11.5	0.181792
11.6	-0.319075	11.6	0.183373
11.7	-0.307878	11.7	0.184953
11.8	-0.301193	11.8	0.186533
11.9	-0.287678	11.9	0.188113
12	-0.280874	12	0.189692
12.1	-0.286409	12.1	0.191271
12.2	-0.289204	12.2	0.19285
12.3	-0.303255	12.3	0.194429
12.4	-0.290843	12.4	0.196008
12.5	-0.280212	12.5	0.197586
12.6	-0.252659	12.6	0.199164
12.7	-0.229007	12.7	0.200742
12.8	-0.214891	12.8	0.202319
12.9	-0.207367	12.9	0.203896
13	-0.213247	13	0.205473
13.1	-0.205205	13.1	0.20705
13.2	-0.193064	13.2	0.208627
13.3	-0.184134	13.3	0.210203
13.4	-0.190554	13.4	0.211779
13.5	-0.19317	13.5	0.213355
13.6	-0.190258	13.6	0.214931
13.7	-0.194548	13.7	0.216506
13.8	-0.189729	13.8	0.218081
13.9	-0.189525	13.9	0.219656
14	-0.182394	14	0.22123
14.1	-0.177956	14.1	0.222805
14.2	-0.183872	14.2	0.224379
14.3	-0.174243	14.3	0.225953
14.4	-0.176722	14.4	0.227526
14.5	-0.173402	14.5	0.2291
14.6	-0.164238	14.6	0.230673
14.7	-0.156917	14.7	0.232246
14.8	-0.169032	14.8	0.233818
14.9	-0.169191	14.9	0.235391
15	-0.167443	15	0.236963
15.1	-0.156373	15.1	0.238535
15.2	-0.152803	15.2	0.240106
15.3	-0.151075	15.3	0.241678
15.4	-0.138406	15.4	0.243249
15.5	-0.138358	15.5	0.24482
15.6	-0.138224	15.6	0.24639
15.7	-0.136962	15.7	0.247961
15.8	-0.131119	15.8	0.249531
15.9	-0.128759	15.9	0.251101
16	-0.121777	16	0.25267
16.1	-0.115513	16.1	0.25424
16.2	-0.11255	16.2	0.255809
16.3	-0.110695	16.3	0.257378
16.4	-0.108036	16.4	0.258947
16.5	-0.1097	16.5	0.260515
16.6	-0.11255	16.6	0.262083
16.7	-0.107405	16.7	0.263651
16.8	-0.106244	16.8	0.265219
16.9	-0.108299	16.9	0.266786
17	-0.119079	17	0.268354
17.1	-0.115923	17.1	0.26992
17.2	-0.116289	17.2	0.271487
17.3	-0.111328	17.3	0.273054
17.4	-0.108179	17.4	0.27462
17.5	-0.106512	17.5	0.276186
17.6	-0.108473	17.6	0.277752
17.7	-0.111519	17.7	0.279317
17.8	-0.104826	17.8	0.280882
17.9	-0.104862	17.9	0.282447
18	-0.11874	18	0.284012
18.1	-0.115512	18.1	0.285577
18.2	-0.12588	18.2	0.287141
18.3	-0.116433	18.3	0.288705
18.4	-0.126086	18.4	0.290269
18.5	-0.118691	18.5	0.291832
18.6	-0.114702	18.6	0.293395
18.7	-0.109491	18.7	0.294959
18.8	-0.106413	18.8	0.296521
18.9	-0.103589	18.9	0.298084
19	-0.102205	19	0.299646
19.1	-0.102103	19.1	0.301208
19.2		19.2	0.30277
19.3		19.3	0.304332
19.4		19.4	0.305893
19.5		19.5	0.307454
19.6		19.6	0.309015
19.7		19.7	0.310575
19.8		19.8	0.312136
19.9		19.9	0.312136
20		20	0.312123
20.1		20.1	0.312111
20.2		20.2	0.312098
20.3		20.3	0.312086
20.4		20.4	0.312073
20.5		20.5	0.312061
20.6		20.6	0.312048
20.7		20.7	0.312036
20.8		20.8	0.312024
20.9		20.9	0.312011
21		21	0.311999
21.1		21.1	0.311986
21.2		21.2	0.311974
21.3		21.3	0.311961
21.4		21.4	0.311949
21.5		21.5	0.311936
21.6		21.6	0.311924
21.7	0.3328	21.7	0.311911
21.8	0.3328	21.8	0.311899
21.9	0.3328	21.9	0.311886
22	0.3329	22	0.311874
22.1	0.3361	22.1	0.311861
22.2	0.3199	22.2	0.311849
22.3	0.3138	22.3	0.311837
22.4	0.2793	22.4	0.311824
22.5	0.2871	22.5	0.311812
22.6	0.2806	22.6	0.311799
22.7	0.2847	22.7	0.311787
22.8	0.2717	22.8	0.311774
22.9	0.2736	22.9	0.311762
23	0.2793	23	0.311749
23.1	0.2802	23.1	0.311737
23.2	0.2811	23.2	0.311724
23.3	0.2857	23.3	0.311712
23.4	0.2781	23.4	0.3117
23.5	0.2846	23.5	0.311687
23.6	0.2893	23.6	0.311675
23.7	0.2939	23.7	0.311662
23.8	0.2994	23.8	0.31165
23.9	0.302	23.9	0.311637
24	0.3017	24	0.311625
24.1	0.305	24.1	0.311612
24.2	0.3074	24.2	0.3116
24.3	0.3007	24.3	0.311588
24.4	0.3002	24.4	0.311575
24.5	0.2983	24.5	0.311563
24.6	0.3091	24.6	0.31155
24.7	0.3162	24.7	0.311538
24.8	0.319	24.8	0.311525
24.9	0.3207	24.9	0.311513
25	0.3208	25	0.3115
25.1	0.3245	25.1	0.311488
25.2	0.3233	25.2	0.311475
25.3	0.328	25.3	0.311463
25.4	0.3313	25.4	0.311451
25.5	0.3299	25.5	0.311438
25.6	0.3299	25.6	0.311426
25.7	0.3331	25.7	0.311413
25.8	0.3296	25.8	0.311401
25.9	0.3308	25.9	0.311388
26	0.3342	26	0.311376
26.1	0.3377	26.1	0.311364
26.2	0.3395	26.2	0.311351
26.3	0.3421	26.3	0.311339
26.4	0.343	26.4	0.311326
26.5	0.3451	26.5	0.311314
26.6	0.3463	26.6	0.311301
26.7	0.3453	26.7	0.311289
26.8	0.3486	26.8	0.311276
26.9	0.3528	26.9	0.311264
27	0.3502	27	0.311252
27.1	0.3531	27.1	0.311239
27.2	0.3528	27.2	0.311227
27.3	0.3534	27.3	0.311214
27.4	0.3525	27.4	0.311202
27.5	0.3548	27.5	0.311189
27.6	0.354	27.6	0.311177
27.7	0.3564	27.7	0.311165
27.8	0.3614	27.8	0.311152
27.9	0.355	27.9	0.31114
28	0.3558	28	0.311127
28.1	0.3542	28.1	0.311115
28.2	0.3542	28.2	0.311102
28.3	0.3487	28.3	0.31109
28.4	0.3548	28.4	0.311078
28.5	0.3534	28.5	0.311065
28.6	0.3538	28.6	0.311053
28.7	0.3625	28.7	0.31104
28.8	0.356	28.8	0.311028
28.9	0.357	28.9	0.311015
29	0.3553	29	0.311003
29.1	0.3506	29.1	0.310991
29.2	0.3518	29.2	0.310978
29.3	0.3531	29.3	0.310966
29.4	0.3487	29.4	0.310953
29.5	0.3482	29.5	0.310941
29.6	0.3511	29.6	0.310928
29.7	0.3629	29.7	0.310916
29.8	0.3607	29.8	0.310904
29.9	0.346599	29.9	0.310891
30	0.340501	30	0.310879
30.1	0.345801	30.1	0.310866
30.2	0.3317	30.2	0.310854
30.3	0.425299	30.3	0.310841
30.4	0.479699	30.4	0.310829
30.5	0.361101	30.5	0.310817
30.6	0.5014	30.6	0.310804
30.7	0.7262	30.7	0.310792
30.8	0.644903	30.8	0.310779
30.9	0.682396	30.9	0.310767
31	0.539804	31	0.310755
31.1	0.369907	31.1	0.310742
31.2	0.3842	31.2	0.31073
31.3	0.2925	31.3	0.310717
31.4	0.300302	31.4	0.310705
31.5	0.345298	31.5	0.310692
31.6	0.3496	31.6	0.31068
31.7	0.351301	31.7	0.310668
31.8	0.3232	31.8	0.310655
31.9	0.3274	31.9	0.310643
32	0.3249	32	0.31063
32.1	0.338499	32.1	0.310618
32.2	0.3397	32.2	0.310606
32.3	0.305801	32.3	0.310593
32.4	0.3483	32.4	0.310581
32.5	0.3286	32.5	0.310568
32.6	0.301	32.6	0.310556
32.7	0.0942063	32.7	0.310544
32.8	0.293701	32.8	0.310531
32.9	0.3807	32.9	0.310519
33	0.4229	33	0.310506
33.1	-0.0635966	33.1	0.310494
33.2	-0.014895	33.2	0.310482
33.3	0.435106	33.3	0.310469
33.4	0.3363	33.4	0.310457
33.5	0.5159	33.5	0.310444
33.6	-0.303591	33.6	0.310432
33.7	-0.565615	33.7	0.31042
33.8	0.364094	33.8	0.310407
33.9	0.374193	33.9	0.310395
34	0.265407	34	0.310382
34.1	0.231502	34.1	0.31037
34.2	0.244501	34.2	0.310358
34.3	0.207398	34.3	0.310345
34.4	0.176299	34.4	0.310333
34.5	0.233001	34.5	0.31032
34.6	0.247401	34.6	0.310308
34.7	0.2806	34.7	0.310296
34.8	0.2624	34.8	0.310283
34.9	0.2531	34.9	0.310271
35	0.2977	35	0.310258
35.1	0.314799	35.1	0.310246
35.2	0.346999	35.2	0.310234
35.3	0.314	35.3	0.310221
35.4	0.3189	35.4	0.310209
35.5	0.3029	35.5	0.310196
35.6	0.314401	35.6	0.310184
35.7	0.296501	35.7	0.310172
35.8	0.3003	35.8	0.310159
35.9	0.3035	35.9	0.310147
36	0.2986	36	0.310134
36.1	0.2886	36.1	0.310122
36.2	0.2857	36.2	0.31011
36.3	0.2772	36.3	0.310097
36.4	0.2565	36.4	0.310085
36.5	0.249	36.5	0.310072
36.6	0.2441	36.6	0.31006
36.7	0.232	36.7	0.310048
36.8	0.2286	36.8	0.310035
36.9	0.233	36.9	0.310023
37	0.2345	37	0.310011
37.1	0.2333	37.1	0.309998
37.2	0.234	37.2	0.309986
37.3	0.2325	37.3	0.309973
37.4	0.224	37.4	0.309961
37.5	0.2136	37.5	0.309949
37.6	0.2168	37.6	0.309936
37.7	0.2124	37.7	0.309924
37.8	0.2083	37.8	0.309911
37.9	0.2039	37.9	0.309899
38	0.2057	38	0.309887
38.1	0.1997	38.1	0.309874
38.2	0.1984	38.2	0.309862
38.3	0.194	38.3	0.30985
38.4	0.1936	38.4	0.309837
38.5	0.1943	38.5	0.309825
38.6	0.1932	38.6	0.309812
38.7	0.1877	38.7	0.3098
38.8	0.1842	38.8	0.309788
38.9	0.1829	38.9	0.309775
39	0.1771	39	0.309763
39.1	0.1754	39.1	0.309751
39.2	0.1673	39.2	0.309738
39.3	0.1641	39.3	0.309726
39.4	0.1618	39.4	0.309713
39.5	0.1648	39.5	0.309701
39.6	0.1686	39.6	0.309689
39.7	0.1715	39.7	0.309676
39.8	0.1731	39.8	0.309664
39.9	0.1691	39.9	0.309652
40	0.1697	40	0.309639
40.1	0.1673	40.1	0.309627
40.2	0.169	40.2	0.309614
40.3	0.1695	40.3	0.309602
40.4	0.1725	40.4	0.30959
40.5	0.1716	40.5	0.309577
40.6	0.171	40.6	0.309565
40.7	0.1706	40.7	0.309553
40.8	0.1687	40.8	0.30954
40.9	0.1697	40.9	0.309528
41	0.1791	41	0.309516
41.1	0.1767	41.1	0.309503
41.2	0.1787	41.2	0.309491
41.3	0.1818	41.3	0.309478
41.4	0.1826	41.4	0.309466
41.5	0.1802	41.5	0.309454
41.6	0.1858	41.6	0.309441
41.7	0.1832	41.7	0.309429
41.8	0.1833	41.8	0.309417
41.9	0.1813	41.9	0.309404
42	0.1806	42	0.309392
42.1	0.1773	42.1	0.30938
42.2	0.1738	42.2	0.309367
42.3	0.1728	42.3	0.309355
42.4	0.1702	42.4	0.309342
42.5	0.1686	42.5	0.30933
42.6	0.1714	42.6	0.309318
42.7	0.172	42.7	0.309305
42.8	0.1783	42.8	0.309293
42.9	0.1789	42.9	0.309281
43	0.1764	43	0.309268
43.1	0.1793	43.1	0.309256
43.2	0.1787	43.2	0.309244
43.3	0.1792	43.3	0.309231
43.4	0.1777	43.4	0.309219
43.5	0.1775	43.5	0.309207
43.6	0.1848	43.6	0.309194
43.7	0.1872	43.7	0.309182
43.8	0.1864	43.8	0.309169
43.9	0.1858	43.9	0.309157
44	0.1842	44	0.309145
44.1	0.1857	44.1	0.309132
44.2	0.1878	44.2	0.30912
44.3	0.1874	44.3	0.309108
44.4	0.1866	44.4	0.309095
44.5	0.1859	44.5	0.309083
44.6	0.1835	44.6	0.309071
44.7	0.18	44.7	0.309058
44.8	0.184	44.8	0.309046
44.9	0.1829	44.9	0.309034
45	0.1819	45	0.309021
45.1	0.1861	45.1	0.309009
45.2	0.189	45.2	0.308997
45.3	0.1913	45.3	0.308984
45.4	0.1901	45.4	0.308972
45.5	0.1917	45.5	0.30896
45.6	0.1882	45.6	0.308947
45.7	0.1788	45.7	0.308935
45.8	0.1739	45.8	0.308923
45.9	0.1747	45.9	0.30891
46	0.1751	46	0.308898
46.1	0.171	46.1	0.308886
46.2	0.1688	46.2	0.308873
46.3	0.162	46.3	0.308861
46.4	0.1498	46.4	0.308849
46.5	0.1396	46.5	0.308836
46.6	0.1352	46.6	0.308824
46.7	0.1391	46.7	0.308812
46.8	0.1356	46.8	0.308799
46.9	0.1459	46.9	0.308787
47	0.1439	47	0.308775
47.1	0.1446	47.1	0.308762
47.2	0.1404	47.2	0.30875
47.3	0.1431	47.3	0.308738
47.4	0.1471	47.4	0.308725
47.5	0.1449	47.5	0.308713
47.6	0.1394	47.6	0.308701
47.7	0.1333	47.7	0.308688
47.8	0.1347	47.8	0.308676
47.9	0.1353	47.9	0.308664
48	0.1391	48	0.308651
48.1	0.1415	48.1	0.308639
48.2	0.1476	48.2	0.308627
48.3	0.153	48.3	0.308614
48.4	0.1537	48.4	0.308602
48.5	0.1617	48.5	0.30859
48.6	0.1672	48.6	0.308577
48.7	0.1712	48.7	0.308565
48.8	0.1733	48.8	0.308553
48.9	0.1737	48.9	0.30854
49	0.1692	49	0.308528
49.1	0.1744	49.1	0.308516
49.2	0.1698	49.2	0.308503
49.3	0.1821	49.3	0.308491
49.4	0.1821	49.4	0.308479
49.5	0.1821	49.5	0.308466
49.6	0.188	49.6	0.308454
49.7	0.1695	49.7	0.308442
49.8	0.1877	49.8	0.308429
49.9	0.1875	49.9	0.308417
50	0.1946	50	0.308405
50.1	0.1836	50.1	0.308392
50.2	0.1819	50.2	0.30838
50.3	0.177701	50.3	0.308368
50.4	0.1882	50.4	0.308355
50.5	0.1928	50.5	0.308343
50.6	0.1814	50.6	0.308331
50.7	0.1736	50.7	0.308318
50.8	0.1785	50.8	0.308306
50.9	0.1717	50.9	0.308294
51	0.1741	51	0.308281
51.1	0.1757	51.1	0.308269
51.2	0.1699	51.2	0.308257
51.3	0.1603	51.3	0.308245
51.4	0.1773	51.4	0.308232
51.5	0.1894	51.5	0.30822
51.6	0.170701	51.6	0.308208
51.7	0.1677	51.7	0.308195
51.8	0.150599	51.8	0.308183
51.9	0.1328	51.9	0.308171
52	0.1242	52	0.308158
52.1	0.1245	52.1	0.308146
52.2	0.1127	52.2	0.308134
52.3	0.115	52.3	0.308121
52.4	0.1313	52.4	0.308109
52.5	0.1345	52.5	0.308097
52.6	0.1335	52.6	0.308085
52.7	0.1439	52.7	0.308072
52.8	0.1467	52.8	0.30806
52.9	0.133101	52.9	0.308048
53	0.149099	53	0.308035
53.1	0.1625	53.1	0.308023
53.2	0.1597	53.2	0.308011
53.3	0.1546	53.3	0.307998
53.4	0.1622	53.4	0.307986
53.5	0.1461	53.5	0.307974
53.6	0.1536	53.6	0.307961
53.7	0.1482	53.7	0.307949
53.8	0.161	53.8	0.307937
53.9	0.1656	53.9	0.307925
54	0.1793	54	0.307912
54.1	0.1752	54.1	0.3079
54.2	0.1719	54.2	0.307888
54.3	0.1651	54.3	0.307875
54.4	0.1655	54.4	0.307863
54.5	0.1792	54.5	0.307851
54.6	0.197999	54.6	0.307838
54.7	0.2096	54.7	0.307826
54.8	0.205099	54.8	0.307814
54.9	0.185299	54.9	0.307802
55	0.165101	55	0.307789
55.1	0.1648	55.1	0.307777
55.2	0.1608	55.2	0.307765
55.3	0.1681	55.3	0.307752
55.4	0.1706	55.4	0.30774
55.5	0.1861	55.5	0.307728
55.6	0.1938	55.6	0.307716
55.7	0.1862	55.7	0.307703
55.8	0.175999	55.8	0.307691
55.9	0.1542	55.9	0.307679
56	0.1349	56	0.307666
56.1	0.1208	56.1	0.307654
56.2	0.1073	56.2	0.307642
56.3	0.1048	56.3	0.307629
56.4	0.1119	56.4	0.307617
56.5	0.1167	56.5	0.307605
56.6	0.12	56.6	0.307593
56.7	0.1275	56.7	0.30758
56.8	0.129	56.8	0.307568
56.9	0.1346	56.9	0.307556
57	0.133	57	0.307543
57.1	0.1351	57.1	0.307531
57.2	0.1405	57.2	0.307519
57.3	0.1417	57.3	0.307507
57.4	0.1401	57.4	0.307494
57.5	0.1411	57.5	0.307482
57.6	0.1411	57.6	0.30747
57.7	0.1454	57.7	0.307457
57.8	0.1449	57.8	0.307445
57.9	0.1431	57.9	0.307433
58	0.1369	58	0.307421
58.1	0.129	58.1	0.307408
58.2	0.1288	58.2	0.307396
58.3	0.1326	58.3	0.307384
58.4	0.1373	58.4	0.307372
58.5	0.1343	58.5	0.307359
58.6	0.1353	58.6	0.307347
58.7	0.1399	58.7	0.307335
58.8	0.1452	58.8	0.307322
58.9	0.1403	58.9	0.30731
59	0.1396	59	0.307298
59.1	0.1365	59.1	0.307286
59.2	0.135	59.2	0.307273
59.3	0.1345	59.3	0.307261
59.4	0.1371	59.4	0.307249
59.5	0.1427	59.5	0.307236
59.6	0.1441	59.6	0.307224
59.7	0.1454	59.7	0.307212
59.8	0.1435	59.8	0.3072
59.9	0.1434	59.9	0.307187
60	0.1327	60	0.307175
60.1	0.1265	60.1	0.307163
60.2	0.1252	60.2	0.307151
60.3	0.1209	60.3	0.307138
60.4	0.1259	60.4	0.307126
60.5	0.1361	60.5	0.307114
60.6	0.1323	60.6	0.307102
60.7	0.128	60.7	0.307089
60.8	0.1239	60.8	0.307077
60.9	0.1174	60.9	0.307065
61	0.121	61	0.307052
61.1	0.1211	61.1	0.30704
61.2	0.1257	61.2	0.307028
61.3	0.1277	61.3	0.307016
61.4	0.1325	61.4	0.307003
61.5	0.1273	61.5	0.306991
61.6	0.1241	61.6	0.306979
61.7	0.1234	61.7	0.306967
61.8	0.1226	61.8	0.306954
61.9	0.1232	61.9	0.306942
62	0.1212	62	0.30693
62.1	0.1154	62.1	0.306918
62.2	0.1168	62.2	0.306905
62.3	0.1191	62.3	0.306893
62.4	0.1214	62.4	0.306881
62.5	0.1238	62.5	0.306869
62.6	0.122	62.6	0.306856
62.7	0.1162	62.7	0.306844
62.8	0.1131	62.8	0.306832
62.9	0.107	62.9	0.306819
63	0.1055	63	0.306807
63.1	0.1067	63.1	0.306795
63.2	0.1109	63.2	0.306783
63.3	0.1113	63.3	0.30677
63.4	0.11	63.4	0.306758
63.5	0.1069	63.5	0.306746
63.6	0.1024	63.6	0.306734
63.7	0.1008	63.7	0.306721
63.8	0.1125	63.8	0.306709
63.9	0.1083	63.9	0.306697
64	0.1071	64	0.306685
64.1	0.1058	64.1	0.306672
64.2	0.1057	64.2	0.30666
64.3	0.1039	64.3	0.306648
64.4	0.1123	64.4	0.306636
64.5	0.1161	64.5	0.306623
64.6	0.1182	64.6	0.306611
64.7	0.1179	64.7	0.306599
64.8	0.114	64.8	0.306587
64.9	0.1102	64.9	0.306574
65	0.1157	65	0.306562
65.1	0.1175	65.1	0.30655
65.2	0.1234	65.2	0.306538
65.3	0.1211	65.3	0.306525
65.4	0.1178	65.4	0.306513
65.5	0.1191	65.5	0.306501
65.6	0.1163	65.6	0.306489
65.7	0.1181	65.7	0.306476
65.8	0.1194	65.8	0.306464
65.9	0.121	65.9	0.306452
66	0.1216	66	0.30644
66.1	0.1261	66.1	0.306428
66.2	0.1267	66.2	0.306415
66.3	0.1263	66.3	0.306403
66.4	0.1201	66.4	0.306391
66.5	0.1282	66.5	0.306379
66.6	0.1332	66.6	0.306366
66.7	0.1313	66.7	0.306354
66.8	0.13	66.8	0.306342
66.9	0.1248	66.9	0.30633
67	0.1221	67	0.306317
67.1	0.1198	67.1	0.306305
67.2	0.1176	67.2	0.306293
67.3	0.1214	67.3	0.306281
67.4	0.1297	67.4	0.306268
67.5	0.1315	67.5	0.306256
67.6	0.1286	67.6	0.306244
67.7	0.13	67.7	0.306232
67.8	0.1298	67.8	0.30622
67.9	0.1335	67.9	0.306207
68	0.1329	68	0.306195
68.1	0.1323	68.1	0.306183
68.2	0.1302	68.2	0.306171
68.3	0.1344	68.3	0.306158
68.4	0.1316	68.4	0.306146
68.5	0.1312	68.5	0.306134
68.6	0.1268	68.6	0.306122
68.7	0.1281	68.7	0.306109
68.8	0.1304	68.8	0.306097
68.9	0.1296	68.9	0.306085
69	0.1299	69	0.306073
69.1	0.1299	69.1	0.306061
69.2	0.132	69.2	0.306048
69.3	0.1319	69.3	0.306036
69.4	0.1322	69.4	0.306024
69.5	0.1302	69.5	0.306012
69.6	0.1238	69.6	0.305999
69.7	0.1162	69.7	0.305987
69.8	0.1153	69.8	0.305975
69.9	0.1172	69.9	0.305963
70	0.1184	70	0.305951
70.1	0.113	70.1	0.305938
70.2	0.1109	70.2	0.305926
70.3	0.1127	70.3	0.305914
70.4	0.1142	70.4	0.305902
70.5	0.1084	70.5	0.305889
70.6	0.1049	70.6	0.305877
70.7	0.1017	70.7	0.305865
70.8	0.1075	70.8	0.305853
70.9	0.1038	70.9	0.305841
71	0.0986	71	0.305828
71.1	0.1007	71.1	0.305816
71.2	0.1008	71.2	0.305804
71.3	0.0983	71.3	0.305792
71.4	0.1068	71.4	0.305779
71.5	0.1109	71.5	0.305767
71.6	0.1103	71.6	0.305755
71.7	0.1077	71.7	0.305743
71.8	0.1264	71.8	0.305731
71.9	0.129	71.9	0.305718
72	0.1315	72	0.305706
72.1	0.129	72.1	0.305694
72.2	0.1339	72.2	0.305682
72.3	0.129	72.3	0.30567
72.4	0.1286	72.4	0.305657
72.5	0.1306	72.5	0.305645
72.6	0.1208	72.6	0.305633
72.7	0.1159	72.7	0.305621
72.8	0.11	72.8	0.305609
72.9	0.1138	72.9	0.305596
73	0.117	73	0.305584
73.1	0.1177	73.1	0.305572
73.2	0.1187	73.2	0.30556
73.3	0.1197	73.3	0.305547
73.4	0.1118	73.4	0.305535
73.5	0.1186	73.5	0.305523
73.6	0.1186	73.6	0.305511
73.7	0.1223	73.7	0.305499
73.8	0.1282	73.8	0.305486
73.9	0.1303	73.9	0.305474
74	0.1345	74	0.305462
74.1	0.1366	74.1	0.30545
74.2	0.1388	74.2	0.305438
74.3		74.3	0.305425
74.4		74.4	0.305413
74.5		74.5	0.305401
74.6		74.6	0.305389
74.7		74.7	0.305377
74.8		74.8	0.305364
74.9		74.9	0.305352
75		75	0.30534
75.1		75.1	0.30534
75.2		75.2	0.310047
75.3		75.3	0.314753
75.4		75.4	0.319457
75.5		75.5	0.324158
75.6		75.6	0.328858
75.7		75.7	0.333556
75.8		75.8	0.338253
75.9		75.9	0.342947
76		76	0.34764
76.1		76.1	0.352331
76.2		76.2	0.35702
76.3		76.3	0.361707
76.4		76.4	0.366392
76.5		76.5	0.371076
76.6		76.6	0.375757
76.7		76.7	0.380437
76.8	0.139296	76.8	0.385115
76.9	0.139296	76.9	0.389791
77	0.139296	77	0.394465
77.1	0.14265	77.1	0.399138
77.2	0.135772	77.2	0.403808
77.3	0.135772	77.3	0.408477
77.4	0.14265	77.4	0.413144
77.5	0.14265	77.5	0.417809
77.6	0.167917	77.6	0.422472
77.7	0.175827	77.7	0.427133
77.8	0.181759	77.8	0.431793
77.9	0.1933	77.9	0.436451
78	0.191176	78	0.441107
78.1	0.19307	78.1	0.445761
78.2	0.201481	78.2	0.450413
78.3	0.214209	78.3	0.455064
78.4	0.220036	78.4	0.459712
78.5	0.217032	78.5	0.464359
78.6	0.225647	78.6	0.469004
78.7	0.224349	78.7	0.473647
78.8	0.226354	78.8	0.478288
78.9	0.237176	78.9	0.482928
79	0.236952	79	0.487565
79.1	0.237647	79.1	0.492201
79.2	0.23766	79.2	0.496835
79.3	0.246278	79.3	0.501467
79.4	0.256801	79.4	0.506097
79.5	0.271816	79.5	0.510725
79.6	0.280418	79.6	0.515352
79.7	0.289121	79.7	0.519977
79.8	0.300625	79.8	0.5246
79.9	0.30464	79.9	0.529221
80	0.304044	80	0.53384
80.1	0.295623	80.1	0.538457
80.2	0.300858	80.2	0.543073
80.3	0.308083	80.3	0.547687
80.4	0.309885	80.4	0.552299
80.5	0.323329	80.5	0.556909
80.6	0.322757	80.6	0.561517
80.7	0.331586	80.7	0.566123
80.8	0.332693	80.8	0.570728
80.9	0.335298	80.9	0.575331
81	0.341022	81	0.579932
81.1	0.344634	81.1	0.584531
81.2	0.344314	81.2	0.589128
81.3	0.347227	81.3	0.593724
81.4	0.344015	81.4	0.598317
81.5	0.349507	81.5	0.602909
81.6	0.355717	81.6	0.607499
81.7	0.360125	81.7	0.612087
81.8	0.366044	81.8	0.616673
81.9	0.374381	81.9	0.621258
82	0.379201	82	0.62584
82.1	0.38292	82.1	0.630421
82.2	0.385537	82.2	0.635
82.3	0.392653	82.3	0.639578
82.4	0.39667	82.4	0.644153
82.5	0.402093	82.5	0.648726
82.6	0.408022	82.6	0.653298
82.7	0.411529	82.7	0.657868
82.8	0.420977	82.8	0.662436
82.9	0.423998	82.9	0.667002
83	0.427827	83	0.671566
83.1	0.427936	83.1	0.676129
83.2	0.437371	83.2	0.680689
83.3	0.437784	83.3	0.685249
83.4	0.441595	83.4	0.689806
83.5	0.447725	83.5	0.694361
83.6	0.451244	83.6	0.698914
83.7	0.456773	83.7	0.703466
83.8	0.461106	83.8	0.708016
83.9	0.46614	83.9	0.712563
84	0.469774	84	0.71711
84.1	0.467176	84.1	0.721654
84.2	0.462874	84.2	0.726196
84.3	0.462159	84.3	0.730737
84.4	0.461535	84.4	0.735276
84.5	0.474258	84.5	0.739813
84.6	0.484516	84.6	0.744348
84.7	0.486065	84.7	0.748881
84.8	0.499686	84.8	0.753413
84.9	0.508521	84.9	0.757942
85	0.522264	85	0.76247
85.1	0.525607	85.1	0.766996
85.2	0.523042	85.2	0.77152
85.3	0.5293	85.3	0.776043
85.4	0.537363	85.4	0.780563
85.5	0.54203	85.5	0.785082
85.6	0.537137	85.6	0.789599
85.7	0.528949	85.7	0.794114
85.8	0.548198	85.8	0.798628
85.9	0.566271	85.9	0.803139
86	0.570034	86	0.807648
86.1	0.587751	86.1	0.812156
86.2	0.60276	86.2	0.816662
86.3	0.631265	86.3	0.821167
86.4	0.651775	86.4	0.825669
86.5	0.667289	86.5	0.830169
86.6	0.66206	86.6	0.834668
86.7	0.677056	86.7	0.839165
86.8	0.687224	86.8	0.84366
86.9	0.699514	86.9	0.848153
87	0.700511	87	0.852645
87.1	0.702311	87.1	0.857134
87.2	0.686455	87.2	0.861622
87.3	0.691156	87.3	0.866108
87.4	0.678623	87.4	0.870592
87.5	0.681113	87.5	0.875074
87.6	0.681711	87.6	0.879555
87.7	0.685815	87.7	0.884033
87.8	0.683498	87.8	0.88851
87.9	0.687717	87.9	0.892985
88	0.675212	88	0.897459
88.1	0.664995	88.1	0.90193
88.2	0.666213	88.2	0.906399
88.3	0.669317	88.3	0.910868
88.4	0.66339	88.4	0.915333
88.5	0.659573	88.5	0.919797
88.6	0.663766	88.6	0.92426
88.7	0.671184	88.7	0.92872
88.8	0.670491	88.8	0.933179
88.9	0.681837	88.9	0.937636
89	0.691857	89	0.942091
89.1	0.695968	89.1	0.946544
89.2	0.705077	89.2	0.950995
89.3	0.712788	89.3	0.955445
89.4	0.709874	89.4	0.959893
89.5	0.712345	89.5	0.964339
89.6	0.71343	89.6	0.968783
89.7	0.723339	89.7	0.973225
89.8	0.733744	89.8	0.977666
89.9	0.742352	89.9	0.982104
90	0.743148	90	0.986541
90.1	0.748346	90.1	0.990977
90.2	0.759377	90.2	0.99541
90.3	0.767172	90.3	0.999841
90.4	0.780359	90.4	1.00427
90.5	0.792671	90.5	1.0087
90.6	0.802943	90.6	1.01312
90.7	0.8098	90.7	1.01755
90.8	0.814769	90.8	1.02197
90.9	0.818726	90.9	1.02639
91	0.826796	91	1.03081
91.1	0.831124	91.1	1.03523
91.2	0.840599	91.2	1.03964
91.3	0.84716	91.3	1.04406
91.4	0.854522	91.4	1.04847
91.5	0.859676	91.5	1.05288
91.6	0.869137	91.6	1.05729
91.7	0.875305	91.7	1.06169
91.8	0.884952	91.8	1.0661
91.9	0.888282	91.9	1.0705
92	0.892912	92	1.0749
92.1	0.897145	92.1	1.0793
92.2	0.90559	92.2	1.08369
92.3	0.91445	92.3	1.08809
92.4	0.930216	92.4	1.09248
92.5	0.934986	92.5	1.09687
92.6	0.942931	92.6	1.10126
92.7	0.955476	92.7	1.10565
92.8	0.957623	92.8	1.11004
92.9	0.955947	92.9	1.11442
93	0.955075	93	1.1188
93.1	0.955468	93.1	1.12319
93.2	0.961772	93.2	1.12756
93.3	0.958991	93.3	1.13194
93.4	0.960092	93.4	1.13632
93.5	0.967038	93.5	1.14069
93.6	0.975519	93.6	1.14506
93.7	0.981839	93.7	1.14943
93.8	0.996495	93.8	1.1538
93.9	1.00166	93.9	1.15817
94	1.01037	94	1.16253
94.1	1.01329	94.1	1.16689
94.2		94.2	1.17125
94.3		94.3	1.17561
94.4		94.4	1.17997
94.5		94.5	1.18433
94.6		94.6	1.18868
94.7		94.7	1.19303
94.8		94.8	1.19738
94.9		94.9	1.20173
95		95	1.20173
95.1		95.1	1.20168
95.2		95.2	1.20163
95.3		95.3	1.20158
95.4		95.4	1.20153
95.5		95.5	1.20148
95.6		95.6	1.20143
95.7		95.7	1.20138
95.8		95.8	1.20133
95.9		95.9	1.20128
96		96	1.20123
96.1		96.1	1.20118
96.2		96.2	1.20113
96.3		96.3	1.20109
96.4		96.4	1.20104
96.5		96.5	1.20099
96.6		96.6	1.20094
96.7	1.2194	96.7	1.20089
96.8	1.2191	96.8	1.20084
96.9	1.2191	96.9	1.20079
97	1.2191	97	1.20074
97.1	1.2194	97.1	1.20069
97.2	1.2205	97.2	1.20064
97.3	1.2236	97.3	1.20059
97.4	1.2205	97.4	1.20054
97.5	1.214	97.5	1.20049
97.6	1.201	97.6	1.20044
97.7	1.2151	97.7	1.20039
97.8	1.2028	97.8	1.20034
97.9	1.2074	97.9	1.20029
98	1.2119	98	1.20024
98.1	1.2178	98.1	1.2002
98.2	1.2204	98.2	1.20015
98.3	1.2228	98.3	1.2001
98.4	1.2271	98.4	1.20005
98.5	1.2341	98.5	1.2
98.6	1.2378	98.6	1.19995
98.7	1.234	98.7	1.1999
98.8	1.2359	98.8	1.19985
98.9	1.2395	98.9	1.1998
99	1.2402	99	1.19975
99.1	1.2373	99.1	1.1997
99.2	1.2316	99.2	1.19965
99.3	1.2268	99.3	1.1996
99.4	1.2291	99.4	1.19955
99.5	1.2335	99.5	1.1995
99.6	1.2325	99.6	1.19945
99.7	1.2211	99.7	1.1994
99.8	1.2203	99.8	1.19935
99.9	1.2232	99.9	1.19931
100	1.2278	100	1.19926
100.1	1.2335	100.1	1.19921
100.2	1.2341	100.2	1.19916
100.3	1.2324	100.3	1.19911
100.4	1.2308	100.4	1.19906
100.5	1.2297	100.5	1.19901
100.6	1.2261	100.6	1.19896
100.7	1.2266	100.7	1.19891
100.8	1.2268	100.8	1.19886
100.9	1.2262	100.9	1.19881
101	1.2219	101	1.19876
101.1	1.221	101.1	1.19871
101.2	1.2238	101.2	1.19866
101.3	1.2248	101.3	1.19861
101.4	1.2276	101.4	1.19856
101.5	1.2285	101.5	1.19852
101.6	1.2251	101.6	1.19847
101.7	1.223	101.7	1.19842
101.8	1.2244	101.8	1.19837
101.9	1.2243	101.9	1.19832
102	1.2283	102	1.19827
102.1	1.2295	102.1	1.19822
102.2	1.2305	102.2	1.19817
102.3	1.2275	102.3	1.19812
102.4	1.2217	102.4	1.19807
102.5	1.2238	102.5	1.19802
102.6	1.2205	102.6	1.19797
102.7	1.224	102.7	1.19792
102.8	1.22	102.8	1.19787
102.9	1.2162	102.9	1.19782
103	1.2146	103	1.19777
103.1	1.2151	103.1	1.19773
103.2	1.2056	103.2	1.19768
103.3	1.2015	103.3	1.19763
103.4	1.2072	103.4	1.19758
103.5	1.2129	103.5	1.19753
103.6	1.2055	103.6	1.19748
103.7	1.2014	103.7	1.19743
103.8	1.1948	103.8	1.19738
103.9	1.1825	103.9	1.19733
104	1.1855	104	1.19728
104.1	1.1901	104.1	1.19723
104.2	1.1882	104.2	1.19718
104.3	1.1931	104.3	1.19713
104.4	1.1967	104.4	1.19708
104.5	1.2074	104.5	1.19704
104.6	1.2207	104.6	1.19699
104.7	1.2268	104.7	1.19694
104.8	1.2129	104.8	1.19689
104.9	1.2259	104.9	1.19684
105	1.2289	105	1.19679
105.1	1.2262	105.1	1.19674
105.2	1.2232	105.2	1.19669
105.3	1.2532	105.3	1.19664
105.4	1.5699	105.4	1.19659
105.5	1.4332	105.5	1.19654
105.6	0.772504	105.6	1.19649
105.7	1.8505	105.7	1.19644
105.8	2.0239	105.8	1.19639
105.9	1.7245	105.9	1.19635
106	1.6431	106	1.1963
106.1	1.4847	106.1	1.19625
106.2	1.4843	106.2	1.1962
106.3	1.4204	106.3	1.19615
106.4	1.4127	106.4	1.1961
106.5	1.4468	106.5	1.19605
106.6	1.3978	106.6	1.196
106.7	1.4259	106.7	1.19595
106.8	1.37	106.8	1.1959
106.9	1.327	106.9	1.19585
107	1.338	107	1.1958
107.1	1.326	107.1	1.19575
107.2	1.3297	107.2	1.1957
107.3	1.3431	107.3	1.19566
107.4	1.3189	107.4	1.19561
107.5	1.3168	107.5	1.19556
107.6	1.2088	107.6	1.19551
107.7	1.2189	107.7	1.19546
107.8	1.309	107.8	1.19541
107.9	1.3601	107.9	1.19536
108	1.4176	108	1.19531
108.1	1.39759	108.1	1.19526
108.2	1.1258	108.2	1.19521
108.3	1.1264	108.3	1.19516
108.4	1.3945	108.4	1.19511
108.5	1.4044	108.5	1.19506
108.6	1.48601	108.6	1.19502
108.7	1.3738	108.7	1.19497
108.8	1.1301	108.8	1.19492
108.9	0.1062	108.9	1.19487
109	1.2301	109	1.19482
109.1	1.37668	109.1	1.19477
109.2	1.2266	109.2	1.19472
109.3	1.2142	109.3	1.19467
109.4	1.2002	109.4	1.19462
109.5	1.217	109.5	1.19457
109.6	1.23349	109.6	1.19452
109.7	1.2113	109.7	1.19447
109.8	1.2188	109.8	1.19442
109.9	1.1986	109.9	1.19438
110	1.2167	110	1.19433
110.1	1.21319	110.1	1.19428
110.2	1.1697	110.2	1.19423
110.3	1.1486	110.3	1.19418
110.4	1.1696	110.4	1.19413
110.5	1.1706	110.5	1.19408
110.6	1.1634	110.6	1.19403
110.7	1.1605	110.7	1.19398
110.8	1.1662	110.8	1.19393
110.9	1.1636	110.9	1.19388
111	1.1583	111	1.19383
111.1	1.1619	111.1	1.19379
111.2	1.175	111.2	1.19374
111.3	1.1666	111.3	1.19369
111.4	1.1609	111.4	1.19364
111.5	1.157	111.5	1.19359
111.6	1.1684	111.6	1.19354
111.7	1.1746	111.7	1.19349
111.8	1.1788	111.8	1.19344
111.9	1.1782	111.9	1.19339
112	1.1774	112	1.19334
112.1	1.1762	112.1	1.19329
112.2	1.1761	112.2	1.19324
112.3	1.1802	112.3	1.1932
112.4	1.1737	112.4	1.19315
112.5	1.1704	112.5	1.1931
112.6	1.1685	112.6	1.19305
112.7	1.1663	112.7	1.193
112.8	1.1677	112.8	1.19295
112.9	1.1689	112.9	1.1929
113	1.162	113	1.19285
113.1	1.1564	113.1	1.1928
113.2	1.1635	113.2	1.19275
113.3	1.1689	113.3	1.1927
113.4	1.1752	113.4	1.19266
113.5	1.1696	113.5	1.19261
113.6	1.1678	113.6	1.19256
113.7	1.168	113.7	1.19251
113.8	1.1656	113.8	1.19246
113.9	1.1699	113.9	1.19241
114	1.1722	114	1.19236
114.1	1.1719	114.1	1.19231
114.2	1.1713	114.2	1.19226
114.3	1.1703	114.3	1.19221
114.4	1.1682	114.4	1.19216
114.5	1.1736	114.5	1.19212
114.6	1.1771	114.6	1.19207
114.7	1.1779	114.7	1.19202
114.8	1.1794	114.8	1.19197
114.9	1.177	114.9	1.19192
115	1.1763	115	1.19187
115.1	1.1793	115.1	1.19182
115.2	1.1796	115.2	1.19177
115.3	1.1835	115.3	1.19172
115.4	1.1842	115.4	1.19167
115.5	1.1799	115.5	1.19162
115.6	1.1841	115.6	1.19158
115.7	1.1872	115.7	1.19153
115.8	1.1899	115.8	1.19148
115.9	1.19	115.9	1.19143
116	1.1936	116	1.19138
116.1	1.1924	116.1	1.19133
116.2	1.1862	116.2	1.19128
116.3	1.1874	116.3	1.19123
116.4	1.1831	116.4	1.19118
116.5	1.1818	116.5	1.19113
116.6	1.1834	116.6	1.19108
116.7	1.1837	116.7	1.19104
116.8	1.1871	116.8	1.19099
116.9	1.19	116.9	1.19094
117	1.1921	117	1.19089
117.1	1.1966	117.1	1.19084
117.2	1.1949	117.2	1.19079
117.3	1.1957	117.3	1.19074
117.4	1.1941	117.4	1.19069
117.5	1.1954	117.5	1.19064
117.6	1.1962	117.6	1.19059
117.7	1.196	117.7	1.19055
117.8	1.204	117.8	1.1905
117.9	1.2052	117.9	1.19045
118	1.2075	118	1.1904
118.1	1.2036	118.1	1.19035
118.2	1.2016	118.2	1.1903
118.3	1.2052	118.3	1.19025
118.4	1.2041	118.4	1.1902
118.5	1.206	118.5	1.19015
118.6	1.1993	118.6	1.1901
118.7	1.1946	118.7	1.19006
118.8	1.195	118.8	1.19001
118.9	1.1941	118.9	1.18996
119	1.1912	119	1.18991
119.1	1.1902	119.1	1.18986
119.2	1.1917	119.2	1.18981
119.3	1.1976	119.3	1.18976
119.4	1.1998	119.4	1.18971
119.5	1.2	119.5	1.18966
119.6	1.2023	119.6	1.18961
119.7	1.2046	119.7	1.18957
119.8	1.2028	119.8	1.18952
119.9	1.2004	119.9	1.18947
120	1.2017	120	1.18942
120.1	1.2004	120.1	1.18937
120.2	1.2013	120.2	1.18932
120.3	1.202	120.3	1.18927
120.4	1.201	120.4	1.18922
120.5	1.1962	120.5	1.18917
120.6	1.1964	120.6	1.18912
120.7	1.1948	120.7	1.18908
120.8	1.193	120.8	1.18903
120.9	1.1912	120.9	1.18898
121	1.1874	121	1.18893
121.1	1.184	121.1	1.18888
121.2	1.1778	121.2	1.18883
121.3	1.1711	121.3	1.18878
121.4	1.173	121.4	1.18873
121.5	1.1629	121.5	1.18868
121.6	1.1657	121.6	1.18863
121.7	1.1624	121.7	1.18859
121.8	1.1618	121.8	1.18854
121.9	1.1624	121.9	1.18849
122	1.1519	122	1.18844
122.1	1.1472	122.1	1.18839
122.2	1.1407	122.2	1.18834
122.3	1.13	122.3	1.18829
122.4	1.1287	122.4	1.18824
122.5	1.1239	122.5	1.18819
122.6	1.1194	122.6	1.18815
122.7	1.1174	122.7	1.1881
122.8	1.1106	122.8	1.18805
122.9	1.1067	122.9	1.188
123	1.1017	123	1.18795
123.1	1.101	123.1	1.1879
123.2	1.0941	123.2	1.18785
123.3	1.0955	123.3	1.1878
123.4	1.0993	123.4	1.18775
123.5	1.0969	123.5	1.18771
123.6	1.1051	123.6	1.18766
123.7	1.1086	123.7	1.18761
123.8	1.1169	123.8	1.18756
123.9	1.1158	123.9	1.18751
124	1.117	124	1.18746
124.1	1.1148	124.1	1.18741
124.2	1.1132	124.2	1.18736
124.3	1.1098	124.3	1.18731
124.4	1.1014	124.4	1.18727
124.5	1.1009	124.5	1.18722
124.6	1.0892	124.6	1.18717
124.7	1.0906	124.7	1.18712
124.8	1.1004	124.8	1.18707
124.9	1.0911	124.9	1.18702
125	1.081	125	1.18697
125.1	1.0859	125.1	1.18692
125.2	1.0818	125.2	1.18687
125.3	1.0699	125.3	1.18683
125.4	1.0697	125.4	1.18678
125.5	1.0764	125.5	1.18673
125.6	1.0891	125.6	1.18668
125.7	1.1076	125.7	1.18663
125.8	1.0998	125.8	1.18658
125.9	1.1104	125.9	1.18653
126	1.1228	126	1.18648
126.1	1.132	126.1	1.18643
126.2	1.1285	126.2	1.18639
126.3	1.1246	126.3	1.18634
126.4	1.1158	126.4	1.18629
126.5	1.1268	126.5	1.18624
126.6	1.1376	126.6	1.18619
126.7	1.1429	126.7	1.18614
126.8	1.1416	126.8	1.18609
126.9	1.1539	126.9	1.18604
127	1.1468	127	1.18599
127.1	1.1626	127.1	1.18595
127.2	1.1879	127.2	1.1859
127.3	1.1921	127.3	1.18585
127.4	1.2135	127.4	1.1858
127.5	1.2024	127.5	1.18575
127.6	1.2106	127.6	1.1857
127.7	1.2009	127.7	1.18565
127.8	1.194	127.8	1.1856
127.9	1.1904	127.9	1.18556
128	1.1979	128	1.18551
128.1	1.1763	128.1	1.18546
128.2	1.17	128.2	1.18541
128.3	1.1789	128.3	1.18536
128.4	1.1695	128.4	1.18531
128.5	1.1582	128.5	1.18526
128.6	1.141	128.6	1.18521
128.7	1.1493	128.7	1.18516
128.8	1.1644	128.8	1.18512
128.9	1.1801	128.9	1.18507
129	1.1965	129	1.18502
129.1	1.1925	129.1	1.18497
129.2	1.1769	129.2	1.18492
129.3	1.1638	129.3	1.18487
129.4	1.1332	129.4	1.18482
129.5	1.1239	129.5	1.18477
129.6	1.1264	129.6	1.18473
129.7	1.1235	129.7	1.18468
129.8	1.1295	129.8	1.18463
129.9	1.1224	129.9	1.18458
130	1.1171	130	1.18453
130.1	1.1032	130.1	1.18448
130.2	1.0904	130.2	1.18443
130.3	1.0865	130.3	1.18438
130.4	1.0876	130.4	1.18434
130.5	1.0989	130.5	1.18429
130.6	1.1179	130.6	1.18424
130.7	1.1394	130.7	1.18419
130.8	1.1489	130.8	1.18414
130.9	1.1557	130.9	1.18409
131	1.1482	131	1.18404
131.1	1.1483	131.1	1.18399
131.2	1.1457	131.2	1.18395
131.3	1.1444	131.3	1.1839
131.4	1.141	131.4	1.18385
131.5	1.1438	131.5	1.1838
131.6	1.147	131.6	1.18375
131.7	1.1531	131.7	1.1837
131.8	1.1494	131.8	1.18365
131.9	1.1439	131.9	1.1836
132	1.1432	132	1.18356
132.1	1.146	132.1	1.18351
132.2	1.1484	132.2	1.18346
132.3	1.1501	132.3	1.18341
132.4	1.1531	132.4	1.18336
132.5	1.1508	132.5	1.18331
132.6	1.1524	132.6	1.18326
132.7	1.1541	132.7	1.18321
132.8	1.1571	132.8	1.18317
132.9	1.1575	132.9	1.18312
133	1.1555	133	1.18307
133.1	1.151	133.1	1.18302
133.2	1.1517	133.2	1.18297
133.3	1.1487	133.3	1.18292
133.4	1.1572	133.4	1.18287
133.5	1.1575	133.5	1.18283
133.6	1.1611	133.6	1.18278
133.7	1.1567	133.7	1.18273
133.8	1.1551	133.8	1.18268
133.9	1.1501	133.9	1.18263
134	1.1496	134	1.18258
134.1	1.1529	134.1	1.18253
134.2	1.1548	134.2	1.18248
134.3	1.1531	134.3	1.18244
134.4	1.1528	134.4	1.18239
134.5	1.1486	134.5	1.18234
134.6	1.1536	134.6	1.18229
134.7	1.1507	134.7	1.18224
134.8	1.1528	134.8	1.18219
134.9	1.1472	134.9	1.18214
135	1.1527	135	1.18209
135.1	1.1558	135.1	1.18205
135.2	1.1488	135.2	1.182
135.3	1.149	135.3	1.18195
135.4	1.1437	135.4	1.1819
135.5	1.1479	135.5	1.18185
135.6	1.1488	135.6	1.1818
135.7	1.1583	135.7	1.18175
135.8	1.1709	135.8	1.18171
135.9	1.1716	135.9	1.18166
136	1.1689	136	1.18161
136.1	1.1712	136.1	1.18156
136.2	1.1744	136.2	1.18151
136.3	1.1749	136.3	1.18146
136.4	1.1784	136.4	1.18141
136.5	1.1801	136.5	1.18137
136.6	1.1875	136.6	1.18132
136.7	1.1823	136.7	1.18127
136.8	1.1884	136.8	1.18122
136.9	1.1937	136.9	1.18117
137	1.1978	137	1.18112
137.1	1.201	137.1	1.18107
137.2	1.204	137.2	1.18102
137.3	1.2066	137.3	1.18098
137.4	1.21	137.4	1.18093
137.5	1.2165	137.5	1.18088
137.6	1.2226	137.6	1.18083
137.7	1.222	137.7	1.18078
137.8	1.2249	137.8	1.18073
137.9	1.2279	137.9	1.18068
138	1.2354	138	1.18064
138.1	1.2381	138.1	1.18059
138.2	1.2411	138.2	1.18054
138.3	1.2453	138.3	1.18049
138.4	1.2546	138.4	1.18044
138.5	1.2582	138.5	1.18039
138.6	1.2628	138.6	1.18034
138.7	1.2688	138.7	1.1803
138.8	1.2785	138.8	1.18025
138.9	1.2797	138.9	1.1802
139	1.2893	139	1.18015
139.1	1.2918	139.1	1.1801
139.2	1.296	139.2	1.18005
139.3	1.297	139.3	1.18
139.4	1.2992	139.4	1.17996
139.5	1.3029	139.5	1.17991
139.6	1.3127	139.6	1.17986
139.7	1.3185	139.7	1.17981
139.8	1.3223	139.8	1.17976
139.9	1.3274	139.9	1.17971
140	1.334	140	1.17966
140.1	1.3342	140.1	1.17962
140.2	1.344	140.2	1.17957
140.3	1.3561	140.3	1.17952
140.4	1.361	140.4	1.17947
140.5	1.363	140.5	1.17942
140.6	1.3711	140.6	1.17937
140.7	1.377	140.7	1.17932
140.8	1.3788	140.8	1.17928
140.9	1.3795	140.9	1.17923
141	1.3859	141	1.17918
141.1	1.39	141.1	1.17913
141.2	1.3965	141.2	1.17908
141.3	1.3988	141.3	1.17903
141.4	1.4037	141.4	1.17898
141.5	1.4098	141.5	1.17894
141.6	1.4163	141.6	1.17889
141.7	1.4253	141.7	1.17884
141.8	1.427	141.8	1.17879
141.9	1.4303	141.9	1.17874
142	1.4395	142	1.17869
142.1	1.4402	142.1	1.17864
142.2	1.4421	142.2	1.1786
142.3	1.446	142.3	1.17855
142.4	1.4467	142.4	1.1785
142.5	1.4444	142.5	1.17845
142.6	1.4426	142.6	1.1784
142.7	1.4456	142.7	1.17835
142.8	1.4457	142.8	1.17831
142.9	1.4503	142.9	1.17826
143	1.4526	143	1.17821
143.1	1.4544	143.1	1.17816
143.2	1.4554	143.2	1.17811
143.3	1.4617	143.3	1.17806
143.4	1.4607	143.4	1.17801
143.5	1.459	143.5	1.17797
143.6	1.4609	143.6	1.17792
143.7	1.4603	143.7	1.17787
143.8	1.4622	143.8	1.17782
143.9	1.4648	143.9	1.17777
144	1.4648	144	1.17772
144.1	1.4671	144.1	1.17768
144.2	1.4729	144.2	1.17763
144.3	1.4789	144.3	1.17758
144.4	1.481	144.4	1.17753
144.5	1.4759	144.5	1.17748
144.6	1.4734	144.6	1.17743
144.7	1.4687	144.7	1.17738
144.8	1.4641	144.8	1.17734
144.9	1.4637	144.9	1.17729
145	1.4655	145	1.17724
145.1	1.4684	145.1	1.17719
145.2	1.467	145.2	1.17714
145.3	1.4709	145.3	1.17709
145.4	1.4742	145.4	1.17705
145.5	1.4808	145.5	1.177
145.6	1.4884	145.6	1.17695
145.7	1.4835	145.7	1.1769
145.8	1.4851	145.8	1.17685
145.9	1.4894	145.9	1.1768
146	1.4847	146	1.17675
146.1	1.4786	146.1	1.17671
146.2	1.4824	146.2	1.17666
146.3	1.4812	146.3	1.17661
146.4	1.4825	146.4	1.17656
146.5	1.4842	146.5	1.17651
146.6	1.4893	146.6	1.17646
146.7	1.4908	146.7	1.17642
146.8	1.4897	146.8	1.17637
146.9	1.497	146.9	1.17632
147	1.4956	147	1.17627
147.1	1.4955	147.1	1.17622
147.2	1.4958	147.2	1.17617
147.3	1.495	147.3	1.17612
147.4	1.4986	147.4	1.17608
147.5	1.4995	147.5	1.17603
147.6	1.4975	147.6	1.17598
147.7	1.4999	147.7	1.17593
147.8	1.5063	147.8	1.17588
147.9	1.5111	147.9	1.17583
148	1.5082	148	1.17579
148.1	1.5074	148.1	1.17574
148.2	1.5058	148.2	1.17569
148.3	1.5103	148.3	1.17564
148.4	1.5125	148.4	1.17559
148.5	1.5147	148.5	1.17554
148.6	1.5219	148.6	1.1755
148.7	1.5295	148.7	1.17545
148.8	1.5325	148.8	1.1754
148.9	1.5327	148.9	1.17535
149	1.5327	149	1.1753
149.1	1.5368	149.1	1.17525
149.2	1.53449	149.2	1.17521
149.3		149.3	1.17516
149.4		149.4	1.17511
149.5		149.5	1.17506
149.6		149.6	1.17501
149.7		149.7	1.17496
149.8		149.8	1.17492
149.9		149.9	1.17487
150		150	1.17482
150.1		150.1	1.17482
150.2		150.2	1.18769
150.3		150.3	1.20055
150.4		150.4	1.21339
150.5		150.5	1.22621
150.6		150.6	1.23903
150.7		150.7	1.25182
150.8		150.8	1.26461
150.9		150.9	1.27738
151		151	1.29013
151.1		151.1	1.30287
151.2		151.2	1.3156
151.3		151.3	1.32831
151.4		151.4	1.341
151.5		151.5	1.35368
151.6		151.6	1.36635
151.7		151.7	1.379
151.8	1.24544	151.8	1.39164
151.9	1.24168	151.9	1.40426
152	1.22798	152	1.41687
152.1	1.22723	152.1	1.42947
152.2	1.21454	152.2	1.44205
152.3	1.22723	152.3	1.45461
152.4	1.22798	152.4	1.46716
152.5	1.24168	152.5	1.4797
152.6	1.24802	152.6	1.49222
152.7	1.25701	152.7	1.50473
152.8	1.28937	152.8	1.51722
152.9	1.2961	152.9	1.5297
153	1.2976	153	1.54216
153.1	1.31833	153.1	1.55461
153.2	1.32773	153.2	1.56705
153.3	1.33775	153.3	1.57947
153.4	1.35276	153.4	1.59187
153.5	1.36587	153.5	1.60427
153.6	1.38558	153.6	1.61664
153.7	1.39578	153.7	1.62901
153.8	1.39735	153.8	1.64135
153.9	1.40883	153.9	1.65369
154	1.41933	154	1.66601
154.1	1.44216	154.1	1.67831
154.2	1.46046	154.2	1.6906
154.3	1.46884	154.3	1.70288
154.4	1.48775	154.4	1.71514
154.5	1.51389	154.5	1.72739
154.6	1.52436	154.6	1.73962
154.7	1.53456	154.7	1.75184
154.8	1.54536	154.8	1.76404
154.9	1.56308	154.9	1.77623
155	1.57397	155	1.7884
155.1	1.58075	155.1	1.80057
155.2	1.58453	155.2	1.81271
155.3	1.59293	155.3	1.82484
155.4	1.60614	155.4	1.83696
155.5	1.61785	155.5	1.84906
155.6	1.62557	155.6	1.86115
155.7	1.63949	155.7	1.87323
155.8	1.64611	155.8	1.88529
155.9	1.67116	155.9	1.89733
156	1.67827	156	1.90936
156.1	1.69179	156.1	1.92138
156.2	1.70762	156.2	1.93338
156.3	1.72525	156.3	1.94537
156.4	1.73707	156.4	1.95734
156.5	1.75089	156.5	1.9693
156.6	1.76281	156.6	1.98125
156.7	1.77851	156.7	1.99318
156.8	1.78882	156.8	2.0051
156.9	1.80554	156.9	2.017
157	1.81526	157	2.02889
157.1	1.82637	157.1	2.04076
157.2	1.83739	157.2	2.05262
157.3	1.84829	157.3	2.06446
157.4	1.85969	157.4	2.07629
157.5	1.86689	157.5	2.08811
157.6	1.8803	157.6	2.09991
157.7	1.89273	157.7	2.1117
157.8	1.90224	157.8	2.12347
157.9	1.91485	157.9	2.13523
158	1.92196	158	2.14698
158.1	1.93788	158.1	2.15871
158.2	1.9511	158.2	2.17042
158.3	1.96421	158.3	2.18213
158.4	1.97724	158.4	2.19381
158.5	1.98726	158.5	2.20549
158.6	1.99588	158.6	2.21715
158.7	2.00471	158.7	2.22879
158.8	2.01843	158.8	2.24043
158.9	2.03145	158.9	2.25204
159	2.04197	159	2.26364
159.1	2.06254	159.1	2.27523
159.2	2.08078	159.2	2.28681
159.3	2.09642	159.3	2.29837
159.4	2.10165	159.4	2.30991
159.5	2.11719	159.5	2.32145
159.6	2.13451	159.6	2.33296
159.7	2.15836	159.7	2.34447
159.8	2.17911	159.8	2.35596
159.9	2.20446	159.9	2.36743
160	2.22569	160	2.37889
160.1	2.23502	160.1	2.39034
160.2	2.24204	160.2	2.40177
160.3	2.24809	160.3	2.41319
160.4	2.25924	160.4	2.42459
160.5	2.25645	160.5	2.43599
160.6	2.26545	160.6	2.44736
160.7	2.27016	160.7	2.45872
160.8	2.28942	160.8	2.47007
160.9	2.3085	160.9	2.4814
[truncated: 4,040 more rows]
