# Supplementary material for: Homo-BacPROTAC-induced degradation of ClpC1 as a strategy against drug-resistant mycobacteria
Source: Nat Commun. 2024 Mar 5;15:2005. doi: 10.1038/s41467-024-46218-7 (PMC10914731; doi:10.1038/s41467-024-46218-7)
Supplement: Supplementary file 4 — Source Data [file 41467_2024_46218_MOESM4_ESM.zip › SourceData/SuppFig7_Compound_17.xlsx]

## Sheet: 74134819_20211008x
Run 1; Ch 1; Fc 2-1 corr; Cy 22; 74134819; Conc 2.5 7.5 22.5 66.8 200 nM_X	Run 1; Ch 1; Fc 2-1 corr; Cy 22; 74134819; Conc 2.5 7.5 22.5 66.8 200 nM_Y	Run 1; Ch 1; Fc 2-1 corr; Cy 22; 74134819; Conc 2.5 7.5 22.5 66.8 200 nM; Fitted_X	Run 1; Ch 1; Fc 2-1 corr; Cy 22; 74134819; Conc 2.5 7.5 22.5 66.8 200 nM; Fitted_Y
-39.1	0.29	-39.1	0
-39	1.3319	-39	0
-38.9	-0.00875	-38.9	0
-38.8	-0.466429	-38.8	0
-38.7	0.0313	-38.7	0
-38.6	-0.23655	-38.6	0
-38.5	-0.30885	-38.5	0
-38.4	-0.303	-38.4	0
-38.3	-0.220402	-38.3	0
-38.2	-0.23045	-38.2	0
-38.1	-0.22045	-38.1	0
-38	-0.2662	-38	0
-37.9	-0.2367	-37.9	0
-37.8	-0.117452	-37.8	0
-37.7	-0.0142001	-37.7	0
-37.6	-0.11005	-37.6	0
-37.5	-1.20755	-37.5	0
-37.4	-0.32135	-37.4	0
-37.3	-0.315946	-37.3	0
-37.2	0.00420002	-37.2	0
-37.1	-1.5424	-37.1	0
-37	-1.2984	-37	0
-36.9	-0.1132	-36.9	0
-36.8	5.91841e-07	-36.8	0
-36.7	-0.0942	-36.7	0
-36.6	0.04065	-36.6	0
-36.5	-0.01705	-36.5	0
-36.4	-0.062	-36.4	0
-36.3	-0.111147	-36.3	0
-36.2	-0.09835	-36.2	0
-36.1	-0.11425	-36.1	0
-36	-0.0828	-36	0
-35.9	-0.0731	-35.9	0
-35.8	-0.0743997	-35.8	0
-35.7	-0.1004	-35.7	0
-35.6	-0.09655	-35.6	0
-35.5	-0.0882	-35.5	0
-35.4	-0.1056	-35.4	0
-35.3	-0.1155	-35.3	0
-35.2	-0.1065	-35.2	0
-35.1	-0.09295	-35.1	0
-35	-0.09795	-35	0
-34.9	-0.09365	-34.9	0
-34.8	-0.0902502	-34.8	0
-34.7	-0.0966	-34.7	0
-34.6	-0.0919	-34.6	0
-34.5	-0.09275	-34.5	0
-34.4	-0.09045	-34.4	0
-34.3	-0.0870501	-34.3	0
-34.2	-0.0899	-34.2	0
-34.1	-0.0879	-34.1	0
-34	-0.09105	-34	0
-33.9	-0.09595	-33.9	0
-33.8	-0.0939501	-33.8	0
-33.7	-0.0889	-33.7	0
-33.6	-0.0842	-33.6	0
-33.5	-0.07925	-33.5	0
-33.4	-0.08035	-33.4	0
-33.3	-0.0728501	-33.3	0
-33.2	-0.0734	-33.2	0
-33.1	-0.07715	-33.1	0
-33	-0.076	-33	0
-32.9	-0.07275	-32.9	0
-32.8	-0.0686001	-32.8	0
-32.7	-0.0682	-32.7	0
-32.6	-0.06965	-32.6	0
-32.5	-0.06645	-32.5	0
-32.4	-0.06945	-32.4	0
-32.3	-0.07255	-32.3	0
-32.2	-0.07225	-32.2	0
-32.1	-0.0677	-32.1	0
-32	-0.06845	-32	0
-31.9	-0.07445	-31.9	0
-31.8	-0.0761	-31.8	0
-31.7	-0.0754	-31.7	0
-31.6	-0.0773	-31.6	0
-31.5	-0.07825	-31.5	0
-31.4	-0.08185	-31.4	0
-31.3	-0.0856	-31.3	0
-31.2	-0.085	-31.2	0
-31.1	-0.0819	-31.1	0
-31	-0.082	-31	0
-30.9	-0.07755	-30.9	0
-30.8	-0.07705	-30.8	0
-30.7	-0.07445	-30.7	0
-30.6	-0.0769	-30.6	0
-30.5	-0.0824	-30.5	0
-30.4	-0.0832	-30.4	0
-30.3	-0.08045	-30.3	0
-30.2	-0.0792	-30.2	0
-30.1	-0.0783	-30.1	0
-30	-0.07905	-30	0
-29.9	-0.0844	-29.9	0
-29.8	-0.08495	-29.8	0
-29.7	-0.0857	-29.7	0
-29.6	-0.08325	-29.6	0
-29.5	-0.0785001	-29.5	0
-29.4	-0.0773	-29.4	0
-29.3	-0.0738	-29.3	0
-29.2	-0.07005	-29.2	0
-29.1	-0.06925	-29.1	0
-29	-0.0722	-29	0
-28.9	-0.0722	-28.9	0
-28.8	-0.0743	-28.8	0
-28.7	-0.07265	-28.7	0
-28.6	-0.0733	-28.6	0
-28.5	-0.07235	-28.5	0
-28.4	-0.07165	-28.4	0
-28.3	-0.0689	-28.3	0
-28.2	-0.07	-28.2	0
-28.1	-0.06835	-28.1	0
-28	-0.07385	-28	0
-27.9	-0.07595	-27.9	0
-27.8	-0.0709	-27.8	0
-27.7	-0.0707	-27.7	0
-27.6	-0.07345	-27.6	0
-27.5	-0.07195	-27.5	0
-27.4	-0.06985	-27.4	0
-27.3	-0.0677	-27.3	0
-27.2	-0.06955	-27.2	0
-27.1	-0.06705	-27.1	0
-27	-0.06405	-27	0
-26.9	-0.06245	-26.9	0
-26.8	-0.06495	-26.8	0
-26.7	-0.06745	-26.7	0
-26.6	-0.07145	-26.6	0
-26.5	-0.06915	-26.5	0
-26.4	-0.06625	-26.4	0
-26.3	-0.0663	-26.3	0
-26.2	-0.06215	-26.2	0
-26.1	-0.05345	-26.1	0
-26	-0.0562	-26	0
-25.9	-0.0526	-25.9	0
-25.8	-0.05325	-25.8	0
-25.7	-0.055	-25.7	0
-25.6	-0.05705	-25.6	0
-25.5	-0.05405	-25.5	0
-25.4	-0.05195	-25.4	0
-25.3	-0.04575	-25.3	0
-25.2	-0.0469	-25.2	0
-25.1	-0.05035	-25.1	0
-25	-0.04875	-25	0
-24.9	-0.0464	-24.9	0
-24.8	-0.05035	-24.8	0
-24.7	-0.04795	-24.7	0
-24.6	-0.04595	-24.6	0
-24.5	-0.0482	-24.5	0
-24.4	-0.0512	-24.4	0
-24.3	-0.0486	-24.3	0
-24.2	-0.0498	-24.2	0
-24.1	-0.04685	-24.1	0
-24	-0.0423	-24	0
-23.9	-0.0419	-23.9	0
-23.8	-0.03585	-23.8	0
-23.7	-0.03385	-23.7	0
-23.6	-0.0335	-23.6	0
-23.5	-0.03345	-23.5	0
-23.4	-0.0384	-23.4	0
-23.3	-0.0398	-23.3	0
-23.2	-0.04195	-23.2	0
-23.1	-0.0429	-23.1	0
-23	-0.04365	-23	0
-22.9	-0.04415	-22.9	0
-22.8	-0.0453	-22.8	0
-22.7	-0.04615	-22.7	0
-22.6	-0.04535	-22.6	0
-22.5	-0.0432501	-22.5	0
-22.4	-0.0468	-22.4	0
-22.3	-0.0468	-22.3	0
-22.2	-0.05175	-22.2	0
-22.1	-0.05205	-22.1	0
-22	-0.05375	-22	0
-21.9	-0.05385	-21.9	0
-21.8	-0.0471	-21.8	0
-21.7	-0.0428	-21.7	0
-21.6	-0.0415001	-21.6	0
-21.5	-0.0424	-21.5	0
-21.4	-0.0339	-21.4	0
-21.3	-0.03435	-21.3	0
-21.2	-0.0297	-21.2	0
-21.1	-0.0256001	-21.1	0
-21	-0.02685	-21	0
-20.9	-0.0323	-20.9	0
-20.8	-0.0416	-20.8	0
-20.7	-0.0528	-20.7	0
-20.6	-0.0690499	-20.6	0
-20.5	-0.0591002	-20.5	0
-20.4	-0.06175	-20.4	0
-20.3	-0.06215	-20.3	0
-20.2	-0.05915	-20.2	0
-20.1	-0.0531001	-20.1	0
-20	-0.0484501	-20	0
-19.9	-0.0498	-19.9	0
-19.8	-0.04665	-19.8	0
-19.7	-0.05	-19.7	0
-19.6	-0.0621999	-19.6	0
-19.5	-0.06755	-19.5	0
-19.4	-0.0624	-19.4	0
-19.3	-0.0649	-19.3	0
-19.2	-0.05985	-19.2	0
-19.1	-0.0594002	-19.1	0
-19	-0.05525	-19	0
-18.9	-0.06585	-18.9	0
-18.8	-0.07775	-18.8	0
-18.7	-0.075	-18.7	0
-18.6	-0.0735998	-18.6	0
-18.5	-0.0811998	-18.5	0
-18.4	-0.09545	-18.4	0
-18.3	-0.0922	-18.3	0
-18.2	-0.08585	-18.2	0
-18.1	-0.0925999	-18.1	0
-18	-0.0962001	-18	0
-17.9	-0.08665	-17.9	0
-17.8	-0.08445	-17.8	0
-17.7	-0.06855	-17.7	0
-17.6	-0.0686999	-17.6	0
-17.5	-0.0824999	-17.5	0
-17.4	-0.0957	-17.4	0
-17.3	-0.1082	-17.3	0
-17.2	-0.1233	-17.2	0
-17.1	-0.1101	-17.1	0
-17	-0.0970998	-17	0
-16.9	-0.10645	-16.9	0
-16.8	-0.1238	-16.8	0
-16.7	-0.12455	-16.7	0
-16.6	-0.13605	-16.6	0
-16.5	-0.1481	-16.5	0
-16.4	-0.1588	-16.4	0
-16.3	-0.1248	-16.3	0
-16.2	-0.12795	-16.2	0
-16.1	-0.1133	-16.1	0
-16	-0.10345	-16	0
-15.9	-0.0792	-15.9	0
-15.8	-0.10125	-15.8	0
-15.7	-0.115	-15.7	0
-15.6	-0.0778502	-15.6	0
-15.5	-0.0976998	-15.5	0
-15.4	-0.1149	-15.4	0
-15.3	-0.09235	-15.3	0
-15.2	-0.08495	-15.2	0
-15.1	-0.0805001	-15.1	0
-15	-0.05485	-15	0
-14.9	-0.03635	-14.9	0
-14.8	-0.0287	-14.8	0
-14.7	-0.0466	-14.7	0
-14.6	-0.0543001	-14.6	0
-14.5	-0.0697502	-14.5	0
-14.4	-0.05955	-14.4	0
-14.3	-0.0624	-14.3	0
-14.2	-0.03885	-14.2	0
-14.1	-0.0262504	-14.1	0
-14	-0.0336	-14	0
-13.9	-0.0381	-13.9	0
-13.8	-0.0656	-13.8	0
-13.7	-0.05595	-13.7	0
-13.6	-0.0710001	-13.6	0
-13.5	-0.06415	-13.5	0
-13.4	-0.06735	-13.4	0
-13.3	-0.0687	-13.3	0
-13.2	-0.07885	-13.2	0
-13.1	-0.0709001	-13.1	0
-13	-0.0644001	-13	0
-12.9	-0.0613	-12.9	0
-12.8	-0.05225	-12.8	0
-12.7	-0.05025	-12.7	0
-12.6	-0.05165	-12.6	0
-12.5	-0.0610999	-12.5	0
-12.4	-0.06765	-12.4	0
-12.3	-0.0725	-12.3	0
-12.2	-0.077	-12.2	0
-12.1	-0.0634501	-12.1	0
-12	-0.06765	-12	0
-11.9	-0.06495	-11.9	0
-11.8	-0.06795	-11.8	0
-11.7	-0.04495	-11.7	0
-11.6	-0.0338501	-11.6	0
-11.5	-0.0426999	-11.5	0
-11.4	-0.05325	-11.4	0
-11.3	-0.04595	-11.3	0
-11.2	-0.0503	-11.2	0
-11.1	-0.0397501	-11.1	0
-11	-0.0427999	-11	0
-10.9	-0.0413	-10.9	0
-10.8	-0.04485	-10.8	0
-10.7	-0.04005	-10.7	0
-10.6	-0.0388001	-10.6	0
-10.5	-0.0338	-10.5	0
-10.4	-0.03	-10.4	0
-10.3	-0.02825	-10.3	0
-10.2	-0.0293	-10.2	0
-10.1	-0.0301	-10.1	0
-10	-0.0336	-10	0
-9.9	-0.03265	-9.9	0
-9.8	-0.03225	-9.8	0
-9.7	-0.02825	-9.7	0
-9.6	-0.03225	-9.6	0
-9.5	-0.0331	-9.5	0
-9.4	-0.03255	-9.4	0
-9.3	-0.02785	-9.3	0
-9.2	-0.0277	-9.2	0
-9.1	-0.0230001	-9.1	0
-9	-0.01885	-9	0
-8.9	-0.0137	-8.9	0
-8.8	-0.0078	-8.8	0
-8.7	-0.00845	-8.7	0
-8.6	-0.0127499	-8.6	0
-8.5	-0.01775	-8.5	0
-8.4	-0.0178	-8.4	0
-8.3	-0.0144	-8.3	0
-8.2	-0.0139	-8.2	0
-8.1	-0.01435	-8.1	0
-8	-0.0199	-8	0
-7.9	-0.01925	-7.9	0
-7.8	-0.0102	-7.8	0
-7.7	-0.0088	-7.7	0
-7.6	-0.01295	-7.6	0
-7.5	-0.01165	-7.5	0
-7.4	-0.00955	-7.4	0
-7.3	-0.00515004	-7.3	0
-7.2	-0.00295	-7.2	0
-7.1	-0.00185	-7.1	0
-7	-0.0045	-7	0
-6.9	-0.00475	-6.9	0
-6.8	-0.00690005	-6.8	0
-6.7	-0.00295	-6.7	0
-6.6	-0.0023	-6.6	0
-6.5	-0.001	-6.5	0
-6.4	0.0012	-6.4	0
-6.3	0.00164999	-6.3	0
-6.2	0.00065	-6.2	0
-6.1	0.00135	-6.1	0
-6	-0.00045	-6	0
-5.9	0.00155	-5.9	0
-5.8	0.00109994	-5.8	0
-5.7	0.002	-5.7	0
-5.6	0.00265	-5.6	0
-5.5	-0.0015	-5.5	0
-5.4	0.00255	-5.4	0
-5.3	0.00489994	-5.3	0
-5.2	0.00455	-5.2	0
-5.1	0.0068	-5.1	0
-5	0.0061	-5	0
-4.9	0.01085	-4.9	0
-4.8	0.0114	-4.8	0
-4.7	0.0144	-4.7	0
-4.6	0.0113	-4.6	0
-4.5	0.0094	-4.5	0
-4.4	0.00495	-4.4	0
-4.3	0.00510001	-4.3	0
-4.2	0.0035	-4.2	0
-4.1	6.54836e-11	-4.1	0
-4	-0.0027	-4	0
-3.9	-0.0019	-3.9	0
-3.8	-0.000599947	-3.8	0
-3.7	0.0002	-3.7	0
-3.6	0.0038	-3.6	0
-3.5	0.0021	-3.5	0
-3.4	0.00365	-3.4	0
-3.3	-0.000700048	-3.3	0
-3.2	-0.00555	-3.2	0
-3.1	-0.00725	-3.1	0
-3	-0.007	-3	0
-2.9	-0.01135	-2.9	0
-2.8	-0.0129501	-2.8	0
-2.7	-0.00965	-2.7	0
-2.6	-0.0105	-2.6	0
-2.5	-0.0152	-2.5	0
-2.4	-0.02225	-2.4	0
-2.3	-0.0209	-2.3	0
-2.2	-0.02405	-2.2	0
-2.1	-0.02265	-2.1	0
-2	-0.0234	-2	0
-1.9	-0.02395	-1.9	0
-1.8	-0.02205	-1.8	0
-1.7	-0.0234	-1.7	0
-1.6	-0.03	-1.6	0
-1.5	-0.0273	-1.5	0
-1.4	-0.02835	-1.4	0
-1.3	-0.0339499	-1.3	0
-1.2	-0.0339499	-1.2	0
-1.1	-0.0339	-1.1	0
-1	-0.0339499	-1	0
-0.900002	-0.03395	-0.900002	0
-0.800003	-0.03705	-0.800003	0
-0.700001		-0.700001	0
-0.600002		-0.600002	0
-0.5		-0.5	0
-0.400002		-0.400002	0
-0.300003		-0.300003	0
-0.200001		-0.200001	0
-0.100002		-0.100002	0
0		0	0
0.0999985		0.0999985	0
0.199997		0.199997	0.000436541
0.299999		0.299999	0.000872905
0.399998		0.399998	0.00130906
0.5		0.5	0.00174504
0.599998		0.599998	0.0021808
0.699997		0.699997	0.00261638
0.799999		0.799999	0.00305178
0.899998		0.899998	0.00348696
1		1	0.00392197
1.1		1.1	0.00435678
1.2		1.2	0.00479139
1.3		1.3	0.00522582
1.4		1.4	0.00566004
1.5		1.5	0.00609409
1.6		1.6	0.00652793
1.7		1.7	0.00696158
1.8	-0.0123973	1.8	0.00739505
1.9	-0.0126502	1.9	0.00782831
2	-0.0128835	2	0.0082614
2.1	-0.0158063	2.1	0.00869428
2.2	-0.0160861	2.2	0.00912696
2.3	-0.0366276	2.3	0.00955947
2.4	-0.0387493	2.4	0.00999178
2.5	-0.0366276	2.5	0.0104239
2.6	-0.0463016	2.6	0.0108558
2.7	-0.0545639	2.7	0.0112876
2.8	-0.149707	2.8	0.0117191
2.9	-0.182274	2.9	0.0121504
3	-0.24201	3	0.0125816
3.1	-0.261798	3.1	0.0130126
3.2	-0.341449	3.2	0.0134434
3.3	-0.422654	3.3	0.013874
3.4	-0.471519	3.4	0.0143043
3.5	-0.520346	3.5	0.0147346
3.6	-0.583711	3.6	0.0151646
3.7	-0.639761	3.7	0.0155944
3.8	-0.665728	3.8	0.016024
3.9	-0.712417	3.9	0.0164535
4	-0.746439	4	0.0168827
4.1	-0.777565	4.1	0.0173118
4.2	-0.827009	4.2	0.0177406
4.3	-0.844994	4.3	0.0181693
4.4	-0.861043	4.4	0.0185978
4.5	-0.864092	4.5	0.0190261
4.6	-0.879587	4.6	0.0194542
4.7	-0.891655	4.7	0.0198822
4.8	-0.901822	4.8	0.0203099
4.9	-0.919092	4.9	0.0207374
5	-0.933126	5	0.0211648
5.1	-0.937508	5.1	0.021592
5.2	-0.940537	5.2	0.0220189
5.3	-0.933657	5.3	0.0224457
5.4	-0.949362	5.4	0.0228723
5.5	-0.949951	5.5	0.0232987
5.6	-0.953704	5.6	0.0237249
5.7	-0.946351	5.7	0.024151
5.8	-0.941487	5.8	0.0245768
5.9	-0.933784	5.9	0.0250024
6	-0.924632	6	0.0254279
6.1	-0.925604	6.1	0.0258532
6.2	-0.917319	6.2	0.0262783
6.3	-0.913797	6.3	0.0267032
6.4	-0.916686	6.4	0.0271279
6.5	-0.915809	6.5	0.0275524
6.6	-0.906079	6.6	0.0279767
6.7	-0.904569	6.7	0.0284009
6.8	-0.906574	6.8	0.0288248
6.9	-0.906491	6.9	0.0292486
7	-0.902347	7	0.0296722
7.1	-0.893505	7.1	0.0300956
7.2	-0.875702	7.2	0.0305188
7.3	-0.871014	7.3	0.0309418
7.4	-0.864844	7.4	0.0313646
7.5	-0.838612	7.5	0.0317873
7.6	-0.825705	7.6	0.0322097
7.7	-0.816756	7.7	0.032632
7.8	-0.800902	7.8	0.0330541
7.9	-0.78536	7.9	0.0334759
8	-0.759717	8	0.0338977
8.1	-0.745949	8.1	0.0343192
8.2	-0.72913	8.2	0.0347405
8.3	-0.714368	8.3	0.0351616
8.4	-0.70233	8.4	0.0355826
8.5	-0.671954	8.5	0.0360034
8.6	-0.668929	8.6	0.036424
8.7	-0.648294	8.7	0.0368443
8.8	-0.632427	8.8	0.0372646
8.9	-0.609985	8.9	0.0376846
9	-0.588603	9	0.0381044
9.1	-0.565359	9.1	0.0385241
9.2	-0.552452	9.2	0.0389435
9.3	-0.541374	9.3	0.0393628
9.4	-0.515674	9.4	0.0397819
9.5	-0.501394	9.5	0.0402008
9.6	-0.46372	9.6	0.0406196
9.7	-0.447513	9.7	0.0410381
9.8	-0.427847	9.8	0.0414564
9.9	-0.420717	9.9	0.0418746
10	-0.400103	10	0.0422926
10.1	-0.395646	10.1	0.0427104
10.2	-0.381635	10.2	0.043128
10.3	-0.380114	10.3	0.0435454
10.4	-0.35266	10.4	0.0439627
10.5	-0.337078	10.5	0.0443797
10.6	-0.307748	10.6	0.0447966
10.7	-0.296555	10.7	0.0452133
10.8	-0.285885	10.8	0.0456298
10.9	-0.260641	10.9	0.0460461
11	-0.259622	11	0.0464622
11.1	-0.227226	11.1	0.0468782
11.2	-0.207871	11.2	0.0472939
11.3	-0.194453	11.3	0.0477095
11.4	-0.161277	11.4	0.0481249
11.5	-0.160195	11.5	0.0485401
11.6	-0.165884	11.6	0.0489551
11.7	-0.135244	11.7	0.04937
11.8	-0.136251	11.8	0.0497846
11.9	-0.138961	11.9	0.0501991
12	-0.13547	12	0.0506134
12.1	-0.125154	12.1	0.0510275
12.2	-0.111797	12.2	0.0514414
12.3	-0.130784	12.3	0.0518552
12.4	-0.116606	12.4	0.0522687
12.5	-0.108374	12.5	0.0526821
12.6	-0.0903364	12.6	0.0530953
12.7	-0.0855091	12.7	0.0535083
12.8	-0.0729879	12.8	0.0539211
12.9	-0.0450942	12.9	0.0543337
13	-0.0197578	13	0.0547462
13.1	-0.0125691	13.1	0.0551585
13.2	0.0141948	13.2	0.0555706
13.3	0.0214403	13.3	0.0559825
13.4	0.0294661	13.4	0.0563942
13.5	0.0425902	13.5	0.0568057
13.6	0.0613294	13.6	0.0572171
13.7	0.0682857	13.7	0.0576283
13.8	0.0671416	13.8	0.0580393
13.9	0.0865581	13.9	0.0584501
14	0.0926521	14	0.0588607
14.1	0.106894	14.1	0.0592712
14.2	0.114035	14.2	0.0596814
14.3	0.122668	14.3	0.0600915
14.4	0.136152	14.4	0.0605014
14.5	0.14207	14.5	0.0609111
14.6	0.15064	14.6	0.0613207
14.7	0.153648	14.7	0.06173
14.8	0.16131	14.8	0.0621392
14.9	0.169679	14.9	0.0625482
15	0.177682	15	0.062957
15.1	0.187128	15.1	0.0633656
15.2	0.194424	15.2	0.0637741
15.3	0.20687	15.3	0.0641824
15.4	0.21306	15.4	0.0645904
15.5	0.212178	15.5	0.0649984
15.6	0.217807	15.6	0.0654061
15.7	0.224742	15.7	0.0658136
15.8	0.23032	15.8	0.066221
15.9	0.237946	15.9	0.0666282
16	0.248269	16	0.0670352
16.1	0.248185	16.1	0.067442
16.2	0.250395	16.2	0.0678486
16.3	0.251558	16.3	0.0682551
16.4	0.250015	16.4	0.0686614
16.5	0.256028	16.5	0.0690675
16.6	0.257275	16.6	0.0694734
16.7	0.256269	16.7	0.0698792
16.8	0.254826	16.8	0.0702847
16.9	0.250778	16.9	0.0706901
17	0.244258	17	0.0710953
17.1	0.244057	17.1	0.0715003
17.2	0.243055	17.2	0.0719052
17.3	0.241549	17.3	0.0723098
17.4	0.243954	17.4	0.0727143
17.5	0.238743	17.5	0.0731186
17.6	0.243589	17.6	0.0735228
17.7	0.253038	17.7	0.0739267
17.8	0.261454	17.8	0.0743305
17.9	0.260148	17.9	0.074734
18	0.260548	18	0.0751375
18.1	0.250181	18.1	0.0755407
18.2	0.253425	18.2	0.0759437
18.3	0.253725	18.3	0.0763466
18.4	0.256022	18.4	0.0767493
18.5	0.256022	18.5	0.0771518
18.6	0.256022	18.6	0.0775542
18.7	0.254298	18.7	0.0779563
18.8	0.253989	18.8	0.0783583
18.9	0.250622	18.9	0.0787601
19	0.247133	19	0.0791617
19.1	0.246327	19.1	0.0795632
19.2		19.2	0.0799644
19.3		19.3	0.0803655
19.4		19.4	0.0807664
19.5		19.5	0.0811672
19.6		19.6	0.0815677
19.7		19.7	0.0819681
19.8		19.8	0.0823683
19.9		19.9	0.0827683
20		20	0.0827683
20.1		20.1	0.0827358
20.2		20.2	0.0827033
20.3		20.3	0.0826709
20.4		20.4	0.0826384
20.5		20.5	0.082606
20.6		20.6	0.0825735
20.7		20.7	0.0825411
20.8		20.8	0.0825087
20.9		20.9	0.0824763
21		21	0.0824439
21.1		21.1	0.0824115
21.2		21.2	0.0823792
21.3		21.3	0.0823468
21.4		21.4	0.0823145
21.5		21.5	0.0822822
21.6		21.6	0.0822499
21.7	-0.2404	21.7	0.0822176
21.8	-0.24205	21.8	0.0821853
21.9	-0.2404	21.9	0.082153
22	-0.24005	22	0.0821208
22.1	-0.22305	22.1	0.0820885
22.2	-0.21395	22.2	0.0820563
22.3	-0.1842	22.3	0.0820241
22.4	-0.1684	22.4	0.0819919
22.5	-0.19495	22.5	0.0819597
22.6	-0.19745	22.6	0.0819275
22.7	-0.2083	22.7	0.0818953
22.8	-0.2136	22.8	0.0818632
22.9	-0.21815	22.9	0.081831
23	-0.21085	23	0.0817989
23.1	-0.21185	23.1	0.0817668
23.2	-0.1947	23.2	0.0817347
23.3	-0.18505	23.3	0.0817026
23.4	-0.1864	23.4	0.0816705
23.5	-0.1792	23.5	0.0816384
23.6	-0.17895	23.6	0.0816064
23.7	-0.17715	23.7	0.0815743
23.8	-0.1758	23.8	0.0815423
23.9	-0.1718	23.9	0.0815103
24	-0.16285	24	0.0814783
24.1	-0.16095	24.1	0.0814463
24.2	-0.15125	24.2	0.0814143
24.3	-0.1475	24.3	0.0813823
24.4	-0.14685	24.4	0.0813504
24.5	-0.1465	24.5	0.0813184
24.6	-0.14565	24.6	0.0812865
24.7	-0.1436	24.7	0.0812546
24.8	-0.1404	24.8	0.0812227
24.9	-0.1349	24.9	0.0811908
25	-0.13095	25	0.0811589
25.1	-0.12585	25.1	0.081127
25.2	-0.1209	25.2	0.0810952
25.3	-0.125	25.3	0.0810633
25.4	-0.1257	25.4	0.0810315
25.5	-0.12445	25.5	0.0809997
25.6	-0.12155	25.6	0.0809679
25.7	-0.11965	25.7	0.0809361
25.8	-0.11565	25.8	0.0809043
25.9	-0.1166	25.9	0.0808725
26	-0.1176	26	0.0808408
26.1	-0.11545	26.1	0.080809
26.2	-0.11595	26.2	0.0807773
26.3	-0.11055	26.3	0.0807456
26.4	-0.1102	26.4	0.0807139
26.5	-0.1063	26.5	0.0806822
26.6	-0.1022	26.6	0.0806505
26.7	-0.0977499	26.7	0.0806189
26.8	-0.0964999	26.8	0.0805872
26.9	-0.0940502	26.9	0.0805556
27	-0.0959502	27	0.0805239
27.1	-0.0957998	27.1	0.0804923
27.2	-0.0938999	27.2	0.0804607
27.3	-0.0892499	27.3	0.0804291
27.4	-0.0873501	27.4	0.0803975
27.5	-0.0894001	27.5	0.080366
27.6	-0.0912999	27.6	0.0803344
27.7	-0.0895999	27.7	0.0803029
27.8	-0.0863999	27.8	0.0802713
27.9	-0.0874002	27.9	0.0802398
28	-0.0852002	28	0.0802083
28.1	-0.0854998	28.1	0.0801768
28.2	-0.0807999	28.2	0.0801453
28.3	-0.07865	28.3	0.0801139
28.4	-0.0813001	28.4	0.0800824
28.5	-0.0825001	28.5	0.080051
28.6	-0.0871999	28.6	0.0800195
28.7	-0.0855498	28.7	0.0799881
28.8	-0.0865499	28.8	0.0799567
28.9	-0.0874501	28.9	0.0799253
29	-0.0867501	29	0.0798939
29.1	-0.0841499	29.1	0.0798626
29.2	-0.089	29.2	0.0798312
29.3	-0.0905	29.3	0.0797999
29.4	-0.0999004	29.4	0.0797685
29.5	-0.10585	29.5	0.0797372
29.6	-0.10245	29.6	0.0797059
29.7	-0.1012	29.7	0.0796746
29.8	-0.0919	29.8	0.0796433
29.9	-0.0973501	29.9	0.079612
30	-0.10085	30	0.0795808
30.1	-0.11525	30.1	0.0795495
30.2	-0.1144	30.2	0.0795183
30.3	0.1103	30.3	0.0794871
30.4	0.165251	30.4	0.0794559
30.5	-0.0142041	30.5	0.0794247
30.6	0.044604	30.6	0.0793935
30.7	-0.913348	30.7	0.0793623
30.8	0.162346	30.8	0.0793311
30.9	0.326453	30.9	0.0793
31	0.358986	31	0.0792689
31.1	0.102914	31.1	0.0792377
31.2	0.163847	31.2	0.0792066
31.3	0.0721544	31.3	0.0791755
31.4	0.0899498	31.4	0.0791444
31.5	0.117649	31.5	0.0791134
31.6	0.116301	31.6	0.0790823
31.7	0.109451	31.7	0.0790512
31.8	0.108351	31.8	0.0790202
31.9	0.126599	31.9	0.0789892
32	0.125449	32	0.0789582
32.1	0.113351	32.1	0.0789272
32.2	0.118801	32.2	0.0788962
32.3	-0.106399	32.3	0.0788652
32.4	-0.146751	32.4	0.0788342
32.5	0.0742497	32.5	0.0788033
32.6	0.0884503	32.6	0.0787723
32.7	0.260646	32.7	0.0787414
32.8	1.3613	32.8	0.0787105
32.9	0.499348	32.9	0.0786796
33	0.273882	33	0.0786487
33.1	-0.405932	33.1	0.0786178
33.2	-1.20092	33.2	0.0785869
33.3	-1.06085	33.3	0.0785561
33.4	-1.23652	33.4	0.0785252
33.5	-0.417803	33.5	0.0784944
33.6	-0.433497	33.6	0.0784636
33.7	-0.592395	33.7	0.0784328
33.8	-0.522901	33.8	0.078402
33.9	-0.441055	33.9	0.0783712
34	-0.567181	34	0.0783404
34.1	-0.0400692	34.1	0.0783096
34.2	0.169392	34.2	0.0782789
34.3	0.136402	34.3	0.0782482
34.4	0.0685499	34.4	0.0782174
34.5	0.0731	34.5	0.0781867
34.6	0.0831001	34.6	0.078156
34.7	0.0557509	34.7	0.0781253
34.8	0.0498005	34.8	0.0780947
34.9	0.0439501	34.9	0.078064
35	0.0494994	35	0.0780333
35.1	0.0359006	35.1	0.0780027
35.2	0.0466499	35.2	0.0779721
35.3	0.0503504	35.3	0.0779415
35.4	0.04475	35.4	0.0779109
35.5	0.0433999	35.5	0.0778803
35.6	0.0468001	35.6	0.0778497
35.7	0.0378003	35.7	0.0778191
35.8	0.0355001	35.8	0.0777886
35.9	0.0364998	35.9	0.077758
36	0.0362499	36	0.0777275
36.1	0.0301501	36.1	0.077697
36.2	0.0252003	36.2	0.0776665
36.3	0.0292	36.3	0.077636
36.4	0.02365	36.4	0.0776055
36.5	0.0252999	36.5	0.077575
36.6	0.0255001	36.6	0.0775446
36.7	0.0255001	36.7	0.0775141
36.8	0.0235501	36.8	0.0774837
36.9	0.0166499	36.9	0.0774532
37	0.0132999	37	0.0774228
37.1	0.00975011	37.1	0.0773924
37.2	0.00810021	37.2	0.077362
37.3	0.00695008	37.3	0.0773317
37.4	0.00719993	37.4	0.0773013
37.5	0.00784983	37.5	0.077271
37.6	0.00750016	37.6	0.0772406
37.7	0.00730006	37.7	0.0772103
37.8	0.00505013	37.8	0.07718
37.9	0.00574984	37.9	0.0771497
38	0.00314982	38	0.0771194
38.1	-0.00494981	38.1	0.0770891
38.2	-0.00559989	38.2	0.0770588
38.3	-0.00344992	38.3	0.0770286
38.4	-0.0072	38.4	0.0769983
38.5	-0.00560011	38.5	0.0769681
38.6	-0.0106499	38.6	0.0769379
38.7	-0.0140999	38.7	0.0769077
38.8	-0.0135	38.8	0.0768775
38.9	-0.0125	38.9	0.0768473
39	-0.0121501	39	0.0768171
39.1	-0.0137499	39.1	0.0767869
39.2	-0.0174999	39.2	0.0767568
39.3	-0.0158501	39.3	0.0767266
39.4	-0.0202001	39.4	0.0766965
39.5	-0.0211502	39.5	0.0766664
39.6	-0.0282999	39.6	0.0766363
39.7	-0.0272	39.7	0.0766062
39.8	-0.0269	39.8	0.0765761
39.9	-0.02715	39.9	0.0765461
40	-0.02215	40	0.076516
40.1	-0.0214499	40.1	0.076486
40.2	-0.0207999	40.2	0.0764559
40.3	-0.024	40.3	0.0764259
40.4	-0.0225501	40.4	0.0763959
40.5	-0.0242	40.5	0.0763659
40.6	-0.0249501	40.6	0.0763359
40.7	-0.02295	40.7	0.076306
40.8	-0.02215	40.8	0.076276
40.9	-0.02205	40.9	0.076246
41	-0.02215	41	0.0762161
41.1	-0.0203	41.1	0.0761862
41.2	-0.01855	41.2	0.0761563
41.3	-0.022	41.3	0.0761264
41.4	-0.0247001	41.4	0.0760965
41.5	-0.02455	41.5	0.0760666
41.6	-0.0254	41.6	0.0760367
41.7	-0.02315	41.7	0.0760069
41.8	-0.0216499	41.8	0.075977
41.9	-0.0220499	41.9	0.0759472
42	-0.0227501	42	0.0759174
42.1	-0.02305	42.1	0.0758876
42.2	-0.02085	42.2	0.0758578
42.3	-0.02355	42.3	0.075828
42.4	-0.02415	42.4	0.0757982
42.5	-0.02305	42.5	0.0757684
42.6	-0.0219	42.6	0.0757387
42.7	-0.0253	42.7	0.075709
42.8	-0.02315	42.8	0.0756792
42.9	-0.0238	42.9	0.0756495
43	-0.0198	43	0.0756198
43.1	-0.0193	43.1	0.0755901
43.2	-0.0173999	43.2	0.0755604
43.3	-0.0147	43.3	0.0755308
43.4	-0.0151999	43.4	0.0755011
43.5	-0.0119999	43.5	0.0754715
43.6	-0.0118501	43.6	0.0754418
43.7	-0.0133	43.7	0.0754122
43.8	-0.0138	43.8	0.0753826
43.9	-0.01435	43.9	0.075353
44	-0.01515	44	0.0753234
44.1	-0.0125	44.1	0.0752938
44.2	-0.0032501	44.2	0.0752643
44.3	-0.00315004	44.3	0.0752347
44.4	-0.00379993	44.4	0.0752052
44.5	-0.00239999	44.5	0.0751757
44.6	-0.00124999	44.6	0.0751461
44.7	-0.00104995	44.7	0.0751166
44.8	-0.00249999	44.8	0.0750871
44.9	-0.00280006	44.9	0.0750577
45	-0.00380004	45	0.0750282
45.1	-0.00364996	45.1	0.0749987
45.2	-0.00405005	45.2	0.0749693
45.3	-0.00455	45.3	0.0749398
45.4	-0.00159997	45.4	0.0749104
45.5	-0.000699937	45.5	0.074881
45.6	0.00349995	45.6	0.0748516
45.7	0.00104994	45.7	0.0748222
45.8	-0.00244993	45.8	0.0747928
45.9	-0.00374995	45.9	0.0747635
46	0.000250069	46	0.0747341
46.1	-0.00165008	46.1	0.0747048
46.2	-0.00200003	46.2	0.0746754
46.3	-0.00250003	46.3	0.0746461
46.4	0.00235	46.4	0.0746168
46.5	0.00139993	46.5	0.0745875
46.6	0.00230008	46.6	0.0745582
46.7	0.012	46.7	0.0745289
46.8	0.01535	46.8	0.0744997
46.9	0.01005	46.9	0.0744704
47	0.00245008	47	0.0744412
47.1	0.00174994	47.1	0.074412
47.2	0.00584985	47.2	0.0743827
47.3	-0.00734979	47.3	0.0743535
47.4	-0.00844986	47.4	0.0743243
47.5	-0.000249899	47.5	0.0742952
47.6	-0.00225012	47.6	0.074266
47.7	-0.00840006	47.7	0.0742368
47.8	-0.0103	47.8	0.0742077
47.9	-0.0086999	47.9	0.0741785
48	0.00225029	48	0.0741494
48.1	0.0121997	48.1	0.0741203
48.2	0.0215997	48.2	0.0740912
48.3	0.0333499	48.3	0.0740621
48.4	0.0291001	48.4	0.074033
48.5	0.0263006	48.5	0.074004
48.6	0.0399994	48.6	0.0739749
48.7	0.0482997	48.7	0.0739458
48.8	0.04725	48.8	0.0739168
48.9	0.0490501	48.9	0.0738878
49	0.0537497	49	0.0738588
49.1	0.0601003	49.1	0.0738298
49.2	0.0511003	49.2	0.0738008
49.3	0.0394998	49.3	0.0737718
49.4	0.0357495	49.4	0.0737428
49.5	0.0134993	49.5	0.0737139
49.6	-0.0179993	49.6	0.0736849
49.7	-0.0357994	49.7	0.073656
49.8	-0.0166005	49.8	0.0736271
49.9	0.01125	49.9	0.0735982
50	0.0128511	50	0.0735693
50.1	0.0415989	50.1	0.0735404
50.2	0.0457504	50.2	0.0735115
50.3	0.0480498	50.3	0.0734827
50.4	0.0368496	50.4	0.0734538
50.5	0.00249954	50.5	0.073425
50.6	-0.0288996	50.6	0.0733961
50.7	-0.03365	50.7	0.0733673
50.8	-0.0224003	50.8	0.0733385
50.9	0.0299001	50.9	0.0733097
51	0.0771499	51	0.0732809
51.1	0.1222	51.1	0.0732522
51.2	0.114951	51.2	0.0732234
51.3	0.13485	51.3	0.0731946
51.4	0.1421	51.4	0.0731659
51.5	0.148299	51.5	0.0731372
51.6	0.0831507	51.6	0.0731085
51.7	0.0454501	51.7	0.0730798
51.8	0.0474498	51.8	0.0730511
51.9	0.0493998	51.9	0.0730224
52	0.0398	52	0.0729937
52.1	0.04375	52.1	0.072965
52.2	0.0393002	52.2	0.0729364
52.3	0.0415001	52.3	0.0729078
52.4	0.0283	52.4	0.0728791
52.5	0.0361499	52.5	0.0728505
52.6	0.0360001	52.6	0.0728219
52.7	0.0153002	52.7	0.0727933
52.8	0.0237496	52.8	0.0727647
52.9	0.0078007	52.9	0.0727362
53	0.0159497	53	0.0727076
53.1	0.0152503	53.1	0.0726791
53.2	0.0179	53.2	0.0726505
53.3	0.0182502	53.3	0.072622
53.4	0.0114503	53.4	0.0725935
53.5	0.0263503	53.5	0.072565
53.6	0.0387997	53.6	0.0725365
53.7	0.0305	53.7	0.072508
53.8	0.03015	53.8	0.0724795
53.9	0.0325501	53.9	0.0724511
54	0.0421497	54	0.0724226
54.1	0.0269503	54.1	0.0723942
54.2	0.0259997	54.2	0.0723658
54.3	0.0192002	54.3	0.0723374
54.4	0.0246499	54.4	0.0723089
54.5	0.0270498	54.5	0.0722806
54.6	0.0245502	54.6	0.0722522
54.7	0.03335	54.7	0.0722238
54.8	0.0388999	54.8	0.0721955
54.9	0.0346498	54.9	0.0721671
55	0.0369501	55	0.0721388
55.1	0.0366999	55.1	0.0721104
55.2	0.0234001	55.2	0.0720821
55.3	0.0122001	55.3	0.0720538
55.4	0.00635022	55.4	0.0720255
55.5	0.0100499	55.5	0.0719973
55.6	0.00860011	55.6	0.071969
55.7	0.0286496	55.7	0.0719407
55.8	0.0496993	55.8	0.0719125
55.9	0.0462998	55.9	0.0718842
56	0.03745	56	0.071856
56.1	0.036	56.1	0.0718278
56.2	0.0344	56.2	0.0717996
56.3	0.0274501	56.3	0.0717714
56.4	0.0408501	56.4	0.0717432
56.5	0.0402001	56.5	0.0717151
56.6	0.0417499	56.6	0.0716869
56.7	0.0457496	56.7	0.0716588
56.8	0.0533499	56.8	0.0716306
56.9	0.0461501	56.9	0.0716025
57	0.0482501	57	0.0715744
57.1	0.0477499	57.1	0.0715463
57.2	0.03905	57.2	0.0715182
57.3	0.0317001	57.3	0.0714901
57.4	0.0291502	57.4	0.071462
57.5	0.0344	57.5	0.071434
57.6	0.03435	57.6	0.0714059
57.7	0.0355999	57.7	0.0713779
57.8	0.0389997	57.8	0.0713499
57.9	0.0446	57.9	0.0713218
58	0.0476001	58	0.0712938
58.1	0.0412999	58.1	0.0712658
58.2	0.0371999	58.2	0.0712379
58.3	0.0288	58.3	0.0712099
58.4	0.0282998	58.4	0.0711819
58.5	0.0184502	58.5	0.071154
58.6	0.0228998	58.6	0.071126
58.7	0.0206	58.7	0.0710981
58.8	0.02355	58.8	0.0710702
58.9	0.0194999	58.9	0.0710423
59	0.0152999	59	0.0710144
59.1	0.0224	59.1	0.0709865
59.2	0.0276001	59.2	0.0709587
59.3	0.0268502	59.3	0.0709308
59.4	0.0270999	59.4	0.0709029
59.5	0.0268003	59.5	0.0708751
59.6	0.0326497	59.6	0.0708473
59.7	0.0424998	59.7	0.0708195
59.8	0.04255	59.8	0.0707916
59.9	0.0464501	59.9	0.0707638
60	0.0470998	60	0.0707361
60.1	0.0433502	60.1	0.0707083
60.2	0.0468499	60.2	0.0706805
60.3	0.04985	60.3	0.0706528
60.4	0.0499501	60.4	0.070625
60.5	0.0526	60.5	0.0705973
60.6	0.0496	60.6	0.0705696
60.7	0.0527999	60.7	0.0705419
60.8	0.0496001	60.8	0.0705142
60.9	0.0485999	60.9	0.0704865
61	0.0439	61	0.0704588
61.1	0.04385	61.1	0.0704311
61.2	0.0409501	61.2	0.0704035
61.3	0.0391001	61.3	0.0703759
61.4	0.04175	61.4	0.0703482
61.5	0.0387499	61.5	0.0703206
61.6	0.0365501	61.6	0.070293
61.7	0.03335	61.7	0.0702654
61.8	0.0285501	61.8	0.0702378
61.9	0.027	61.9	0.0702102
62	0.0258999	62	0.0701827
62.1	0.0256501	62.1	0.0701551
62.2	0.02805	62.2	0.0701275
62.3	0.0231001	62.3	0.0701
62.4	0.02145	62.4	0.0700725
62.5	0.02235	62.5	0.070045
62.6	0.0238001	62.6	0.0700175
62.7	0.02355	62.7	0.06999
62.8	0.0261499	62.8	0.0699625
62.9	0.02445	62.9	0.069935
63	0.0246	63	0.0699076
63.1	0.0223	63.1	0.0698801
63.2	0.0260999	63.2	0.0698527
63.3	0.0263	63.3	0.0698253
63.4	0.02485	63.4	0.0697978
63.5	0.0261	63.5	0.0697704
63.6	0.02625	63.6	0.069743
63.7	0.02525	63.7	0.0697157
63.8	0.0302499	63.8	0.0696883
63.9	0.0339501	63.9	0.0696609
64	0.0344001	64	0.0696336
64.1	0.0346499	64.1	0.0696062
64.2	0.03195	64.2	0.0695789
64.3	0.0355499	64.3	0.0695516
64.4	0.0362999	64.4	0.0695243
64.5	0.03975	64.5	0.069497
64.6	0.0393	64.6	0.0694697
64.7	0.0346	64.7	0.0694424
64.8	0.03675	64.8	0.0694151
64.9	0.0335499	64.9	0.0693879
65	0.02845	65	0.0693606
65.1	0.0275001	65.1	0.0693334
65.2	0.0263	65.2	0.0693062
65.3	0.0240998	65.3	0.069279
65.4	0.0231999	65.4	0.0692518
65.5	0.0228	65.5	0.0692246
65.6	0.0202002	65.6	0.0691974
65.7	0.01665	65.7	0.0691702
65.8	0.0183001	65.8	0.0691431
65.9	0.0215999	65.9	0.0691159
66	0.0192	66	0.0690888
66.1	0.0173	66.1	0.0690617
66.2	0.01785	66.2	0.0690345
66.3	0.0225996	66.3	0.0690074
66.4	0.0243002	66.4	0.0689803
66.5	0.02945	66.5	0.0689533
66.6	0.0266002	66.6	0.0689262
66.7	0.02795	66.7	0.0688991
66.8	0.0245002	66.8	0.0688721
66.9	0.0183501	66.9	0.068845
67	0.0194	67	0.068818
67.1	0.0188501	67.1	0.068791
67.2	0.01695	67.2	0.068764
67.3	0.0179501	67.3	0.068737
67.4	0.0213498	67.4	0.06871
67.5	0.0192	67.5	0.068683
67.6	0.0222501	67.6	0.068656
67.7	0.0187	67.7	0.0686291
67.8	0.0139001	67.8	0.0686021
67.9	0.0100998	67.9	0.0685752
68	0.00995	68	0.0685483
68.1	0.00875011	68.1	0.0685213
68.2	0.0125	68.2	0.0684944
68.3	0.01275	68.3	0.0684675
68.4	0.00529994	68.4	0.0684407
68.5	0.00515001	68.5	0.0684138
68.6	0.00469991	68.6	0.0683869
68.7	0.0049	68.7	0.0683601
68.8	0.00529997	68.8	0.0683332
68.9	0.00709965	68.9	0.0683064
69	0.00584999	69	0.0682796
69.1	-0.000999719	69.1	0.0682528
69.2	-0.0043	69.2	0.068226
69.3	-0.00489993	69.3	0.0681992
69.4	-0.00885025	69.4	0.0681724
69.5	-0.017	69.5	0.0681456
69.6	-0.0241997	69.6	0.0681189
69.7	-0.02565	69.7	0.0680921
69.8	-0.0317497	69.8	0.0680654
69.9	-0.0308003	69.9	0.0680387
70	-0.0346	70	0.068012
70.1	-0.0354502	70.1	0.0679853
70.2	-0.0399	70.2	0.0679586
70.3	-0.03925	70.3	0.0679319
70.4	-0.0432002	70.4	0.0679052
70.5	-0.0456	70.5	0.0678785
70.6	-0.0442	70.6	0.0678519
70.7	-0.0476	70.7	0.0678253
70.8	-0.0460001	70.8	0.0677986
70.9	-0.0458497	70.9	0.067772
71	-0.04285	71	0.0677454
71.1	-0.0378004	71.1	0.0677188
71.2	-0.0317	71.2	0.0676922
71.3	-0.0324001	71.3	0.0676656
71.4	-0.0240498	71.4	0.0676391
71.5	-0.02465	71.5	0.0676125
71.6	-0.0272001	71.6	0.067586
71.7	-0.02765	71.7	0.0675594
71.8	-0.0241002	71.8	0.0675329
71.9	-0.0253498	71.9	0.0675064
72	-0.0219	72	0.0674799
72.1	-0.0181001	72.1	0.0674534
72.2	-0.0175	72.2	0.0674269
72.3	-0.0148501	72.3	0.0674004
72.4	-0.0178497	72.4	0.0673739
72.5	-0.0119	72.5	0.0673475
72.6	-0.0126499	72.6	0.0673211
72.7	-0.0116	72.7	0.0672946
72.8	-0.0154999	72.8	0.0672682
72.9	-0.0133999	72.9	0.0672418
73	-0.01535	73	0.0672154
73.1	-0.0215999	73.1	0.067189
73.2	-0.01645	73.2	0.0671626
73.3	-0.0205003	73.3	0.0671362
73.4	-0.00994991	73.4	0.0671099
73.5	-0.0065	73.5	0.0670835
73.6	-0.00964999	73.6	0.0670572
73.7	-0.00964999	73.7	0.0670309
73.8	-0.00964993	73.8	0.0670045
73.9	-0.00964999	73.9	0.0669782
74	-0.00964993	74	0.0669519
74.1	-0.00964999	74.1	0.0669256
74.2	-0.00964993	74.2	0.0668994
74.3		74.3	0.0668731
74.4		74.4	0.0668468
74.5		74.5	0.0668206
74.6		74.6	0.0667944
74.7		74.7	0.0667681
74.8		74.8	0.0667419
74.9		74.9	0.0667157
75		75	0.0666895
75.1		75.1	0.0666895
75.2		75.2	0.0679627
75.3		75.3	0.0692353
75.4		75.4	0.0705072
75.5		75.5	0.0717783
75.6		75.6	0.0730488
75.7		75.7	0.0743185
75.8		75.8	0.0755876
75.9		75.9	0.076856
76		76	0.0781237
76.1		76.1	0.0793907
76.2		76.2	0.080657
76.3		76.3	0.0819226
76.4		76.4	0.0831876
76.5		76.5	0.0844518
76.6		76.6	0.0857153
76.7		76.7	0.0869782
76.8	0.0333975	76.8	0.0882403
76.9	0.0349832	76.9	0.0895019
77	0.0369258	77	0.0907627
77.1	0.037756	77.1	0.0920228
77.2	0.037756	77.2	0.0932822
77.3	0.037756	77.3	0.0945409
77.4	0.0535446	77.4	0.095799
77.5	0.0592793	77.5	0.0970564
77.6	0.0546401	77.6	0.098313
77.7	0.0453417	77.7	0.099569
77.8	0.0422636	77.8	0.100824
77.9	0.0370825	77.9	0.102079
78	0.0471732	78	0.103333
78.1	0.0250024	78.1	0.104586
78.2	0.00784469	78.2	0.105839
78.3	0.00286301	78.3	0.107091
78.4	0.00047795	78.4	0.108342
78.5	-0.00606494	78.5	0.109592
78.6	-0.0123534	78.6	0.110842
78.7	-0.0247978	78.7	0.112091
78.8	-0.0296902	78.8	0.11334
78.9	-0.0353754	78.9	0.114588
79	-0.0408651	79	0.115835
79.1	-0.0429524	79.1	0.117081
79.2	-0.0493446	79.2	0.118327
79.3	-0.0547927	79.3	0.119572
79.4	-0.0618966	79.4	0.120817
79.5	-0.0644486	79.5	0.12206
79.6	-0.063294	79.6	0.123303
79.7	-0.0652386	79.7	0.124546
79.8	-0.0683357	79.8	0.125787
79.9	-0.0603227	79.9	0.127028
80	-0.0622591	80	0.128269
80.1	-0.0658453	80.1	0.129508
80.2	-0.0727825	80.2	0.130747
80.3	-0.0754675	80.3	0.131986
80.4	-0.0800098	80.4	0.133223
80.5	-0.086953	80.5	0.13446
80.6	-0.0905412	80.6	0.135697
80.7	-0.0932811	80.7	0.136932
80.8	-0.0978188	80.8	0.138167
80.9	-0.104662	80.9	0.139401
81	-0.107404	81	0.140635
81.1	-0.110448	81.1	0.141868
81.2	-0.118694	81.2	0.1431
81.3	-0.121831	81.3	0.144332
81.4	-0.124519	81.4	0.145563
81.5	-0.126059	81.5	0.146793
81.6	-0.129199	81.6	0.148022
81.7	-0.133241	81.7	0.149251
81.8	-0.135231	81.8	0.15048
81.9	-0.13882	81.9	0.151707
82	-0.137307	82	0.152934
82.1	-0.137398	82.1	0.15416
82.2	-0.138038	82.2	0.155386
82.3	-0.13997	82.3	0.156611
82.4	-0.13881	82.4	0.157835
82.5	-0.136047	82.5	0.159058
82.6	-0.129726	82.6	0.160281
82.7	-0.12776	82.7	0.161504
82.8	-0.128806	82.8	0.162725
82.9	-0.126699	82.9	0.163946
83	-0.12274	83	0.165166
83.1	-0.11913	83.1	0.166386
83.2	-0.120876	83.2	0.167605
83.3	-0.117615	83.3	0.168823
83.4	-0.116661	83.4	0.17004
83.5	-0.113207	83.5	0.171257
83.6	-0.111357	83.6	0.172474
83.7	-0.111354	83.7	0.173689
83.8	-0.111553	83.8	0.174904
83.9	-0.10885	83.9	0.176118
84	-0.108798	84	0.177332
84.1	-0.108745	84.1	0.178545
84.2	-0.102939	84.2	0.179757
84.3	-0.103541	84.3	0.180969
84.4	-0.104095	84.4	0.18218
84.5	-0.104298	84.5	0.18339
84.6	-0.0993973	84.6	0.184599
84.7	-0.0953476	84.7	0.185808
84.8	-0.0964047	84.8	0.187017
84.9	-0.0932523	84.9	0.188224
85	-0.0905031	85	0.189431
85.1	-0.0934133	85.1	0.190638
85.2	-0.089714	85.2	0.191843
85.3	-0.087823	85.3	0.193048
85.4	-0.0841257	85.4	0.194253
85.5	-0.0839418	85.5	0.195456
85.6	-0.0773537	85.6	0.196659
85.7	-0.0729084	85.7	0.197862
85.8	-0.0743258	85.8	0.199063
85.9	-0.0739951	85.9	0.200265
86	-0.0768233	86	0.201465
86.1	-0.0753472	86.1	0.202665
86.2	-0.0735739	86.2	0.203864
86.3	-0.068597	86.3	0.205062
86.4	-0.0670199	86.4	0.20626
86.5	-0.0641937	86.5	0.207457
86.6	-0.0607655	86.6	0.208654
86.7	-0.0563855	86.7	0.209849
86.8	-0.055162	86.8	0.211045
86.9	-0.0497305	86.9	0.212239
87	-0.0402964	87	0.213433
87.1	-0.0338217	87.1	0.214626
87.2	-0.0325524	87.2	0.215819
87.3	-0.0301872	87.3	0.217011
87.4	-0.0234125	87.4	0.218202
87.5	-0.024655	87.5	0.219393
87.6	-0.0227886	87.6	0.220583
87.7	-0.0260385	87.7	0.221772
87.8	-0.0188672	87.8	0.222961
87.9	-0.0159995	87.9	0.224149
88	-0.0118904	88	0.225336
88.1	-0.00983639	88.1	0.226523
88.2	-0.0116855	88.2	0.227709
88.3	-0.011375	88.3	0.228894
88.4	-0.00145917	88.4	0.230079
88.5	0.00610114	88.5	0.231263
88.6	0.0026452	88.6	0.232447
88.7	-7.95939e-06	88.7	0.23363
88.8	0.00253803	88.8	0.234812
88.9	0.00779525	88.9	0.235994
89	0.0122011	89	0.237174
89.1	0.0120511	89.1	0.238355
89.2	0.0126067	89.2	0.239534
89.3	0.0140056	89.3	0.240713
89.4	0.0176528	89.4	0.241892
89.5	0.0217538	89.5	0.243069
89.6	0.0248972	89.6	0.244246
89.7	0.0243934	89.7	0.245423
89.8	0.0288957	89.8	0.246599
89.9	0.0310838	89.9	0.247774
90	0.0347829	90	0.248948
90.1	0.0451325	90.1	0.250122
90.2	0.0512284	90.2	0.251295
90.3	0.0541219	90.3	0.252468
90.4	0.0598645	90.4	0.25364
90.5	0.0641026	90.5	0.254811
90.6	0.0644876	90.6	0.255982
90.7	0.0671721	90.7	0.257152
90.8	0.0718105	90.8	0.258321
90.9	0.0759006	90.9	0.25949
91	0.0795859	91	0.260658
91.1	0.0820679	91.1	0.261826
91.2	0.0881051	91.2	0.262992
91.3	0.092883	91.3	0.264159
91.4	0.0949138	91.4	0.265324
91.5	0.0973483	91.5	0.266489
91.6	0.102333	91.6	0.267653
91.7	0.108265	91.7	0.268817
91.8	0.11109	91.8	0.26998
91.9	0.116121	91.9	0.271142
92	0.112492	92	0.272304
92.1	0.110463	92.1	0.273465
92.2	0.109096	92.2	0.274626
92.3	0.11033	92.3	0.275786
92.4	0.112908	92.4	0.276945
92.5	0.114283	92.5	0.278103
92.6	0.110506	92.6	0.279261
92.7	0.112288	92.7	0.280419
92.8	0.112264	92.8	0.281575
92.9	0.113484	92.9	0.282732
93	0.117106	93	0.283887
93.1	0.120136	93.1	0.285042
93.2	0.128861	93.2	0.286196
93.3	0.123179	93.3	0.287349
93.4	0.130257	93.4	0.288502
93.5	0.131052	93.5	0.289655
93.6	0.134103	93.6	0.290806
93.7	0.134795	93.7	0.291957
93.8	0.134639	93.8	0.293108
93.9	0.134599	93.9	0.294258
94	0.134514	94	0.295407
94.1	0.134103	94.1	0.296555
94.2		94.2	0.297703
94.3		94.3	0.29885
94.4		94.4	0.299997
94.5		94.5	0.301143
94.6		94.6	0.302288
94.7		94.7	0.303433
94.8		94.8	0.304577
94.9		94.9	0.304577
95		95	0.304458
95.1		95.1	0.304338
95.2		95.2	0.304218
95.3		95.3	0.304099
95.4		95.4	0.303979
95.5		95.5	0.30386
95.6		95.6	0.303741
95.7		95.7	0.303621
95.8		95.8	0.303502
95.9		95.9	0.303383
96		96	0.303264
96.1		96.1	0.303145
96.2		96.2	0.303025
96.3		96.3	0.302906
96.4		96.4	0.302787
96.5		96.5	0.302668
96.6		96.6	0.30255
96.7	-0.0644504	96.7	0.302431
96.8	-0.0580996	96.8	0.302312
96.9	-0.0544991	96.9	0.302193
97	-0.0448498	97	0.302074
97.1	-0.0412998	97.1	0.301956
97.2	-0.0412998	97.2	0.301837
97.3	-0.0412998	97.3	0.301719
97.4	-0.0544991	97.4	0.3016
97.5	-0.0425998	97.5	0.301482
97.6	-0.0361494	97.6	0.301363
97.7	-0.0351002	97.7	0.301245
97.8	-0.0292997	97.8	0.301126
97.9	-0.0366995	97.9	0.301008
98	-0.0314	98	0.30089
98.1	-0.0225501	98.1	0.300772
98.2	-0.01945	98.2	0.300654
98.3	-0.01455	98.3	0.300535
98.4	-0.0124495	98.4	0.300417
98.5	-0.0128498	98.5	0.300299
98.6	-0.00764999	98.6	0.300181
98.7	-0.00594982	98.7	0.300063
98.8	0.00304981	98.8	0.299946
98.9	0.00960018	98.9	0.299828
99	0.0156501	99	0.29971
99.1	0.0118505	99.1	0.299592
99.2	0.0217999	99.2	0.299475
99.3	0.0201001	99.3	0.299357
99.4	0.0230502	99.4	0.299239
99.5	0.0276501	99.5	0.299122
99.6	0.0376999	99.6	0.299004
99.7	0.0403996	99.7	0.298887
99.8	0.0381004	99.8	0.298769
99.9	0.0414502	99.9	0.298652
100	0.0445002	100	0.298535
100.1	0.0492502	100.1	0.298417
100.2	0.0563498	100.2	0.2983
100.3	0.0594002	100.3	0.298183
100.4	0.0587001	100.4	0.298066
100.5	0.0540504	100.5	0.297949
100.6	0.0609502	100.6	0.297832
100.7	0.0686998	100.7	0.297715
100.8	0.0711002	100.8	0.297598
100.9	0.07875	100.9	0.297481
101	0.0824001	101	0.297364
101.1	0.0831504	101.1	0.297247
101.2	0.0852998	101.2	0.29713
101.3	0.0907002	101.3	0.297014
101.4	0.0951501	101.4	0.296897
101.5	0.09975	101.5	0.29678
101.6	0.10495	101.6	0.296664
101.7	0.1107	101.7	0.296547
101.8	0.11455	101.8	0.296431
101.9	0.1211	101.9	0.296314
102	0.1219	102	0.296198
102.1	0.12475	102.1	0.296082
102.2	0.1242	102.2	0.295965
102.3	0.12525	102.3	0.295849
102.4	0.12795	102.4	0.295733
102.5	0.12795	102.5	0.295617
102.6	0.12965	102.6	0.295501
102.7	0.1361	102.7	0.295384
102.8	0.13745	102.8	0.295268
102.9	0.14175	102.9	0.295152
103	0.1477	103	0.295037
103.1	0.15335	103.1	0.294921
103.2	0.15065	103.2	0.294805
103.3	0.1523	103.3	0.294689
103.4	0.1553	103.4	0.294573
103.5	0.15365	103.5	0.294457
103.6	0.15365	103.6	0.294342
103.7	0.16245	103.7	0.294226
103.8	0.16755	103.8	0.294111
103.9	0.16565	103.9	0.293995
104	0.17775	104	0.29388
104.1	0.17735	104.1	0.293764
104.2	0.17995	104.2	0.293649
104.3	0.1828	104.3	0.293533
104.4	0.1939	104.4	0.293418
104.5	0.2097	104.5	0.293303
104.6	0.2147	104.6	0.293188
104.7	0.20955	104.7	0.293072
104.8	0.20605	104.8	0.292957
104.9	0.209851	104.9	0.292842
105	0.193251	105	0.292727
105.1	0.176251	105.1	0.292612
105.2	0.16105	105.2	0.292497
105.3	0.1522	105.3	0.292382
105.4	0.8234	105.4	0.292267
105.5	0.265051	105.5	0.292153
105.6	-1.58265	105.6	0.292038
105.7	0.435708	105.7	0.291923
105.8	0.483192	105.8	0.291809
105.9	0.629843	105.9	0.291694
106	0.929075	106	0.291579
106.1	0.167915	106.1	0.291465
106.2	0.348493	106.2	0.29135
106.3	0.320607	106.3	0.291236
106.4	0.389697	106.4	0.291121
106.5	0.310709	106.5	0.291007
106.6	0.319253	106.6	0.290893
106.7	0.3168	106.7	0.290778
106.8	0.33915	106.8	0.290664
106.9	0.35975	106.9	0.29055
107	0.3803	107	0.290436
107.1	0.375302	107.1	0.290322
107.2	0.414149	107.2	0.290208
107.3	0.329151	107.3	0.290094
107.4	0.145801	107.4	0.28998
107.5	0.558901	107.5	0.289866
107.6	0.591543	107.6	0.289752
107.7	0.728149	107.7	0.289638
107.8	1.09525	107.8	0.289524
107.9	0.911502	107.9	0.289411
108	-0.0436953	108	0.289297
108.1	0.451148	108.1	0.289183
108.2	0.668609	108.2	0.28907
108.3	0.964541	108.3	0.288956
108.4	-0.584977	108.4	0.288843
108.5	-1.20879	108.5	0.288729
108.6	-0.543201	108.6	0.288616
108.7	-0.0302343	108.7	0.288502
108.8	0.273634	108.8	0.288389
108.9	0.352051	108.9	0.288276
109	0.215263	109	0.288163
109.1	0.185552	109.1	0.288049
109.2	0.142198	109.2	0.287936
109.3	0.129352	109.3	0.287823
109.4	0.1589	109.4	0.28771
109.5	0.1576	109.5	0.287597
109.6	0.17035	109.6	0.287484
109.7	0.158349	109.7	0.287371
109.8	0.152801	109.8	0.287258
109.9	0.1566	109.9	0.287145
110	0.167649	110	0.287033
110.1	0.1605	110.1	0.28692
110.2	0.1636	110.2	0.286807
110.3	0.16365	110.3	0.286695
110.4	0.162351	110.4	0.286582
110.5	0.153551	110.5	0.286469
110.6	0.16225	110.6	0.286357
110.7	0.167149	110.7	0.286244
110.8	0.166951	110.8	0.286132
110.9	0.16695	110.9	0.286019
111	0.1633	111	0.285907
111.1	0.164451	111.1	0.285795
111.2	0.1716	111.2	0.285683
111.3	0.1785	111.3	0.28557
111.4	0.1812	111.4	0.285458
111.5	0.18105	111.5	0.285346
111.6	0.1767	111.6	0.285234
111.7	0.1804	111.7	0.285122
111.8	0.17835	111.8	0.28501
111.9	0.1776	111.9	0.284898
112	0.18045	112	0.284786
112.1	0.1738	112.1	0.284674
112.2	0.1682	112.2	0.284562
112.3	0.1701	112.3	0.284451
112.4	0.1736	112.4	0.284339
112.5	0.17325	112.5	0.284227
112.6	0.18075	112.6	0.284115
112.7	0.18395	112.7	0.284004
112.8	0.18745	112.8	0.283892
112.9	0.18855	112.9	0.283781
113	0.1859	113	0.283669
113.1	0.18225	113.1	0.283558
113.2	0.18095	113.2	0.283446
113.3	0.17885	113.3	0.283335
113.4	0.1758	113.4	0.283224
113.5	0.17465	113.5	0.283113
113.6	0.17595	113.6	0.283001
113.7	0.1762	113.7	0.28289
113.8	0.1764	113.8	0.282779
113.9	0.1739	113.9	0.282668
114	0.1705	114	0.282557
114.1	0.1728	114.1	0.282446
114.2	0.17785	114.2	0.282335
114.3	0.1754	114.3	0.282224
114.4	0.17875	114.4	0.282113
114.5	0.18135	114.5	0.282002
114.6	0.18405	114.6	0.281892
114.7	0.1901	114.7	0.281781
114.8	0.1895	114.8	0.28167
114.9	0.18875	114.9	0.28156
115	0.19075	115	0.281449
115.1	0.19035	115.1	0.281338
115.2	0.1924	115.2	0.281228
115.3	0.1953	115.3	0.281117
115.4	0.19355	115.4	0.281007
115.5	0.19525	115.5	0.280897
115.6	0.19075	115.6	0.280786
115.7	0.1938	115.7	0.280676
115.8	0.1944	115.8	0.280566
115.9	0.1937	115.9	0.280456
116	0.18975	116	0.280345
116.1	0.18885	116.1	0.280235
116.2	0.1895	116.2	0.280125
116.3	0.19105	116.3	0.280015
116.4	0.19705	116.4	0.279905
116.5	0.1992	116.5	0.279795
116.6	0.2016	116.6	0.279685
116.7	0.2037	116.7	0.279575
116.8	0.20505	116.8	0.279466
116.9	0.2074	116.9	0.279356
117	0.20525	117	0.279246
117.1	0.20505	117.1	0.279136
117.2	0.2049	117.2	0.279027
117.3	0.20385	117.3	0.278917
117.4	0.2052	117.4	0.278808
117.5	0.20665	117.5	0.278698
117.6	0.21235	117.6	0.278589
117.7	0.21645	117.7	0.278479
117.8	0.21855	117.8	0.27837
117.9	0.22095	117.9	0.27826
118	0.2222	118	0.278151
118.1	0.22	118.1	0.278042
118.2	0.22185	118.2	0.277933
118.3	0.2223	118.3	0.277823
118.4	0.22615	118.4	0.277714
118.5	0.2263	118.5	0.277605
118.6	0.2228	118.6	0.277496
118.7	0.2211	118.7	0.277387
118.8	0.21685	118.8	0.277278
118.9	0.2171	118.9	0.277169
119	0.215	119	0.27706
119.1	0.2133	119.1	0.276952
119.2	0.2145	119.2	0.276843
119.3	0.22405	119.3	0.276734
119.4	0.22755	119.4	0.276625
119.5	0.22455	119.5	0.276517
119.6	0.2268	119.6	0.276408
119.7	0.22835	119.7	0.2763
119.8	0.2319	119.8	0.276191
119.9	0.2341	119.9	0.276082
120	0.23695	120	0.275974
120.1	0.2378	120.1	0.275866
120.2	0.23675	120.2	0.275757
120.3	0.23755	120.3	0.275649
120.4	0.23395	120.4	0.275541
120.5	0.22215	120.5	0.275432
120.6	0.2209	120.6	0.275324
120.7	0.21945	120.7	0.275216
120.8	0.211	120.8	0.275108
120.9	0.21	120.9	0.275
121	0.20165	121	0.274892
121.1	0.20685	121.1	0.274784
121.2	0.20565	121.2	0.274676
121.3	0.2036	121.3	0.274568
121.4	0.19855	121.4	0.27446
121.5	0.1954	121.5	0.274352
121.6	0.19635	121.6	0.274245
121.7	0.19495	121.7	0.274137
121.8	0.2029	121.8	0.274029
121.9	0.2019	121.9	0.273922
122	0.19195	122	0.273814
122.1	0.1874	122.1	0.273706
122.2	0.18835	122.2	0.273599
122.3	0.18505	122.3	0.273491
122.4	0.18575	122.4	0.273384
122.5	0.187449	122.5	0.273277
122.6	0.18555	122.6	0.273169
122.7	0.18695	122.7	0.273062
122.8	0.1908	122.8	0.272955
122.9	0.18325	122.9	0.272848
123	0.1561	123	0.27274
123.1	0.144	123.1	0.272633
123.2	0.1208	123.2	0.272526
123.3	0.1129	123.3	0.272419
123.4	0.1266	123.4	0.272312
123.5	0.14835	123.5	0.272205
123.6	0.189649	123.6	0.272098
123.7	0.23015	123.7	0.271991
123.8	0.2527	123.8	0.271884
123.9	0.267	123.9	0.271778
124	0.26605	124	0.271671
124.1	0.2585	124.1	0.271564
124.2	0.236999	124.2	0.271457
124.3	0.204901	124.3	0.271351
124.4	0.201551	124.4	0.271244
124.5	0.21945	124.5	0.271138
124.6	0.20225	124.6	0.271031
124.7	0.215751	124.7	0.270925
124.8	0.210949	124.8	0.270818
124.9	0.2039	124.9	0.270712
125	0.2147	125	0.270606
125.1	0.219851	125.1	0.270499
125.2	0.237351	125.2	0.270393
125.3	0.243099	125.3	0.270287
125.4	0.221101	125.4	0.270181
125.5	0.202801	125.5	0.270075
125.6	0.20365	125.6	0.269968
125.7	0.1636	125.7	0.269862
125.8	0.1382	125.8	0.269756
125.9	0.141499	125.9	0.26965
126	0.158749	126	0.269545
126.1	0.16985	126.1	0.269439
126.2	0.20755	126.2	0.269333
126.3	0.23115	126.3	0.269227
126.4	0.25245	126.4	0.269121
126.5	0.243452	126.5	0.269016
126.6	0.230201	126.6	0.26891
126.7	0.1926	126.7	0.268804
126.8	0.18925	126.8	0.268699
126.9	0.1819	126.9	0.268593
127	0.188899	127	0.268488
127.1	0.1866	127.1	0.268382
127.2	0.18375	127.2	0.268277
127.3	0.19795	127.3	0.268171
127.4	0.23095	127.4	0.268066
127.5	0.258549	127.5	0.267961
127.6	0.242703	127.6	0.267855
127.7	0.254751	127.7	0.26775
127.8	0.299449	127.8	0.267645
127.9	0.320649	127.9	0.26754
128	0.3167	128	0.267435
128.1	0.2774	128.1	0.26733
128.2	0.255349	128.2	0.267225
128.3	0.221851	128.3	0.26712
128.4	0.192003	128.4	0.267015
128.5	0.1691	128.5	0.26691
128.6	0.16305	128.6	0.266805
128.7	0.178752	128.7	0.2667
128.8	0.188748	128.8	0.266596
128.9	0.203597	128.9	0.266491
129	0.2143	129	0.266386
129.1	0.21815	129.1	0.266282
129.2	0.215051	129.2	0.266177
129.3	0.221049	129.3	0.266072
129.4	0.216151	129.4	0.265968
129.5	0.21125	129.5	0.265863
129.6	0.21225	129.6	0.265759
129.7	0.2161	129.7	0.265655
129.8	0.21315	129.8	0.26555
129.9	0.2186	129.9	0.265446
130	0.2112	130	0.265342
130.1	0.2063	130.1	0.265237
130.2	0.18085	130.2	0.265133
130.3	0.1853	130.3	0.265029
130.4	0.194099	130.4	0.264925
130.5	0.20095	130.5	0.264821
130.6	0.20325	130.6	0.264717
130.7	0.2073	130.7	0.264613
130.8	0.20495	130.8	0.264509
130.9	0.2011	130.9	0.264405
131	0.20505	131	0.264301
131.1	0.1923	131.1	0.264197
131.2	0.195601	131.2	0.264094
131.3	0.200599	131.3	0.26399
131.4	0.20235	131.4	0.263886
131.5	0.20695	131.5	0.263783
131.6	0.19885	131.6	0.263679
131.7	0.199	131.7	0.263575
131.8	0.19715	131.8	0.263472
131.9	0.19625	131.9	0.263368
132	0.19865	132	0.263265
132.1	0.1992	132.1	0.263162
132.2	0.19265	132.2	0.263058
132.3	0.1852	132.3	0.262955
132.4	0.1913	132.4	0.262852
132.5	0.18925	132.5	0.262748
132.6	0.192	132.6	0.262645
132.7	0.1907	132.7	0.262542
132.8	0.19	132.8	0.262439
132.9	0.1845	132.9	0.262336
133	0.1827	133	0.262233
133.1	0.1819	133.1	0.26213
133.2	0.1812	133.2	0.262027
133.3	0.17955	133.3	0.261924
133.4	0.17605	133.4	0.261821
133.5	0.16995	133.5	0.261718
133.6	0.1721	133.6	0.261615
133.7	0.173099	133.7	0.261512
133.8	0.184301	133.8	0.26141
133.9	0.18895	133.9	0.261307
134	0.1854	134	0.261204
134.1	0.18385	134.1	0.261102
134.2	0.179599	134.2	0.260999
134.3	0.175251	134.3	0.260897
134.4	0.1774	134.4	0.260794
134.5	0.1793	134.5	0.260692
134.6	0.1825	134.6	0.260589
134.7	0.1917	134.7	0.260487
134.8	0.19905	134.8	0.260385
134.9	0.204	134.9	0.260282
135	0.20385	135	0.26018
135.1	0.2095	135.1	0.260078
135.2	0.2141	135.2	0.259976
135.3	0.216	135.3	0.259874
135.4	0.21715	135.4	0.259772
135.5	0.21715	135.5	0.25967
135.6	0.2198	135.6	0.259568
135.7	0.22455	135.7	0.259466
135.8	0.22655	135.8	0.259364
135.9	0.231	135.9	0.259262
136	0.23285	136	0.25916
136.1	0.2344	136.1	0.259058
136.2	0.23015	136.2	0.258956
136.3	0.23255	136.3	0.258855
136.4	0.2336	136.4	0.258753
136.5	0.23535	136.5	0.258651
136.6	0.23975	136.6	0.25855
136.7	0.238249	136.7	0.258448
136.8	0.235401	136.8	0.258347
136.9	0.23545	136.9	0.258245
137	0.2388	137	0.258144
137.1	0.2442	137.1	0.258042
137.2	0.24205	137.2	0.257941
137.3	0.24325	137.3	0.25784
137.4	0.24295	137.4	0.257739
137.5	0.2451	137.5	0.257637
137.6	0.2491	137.6	0.257536
137.7	0.2466	137.7	0.257435
137.8	0.24925	137.8	0.257334
137.9	0.2521	137.9	0.257233
138	0.2505	138	0.257132
138.1	0.2523	138.1	0.257031
138.2	0.2542	138.2	0.25693
138.3	0.2569	138.3	0.256829
138.4	0.2599	138.4	0.256728
138.5	0.2624	138.5	0.256627
138.6	0.26205	138.6	0.256526
138.7	0.26365	138.7	0.256426
138.8	0.26175	138.8	0.256325
138.9	0.263	138.9	0.256224
139	0.26445	139	0.256123
139.1	0.2685	139.1	0.256023
139.2	0.26725	139.2	0.255922
139.3	0.26995	139.3	0.255822
139.4	0.2668	139.4	0.255721
139.5	0.2679	139.5	0.255621
139.6	0.2681	139.6	0.25552
139.7	0.27215	139.7	0.25542
139.8	0.27305	139.8	0.25532
139.9	0.2762	139.9	0.255219
140	0.27835	140	0.255119
140.1	0.2779	140.1	0.255019
140.2	0.2762	140.2	0.254919
140.3	0.2719	140.3	0.254819
140.4	0.27175	140.4	0.254719
140.5	0.27165	140.5	0.254619
140.6	0.27655	140.6	0.254519
140.7	0.27655	140.7	0.254419
140.8	0.2784	140.8	0.254319
140.9	0.284649	140.9	0.254219
141	0.28115	141	0.254119
141.1	0.2814	141.1	0.254019
141.2	0.2861	141.2	0.253919
141.3	0.2861	141.3	0.25382
141.4	0.275801	141.4	0.25372
141.5	0.2715	141.5	0.25362
141.6	0.271	141.6	0.253521
141.7	0.27515	141.7	0.253421
141.8	0.2732	141.8	0.253321
141.9	0.27155	141.9	0.253222
142	0.2759	142	0.253122
142.1	0.27335	142.1	0.253023
142.2	0.273451	142.2	0.252924
142.3	0.277099	142.3	0.252824
142.4	0.28425	142.4	0.252725
142.5	0.282	142.5	0.252626
142.6	0.28255	142.6	0.252527
142.7	0.28795	142.7	0.252427
142.8	0.28385	142.8	0.252328
142.9	0.28105	142.9	0.252229
143	0.2789	143	0.25213
143.1	0.28005	143.1	0.252031
143.2	0.2797	143.2	0.251932
143.3	0.2792	143.3	0.251833
143.4	0.2789	143.4	0.251734
143.5	0.27335	143.5	0.251635
143.6	0.2741	143.6	0.251536
143.7	0.27465	143.7	0.251438
143.8	0.2773	143.8	0.251339
143.9	0.28105	143.9	0.25124
144	0.278	144	0.251141
144.1	0.2801	144.1	0.251043
144.2	0.2782	144.2	0.250944
144.3	0.2816	144.3	0.250846
144.4	0.2855	144.4	0.250747
144.5	0.28295	144.5	0.250649
144.6	0.2823	144.6	0.25055
144.7	0.282449	144.7	0.250452
144.8	0.281451	144.8	0.250353
144.9	0.28665	144.9	0.250255
145	0.2878	145	0.250157
145.1	0.28285	145.1	0.250058
145.2	0.2832	145.2	0.24996
145.3	0.28505	145.3	0.249862
145.4	0.277001	145.4	0.249764
145.5	0.27695	145.5	0.249666
145.6	0.271	145.6	0.249568
145.7	0.2727	145.7	0.24947
145.8	0.2747	145.8	0.249372
145.9	0.27125	145.9	0.249274
146	0.2718	146	0.249176
146.1	0.2679	146.1	0.249078
146.2	0.274549	146.2	0.24898
146.3	0.269551	146.3	0.248882
146.4	0.27285	146.4	0.248785
146.5	0.2758	146.5	0.248687
146.6	0.2749	146.6	0.248589
146.7	0.2736	146.7	0.248492
146.8	0.27355	146.8	0.248394
146.9	0.27625	146.9	0.248296
147	0.2765	147	0.248199
147.1	0.27705	147.1	0.248101
147.2	0.27875	147.2	0.248004
147.3	0.27365	147.3	0.247906
147.4	0.27565	147.4	0.247809
147.5	0.27615	147.5	0.247712
147.6	0.27535	147.6	0.247614
147.7	0.281049	147.7	0.247517
147.8	0.279951	147.8	0.24742
147.9	0.2755	147.9	0.247323
148	0.2704	148	0.247226
148.1	0.269	148.1	0.247129
148.2	0.2655	148.2	0.247031
148.3	0.26635	148.3	0.246934
148.4	0.262801	148.4	0.246837
148.5	0.25405	148.5	0.24674
148.6	0.26325	148.6	0.246644
148.7	0.26325	148.7	0.246547
148.8	0.2651	148.8	0.24645
148.9	0.2657	148.9	0.246353
149	0.267	149	0.246256
149.1	0.26755	149.1	0.24616
149.2	0.26755	149.2	0.246063
149.3		149.3	0.245966
149.4		149.4	0.24587
149.5		149.5	0.245773
149.6		149.6	0.245677
149.7		149.7	0.24558
149.8		149.8	0.245484
149.9		149.9	0.245387
150		150	0.245291
150.1		150.1	0.245291
150.2		150.2	0.249011
150.3		150.3	0.252726
150.4		150.4	0.25644
150.5		150.5	0.26015
150.6		150.6	0.263858
150.7		150.7	0.267562
150.8		150.8	0.271261
150.9		150.9	0.274959
151		151	0.278654
151.1		151.1	0.282345
151.2		151.2	0.286034
151.3		151.3	0.289718
151.4		151.4	0.2934
151.5		151.5	0.297079
151.6		151.6	0.300755
151.7		151.7	0.304428
151.8	0.310329	151.8	0.308096
151.9	0.310452	151.9	0.311763
152	0.316656	152	0.315426
152.1	0.318786	152.1	0.319086
152.2	0.319058	152.2	0.322743
152.3	0.319058	152.3	0.326396
152.4	0.318786	152.4	0.330047
152.5	0.318786	152.5	0.333695
152.6	0.338944	152.6	0.33734
152.7	0.339763	152.7	0.340981
152.8	0.351921	152.8	0.344619
152.9	0.358209	152.9	0.348254
153	0.371262	153	0.351887
153.1	0.371456	153.1	0.355516
153.2	0.375299	153.2	0.359142
153.3	0.366534	153.3	0.362764
153.4	0.368124	153.4	0.366384
153.5	0.366355	153.5	0.370001
153.6	0.36198	153.6	0.373615
153.7	0.368821	153.7	0.377225
153.8	0.370852	153.8	0.380832
153.9	0.380099	153.9	0.384437
154	0.385592	154	0.388038
154.1	0.382119	154.1	0.391637
154.2	0.375199	154.2	0.395232
154.3	0.381036	154.3	0.398823
154.4	0.387523	154.4	0.402413
154.5	0.39232	154.5	0.405999
154.6	0.391247	154.6	0.409582
154.7	0.393732	154.7	0.413162
154.8	0.397821	154.8	0.416738
154.9	0.395902	154.9	0.420312
155	0.400938	155	0.423883
155.1	0.398766	155.1	0.427451
155.2	0.400948	155.2	0.431016
155.3	0.40563	155.3	0.434577
155.4	0.409772	155.4	0.438136
155.5	0.409608	155.5	0.441692
155.6	0.412339	155.6	0.445245
155.7	0.417828	155.7	0.448794
155.8	0.420208	155.8	0.45234
155.9	0.421042	155.9	0.455884
156	0.425731	156	0.459425
156.1	0.429767	156.1	0.462962
156.2	0.4297	156.2	0.466497
156.3	0.431429	156.3	0.470028
156.4	0.426549	156.4	0.473557
156.5	0.424825	156.5	0.477082
156.6	0.428899	156.6	0.480605
156.7	0.430074	156.7	0.484125
156.8	0.4301	156.8	0.48764
156.9	0.434682	156.9	0.491154
157	0.431454	157	0.494665
157.1	0.43283	157.1	0.498172
157.2	0.434857	157.2	0.501677
157.3	0.433228	157.3	0.505178
157.4	0.430647	157.4	0.508677
157.5	0.435177	157.5	0.512173
157.6	0.438452	157.6	0.515665
157.7	0.441582	157.7	0.519155
157.8	0.441548	157.8	0.522641
157.9	0.446177	157.9	0.526125
158	0.451609	158	0.529606
158.1	0.458082	158.1	0.533084
158.2	0.461109	158.2	0.536559
158.3	0.464185	158.3	0.54003
158.4	0.467708	158.4	0.543499
158.5	0.467439	158.5	0.546965
158.6	0.468864	158.6	0.550429
158.7	0.473942	158.7	0.553889
158.8	0.476512	158.8	0.557345
158.9	0.478034	158.9	0.560799
159	0.473753	159	0.564251
159.1	0.475872	159.1	0.567699
159.2	0.478702	159.2	0.571145
159.3	0.481315	159.3	0.574587
159.4	0.48093	159.4	0.578026
159.5	0.485349	159.5	0.581463
159.6	0.493877	159.6	0.584897
159.7	0.497001	159.7	0.588328
159.8	0.502023	159.8	0.591755
159.9	0.502243	159.9	0.59518
160	0.504461	160	0.598602
160.1	0.505681	160.1	0.602021
160.2	0.510597	160.2	0.605438
160.3	0.512815	160.3	0.60885
160.4	0.51583	160.4	0.61226
160.5	0.520507	160.5	0.615668
160.6	0.519671	160.6	0.619073
160.7	0.52369	160.7	0.622475
[truncated: 3,544 more rows]
