# Supplementary material for: Homo-BacPROTAC-induced degradation of ClpC1 as a strategy against drug-resistant mycobacteria
Source: Nat Commun. 2024 Mar 5;15:2005. doi: 10.1038/s41467-024-46218-7 (PMC10914731; doi:10.1038/s41467-024-46218-7)
Supplement: Supplementary file 4 — Source Data [file 41467_2024_46218_MOESM4_ESM.zip › SourceData/SuppFig7_Compound_20.xlsx]

## Sheet: 18072666_20201015x
Run 1; Ch 1; Fc 2-1 corr; Cy 22; 18072666; Conc 2.5 7.5 22 66.5 200 nM_X	Run 1; Ch 1; Fc 2-1 corr; Cy 22; 18072666; Conc 2.5 7.5 22 66.5 200 nM_Y	Run 1; Ch 1; Fc 2-1 corr; Cy 22; 18072666; Conc 2.5 7.5 22 66.5 200 nM; Fitted_X	Run 1; Ch 1; Fc 2-1 corr; Cy 22; 18072666; Conc 2.5 7.5 22 66.5 200 nM; Fitted_Y
-39	-0.47485	-39	0
-38.9	-1.15549	-38.9	0
-38.8	-0.41985	-38.8	0
-38.7	-0.332099	-38.7	0
-38.6	-0.1341	-38.6	0
-38.5	0.06325	-38.5	0
-38.4	-0.0731502	-38.4	0
-38.3	-0.04755	-38.3	0
-38.2	0.0157502	-38.2	0
-38.1	0.0249	-38.1	0
-38	0.019	-38	0
-37.9	0.132845	-37.9	0
-37.8	-0.1202	-37.8	0
-37.7	-0.0162951	-37.7	0
-37.6	0.15705	-37.6	0
-37.5	-0.0755	-37.5	0
-37.4	0.308464	-37.4	0
-37.3	0.0201	-37.3	0
-37.2	-0.193038	-37.2	0
-37.1	0.8691	-37.1	0
-37	1.47935	-37	0
-36.9	0.284698	-36.9	0
-36.8	-0.68675	-36.8	0
-36.7	-0.3048	-36.7	0
-36.6	-0.19385	-36.6	0
-36.5	-0.1332	-36.5	0
-36.4	-0.12535	-36.4	0
-36.3	-0.1073	-36.3	0
-36.2	-0.0833002	-36.2	0
-36.1	-0.07225	-36.1	0
-36	-0.09295	-36	0
-35.9	-0.0872001	-35.9	0
-35.8	-0.07245	-35.8	0
-35.7	-0.0781006	-35.7	0
-35.6	-0.0777	-35.6	0
-35.5	-0.08035	-35.5	0
-35.4	-0.0752501	-35.4	0
-35.3	-0.06975	-35.3	0
-35.2	-0.0664004	-35.2	0
-35.1	-0.0663	-35.1	0
-35	-0.0672	-35	0
-34.9	-0.0690003	-34.9	0
-34.8	-0.0664	-34.8	0
-34.7	-0.0704004	-34.7	0
-34.6	-0.06975	-34.6	0
-34.5	-0.06825	-34.5	0
-34.4	-0.0783501	-34.4	0
-34.3	-0.0878	-34.3	0
-34.2	-0.0838004	-34.2	0
-34.1	-0.0885	-34.1	0
-34	-0.0898	-34	0
-33.9	-0.08815	-33.9	0
-33.8	-0.08855	-33.8	0
-33.7	-0.0860503	-33.7	0
-33.6	-0.08435	-33.6	0
-33.5	-0.0795	-33.5	0
-33.4	-0.0737501	-33.4	0
-33.3	-0.07455	-33.3	0
-33.2	-0.0731503	-33.2	0
-33.1	-0.07005	-33.1	0
-33	-0.06855	-33	0
-32.9	-0.0692502	-32.9	0
-32.8	-0.0719	-32.8	0
-32.7	-0.0748502	-32.7	0
-32.6	-0.0684	-32.6	0
-32.5	-0.07025	-32.5	0
-32.4	-0.0731501	-32.4	0
-32.3	-0.0813	-32.3	0
-32.2	-0.0865503	-32.2	0
-32.1	-0.09335	-32.1	0
-32	-0.0951502	-32	0
-31.9	-0.0980501	-31.9	0
-31.8	-0.099	-31.8	0
-31.7	-0.1038	-31.7	0
-31.6	-0.10185	-31.6	0
-31.5	-0.10055	-31.5	0
-31.4	-0.10415	-31.4	0
-31.3	-0.1057	-31.3	0
-31.2	-0.1057	-31.2	0
-31.1	-0.10915	-31.1	0
-31	-0.11305	-31	0
-30.9	-0.1193	-30.9	0
-30.8	-0.1131	-30.8	0
-30.7	-0.11825	-30.7	0
-30.6	-0.1129	-30.6	0
-30.5	-0.1144	-30.5	0
-30.4	-0.10785	-30.4	0
-30.3	-0.1087	-30.3	0
-30.2	-0.1067	-30.2	0
-30.1	-0.106	-30.1	0
-30	-0.10175	-30	0
-29.9	-0.1008	-29.9	0
-29.8	-0.09645	-29.8	0
-29.7	-0.0914	-29.7	0
-29.6	-0.0906	-29.6	0
-29.5	-0.09155	-29.5	0
-29.4	-0.0894001	-29.4	0
-29.3	-0.09385	-29.3	0
-29.2	-0.092	-29.2	0
-29.1	-0.08715	-29.1	0
-29	-0.0866001	-29	0
-28.9	-0.08815	-28.9	0
-28.8	-0.0841	-28.8	0
-28.7	-0.08635	-28.7	0
-28.6	-0.0854	-28.6	0
-28.5	-0.0853501	-28.5	0
-28.4	-0.0806001	-28.4	0
-28.3	-0.08115	-28.3	0
-28.2	-0.0776	-28.2	0
-28.1	-0.078	-28.1	0
-28	-0.0746001	-28	0
-27.9	-0.0751501	-27.9	0
-27.8	-0.07225	-27.8	0
-27.7	-0.0733001	-27.7	0
-27.6	-0.0741001	-27.6	0
-27.5	-0.0741501	-27.5	0
-27.4	-0.0830501	-27.4	0
-27.3	-0.084	-27.3	0
-27.2	-0.08375	-27.2	0
-27.1	-0.0756001	-27.1	0
-27	-0.0675001	-27	0
-26.9	-0.0753001	-26.9	0
-26.8	-0.08035	-26.8	0
-26.7	-0.0849	-26.7	0
-26.6	-0.08385	-26.6	0
-26.5	-0.0819	-26.5	0
-26.4	-0.0799501	-26.4	0
-26.3	-0.0783	-26.3	0
-26.2	-0.07975	-26.2	0
-26.1	-0.07775	-26.1	0
-26	-0.07585	-26	0
-25.9	-0.0767	-25.9	0
-25.8	-0.0768	-25.8	0
-25.7	-0.07275	-25.7	0
-25.6	-0.06935	-25.6	0
-25.5	-0.0723501	-25.5	0
-25.4	-0.0755	-25.4	0
-25.3	-0.07215	-25.3	0
-25.2	-0.07075	-25.2	0
-25.1	-0.07235	-25.1	0
-25	-0.0708001	-25	0
-24.9	-0.0690501	-24.9	0
-24.8	-0.0624	-24.8	0
-24.7	-0.0658	-24.7	0
-24.6	-0.0600501	-24.6	0
-24.5	-0.0619001	-24.5	0
-24.4	-0.0641	-24.4	0
-24.3	-0.0643	-24.3	0
-24.2	-0.06335	-24.2	0
-24.1	-0.06665	-24.1	0
-24	-0.0661	-24	0
-23.9	-0.06045	-23.9	0
-23.8	-0.05785	-23.8	0
-23.7	-0.05865	-23.7	0
-23.6	-0.0567	-23.6	0
-23.5	-0.0492501	-23.5	0
-23.4	-0.0506001	-23.4	0
-23.3	-0.0527	-23.3	0
-23.2	-0.0535	-23.2	0
-23.1	-0.0513	-23.1	0
-23	-0.0523001	-23	0
-22.9	-0.0570001	-22.9	0
-22.8	-0.061	-22.8	0
-22.7	-0.0631501	-22.7	0
-22.6	-0.0642	-22.6	0
-22.5	-0.0645501	-22.5	0
-22.4	-0.0639002	-22.4	0
-22.3	-0.0665	-22.3	0
-22.2	-0.0688	-22.2	0
-22.1	-0.0694	-22.1	0
-22	-0.0728	-22	0
-21.9	-0.0737499	-21.9	0
-21.8	-0.07785	-21.8	0
-21.7	-0.0769	-21.7	0
-21.6	-0.0753999	-21.6	0
-21.5	-0.0648999	-21.5	0
-21.4	-0.05675	-21.4	0
-21.3	-0.054	-21.3	0
-21.2	-0.0520001	-21.2	0
-21.1	-0.05185	-21.1	0
-21	-0.0509501	-21	0
-20.9	-0.06075	-20.9	0
-20.8	-0.06835	-20.8	0
-20.7	-0.0724	-20.7	0
-20.6	-0.07745	-20.6	0
-20.5	-0.07715	-20.5	0
-20.4	-0.07405	-20.4	0
-20.3	-0.0782	-20.3	0
-20.2	-0.0771	-20.2	0
-20.1	-0.0747	-20.1	0
-20	-0.0802	-20	0
-19.9	-0.07655	-19.9	0
-19.8	-0.0772	-19.8	0
-19.7	-0.07415	-19.7	0
-19.6	-0.0768	-19.6	0
-19.5	-0.0803002	-19.5	0
-19.4	-0.0857	-19.4	0
-19.3	-0.08545	-19.3	0
-19.2	-0.08525	-19.2	0
-19.1	-0.0798	-19.1	0
-19	-0.0768001	-19	0
-18.9	-0.0841	-18.9	0
-18.8	-0.0885	-18.8	0
-18.7	-0.08695	-18.7	0
-18.6	-0.09095	-18.6	0
-18.5	-0.09495	-18.5	0
-18.4	-0.0937	-18.4	0
-18.3	-0.09645	-18.3	0
-18.2	-0.0851	-18.2	0
-18.1	-0.0823	-18.1	0
-18	-0.0837501	-18	0
-17.9	-0.08475	-17.9	0
-17.8	-0.0723	-17.8	0
-17.7	-0.0839501	-17.7	0
-17.6	-0.0895	-17.6	0
-17.5	-0.09315	-17.5	0
-17.4	-0.09095	-17.4	0
-17.3	-0.0879	-17.3	0
-17.2	-0.0847499	-17.2	0
-17.1	-0.0843999	-17.1	0
-17	-0.07635	-17	0
-16.9	-0.0772	-16.9	0
-16.8	-0.0872	-16.8	0
-16.7	-0.0813501	-16.7	0
-16.6	-0.0811502	-16.6	0
-16.5	-0.0907002	-16.5	0
-16.4	-0.10815	-16.4	0
-16.3	-0.0977	-16.3	0
-16.2	-0.0877999	-16.2	0
-16.1	-0.0745998	-16.1	0
-16	-0.0577999	-16	0
-15.9	-0.0487999	-15.9	0
-15.8	-0.0432	-15.8	0
-15.7	-0.0417998	-15.7	0
-15.6	-0.03255	-15.6	0
-15.5	-0.0299	-15.5	0
-15.4	-0.0220501	-15.4	0
-15.3	-0.0309	-15.3	0
-15.2	-0.0383502	-15.2	0
-15.1	-0.0463	-15.1	0
-15	-0.0479	-15	0
-14.9	-0.0499	-14.9	0
-14.8	-0.04885	-14.8	0
-14.7	-0.0481	-14.7	0
-14.6	-0.0408	-14.6	0
-14.5	-0.0346501	-14.5	0
-14.4	-0.0263	-14.4	0
-14.3	-0.029	-14.3	0
-14.2	-0.02335	-14.2	0
-14.1	-0.0118499	-14.1	0
-14	-0.00174987	-14	0
-13.9	0.0114999	-13.9	0
-13.8	0.00335	-13.8	0
-13.7	-0.000100075	-13.7	0
-13.6	-0.01205	-13.6	0
-13.5	-0.02105	-13.5	0
-13.4	-0.0376499	-13.4	0
-13.3	-0.042	-13.3	0
-13.2	-0.03355	-13.2	0
-13.1	-0.0337	-13.1	0
-13	-0.0365002	-13	0
-12.9	-0.0320001	-12.9	0
-12.8	-0.0264	-12.8	0
-12.7	-0.0182	-12.7	0
-12.6	-0.01215	-12.6	0
-12.5	-0.000400029	-12.5	0
-12.4	-0.0021001	-12.4	0
-12.3	-0.014	-12.3	0
-12.2	-0.01685	-12.2	0
-12.1	-0.0199	-12.1	0
-12	-0.02765	-12	0
-11.9	-0.0326499	-11.9	0
-11.8	-0.0358	-11.8	0
-11.7	-0.03805	-11.7	0
-11.6	-0.0333499	-11.6	0
-11.5	-0.027	-11.5	0
-11.4	-0.0264	-11.4	0
-11.3	-0.03015	-11.3	0
-11.2	-0.02355	-11.2	0
-11.1	-0.02065	-11.1	0
-11	-0.0220499	-11	0
-10.9	-0.0237	-10.9	0
-10.8	-0.0219	-10.8	0
-10.7	-0.0210499	-10.7	0
-10.6	-0.0159001	-10.6	0
-10.5	-0.0216	-10.5	0
-10.4	-0.023	-10.4	0
-10.3	-0.03	-10.3	0
-10.2	-0.0371999	-10.2	0
-10.1	-0.03175	-10.1	0
-10	-0.03755	-10	0
-9.9	-0.0392999	-9.9	0
-9.8	-0.0362	-9.8	0
-9.7	-0.0393	-9.7	0
-9.6	-0.035	-9.6	0
-9.5	-0.03155	-9.5	0
-9.4	-0.0382	-9.4	0
-9.3	-0.0448	-9.3	0
-9.2	-0.0543	-9.2	0
-9.1	-0.0687	-9.1	0
-9	-0.0694	-9	0
-8.9	-0.07935	-8.9	0
-8.8	-0.0838	-8.8	0
-8.7	-0.08465	-8.7	0
-8.6	-0.08465	-8.6	0
-8.5	-0.0907499	-8.5	0
-8.4	-0.07945	-8.4	0
-8.3	-0.0541	-8.3	0
-8.2	-0.04525	-8.2	0
-8.1	-0.03765	-8.1	0
-8	-0.0365499	-8	0
-7.9	-0.02875	-7.9	0
-7.8	-0.0313	-7.8	0
-7.7	-0.02585	-7.7	0
-7.6	-0.02075	-7.6	0
-7.5	-0.0149501	-7.5	0
-7.4	-0.01575	-7.4	0
-7.3	-0.01475	-7.3	0
-7.2	-0.0153	-7.2	0
-7.1	-0.01725	-7.1	0
-7	-0.01715	-7	0
-6.9	-0.0183501	-6.9	0
-6.8	-0.02555	-6.8	0
-6.7	-0.0206499	-6.7	0
-6.6	-0.0148	-6.6	0
-6.5	-0.01115	-6.5	0
-6.4	-0.00930003	-6.4	0
-6.3	-0.0098	-6.3	0
-6.2	-0.0112501	-6.2	0
-6.1	-0.0144	-6.1	0
-6	-0.00905	-6	0
-5.9	-0.00685006	-5.9	0
-5.8	-0.00535	-5.8	0
-5.7	-0.00855001	-5.7	0
-5.6	-0.0045	-5.6	0
-5.5	-0.0057	-5.5	0
-5.4	-0.00534991	-5.4	0
-5.3	0.0014	-5.3	0
-5.2	0.00179996	-5.2	0
-5.1	0.0016	-5.1	0
-5	0.00095	-5	0
-4.9	-0.00159998	-4.9	0
-4.8	-0.00065	-4.8	0
-4.7	-0.000199929	-4.7	0
-4.6	0.00025	-4.6	0
-4.5	0.00455	-4.5	0
-4.4	0.00894996	-4.4	0
-4.3	0.01245	-4.3	0
-4.2	0.0159	-4.2	0
-4.1	0.0121	-4.1	0
-4	0.0134	-4	0
-3.9	0.01115	-3.9	0
-3.8	0.0152	-3.8	0
-3.7	0.00824997	-3.7	0
-3.6	0.0006	-3.6	0
-3.5	-0.0021	-3.5	0
-3.4	-0.00359996	-3.4	0
-3.3	-0.0032	-3.3	0
-3.2	0.0073998	-3.2	0
-3.1	0.00185	-3.1	0
-3	0.0038	-3	0
-2.9	0.00370006	-2.9	0
-2.8	0.0064	-2.8	0
-2.7	-0.000849933	-2.7	0
-2.6	-0.0014	-2.6	0
-2.5	-0.0007	-2.5	0
-2.4	-0.00205001	-2.4	0
-2.3	-0.0012	-2.3	0
-2.2	-0.000649882	-2.2	0
-2.1	0.00215	-2.1	0
-2	0.00245	-2	0
-1.9	0.00179998	-1.9	0
-1.8	0.0027	-1.8	0
-1.7	0.00215016	-1.7	0
-1.6	0.0098	-1.6	0
-1.5	-0.0012	-1.5	0
-1.4	-0.0017	-1.4	0
-1.3	-0.0017	-1.3	0
-1.2	-0.0035	-1.2	0
-1.1	-0.0035	-1.1	0
-1	-0.00284995	-1	0
-0.899998	-0.00289993	-0.899998	0
-0.799999	-0.00289993	-0.799999	0
-0.699997		-0.699997	0
-0.599998		-0.599998	0
-0.5		-0.5	0
-0.399998		-0.399998	0
-0.299999		-0.299999	0
-0.199997		-0.199997	0
-0.0999985		-0.0999985	0
0		0	0
0.100002		0.100002	0
0.200001		0.200001	0.00164181
0.300003		0.300003	0.00328058
0.400002		0.400002	0.0049162
0.5		0.5	0.00654874
0.600002		0.600002	0.00817826
0.700001		0.700001	0.00980464
0.800003		0.800003	0.011428
0.900002		0.900002	0.0130482
1		1	0.0146654
1.1		1.1	0.0162796
1.2		1.2	0.0178906
1.3		1.3	0.0194987
1.4		1.4	0.0211036
1.5		1.5	0.0227055
1.6		1.6	0.0243044
1.7		1.7	0.0259002
1.8	0.000189092	1.8	0.027493
1.9	0.00644437	1.9	0.0290828
2	0.00983411	2	0.0306695
2.1	0.0112063	2.1	0.0322532
2.2	0.00644437	2.2	0.0338339
2.3	0.000189092	2.3	0.0354116
2.4	-0.014679	2.4	0.0369862
2.5	0.00644437	2.5	0.0385578
2.6	0.0231727	2.6	0.0401265
2.7	0.0512081	2.7	0.0416921
2.8	0.0366112	2.8	0.0432548
2.9	0.0327413	2.9	0.0448144
3	0.0251033	3	0.0463711
3.1	0.0250605	3.1	0.0479248
3.2	0.0340738	3.2	0.0494755
3.3	0.0301582	3.3	0.0510232
3.4	0.0249729	3.4	0.0525679
3.5	0.0188922	3.5	0.0541097
3.6	0.0347236	3.6	0.0556485
3.7	0.0482237	3.7	0.0571843
3.8	0.0564814	3.8	0.0587172
3.9	0.0489199	3.9	0.0602471
4	0.0559305	4	0.0617741
4.1	0.0508437	4.1	0.0632981
4.2	0.049591	4.2	0.0648192
4.3	0.0623099	4.3	0.0663373
4.4	0.0738204	4.4	0.0678525
4.5	0.0736175	4.5	0.0693648
4.6	0.071416	4.6	0.0708742
4.7	0.075902	4.7	0.0723805
4.8	0.0770058	4.8	0.0738841
4.9	0.0782378	4.9	0.0753846
5	0.0809384	5	0.0768823
5.1	0.0834109	5.1	0.0783771
5.2	0.0879688	5.2	0.0798689
5.3	0.0861096	5.3	0.0813579
5.4	0.0876173	5.4	0.0828439
5.5	0.0838125	5.5	0.0843271
5.6	0.085453	5.6	0.0858074
5.7	0.0989086	5.7	0.0872847
5.8	0.101665	5.8	0.0887593
5.9	0.1093	5.9	0.0902309
6	0.109985	6	0.0916996
6.1	0.107912	6.1	0.0931655
6.2	0.104569	6.2	0.0946285
6.3	0.098268	6.3	0.0960887
6.4	0.0906192	6.4	0.097546
6.5	0.0918386	6.5	0.0990004
6.6	0.0966751	6.6	0.100452
6.7	0.11454	6.7	0.101901
6.8	0.1141	6.8	0.103347
6.9	0.111708	6.9	0.10479
7	0.115314	7	0.10623
7.1	0.116915	7.1	0.107667
7.2	0.119	7.2	0.109102
7.3	0.11781	7.3	0.110534
7.4	0.121348	7.4	0.111963
7.5	0.12429	7.5	0.113389
7.6	0.120858	7.6	0.114812
7.7	0.122241	7.7	0.116233
7.8	0.130877	7.8	0.11765
7.9	0.132619	7.9	0.119065
8	0.136715	8	0.120477
8.1	0.142043	8.1	0.121886
8.2	0.136512	8.2	0.123293
8.3	0.130124	8.3	0.124697
8.4	0.127809	8.4	0.126098
8.5	0.126543	8.5	0.127496
8.6	0.129973	8.6	0.128891
8.7	0.130404	8.7	0.130284
8.8	0.138611	8.8	0.131674
8.9	0.136499	8.9	0.133061
9	0.128108	9	0.134445
9.1	0.121999	9.1	0.135827
9.2	0.129195	9.2	0.137206
9.3	0.138429	9.3	0.138582
9.4	0.145599	9.4	0.139955
9.5	0.154147	9.5	0.141326
9.6	0.152973	9.6	0.142694
9.7	0.14576	9.7	0.144059
9.8	0.155207	9.8	0.145421
9.9	0.152413	9.9	0.146781
10	0.152984	10	0.148138
10.1	0.150062	10.1	0.149492
10.2	0.149	10.2	0.150844
10.3	0.145867	10.3	0.152193
10.4	0.146964	10.4	0.153539
10.5	0.152554	10.5	0.154882
10.6	0.15273	10.6	0.156223
10.7	0.159326	10.7	0.157561
10.8	0.162511	10.8	0.158897
10.9	0.16431	10.9	0.160229
11	0.159659	11	0.161559
11.1	0.162871	11.1	0.162887
11.2	0.154335	11.2	0.164211
11.3	0.15844	11.3	0.165533
11.4	0.168872	11.4	0.166853
11.5	0.174133	11.5	0.168169
11.6	0.185323	11.6	0.169483
11.7	0.187056	11.7	0.170795
11.8	0.191187	11.8	0.172104
11.9	0.18576	11.9	0.17341
12	0.186306	12	0.174713
12.1	0.187983	12.1	0.176014
12.2	0.189869	12.2	0.177312
12.3	0.201721	12.3	0.178608
12.4	0.200217	12.4	0.179901
12.5	0.199744	12.5	0.181191
12.6	0.207196	12.6	0.182479
12.7	0.209126	12.7	0.183764
12.8	0.213042	12.8	0.185046
12.9	0.215932	12.9	0.186326
13	0.210306	13	0.187603
13.1	0.214557	13.1	0.188878
13.2	0.219221	13.2	0.19015
13.3	0.20875	13.3	0.19142
13.4	0.211889	13.4	0.192687
13.5	0.213047	13.5	0.193951
13.6	0.214224	13.6	0.195213
13.7	0.218552	13.7	0.196472
13.8	0.221451	13.8	0.197729
13.9	0.223793	13.9	0.198983
14	0.222053	14	0.200234
14.1	0.23077	14.1	0.201483
14.2	0.231289	14.2	0.202729
14.3	0.230066	14.3	0.203973
14.4	0.224381	14.4	0.205214
14.5	0.220443	14.5	0.206453
14.6	0.216172	14.6	0.207689
14.7	0.220987	14.7	0.208923
14.8	0.222042	14.8	0.210154
14.9	0.232576	14.9	0.211383
15	0.234416	15	0.212609
15.1	0.230762	15.1	0.213832
15.2	0.233191	15.2	0.215054
15.3	0.230517	15.3	0.216272
15.4	0.235196	15.4	0.217488
15.5	0.235336	15.5	0.218702
15.6	0.235886	15.6	0.219913
15.7	0.243964	15.7	0.221121
15.8	0.243828	15.8	0.222327
15.9	0.23961	15.9	0.223531
16	0.251896	16	0.224732
16.1	0.250747	16.1	0.225931
16.2	0.254754	16.2	0.227127
16.3	0.250533	16.3	0.22832
16.4	0.251641	16.4	0.229511
16.5	0.254523	16.5	0.2307
16.6	0.246704	16.6	0.231886
16.7	0.248505	16.7	0.23307
16.8	0.248255	16.8	0.234252
16.9	0.251157	16.9	0.23543
17	0.253692	17	0.236607
17.1	0.255782	17.1	0.237781
17.2	0.260936	17.2	0.238952
17.3	0.270043	17.3	0.240122
17.4	0.266627	17.4	0.241288
17.5	0.263308	17.5	0.242453
17.6	0.272649	17.6	0.243615
17.7	0.276964	17.7	0.244774
17.8	0.275255	17.8	0.245931
17.9	0.282775	17.9	0.247086
18	0.275961	18	0.248238
18.1	0.285011	18.1	0.249388
18.2	0.282589	18.2	0.250535
18.3	0.276322	18.3	0.25168
18.4	0.270061	18.4	0.252823
18.5	0.260318	18.5	0.253963
18.6	0.255168	18.6	0.255101
18.7	0.251852	18.7	0.256236
18.8	0.246512	18.8	0.257369
18.9	0.251852	18.9	0.2585
19	0.255168	19	0.259628
19.1	0.260318	19.1	0.260754
19.2		19.2	0.261878
19.3		19.3	0.262999
19.4		19.4	0.264118
19.5		19.5	0.265235
19.6		19.6	0.266349
19.7		19.7	0.267461
19.8		19.8	0.268571
19.9		19.9	0.268571
20		20	0.26804
20.1		20.1	0.26751
20.2		20.2	0.266981
20.3		20.3	0.266453
20.4		20.4	0.265926
20.5		20.5	0.265401
20.6		20.6	0.264877
20.7		20.7	0.264353
20.8		20.8	0.263831
20.9		20.9	0.26331
21		21	0.26279
21.1		21.1	0.262271
21.2		21.2	0.261753
21.3		21.3	0.261236
21.4		21.4	0.260721
21.5		21.5	0.260206
21.6		21.6	0.259692
21.7	0.4031	21.7	0.25918
21.8	0.39905	21.8	0.258668
21.9	0.4031	21.9	0.258158
22	0.4181	22	0.257649
22.1	0.436401	22.1	0.257141
22.2	0.4476	22.2	0.256633
22.3	0.436401	22.3	0.256127
22.4	0.39905	22.4	0.255622
22.5	0.41135	22.5	0.255118
22.6	0.393201	22.6	0.254615
22.7	0.4025	22.7	0.254113
22.8	0.412802	22.8	0.253612
22.9	0.4099	22.9	0.253112
23	0.4134	23	0.252614
23.1	0.434451	23.1	0.252116
23.2	0.43605	23.2	0.251619
23.3	0.437251	23.3	0.251123
23.4	0.43385	23.4	0.250629
23.5	0.4204	23.5	0.250135
23.6	0.4268	23.6	0.249642
23.7	0.42245	23.7	0.249151
23.8	0.43215	23.8	0.24866
23.9	0.43845	23.9	0.248171
24	0.44635	24	0.247682
24.1	0.4281	24.1	0.247194
24.2	0.42145	24.2	0.246708
24.3	0.42585	24.3	0.246222
24.4	0.4123	24.4	0.245738
24.5	0.4262	24.5	0.245254
24.6	0.43955	24.6	0.244772
24.7	0.44735	24.7	0.24429
24.8	0.4507	24.8	0.24381
24.9	0.442	24.9	0.24333
25	0.438	25	0.242852
25.1	0.44805	25.1	0.242374
25.2	0.444001	25.2	0.241897
25.3	0.43845	25.3	0.241422
25.4	0.44175	25.4	0.240947
25.5	0.45455	25.5	0.240474
25.6	0.4495	25.6	0.240001
25.7	0.438851	25.7	0.239529
25.8	0.4412	25.8	0.239059
25.9	0.44925	25.9	0.238589
26	0.4443	26	0.23812
26.1	0.44275	26.1	0.237652
26.2	0.4437	26.2	0.237185
26.3	0.44775	26.3	0.23672
26.4	0.4479	26.4	0.236255
26.5	0.43885	26.5	0.235791
26.6	0.4439	26.6	0.235328
26.7	0.44455	26.7	0.234866
26.8	0.4378	26.8	0.234405
26.9	0.42395	26.9	0.233944
27	0.42485	27	0.233485
27.1	0.4219	27.1	0.233027
27.2	0.4178	27.2	0.23257
27.3	0.41455	27.3	0.232113
27.4	0.41025	27.4	0.231658
27.5	0.405	27.5	0.231203
27.6	0.4052	27.6	0.23075
27.7	0.4031	27.7	0.230297
27.8	0.4071	27.8	0.229846
27.9	0.40575	27.9	0.229395
28	0.4114	28	0.228945
28.1	0.4047	28.1	0.228496
28.2	0.40375	28.2	0.228048
28.3	0.39695	28.3	0.227601
28.4	0.38935	28.4	0.227155
28.5	0.3911	28.5	0.22671
28.6	0.39655	28.6	0.226265
28.7	0.40295	28.7	0.225822
28.8	0.40455	28.8	0.22538
28.9	0.4112	28.9	0.224938
29	0.4161	29	0.224497
29.1	0.4201	29.1	0.224057
29.2	0.42275	29.2	0.223619
29.3	0.4256	29.3	0.223181
29.4	0.43425	29.4	0.222744
29.5	0.43645	29.5	0.222307
29.6	0.4284	29.6	0.221872
29.7	0.42765	29.7	0.221438
29.8	0.43825	29.8	0.221004
29.9	0.42795	29.9	0.220572
30	0.41555	30	0.22014
30.1	0.44115	30.1	0.219709
30.2	0.49195	30.2	0.219279
30.3	0.50945	30.3	0.21885
30.4	0.6542	30.4	0.218422
30.5	0.54515	30.5	0.217994
30.6	0.688449	30.6	0.217568
30.7	0.732651	30.7	0.217142
30.8	0.501047	30.8	0.216718
30.9	0.563047	30.9	0.216294
31	0.259553	31	0.215871
31.1	0.26705	31.1	0.215449
31.2	0.913409	31.2	0.215028
31.3	0.426745	31.3	0.214607
31.4	0.309802	31.4	0.214188
31.5	0.317798	31.5	0.213769
31.6	0.455349	31.6	0.213351
31.7	0.459451	31.7	0.212934
31.8	0.44645	31.8	0.212518
31.9	0.46665	31.9	0.212103
32	0.479349	32	0.211688
32.1	0.46515	32.1	0.211275
32.2	0.433901	32.2	0.210862
32.3	0.435349	32.3	0.21045
32.4	0.42245	32.4	0.210039
32.5	0.67865	32.5	0.209629
32.6	0.7212	32.6	0.20922
32.7	0.1458	32.7	0.208811
32.8	-0.0196549	32.8	0.208403
32.9	-0.0117456	32.9	0.207996
33	-0.0563544	33	0.20759
33.1	-0.0541578	33.1	0.207185
33.2	0.388956	33.2	0.206781
33.3	0.508396	33.3	0.206377
33.4	0.432251	33.4	0.205975
33.5	0.582549	33.5	0.205573
33.6	-0.513004	33.6	0.205172
33.7	-0.494	33.7	0.204771
33.8	-0.295098	33.8	0.204372
33.9	-0.185899	33.9	0.203973
34	-0.067751	34	0.203575
34.1	0.30534	34.1	0.203178
34.2	0.351992	34.2	0.202782
34.3	0.8916	34.3	0.202386
34.4	0.866399	34.4	0.201992
34.5	0.623901	34.5	0.201598
34.6	0.580351	34.6	0.201205
34.7	0.5339	34.7	0.200813
34.8	0.539599	34.8	0.200421
34.9	0.4756	34.9	0.200031
35	0.4589	35	0.199641
35.1	0.446801	35.1	0.199252
35.2	0.436199	35.2	0.198864
35.3	0.4277	35.3	0.198476
35.4	0.43815	35.4	0.198089
35.5	0.4282	35.5	0.197704
35.6	0.44265	35.6	0.197318
35.7	0.4312	35.7	0.196934
35.8	0.41705	35.8	0.19655
35.9	0.40815	35.9	0.196168
36	0.40325	36	0.195786
36.1	0.4105	36.1	0.195404
36.2	0.4065	36.2	0.195024
36.3	0.40355	36.3	0.194644
36.4	0.4124	36.4	0.194265
36.5	0.38985	36.5	0.193887
36.6	0.39725	36.6	0.19351
36.7	0.3912	36.7	0.193133
36.8	0.38745	36.8	0.192757
36.9	0.3861	36.9	0.192382
37	0.38405	37	0.192008
37.1	0.3855	37.1	0.191634
37.2	0.38975	37.2	0.191262
37.3	0.38685	37.3	0.190889
37.4	0.3832	37.4	0.190518
37.5	0.38405	37.5	0.190148
37.6	0.3817	37.6	0.189778
37.7	0.3777	37.7	0.189409
37.8	0.3832	37.8	0.18904
37.9	0.38245	37.9	0.188673
38	0.3827	38	0.188306
38.1	0.38125	38.1	0.18794
38.2	0.3786	38.2	0.187574
38.3	0.37455	38.3	0.18721
38.4	0.37225	38.4	0.186846
38.5	0.3747	38.5	0.186483
38.6	0.3721	38.6	0.18612
38.7	0.36885	38.7	0.185759
38.8	0.3659	38.8	0.185398
38.9	0.3656	38.9	0.185038
39	0.36655	39	0.184678
39.1	0.36895	39.1	0.184319
39.2	0.3679	39.2	0.183961
39.3	0.366	39.3	0.183604
39.4	0.3638	39.4	0.183247
39.5	0.359	39.5	0.182891
39.6	0.36145	39.6	0.182536
39.7	0.36095	39.7	0.182182
39.8	0.36045	39.8	0.181828
39.9	0.3631	39.9	0.181475
40	0.35925	40	0.181123
40.1	0.3599	40.1	0.180771
40.2	0.35615	40.2	0.18042
40.3	0.35555	40.3	0.18007
40.4	0.35585	40.4	0.179721
40.5	0.3553	40.5	0.179372
40.6	0.3541	40.6	0.179024
40.7	0.3484	40.7	0.178676
40.8	0.34865	40.8	0.17833
40.9	0.3485	40.9	0.177984
41	0.3468	41	0.177638
41.1	0.34535	41.1	0.177294
41.2	0.34875	41.2	0.17695
41.3	0.3473	41.3	0.176607
41.4	0.34945	41.4	0.176264
41.5	0.3528	41.5	0.175922
41.6	0.3508	41.6	0.175581
41.7	0.3536	41.7	0.175241
41.8	0.35365	41.8	0.174901
41.9	0.3533	41.9	0.174562
42	0.3539	42	0.174223
42.1	0.3508	42.1	0.173886
42.2	0.34905	42.2	0.173549
42.3	0.35255	42.3	0.173212
42.4	0.35385	42.4	0.172877
42.5	0.3536	42.5	0.172542
42.6	0.3512	42.6	0.172207
42.7	0.3528	42.7	0.171873
42.8	0.3539	42.8	0.17154
42.9	0.35415	42.9	0.171208
43	0.3574	43	0.170876
43.1	0.35815	43.1	0.170545
43.2	0.35885	43.2	0.170215
43.3	0.36275	43.3	0.169885
43.4	0.36495	43.4	0.169556
43.5	0.36735	43.5	0.169228
43.6	0.36295	43.6	0.1689
43.7	0.36085	43.7	0.168573
43.8	0.3575	43.8	0.168247
43.9	0.35515	43.9	0.167921
44	0.35285	44	0.167596
44.1	0.356	44.1	0.167272
44.2	0.35985	44.2	0.166948
44.3	0.3612	44.3	0.166625
44.4	0.36015	44.4	0.166302
44.5	0.35815	44.5	0.16598
44.6	0.35845	44.6	0.165659
44.7	0.35425	44.7	0.165339
44.8	0.35465	44.8	0.165019
44.9	0.35575	44.9	0.164699
45	0.3582	45	0.164381
45.1	0.3565	45.1	0.164063
45.2	0.35825	45.2	0.163745
45.3	0.35815	45.3	0.163429
45.4	0.3544	45.4	0.163113
45.5	0.3526	45.5	0.162797
45.6	0.35695	45.6	0.162482
45.7	0.35285	45.7	0.162168
45.8	0.3622	45.8	0.161855
45.9	0.36185	45.9	0.161542
46	0.36585	46	0.161229
46.1	0.368	46.1	0.160918
46.2	0.3662	46.2	0.160606
46.3	0.36855	46.3	0.160296
46.4	0.3744	46.4	0.159986
46.5	0.3808	46.5	0.159677
46.6	0.3805	46.6	0.159368
46.7	0.37155	46.7	0.15906
46.8	0.361	46.8	0.158753
46.9	0.36385	46.9	0.158446
47	0.36665	47	0.15814
47.1	0.3684	47.1	0.157835
47.2	0.3691	47.2	0.15753
47.3	0.36175	47.3	0.157225
47.4	0.3569	47.4	0.156922
47.5	0.34415	47.5	0.156619
47.6	0.3365	47.6	0.156316
47.7	0.32525	47.7	0.156014
47.8	0.31785	47.8	0.155713
47.9	0.31565	47.9	0.155412
48	0.31745	48	0.155112
48.1	0.32005	48.1	0.154813
48.2	0.3217	48.2	0.154514
48.3	0.3228	48.3	0.154215
48.4	0.3245	48.4	0.153918
48.5	0.319	48.5	0.153621
48.6	0.3205	48.6	0.153324
48.7	0.3108	48.7	0.153028
48.8	0.3199	48.8	0.152733
48.9	0.3286	48.9	0.152438
49	0.3316	49	0.152144
49.1	0.3287	49.1	0.15185
49.2	0.33305	49.2	0.151557
49.3	0.3362	49.3	0.151265
49.4	0.35445	49.4	0.150973
49.5	0.35275	49.5	0.150682
49.6	0.3475	49.6	0.150391
49.7	0.3482	49.7	0.150101
49.8	0.3482	49.8	0.149811
49.9	0.3492	49.9	0.149523
50	0.3355	50	0.149234
50.1	0.3275	50.1	0.148946
50.2	0.32265	50.2	0.148659
50.3	0.3175	50.3	0.148373
50.4	0.32055	50.4	0.148086
50.5	0.3318	50.5	0.147801
50.6	0.3336	50.6	0.147516
50.7	0.33905	50.7	0.147232
50.8	0.3355	50.8	0.146948
50.9	0.33405	50.9	0.146665
51	0.3277	51	0.146382
51.1	0.3207	51.1	0.1461
51.2	0.3126	51.2	0.145818
51.3	0.3078	51.3	0.145537
51.4	0.2989	51.4	0.145257
51.5	0.30045	51.5	0.144977
51.6	0.3044	51.6	0.144697
51.7	0.301	51.7	0.144419
51.8	0.29385	51.8	0.14414
51.9	0.29165	51.9	0.143863
52	0.2901	52	0.143586
52.1	0.2842	52.1	0.143309
52.2	0.27715	52.2	0.143033
52.3	0.2727	52.3	0.142758
52.4	0.27015	52.4	0.142483
52.5	0.2764	52.5	0.142208
52.6	0.2683	52.6	0.141934
52.7	0.26305	52.7	0.141661
52.8	0.2694	52.8	0.141388
52.9	0.29305	52.9	0.141116
53	0.29895	53	0.140844
53.1	0.2998	53.1	0.140573
53.2	0.2943	53.2	0.140303
53.3	0.29815	53.3	0.140033
53.4	0.29965	53.4	0.139763
53.5	0.29105	53.5	0.139494
53.6	0.29675	53.6	0.139226
53.7	0.2878	53.7	0.138958
53.8	0.28515	53.8	0.13869
53.9	0.28585	53.9	0.138423
54	0.29635	54	0.138157
54.1	0.28795	54.1	0.137891
54.2	0.2986	54.2	0.137626
54.3	0.2974	54.3	0.137361
54.4	0.2954	54.4	0.137097
54.5	0.287	54.5	0.136833
54.6	0.2855	54.6	0.13657
54.7	0.282	54.7	0.136307
54.8	0.2917	54.8	0.136045
54.9	0.2839	54.9	0.135783
55	0.2798	55	0.135522
55.1	0.28995	55.1	0.135262
55.2	0.3058	55.2	0.135002
55.3	0.3214	55.3	0.134742
55.4	0.3333	55.4	0.134483
55.5	0.33655	55.5	0.134224
55.6	0.3321	55.6	0.133966
55.7	0.31415	55.7	0.133709
55.8	0.3027	55.8	0.133452
55.9	0.2973	55.9	0.133195
56	0.29205	56	0.132939
56.1	0.2825	56.1	0.132684
56.2	0.275801	56.2	0.132429
56.3	0.284	56.3	0.132174
56.4	0.27925	56.4	0.13192
56.5	0.2756	56.5	0.131667
56.6	0.27475	56.6	0.131414
56.7	0.2753	56.7	0.131161
56.8	0.2586	56.8	0.130909
56.9	0.25495	56.9	0.130658
57	0.25825	57	0.130407
57.1	0.25735	57.1	0.130156
57.2	0.2564	57.2	0.129906
57.3	0.26195	57.3	0.129657
57.4	0.25745	57.4	0.129408
57.5	0.25	57.5	0.129159
57.6	0.2436	57.6	0.128911
57.7	0.25245	57.7	0.128663
57.8	0.25215	57.8	0.128416
57.9	0.2527	57.9	0.12817
58	0.25595	58	0.127924
58.1	0.2498	58.1	0.127678
58.2	0.24985	58.2	0.127433
58.3	0.2535	58.3	0.127188
58.4	0.2572	58.4	0.126944
58.5	0.2716	58.5	0.1267
58.6	0.2792	58.6	0.126457
58.7	0.287	58.7	0.126214
58.8	0.2905	58.8	0.125972
58.9	0.2881	58.9	0.12573
59	0.27775	59	0.125489
59.1	0.27475	59.1	0.125248
59.2	0.28505	59.2	0.125008
59.3	0.2906	59.3	0.124768
59.4	0.28835	59.4	0.124529
59.5	0.28415	59.5	0.12429
59.6	0.2899	59.6	0.124051
59.7	0.3019	59.7	0.123813
59.8	0.29365	59.8	0.123576
59.9	0.29315	59.9	0.123339
60	0.2951	60	0.123102
60.1	0.3002	60.1	0.122866
60.2	0.30375	60.2	0.12263
60.3	0.2998	60.3	0.122395
60.4	0.3055	60.4	0.12216
60.5	0.2989	60.5	0.121926
60.6	0.29815	60.6	0.121692
60.7	0.29355	60.7	0.121459
60.8	0.2977	60.8	0.121226
60.9	0.2979	60.9	0.120994
61	0.2952	61	0.120762
61.1	0.2944	61.1	0.12053
61.2	0.29215	61.2	0.120299
61.3	0.29295	61.3	0.120068
61.4	0.2933	61.4	0.119838
61.5	0.2931	61.5	0.119609
61.6	0.2927	61.6	0.119379
61.7	0.2911	61.7	0.11915
61.8	0.2927	61.8	0.118922
61.9	0.2954	61.9	0.118694
62	0.2931	62	0.118467
62.1	0.29495	62.1	0.11824
62.2	0.2945	62.2	0.118013
62.3	0.29175	62.3	0.117787
62.4	0.28405	62.4	0.117561
62.5	0.27915	62.5	0.117336
62.6	0.2794	62.6	0.117111
62.7	0.28505	62.7	0.116887
62.8	0.28755	62.8	0.116663
62.9	0.2906	62.9	0.11644
63	0.2925	63	0.116217
63.1	0.2891	63.1	0.115994
63.2	0.28995	63.2	0.115772
63.3	0.28925	63.3	0.11555
63.4	0.28745	63.4	0.115329
63.5	0.28805	63.5	0.115108
63.6	0.29235	63.6	0.114887
63.7	0.2935	63.7	0.114667
63.8	0.28865	63.8	0.114448
63.9	0.28895	63.9	0.114229
64	0.2848	64	0.11401
64.1	0.28395	64.1	0.113792
64.2	0.27935	64.2	0.113574
64.3	0.2744	64.3	0.113356
64.4	0.2734	64.4	0.113139
64.5	0.27145	64.5	0.112923
64.6	0.2723	64.6	0.112707
64.7	0.2697	64.7	0.112491
64.8	0.2706	64.8	0.112276
64.9	0.26715	64.9	0.112061
65	0.2657	65	0.111846
65.1	0.26745	65.1	0.111632
65.2	0.2665	65.2	0.111419
65.3	0.2703	65.3	0.111206
65.4	0.2718	65.4	0.110993
65.5	0.27125	65.5	0.11078
65.6	0.27195	65.6	0.110568
65.7	0.27405	65.7	0.110357
65.8	0.2751	65.8	0.110146
65.9	0.2715	65.9	0.109935
66	0.27	66	0.109725
66.1	0.26815	66.1	0.109515
66.2	0.26215	66.2	0.109305
66.3	0.26375	66.3	0.109096
66.4	0.2583	66.4	0.108888
66.5	0.26645	66.5	0.108679
66.6	0.2767	66.6	0.108472
66.7	0.2819	66.7	0.108264
66.8	0.2853	66.8	0.108057
66.9	0.28555	66.9	0.10785
67	0.28275	67	0.107644
67.1	0.27755	67.1	0.107438
67.2	0.2787	67.2	0.107233
67.3	0.2718	67.3	0.107028
67.4	0.27105	67.4	0.106823
67.5	0.27175	67.5	0.106619
67.6	0.2694	67.6	0.106415
67.7	0.27265	67.7	0.106212
67.8	0.27375	67.8	0.106009
67.9	0.27695	67.9	0.105806
68	0.2779	68	0.105604
68.1	0.26815	68.1	0.105402
68.2	0.26065	68.2	0.105201
68.3	0.26155	68.3	0.105
68.4	0.2529	68.4	0.104799
68.5	0.2491	68.5	0.104599
68.6	0.24715	68.6	0.104399
68.7	0.2453	68.7	0.104199
68.8	0.2455	68.8	0.104
68.9	0.2417	68.9	0.103802
69	0.236	69	0.103603
69.1	0.24685	69.1	0.103405
69.2	0.24645	69.2	0.103208
69.3	0.2425	69.3	0.103011
69.4	0.2437	69.4	0.102814
69.5	0.2387	69.5	0.102617
69.6	0.2435	69.6	0.102421
69.7	0.2435	69.7	0.102226
69.8	0.24625	69.8	0.102031
69.9	0.2454	69.9	0.101836
70	0.24365	70	0.101641
70.1	0.24755	70.1	0.101447
70.2	0.2414	70.2	0.101253
70.3	0.23715	70.3	0.10106
70.4	0.2314	70.4	0.100867
70.5	0.2307	70.5	0.100674
70.6	0.2292	70.6	0.100482
70.7	0.2367	70.7	0.10029
70.8	0.2395	70.8	0.100099
70.9	0.25385	70.9	0.0999078
71	0.2575	71	0.0997171
71.1	0.25055	71.1	0.0995268
71.2	0.24645	71.2	0.0993368
71.3	0.24215	71.3	0.0991472
71.4	0.23895	71.4	0.0989579
71.5	0.2425	71.5	0.098769
71.6	0.2411	71.6	0.0985805
71.7	0.24	71.7	0.0983924
71.8	0.2453	71.8	0.0982046
71.9	0.2434	71.9	0.0980172
72	0.23725	72	0.0978302
72.1	0.2396	72.1	0.0976435
72.2	0.23925	72.2	0.0974571
72.3	0.2383	72.3	0.0972712
72.4	0.2379	72.4	0.0970856
72.5	0.24635	72.5	0.0969004
72.6	0.24775	72.6	0.0967155
72.7	0.24475	72.7	0.096531
72.8	0.2396	72.8	0.0963468
72.9	0.2366	72.9	0.096163
73	0.24375	73	0.0959796
73.1	0.24725	73.1	0.0957965
73.2	0.2464	73.2	0.0956138
73.3	0.24125	73.3	0.0954314
73.4	0.2424	73.4	0.0952494
73.5	0.2396	73.5	0.0950677
73.6	0.2348	73.6	0.0948864
73.7	0.2348	73.7	0.0947055
73.8	0.2344	73.8	0.0945249
73.9	0.2348	73.9	0.0943446
74	0.2348	74	0.0941647
74.1	0.2348	74.1	0.0939852
74.2		74.2	0.093806
74.3		74.3	0.0936271
74.4		74.4	0.0934486
74.5		74.5	0.0932704
74.6		74.6	0.0930926
74.7		74.7	0.0929151
74.8		74.8	0.092738
74.9		74.9	0.092738
75		75	0.097483
75.1		75.1	0.102219
75.2		75.2	0.106945
75.3		75.3	0.111662
75.4		75.4	0.116369
75.5		75.5	0.121067
75.6		75.6	0.125756
75.7		75.7	0.130435
75.8		75.8	0.135105
75.9		75.9	0.139765
76		76	0.144416
76.1		76.1	0.149057
76.2		76.2	0.15369
76.3		76.3	0.158313
76.4		76.4	0.162926
76.5		76.5	0.16753
76.6		76.6	0.172124
76.7	0.234098	76.7	0.17671
76.8	0.245348	76.8	0.181285
76.9	0.255188	76.9	0.185852
77	0.256313	77	0.190408
77.1	0.256313	77.1	0.194956
77.2	0.255188	77.2	0.199494
77.3	0.255188	77.3	0.204023
77.4	0.262653	77.4	0.208542
77.5	0.257617	77.5	0.213052
77.6	0.248705	77.6	0.217553
77.7	0.257671	77.7	0.222044
77.8	0.245381	77.8	0.226526
77.9	0.258695	77.9	0.230999
78	0.259802	78	0.235462
78.1	0.26831	78.1	0.239915
78.2	0.264557	78.2	0.24436
78.3	0.275772	78.3	0.248795
78.4	0.278262	78.4	0.25322
78.5	0.28738	78.5	0.257636
78.6	0.280855	78.6	0.262043
78.7	0.277945	78.7	0.266441
78.8	0.287897	78.8	0.270829
78.9	0.288212	78.9	0.275208
79	0.290903	79	0.279577
79.1	0.292528	79.1	0.283937
79.2	0.292767	79.2	0.288288
79.3	0.301407	79.3	0.29263
79.4	0.316371	79.4	0.296962
79.5	0.339372	79.5	0.301284
79.6	0.346321	79.6	0.305598
79.7	0.34987	79.7	0.309902
79.8	0.351764	79.8	0.314197
79.9	0.350618	79.9	0.318482
80	0.35722	80	0.322758
80.1	0.356904	80.1	0.327025
80.2	0.357823	80.2	0.331282
80.3	0.363731	80.3	0.33553
80.4	0.362332	80.4	0.339769
80.5	0.366548	80.5	0.343998
80.6	0.372205	80.6	0.348219
80.7	0.379958	80.7	0.35243
80.8	0.380005	80.8	0.356631
80.9	0.377128	80.9	0.360823
81	0.379514	81	0.365006
81.1	0.384526	81.1	0.36918
81.2	0.386452	81.2	0.373345
81.3	0.39222	81.3	0.3775
81.4	0.396117	81.4	0.381646
81.5	0.395783	81.5	0.385782
81.6	0.39761	81.6	0.389909
81.7	0.410914	81.7	0.394028
81.8	0.415244	81.8	0.398137
81.9	0.409831	81.9	0.402236
82	0.414353	82	0.406326
82.1	0.422478	82.1	0.410407
82.2	0.426577	82.2	0.414479
82.3	0.435434	82.3	0.418542
82.4	0.439552	82.4	0.422595
82.5	0.441785	82.5	0.426639
82.6	0.449977	82.6	0.430674
82.7	0.461735	82.7	0.4347
82.8	0.459249	82.8	0.438717
82.9	0.459926	82.9	0.442724
83	0.464604	83	0.446722
83.1	0.470675	83.1	0.450711
83.2	0.471609	83.2	0.454691
83.3	0.479096	83.3	0.458661
83.4	0.486148	83.4	0.462622
83.5	0.499574	83.5	0.466574
83.6	0.50342	83.6	0.470517
83.7	0.506534	83.7	0.474451
83.8	0.513478	83.8	0.478376
83.9	0.524314	83.9	0.482291
84	0.530016	84	0.486198
84.1	0.534925	84.1	0.490095
84.2	0.537366	84.2	0.493983
84.3	0.536133	84.3	0.497862
84.4	0.542234	84.4	0.501732
84.5	0.545933	84.5	0.505592
84.6	0.552384	84.6	0.509444
84.7	0.558053	84.7	0.513286
84.8	0.559988	84.8	0.51712
84.9	0.568564	84.9	0.520944
85	0.573272	85	0.524759
85.1	0.575187	85.1	0.528565
85.2	0.581539	85.2	0.532362
85.3	0.579559	85.3	0.53615
85.4	0.58315	85.4	0.539929
85.5	0.588725	85.5	0.543698
85.6	0.592065	85.6	0.547459
85.7	0.591982	85.7	0.551211
85.8	0.59911	85.8	0.554953
85.9	0.602532	85.9	0.558687
86	0.600095	86	0.562411
86.1	0.599228	86.1	0.566127
86.2	0.604133	86.2	0.569834
86.3	0.602157	86.3	0.573531
86.4	0.612408	86.4	0.57722
86.5	0.620577	86.5	0.580899
86.6	0.630034	86.6	0.58457
86.7	0.630138	86.7	0.588231
86.8	0.640351	86.8	0.591884
86.9	0.640614	86.9	0.595527
87	0.64142	87	0.599162
87.1	0.642345	87.1	0.602788
87.2	0.644096	87.2	0.606405
87.3	0.648722	87.3	0.610012
87.4	0.650355	87.4	0.613611
87.5	0.65071	87.5	0.617201
87.6	0.660489	87.6	0.620782
87.7	0.661562	87.7	0.624354
87.8	0.665435	87.8	0.627918
87.9	0.666354	87.9	0.631472
88	0.660976	88	0.635017
88.1	0.664492	88.1	0.638554
88.2	0.66671	88.2	0.642082
88.3	0.679593	88.3	0.6456
88.4	0.687161	88.4	0.64911
88.5	0.688345	88.5	0.652611
88.6	0.692317	88.6	0.656104
88.7	0.694052	88.7	0.659587
88.8	0.698825	88.8	0.663062
88.9	0.704729	88.9	0.666528
89	0.709703	89	0.669985
89.1	0.717033	89.1	0.673433
89.2	0.724896	89.2	0.676873
89.3	0.722986	89.3	0.680303
89.4	0.728773	89.4	0.683725
89.5	0.734319	89.5	0.687138
89.6	0.737977	89.6	0.690542
89.7	0.745207	89.7	0.693938
89.8	0.750025	89.8	0.697325
89.9	0.752024	89.9	0.700703
90	0.747678	90	0.704073
90.1	0.750101	90.1	0.707433
90.2	0.750153	90.2	0.710786
90.3	0.749147	90.3	0.714129
90.4	0.757535	90.4	0.717463
90.5	0.762977	90.5	0.72079
90.6	0.76768	90.6	0.724107
90.7	0.778453	90.7	0.727415
90.8	0.784518	90.8	0.730715
90.9	0.784325	90.9	0.734007
91	0.787291	91	0.73729
91.1	0.781265	91.1	0.740564
91.2	0.787529	91.2	0.743829
91.3	0.788613	91.3	0.747086
91.4	0.787803	91.4	0.750334
91.5	0.786125	91.5	0.753574
91.6	0.787506	91.6	0.756805
91.7	0.790225	91.7	0.760028
91.8	0.794238	91.8	0.763242
91.9	0.796593	91.9	0.766447
92	0.805683	92	0.769645
92.1	0.810892	92.1	0.772833
92.2	0.810071	92.2	0.776013
92.3	0.81805	92.3	0.779184
92.4	0.820823	92.4	0.782347
92.5	0.823448	92.5	0.785502
92.6	0.81283	92.6	0.788647
92.7	0.823753	92.7	0.791785
92.8	0.823118	92.8	0.794914
92.9	0.81722	92.9	0.798035
93	0.812814	93	0.801147
93.1	0.809618	93.1	0.804251
93.2	0.802878	93.2	0.807346
93.3	0.819417	93.3	0.810433
93.4	0.819417	93.4	0.813512
93.5	0.820359	93.5	0.816582
93.6	0.834977	93.6	0.819643
93.7	0.838646	93.7	0.822697
93.8	0.844406	93.8	0.825742
93.9	0.849505	93.9	0.828779
94	0.850109	94	0.831807
94.1		94.1	0.834827
94.2		94.2	0.837839
94.3		94.3	0.840842
94.4		94.4	0.843838
94.5		94.5	0.846825
94.6		94.6	0.849803
94.7		94.7	0.852774
94.8		94.8	0.855736
94.9		94.9	0.855736
95		95	0.853804
95.1		95.1	0.851877
95.2		95.2	0.849955
95.3		95.3	0.848039
95.4		95.4	0.846128
95.5		95.5	0.844222
95.6		95.6	0.842321
95.7		95.7	0.840425
95.8		95.8	0.838535
95.9		95.9	0.83665
96		96	0.834769
96.1		96.1	0.832894
96.2		96.2	0.831024
96.3		96.3	0.829159
96.4		96.4	0.827299
96.5		96.5	0.825443
96.6	0.938129	96.6	0.823594
96.7	0.946255	96.7	0.821748
96.8	0.946255	96.8	0.819908
96.9	0.963955	96.9	0.818073
97	0.977796	97	0.816242
97.1	0.982254	97.1	0.814417
97.2	0.982254	97.2	0.812596
97.3	0.977796	97.3	0.810781
97.4	0.972153	97.4	0.80897
97.5	0.993452	97.5	0.807164
97.6	0.99635	97.6	0.805363
97.7	0.991102	97.7	0.803566
97.8	0.981498	97.8	0.801774
97.9	0.976352	97.9	0.799987
98	0.993002	98	0.798205
98.1	0.9837	98.1	0.796428
98.2	0.993951	98.2	0.794655
98.3	0.989499	98.3	0.792887
98.4	0.975552	98.4	0.791124
98.5	0.98175	98.5	0.789365
98.6	0.966701	98.6	0.787611
98.7	0.970752	98.7	0.785861
98.8	0.974798	98.8	0.784117
98.9	0.973901	98.9	0.782376
99	0.953102	99	0.78064
99.1	0.961499	99.1	0.77891
99.2	0.949651	99.2	0.777183
99.3	0.944649	99.3	0.775461
99.4	0.938751	99.4	0.773743
99.5	0.935551	99.5	0.77203
99.6	0.92325	99.6	0.770322
99.7	0.902102	99.7	0.768618
99.8	0.909448	99.8	0.766918
99.9	0.904751	99.9	0.765223
100	0.903751	100	0.763532
100.1	0.9133	100.1	0.761846
100.2	0.913801	100.2	0.760164
100.3	0.904449	100.3	0.758487
100.4	0.893201	100.4	0.756813
100.5	0.894501	100.5	0.755144
100.6	0.89285	100.6	0.75348
100.7	0.889051	100.7	0.75182
100.8	0.893149	100.8	0.750164
100.9	0.900001	100.9	0.748513
101	0.901251	101	0.746865
101.1	0.90845	101.1	0.745222
101.2	0.914251	101.2	0.743583
101.3	0.903549	101.3	0.741949
101.4	0.911851	101.4	0.740319
101.5	0.919751	101.5	0.738692
101.6	0.915151	101.6	0.737071
101.7	0.927001	101.7	0.735453
101.8	0.929949	101.8	0.733839
101.9	0.93605	101.9	0.73223
102	0.9364	102	0.730624
102.1	0.925801	102.1	0.729023
102.2	0.927001	102.2	0.727426
102.3	0.923399	102.3	0.725833
102.4	0.923151	102.4	0.724244
102.5	0.935251	102.5	0.722659
102.6	0.93795	102.6	0.721079
102.7	0.941801	102.7	0.719502
102.8	0.938799	102.8	0.717929
102.9	0.9396	102.9	0.716361
103	0.9321	103	0.714796
103.1	0.9296	103.1	0.713235
103.2	0.929351	103.2	0.711678
103.3	0.933549	103.3	0.710126
103.4	0.937351	103.4	0.708577
103.5	0.93885	103.5	0.707032
103.6	0.9363	103.6	0.705491
103.7	0.937951	103.7	0.703954
103.8	0.9417	103.8	0.702421
103.9	0.9532	103.9	0.700892
104	0.959701	104	0.699366
104.1	0.958	104.1	0.697845
104.2	0.95825	104.2	0.696327
104.3	0.94125	104.3	0.694813
104.4	0.94045	104.4	0.693303
104.5	0.93725	104.5	0.691797
104.6	0.93555	104.6	0.690295
104.7	0.918251	104.7	0.688796
104.8	0.912699	104.8	0.687301
104.9	0.911401	104.9	0.68581
105	0.9273	105	0.684323
105.1	0.9396	105.1	0.682839
105.2	0.9361	105.2	0.681359
105.3	0.88905	105.3	0.679883
105.4	0.97535	105.4	0.678411
105.5	1.2005	105.5	0.676942
105.6	1.1086	105.6	0.675477
105.7	0.987646	105.7	0.674015
105.8	1.02905	105.8	0.672558
105.9	1.00904	105.9	0.671104
106	0.908953	106	0.669653
106.1	0.914906	106.1	0.668206
106.2	0.876349	106.2	0.666763
106.3	0.855151	106.3	0.665323
106.4	0.917356	106.4	0.663887
106.5	0.95555	106.5	0.662455
106.6	0.9514	106.6	0.661026
106.7	0.942052	106.7	0.6596
106.8	0.950648	106.8	0.658179
106.9	0.957351	106.9	0.65676
107	0.977998	107	0.655345
107.1	0.942852	107.1	0.653934
107.2	0.9213	107.2	0.652526
107.3	0.95875	107.3	0.651122
107.4	1.0899	107.4	0.649721
107.5	1.15105	107.5	0.648324
107.6	0.641601	107.6	0.64693
107.7	0.600001	107.7	0.64554
107.8	0.785799	107.8	0.644153
107.9	0.473188	107.9	0.642769
108	0.446278	108	0.641389
108.1	0.768657	108.1	0.640012
108.2	1.11656	108.2	0.638638
108.3	1.21484	108.3	0.637269
108.4	0.898673	108.4	0.635902
108.5	1.19472	108.5	0.634538
108.6	1.3583	108.6	0.633179
108.7	1.10012	108.7	0.631822
108.8	0.476076	108.8	0.630469
108.9	0.642985	108.9	0.629119
109	0.562203	109	0.627772
109.1	0.747549	109.1	0.626429
109.2	0.869349	109.2	0.625089
109.3	0.868151	109.3	0.623752
109.4	0.859247	109.4	0.622418
109.5	0.856901	109.5	0.621088
109.6	0.861348	109.6	0.619761
109.7	0.837399	109.7	0.618437
109.8	0.853701	109.8	0.617117
109.9	0.85655	109.9	0.615799
110	0.8561	110	0.614485
110.1	0.850599	110.1	0.613174
110.2	0.835399	110.2	0.611866
110.3	0.817851	110.3	0.610562
110.4	0.804999	110.4	0.60926
110.5	0.806099	110.5	0.607962
110.6	0.796351	110.6	0.606667
110.7	0.809399	110.7	0.605375
110.8	0.800001	110.8	0.604086
110.9	0.8251	110.9	0.602801
111	0.8267	111	0.601518
111.1	0.8274	111.1	0.600239
111.2	0.8417	111.2	0.598962
111.3	0.8449	111.3	0.597689
111.4	0.85005	111.4	0.596419
111.5	0.85165	111.5	0.595151
111.6	0.84955	111.6	0.593887
111.7	0.85065	111.7	0.592626
111.8	0.8512	111.8	0.591368
111.9	0.8482	111.9	0.590113
112	0.84975	112	0.588861
112.1	0.8481	112.1	0.587612
112.2	0.83825	112.2	0.586366
112.3	0.84045	112.3	0.585123
112.4	0.8353	112.4	0.583883
112.5	0.8349	112.5	0.582646
112.6	0.8376	112.6	0.581412
112.7	0.8314	112.7	0.580181
112.8	0.8298	112.8	0.578953
112.9	0.8263	112.9	0.577728
113	0.8263	113	0.576506
113.1	0.82015	113.1	0.575286
113.2	0.81785	113.2	0.57407
113.3	0.81555	113.3	0.572856
113.4	0.8178	113.4	0.571646
113.5	0.81605	113.5	0.570438
113.6	0.81885	113.6	0.569233
113.7	0.82005	113.7	0.568031
113.8	0.81955	113.8	0.566832
113.9	0.8136	113.9	0.565636
114	0.8118	114	0.564442
114.1	0.81255	114.1	0.563252
114.2	0.80805	114.2	0.562064
114.3	0.8064	114.3	0.560879
114.4	0.80515	114.4	0.559697
114.5	0.8041	114.5	0.558518
114.6	0.8026	114.6	0.557341
114.7	0.8004	114.7	0.556168
114.8	0.79835	114.8	0.554997
114.9	0.7993	114.9	0.553828
115	0.7933	115	0.552663
115.1	0.7902	115.1	0.5515
115.2	0.78575	115.2	0.550341
115.3	0.7854	115.3	0.549183
115.4	0.7825	115.4	0.548029
115.5	0.78045	115.5	0.546877
115.6	0.77795	115.6	0.545728
115.7	0.77295	115.7	0.544582
115.8	0.7727	115.8	0.543439
115.9	0.7698	115.9	0.542298
116	0.76535	116	0.541159
116.1	0.767	116.1	0.540024
116.2	0.7681	116.2	0.538891
116.3	0.7625	116.3	0.537761
116.4	0.7628	116.4	0.536634
116.5	0.7606	116.5	0.535509
116.6	0.76115	116.6	0.534386
116.7	0.7592	116.7	0.533267
116.8	0.76065	116.8	0.53215
116.9	0.75725	116.9	0.531036
117	0.7559	117	0.529924
117.1	0.7509	117.1	0.528815
117.2	0.75315	117.2	0.527708
117.3	0.75395	117.3	0.526604
117.4	0.75575	117.4	0.525503
117.5	0.7507	117.5	0.524404
117.6	0.7475	117.6	0.523308
117.7	0.7445	117.7	0.522214
117.8	0.7457	117.8	0.521123
117.9	0.7463	117.9	0.520035
118	0.7451	118	0.518949
118.1	0.74095	118.1	0.517865
118.2	0.74395	118.2	0.516784
118.3	0.7395	118.3	0.515706
118.4	0.73355	118.4	0.51463
118.5	0.72985	118.5	0.513556
118.6	0.7286	118.6	0.512485
118.7	0.72725	118.7	0.511417
118.8	0.72565	118.8	0.510351
118.9	0.71935	118.9	0.509288
119	0.7183	119	0.508226
119.1	0.71465	119.1	0.507168
119.2	0.716	119.2	0.506112
119.3	0.7137	119.3	0.505058
119.4	0.7109	119.4	0.504007
119.5	0.70415	119.5	0.502958
119.6	0.7058	119.6	0.501912
119.7	0.703	119.7	0.500868
119.8	0.70055	119.8	0.499826
119.9	0.70345	119.9	0.498787
120	0.70045	120	0.49775
120.1	0.69975	120.1	0.496716
120.2	0.7047	120.2	0.495684
120.3	0.7063	120.3	0.494655
120.4	0.7044	120.4	0.493627
120.5	0.7003	120.5	0.492603
120.6	0.7031	120.6	0.49158
120.7	0.7039	120.7	0.49056
120.8	0.70185	120.8	0.489542
120.9	0.7002	120.9	0.488527
121	0.6964	121	0.487514
121.1	0.6997	121.1	0.486503
121.2	0.69705	121.2	0.485495
121.3	0.69605	121.3	0.484489
121.4	0.68965	121.4	0.483485
121.5	0.6874	121.5	0.482483
121.6	0.68865	121.6	0.481484
121.7	0.6914	121.7	0.480487
121.8	0.70115	121.8	0.479493
121.9	0.70435	121.9	0.4785
122	0.71225	122	0.47751
122.1	0.7114	122.1	0.476522
122.2	0.70695	122.2	0.475537
122.3	0.7015	122.3	0.474553
122.4	0.694001	122.4	0.473572
122.5	0.6929	122.5	0.472593
122.6	0.6976	122.6	0.471617
122.7	0.7003	122.7	0.470643
122.8	0.7	122.8	0.469671
122.9	0.70185	122.9	0.468701
123	0.7047	123	0.467733
123.1	0.70635	123.1	0.466767
123.2	0.7026	123.2	0.465804
123.3	0.70005	123.3	0.464843
123.4	0.6923	123.4	0.463884
123.5	0.687251	123.5	0.462927
123.6	0.6841	123.6	0.461973
123.7	0.67175	123.7	0.46102
123.8	0.66455	123.8	0.46007
123.9	0.66285	123.9	0.459122
124	0.65805	124	0.458176
124.1	0.6559	124.1	0.457232
124.2	0.64995	124.2	0.456291
124.3	0.64975	124.3	0.455351
124.4	0.6518	124.4	0.454414
124.5	0.6435	124.5	0.453478
124.6	0.6393	124.6	0.452545
124.7	0.636051	124.7	0.451614
124.8	0.636499	124.8	0.450685
124.9	0.64475	124.9	0.449759
125	0.6464	125	0.448834
125.1	0.6477	125.1	0.447911
125.2	0.6637	125.2	0.446991
125.3	0.67375	125.3	0.446072
125.4	0.681649	125.4	0.445156
125.5	0.6677	125.5	0.444241
125.6	0.64255	125.6	0.443329
125.7	0.62815	125.7	0.442419
125.8	0.62585	125.8	0.441511
125.9	0.6341	125.9	0.440605
126	0.6353	126	0.439701
126.1	0.6413	126.1	0.438799
126.2	0.64225	126.2	0.437899
126.3	0.6421	126.3	0.437001
126.4	0.64305	126.4	0.436105
126.5	0.6399	126.5	0.435211
126.6	0.64285	126.6	0.434319
126.7	0.6378	126.7	0.433429
126.8	0.63325	126.8	0.432541
126.9	0.62925	126.9	0.431655
127	0.63255	127	0.430771
127.1	0.62805	127.1	0.429889
127.2	0.6262	127.2	0.429009
127.3	0.6293	127.3	0.428131
127.4	0.62985	127.4	0.427255
127.5	0.63355	127.5	0.42638
127.6	0.63495	127.6	0.425508
127.7	0.62455	127.7	0.424638
127.8	0.628	127.8	0.42377
127.9	0.633401	127.9	0.422903
128	0.62275	128	0.422039
128.1	0.63205	128.1	0.421177
128.2	0.629301	128.2	0.420316
128.3	0.636949	128.3	0.419458
128.4	0.6262	128.4	0.418601
128.5	0.6193	128.5	0.417746
128.6	0.6172	128.6	0.416893
128.7	0.610601	128.7	0.416042
128.8	0.602949	128.8	0.415193
128.9	0.5945	128.9	0.414346
129	0.5942	129	0.4135
129.1	0.6033	129.1	0.412657
129.2	0.6132	129.2	0.411815
129.3	0.62905	129.3	0.410976
129.4	0.6368	129.4	0.410138
129.5	0.6411	129.5	0.409302
129.6	0.6515	129.6	0.408468
129.7	0.65965	129.7	0.407635
129.8	0.66085	129.8	0.406805
129.9	0.6486	129.9	0.405977
130	0.6346	130	0.40515
130.1	0.6255	130.1	0.404325
130.2	0.6215	130.2	0.403502
130.3	0.6323	130.3	0.402681
130.4	0.6236	130.4	0.401861
130.5	0.6158	130.5	0.401043
130.6	0.60975	130.6	0.400228
130.7	0.587501	130.7	0.399414
130.8	0.596999	130.8	0.398601
130.9	0.61545	130.9	0.397791
131	0.6173	131	0.396982
131.1	0.6095	131.1	0.396175
131.2	0.613499	131.2	0.39537
131.3	0.610651	131.3	0.394567
131.4	0.60005	131.4	0.393766
131.5	0.58955	131.5	0.392966
131.6	0.58275	131.6	0.392168
131.7	0.579101	131.7	0.391372
131.8	0.578099	131.8	0.390577
131.9	0.57675	131.9	0.389785
132	0.5874	132	0.388994
132.1	0.59655	132.1	0.388204
132.2	0.59475	132.2	0.387417
132.3	0.6024	132.3	0.386631
132.4	0.60715	132.4	0.385847
132.5	0.6058	132.5	0.385065
132.6	0.592001	132.6	0.384284
132.7	0.5859	132.7	0.383505
132.8	0.57975	132.8	0.382728
132.9	0.5757	132.9	0.381953
133	0.5598	133	0.381179
133.1	0.560351	133.1	0.380407
133.2	0.558801	133.2	0.379636
133.3	0.561399	133.3	0.378868
133.4	0.5592	133.4	0.378101
133.5	0.55965	133.5	0.377335
133.6	0.5552	133.6	0.376572
133.7	0.555801	133.7	0.37581
133.8	0.555999	133.8	0.37505
133.9	0.5602	133.9	0.374291
134	0.56245	134	0.373534
134.1	0.5761	134.1	0.372778
134.2	0.594649	134.2	0.372025
134.3	0.595501	134.3	0.371273
134.4	0.60365	134.4	0.370522
134.5	0.60745	134.5	0.369774
134.6	0.6121	134.6	0.369026
134.7	0.61	134.7	0.368281
134.8	0.61135	134.8	0.367537
134.9	0.6127	134.9	0.366795
135	0.607	135	0.366054
135.1	0.6056	135.1	0.365315
135.2	0.60685	135.2	0.364578
135.3	0.60825	135.3	0.363842
135.4	0.60695	135.4	0.363108
135.5	0.6064	135.5	0.362375
135.6	0.60345	135.6	0.361644
135.7	0.60595	135.7	0.360915
135.8	0.60655	135.8	0.360187
135.9	0.60605	135.9	0.359461
136	0.60545	136	0.358736
136.1	0.60625	136.1	0.358013
136.2	0.60535	136.2	0.357291
136.3	0.60515	136.3	0.356572
136.4	0.604	136.4	0.355853
136.5	0.60215	136.5	0.355136
136.6	0.60005	136.6	0.354421
136.7	0.60115	136.7	0.353707
136.8	0.60055	136.8	0.352995
136.9	0.59715	136.9	0.352285
137	0.59435	137	0.351575
137.1	0.58955	137.1	0.350868
137.2	0.59065	137.2	0.350162
137.3	0.58955	137.3	0.349457
137.4	0.5888	137.4	0.348754
137.5	0.5863	137.5	0.348053
137.6	0.5861	137.6	0.347353
137.7	0.58265	137.7	0.346654
137.8	0.58265	137.8	0.345958
137.9	0.578	137.9	0.345262
138	0.57565	138	0.344568
138.1	0.5732	138.1	0.343876
138.2	0.575799	138.2	0.343185
138.3	0.566401	138.3	0.342496
138.4	0.5605	138.4	0.341808
138.5	0.5584	138.5	0.341121
138.6	0.55325	138.6	0.340436
138.7	0.5478	138.7	0.339752
138.8	0.5416	138.8	0.339071
138.9	0.54005	138.9	0.33839
139	0.53825	139	0.337711
139.1	0.53925	139.1	0.337033
139.2	0.53895	139.2	0.336357
139.3	0.5369	139.3	0.335682
139.4	0.5376	139.4	0.335009
139.5	0.53775	139.5	0.334337
139.6	0.53925	139.6	0.333667
139.7	0.5388	139.7	0.332998
139.8	0.53865	139.8	0.33233
139.9	0.53735	139.9	0.331664
140	0.5338	140	0.331
140.1	0.53185	140.1	0.330336
140.2	0.52745	140.2	0.329675
140.3	0.52895	140.3	0.329014
140.4	0.52635	140.4	0.328355
140.5	0.52775	140.5	0.327698
140.6	0.5207	140.6	0.327042
140.7	0.51435	140.7	0.326387
140.8	0.5103	140.8	0.325734
140.9	0.5112	140.9	0.325082
141	0.5047	141	0.324431
141.1	0.50445	141.1	0.323782
141.2	0.49825	141.2	0.323134
141.3	0.493	141.3	0.322488
141.4	0.4938	141.4	0.321843
141.5	0.49325	141.5	0.321199
141.6	0.48665	141.6	0.320557
141.7	0.482349	141.7	0.319916
141.8	0.476701	141.8	0.319277
141.9	0.47305	141.9	0.318639
142	0.4724	142	0.318002
142.1	0.4754	142.1	0.317366
142.2	0.4749	142.2	0.316732
142.3	0.4739	142.3	0.3161
142.4	0.4774	142.4	0.315468
142.5	0.4793	142.5	0.314838
142.6	0.4888	142.6	0.31421
142.7	0.48065	142.7	0.313582
142.8	0.4822	142.8	0.312956
142.9	0.47865	142.9	0.312332
143	0.48215	143	0.311708
143.1	0.481301	143.1	0.311086
143.2	0.48565	143.2	0.310466
143.3	0.48435	143.3	0.309847
143.4	0.4911	143.4	0.309228
143.5	0.487	143.5	0.308612
143.6	0.4855	143.6	0.307996
143.7	0.48125	143.7	0.307382
143.8	0.4867	143.8	0.30677
143.9	0.48275	143.9	0.306158
144	0.48435	144	0.305548
144.1	0.4916	144.1	0.304939
144.2	0.4917	144.2	0.304331
144.3	0.48915	144.3	0.303725
144.4	0.4804	144.4	0.30312
144.5	0.48295	144.5	0.302516
144.6	0.48065	144.6	0.301914
144.7	0.4762	144.7	0.301312
144.8	0.4746	144.8	0.300713
144.9	0.4718	144.9	0.300114
145	0.471	145	0.299517
145.1	0.47145	145.1	0.29892
145.2	0.4701	145.2	0.298326
145.3	0.47195	145.3	0.297732
145.4	0.4748	145.4	0.29714
145.5	0.4743	145.5	0.296549
145.6	0.4778	145.6	0.295959
145.7	0.48715	145.7	0.29537
145.8	0.4868	145.8	0.294783
145.9	0.4886	145.9	0.294197
146	0.48535	146	0.293612
146.1	0.48595	146.1	0.293028
146.2	0.4893	146.2	0.292446
146.3	0.48705	146.3	0.291865
146.4	0.4865	146.4	0.291285
146.5	0.48655	146.5	0.290706
146.6	0.48785	146.6	0.290129
146.7	0.48705	146.7	0.289552
146.8	0.49005	146.8	0.288977
146.9	0.4889	146.9	0.288404
147	0.4875	147	0.287831
147.1	0.4868	147.1	0.287259
147.2	0.4858	147.2	0.286689
147.3	0.49	147.3	0.28612
147.4	0.4872	147.4	0.285552
147.5	0.48845	147.5	0.284986
147.6	0.49015	147.6	0.28442
147.7	0.488451	147.7	0.283856
147.8	0.490999	147.8	0.283293
147.9	0.49625	147.9	0.282731
148	0.49445	148	0.28217
148.1	0.5046	148.1	0.281611
148.2	0.502651	148.2	0.281052
148.3	0.505249	148.3	0.280495
148.4	0.5133	148.4	0.279939
148.5	0.51335	148.5	0.279385
148.6	0.51335	148.6	0.278831
148.7	0.51445	148.7	0.278278
148.8	0.5142	148.8	0.277727
148.9	0.51445	148.9	0.277177
149	0.5142	149	0.276628
149.1	0.5142	149.1	0.27608
149.2		149.2	0.275533
149.3		149.3	0.274988
149.4		149.4	0.274443
149.5		149.5	0.2739
149.6		149.6	0.273358
149.7		149.7	0.272817
149.8		149.8	0.272277
149.9		149.9	0.271738
150		150	0.271738
150.1		150.1	0.285617
150.2		150.2	0.299464
150.3		150.3	0.313277
150.4		150.4	0.327062
150.5		150.5	0.340816
150.6		150.6	0.354539
150.7		150.7	0.368231
150.8		150.8	0.381887
150.9		150.9	0.395515
151		151	0.409112
151.1		151.1	0.422676
151.2		151.2	0.436209
151.3		151.3	0.449706
151.4		151.4	0.463174
151.5		151.5	0.47661
151.6		151.6	0.490013
151.7	0.568019	151.7	0.503384
151.8	0.570005	151.8	0.516718
151.9	0.570281	151.9	0.530024
152	0.570467	152	0.543296
152.1	0.573576	152.1	0.556536
152.2	0.577513	152.2	0.569742
152.3	0.581379	152.3	0.582911
152.4	0.601434	152.4	0.59605
152.5	0.609448	152.5	0.609157
152.6	0.616897	152.6	0.622229
152.7	0.618559	152.7	0.635268
152.8	0.610271	152.8	0.648269
152.9	0.626041	152.9	0.66124
153	0.624088	153	0.674177
153.1	0.632403	153.1	0.687079
153.2	0.626635	153.2	0.699948
153.3	0.640796	153.3	0.712778
153.4	0.652804	153.4	0.725577
153.5	0.669492	153.5	0.738342
153.6	0.672837	153.6	0.751072
153.7	0.695282	153.7	0.763767
153.8	0.719914	153.8	0.776423
153.9	0.732735	153.9	0.789048
154	0.74739	154	0.801638
154.1	0.743103	154.1	0.814193
154.2	0.759616	154.2	0.826712
154.3	0.768469	154.3	0.839192
154.4	0.782642	154.4	0.851639
154.5	0.787371	154.5	0.864051
154.6	0.793694	154.6	0.876428
154.7	0.788658	154.7	0.888768
154.8	0.801065	154.8	0.901068
154.9	0.814291	154.9	0.913336
155	0.824505	155	0.925567
155.1	0.840868	155.1	0.937762
155.2	0.846482	155.2	0.949921
155.3	0.856439	155.3	0.962039
155.4	0.869749	155.4	0.974124
155.5	0.884704	155.5	0.986172
155.6	0.890684	155.6	0.998183
155.7	0.903559	155.7	1.01016
155.8	0.91196	155.8	1.02209
155.9	0.921878	155.9	1.03399
156	0.94571	156	1.04585
156.1	0.947389	156.1	1.05768
156.2	0.963388	156.2	1.06946
156.3	0.967858	156.3	1.08121
156.4	0.98542	156.4	1.09292
156.5	1.00544	156.5	1.10459
156.6	1.01462	156.6	1.11623
156.7	1.02795	156.7	1.12783
156.8	1.036	156.8	1.13938
156.9	1.04442	156.9	1.1509
157	1.05272	157	1.16238
157.1	1.05878	157.1	1.17383
157.2	1.07642	157.2	1.18523
157.3	1.09378	157.3	1.19659
157.4	1.10721	157.4	1.20792
157.5	1.12973	157.5	1.21921
157.6	1.1403	157.6	1.23046
157.7	1.13699	157.7	1.24167
157.8	1.13883	157.8	1.25283
157.9	1.15009	157.9	1.26397
158	1.15869	158	1.27506
158.1	1.16378	158.1	1.28611
158.2	1.1788	158.2	1.29712
158.3	1.19411	158.3	1.30809
158.4	1.20839	158.4	1.31902
158.5	1.21674	158.5	1.32992
158.6	1.23634	158.6	1.34077
158.7	1.24627	158.7	1.35158
158.8	1.25925	158.8	1.36235
158.9	1.27241	158.9	1.37308
159	1.29435	159	1.38377
159.1	1.30016	159.1	1.39443
159.2	1.31054	159.2	1.40504
159.3	1.32364	159.3	1.4156
159.4	1.33513	159.4	1.42613
159.5	1.34051	159.5	1.43662
159.6	1.35054	159.6	1.44707
159.7	1.36005	159.7	1.45748
159.8	1.36359	159.8	1.46784
159.9	1.38197	159.9	1.47816
160	1.39156	160	1.48845
160.1	1.40266	160.1	1.49869
160.2	1.40897	160.2	1.50889
160.3	1.42003	160.3	1.51904
160.4	1.43473	160.4	1.52916
160.5	1.44021	160.5	1.53924
160.6	1.4578	160.6	1.54927
160.7	1.46444	160.7	1.55927
160.8	1.47505	160.8	1.56921
[truncated: 2,199 more rows]
