# Supplementary material for: Homo-BacPROTAC-induced degradation of ClpC1 as a strategy against drug-resistant mycobacteria
Source: Nat Commun. 2024 Mar 5;15:2005. doi: 10.1038/s41467-024-46218-7 (PMC10914731; doi:10.1038/s41467-024-46218-7)
Supplement: Supplementary file 4 — Source Data [file 41467_2024_46218_MOESM4_ESM.zip › SourceData/SuppFig7_Compound_21.xlsx]

## Sheet: 74127241_20211011x
Run 1; Ch 5; Fc 2-1 corr; Cy 22; 74127241; Conc 2.5 7.4 22.2 66.7 200 nM_X	Run 1; Ch 5; Fc 2-1 corr; Cy 22; 74127241; Conc 2.5 7.4 22.2 66.7 200 nM_Y	Run 1; Ch 5; Fc 2-1 corr; Cy 22; 74127241; Conc 2.5 7.4 22.2 66.7 200 nM; Fitted_X	Run 1; Ch 5; Fc 2-1 corr; Cy 22; 74127241; Conc 2.5 7.4 22.2 66.7 200 nM; Fitted_Y
-38.8	0.277	-38.8	0
-38.7	0.1752	-38.7	0
-38.6	0.0355	-38.6	0
-38.5	-0.095	-38.5	0
-38.4	-0.1991	-38.4	0
-38.3	-0.2026	-38.3	0
-38.2	-0.1456	-38.2	0
-38.1	0.0957	-38.1	0
-38	-0.0319	-38	0
-37.9	0.0246	-37.9	0
-37.8	0.0028	-37.8	0
-37.7	-0.0281	-37.7	0
-37.6	-0.1438	-37.6	0
-37.5	-0.0269	-37.5	0
-37.4	-0.0674	-37.4	0
-37.3	-0.0209	-37.3	0
-37.2	-0.0923	-37.2	0
-37.1	-0.0402148	-37.1	0
-37	-0.184	-37	0
-36.9	-0.1606	-36.9	0
-36.8	0.0155	-36.8	0
-36.7	0.0364	-36.7	0
-36.6	0.2318	-36.6	0
-36.5	0.3636	-36.5	0
-36.4	0.3099	-36.4	0
-36.3	0.2515	-36.3	0
-36.2	0.1644	-36.2	0
-36.1	-0.00289999	-36.1	0
-36	-0.0928	-36	0
-35.9	-0.0431	-35.9	0
-35.8	0.0052	-35.8	0
-35.7	0.0387	-35.7	0
-35.6	0.0402	-35.6	0
-35.5	0.0481	-35.5	0
-35.4	0.0627	-35.4	0
-35.3	0.0587	-35.3	0
-35.2	0.0487	-35.2	0
-35.1	0.0343	-35.1	0
-35	0.0372	-35	0
-34.9	0.0406	-34.9	0
-34.8	0.0476	-34.8	0
-34.7	0.0496	-34.7	0
-34.6	0.044	-34.6	0
-34.5	0.0398	-34.5	0
-34.4	0.0377	-34.4	0
-34.3	0.0373	-34.3	0
-34.2	0.0399	-34.2	0
-34.1	0.0246	-34.1	0
-34	0.0249	-34	0
-33.9	0.0237	-33.9	0
-33.8	0.0262	-33.8	0
-33.7	0.0216	-33.7	0
-33.6	0.0272	-33.6	0
-33.5	0.0367	-33.5	0
-33.4	0.0337	-33.4	0
-33.3	0.0257	-33.3	0
-33.2	0.014	-33.2	0
-33.1	0.0161	-33.1	0
-33	0.0219	-33	0
-32.9	0.0252	-32.9	0
-32.8	0.0219	-32.8	0
-32.7	0.0245	-32.7	0
-32.6	0.0328	-32.6	0
-32.5	0.0367	-32.5	0
-32.4	0.0358	-32.4	0
-32.3	0.0337	-32.3	0
-32.2	0.0376	-32.2	0
-32.1	0.0311	-32.1	0
-32	0.0304	-32	0
-31.9	0.0316	-31.9	0
-31.8	0.0312	-31.8	0
-31.7	0.0271	-31.7	0
-31.6	0.0211	-31.6	0
-31.5	0.0216	-31.5	0
-31.4	0.0272	-31.4	0
-31.3	0.0249	-31.3	0
-31.2	0.0226	-31.2	0
-31.1	0.0171	-31.1	0
-31	0.0167	-31	0
-30.9	0.0173	-30.9	0
-30.8	0.0163	-30.8	0
-30.7	0.0214	-30.7	0
-30.6	0.0215	-30.6	0
-30.5	0.0175	-30.5	0
-30.4	0.0147	-30.4	0
-30.3	0.0147	-30.3	0
-30.2	0.0094	-30.2	0
-30.1	0.006	-30.1	0
-30	0.0042	-30	0
-29.9	0.0041	-29.9	0
-29.8	0.0029	-29.8	0
-29.7	0.009	-29.7	0
-29.6	0.0084	-29.6	0
-29.5	0.0064	-29.5	0
-29.4	-9.99982e-05	-29.4	0
-29.3	0.0067	-29.3	0
-29.2	0.0062	-29.2	0
-29.1	0.0076	-29.1	0
-29	0.0098	-29	0
-28.9	0.0101	-28.9	0
-28.8	0.0109	-28.8	0
-28.7	0.0121	-28.7	0
-28.6	0.0136	-28.6	0
-28.5	0.0119	-28.5	0
-28.4	0.0104	-28.4	0
-28.3	0.0091	-28.3	0
-28.2	0.0166	-28.2	0
-28.1	0.0164	-28.1	0
-28	0.0144	-28	0
-27.9	0.0135	-27.9	0
-27.8	0.0165	-27.8	0
-27.7	0.0193	-27.7	0
-27.6	0.0207	-27.6	0
-27.5	0.0221	-27.5	0
-27.4	0.02	-27.4	0
-27.3	0.0181	-27.3	0
-27.2	0.0182	-27.2	0
-27.1	0.0238	-27.1	0
-27	0.0187	-27	0
-26.9	0.0165	-26.9	0
-26.8	0.0189	-26.8	0
-26.7	0.0152	-26.7	0
-26.6	0.0142	-26.6	0
-26.5	0.0172	-26.5	0
-26.4	0.0125	-26.4	0
-26.3	0.0125	-26.3	0
-26.2	0.0192	-26.2	0
-26.1	0.0196	-26.1	0
-26	0.0232	-26	0
-25.9	0.0228	-25.9	0
-25.8	0.0233	-25.8	0
-25.7	0.022	-25.7	0
-25.6	0.0255	-25.6	0
-25.5	0.0265	-25.5	0
-25.4	0.0219	-25.4	0
-25.3	0.0174	-25.3	0
-25.2	0.0215	-25.2	0
-25.1	0.0231	-25.1	0
-25	0.026	-25	0
-24.9	0.0237	-24.9	0
-24.8	0.0241	-24.8	0
-24.7	0.02	-24.7	0
-24.6	0.0169	-24.6	0
-24.5	0.0147	-24.5	0
-24.4	0.0123	-24.4	0
-24.3	0.0116	-24.3	0
-24.2	0.0121	-24.2	0
-24.1	0.0121	-24.1	0
-24	0.0165	-24	0
-23.9	0.0188	-23.9	0
-23.8	0.0193	-23.8	0
-23.7	0.0157	-23.7	0
-23.6	0.0156	-23.6	0
-23.5	0.0165	-23.5	0
-23.4	0.0187	-23.4	0
-23.3	0.0223	-23.3	0
-23.2	0.0191	-23.2	0
-23.1	0.0216	-23.1	0
-23	0.0198	-23	0
-22.9	0.0158	-22.9	0
-22.8	0.0125	-22.8	0
-22.7	0.0111	-22.7	0
-22.6	0.0119	-22.6	0
-22.5	0.0113	-22.5	0
-22.4	0.0145	-22.4	0
-22.3	0.0107	-22.3	0
-22.2	0.0095	-22.2	0
-22.1	0.0046	-22.1	0
-22	0.00739999	-22	0
-21.9	0.00740001	-21.9	0
-21.8	0.00430001	-21.8	0
-21.7	0.00369999	-21.7	0
-21.6	-0.00239999	-21.6	0
-21.5	-0.0037	-21.5	0
-21.4	-0.00900001	-21.4	0
-21.3	-0.0157	-21.3	0
-21.2	-0.0143	-21.2	0
-21.1	-0.0172	-21.1	0
-21	-0.0208	-21	0
-20.9	-0.0111	-20.9	0
-20.8	-0.0036	-20.8	0
-20.7	0.0034	-20.7	0
-20.6	-0.0032	-20.6	0
-20.5	-0.0058	-20.5	0
-20.4	-0.0024	-20.4	0
-20.3	-0.0061	-20.3	0
-20.2	-0.00499999	-20.2	0
-20.1	-0.0105	-20.1	0
-20	-0.0108	-20	0
-19.9	-0.012	-19.9	0
-19.8	-0.00129999	-19.8	0
-19.7	-0.005	-19.7	0
-19.6	-0.01	-19.6	0
-19.5	-0.0029	-19.5	0
-19.4	-0.0032	-19.4	0
-19.3	-0.000500007	-19.3	0
-19.2	-0.0088	-19.2	0
-19.1	-0.0105	-19.1	0
-19	-0.0132	-19	0
-18.9	-0.0138	-18.9	0
-18.8	-0.0126	-18.8	0
-18.7	-0.0106	-18.7	0
-18.6	-0.0152	-18.6	0
-18.5	-0.0184	-18.5	0
-18.4	-0.0169	-18.4	0
-18.3	-0.0246	-18.3	0
-18.2	-0.0229	-18.2	0
-18.1	-0.0257	-18.1	0
-18	-0.0267	-18	0
-17.9	-0.018	-17.9	0
-17.8	-0.012	-17.8	0
-17.7	-0.0207	-17.7	0
-17.6	-0.0362	-17.6	0
-17.5	-0.0358006	-17.5	0
-17.4	-0.0238001	-17.4	0
-17.3	-0.0347998	-17.3	0
-17.2	-0.0557	-17.2	0
-17.1	-0.0732993	-17.1	0
-17	-0.0848	-17	0
-16.9	-0.0615	-16.9	0
-16.8	-0.0496	-16.8	0
-16.7	-0.0298	-16.7	0
-16.6	-0.0306	-16.6	0
-16.5	-0.0426	-16.5	0
-16.4	-0.0625	-16.4	0
-16.3	-0.0677	-16.3	0
-16.2	-0.0688	-16.2	0
-16.1	-0.0818	-16.1	0
-16	-0.0848	-16	0
-15.9	-0.0757	-15.9	0
-15.8	-0.0318	-15.8	0
-15.7	0.0104	-15.7	0
-15.6	0.0402	-15.6	0
-15.5	0.0684	-15.5	0
-15.4	0.0729	-15.4	0
-15.3	0.0728	-15.3	0
-15.2	0.0473	-15.2	0
-15.1	0.0194	-15.1	0
-15	-0.0131	-15	0
-14.9	-0.0227	-14.9	0
-14.8	-0.0123	-14.8	0
-14.7	0.0366	-14.7	0
-14.6	0.0955	-14.6	0
-14.5	0.0886	-14.5	0
-14.4	0.0519	-14.4	0
-14.3	0.0275	-14.3	0
-14.2	-0.0203	-14.2	0
-14.1	-0.0442	-14.1	0
-14	-0.0712	-14	0
-13.9	-0.058	-13.9	0
-13.8	-0.0574	-13.8	0
-13.7	-0.0479	-13.7	0
-13.6	-0.0379	-13.6	0
-13.5	-0.0419	-13.5	0
-13.4	-0.0406	-13.4	0
-13.3	-0.0393	-13.3	0
-13.2	-0.0222	-13.2	0
-13.1	-0.0316	-13.1	0
-13	-0.0402	-13	0
-12.9	-0.0549	-12.9	0
-12.8	-0.0543	-12.8	0
-12.7	-0.0449	-12.7	0
-12.6	-0.027	-12.6	0
-12.5	-0.0185	-12.5	0
-12.4	0.0122994	-12.4	0
-12.3	0.0256996	-12.3	0
-12.2	0.0368	-12.2	0
-12.1	0.0366998	-12.1	0
-12	0.0309	-12	0
-11.9	0.0278	-11.9	0
-11.8	0.019	-11.8	0
-11.7	0.0164	-11.7	0
-11.6	0.0128	-11.6	0
-11.5	0.0071	-11.5	0
-11.4	0.0121	-11.4	0
-11.3	0.00980001	-11.3	0
-11.2	0.000600007	-11.2	0
-11.1	-0.0068	-11.1	0
-11	-0.000900023	-11	0
-10.9	0.0039	-10.9	0
-10.8	0.0059	-10.8	0
-10.7	0.0037	-10.7	0
-10.6	0.00589999	-10.6	0
-10.5	0.0077	-10.5	0
-10.4	0.000700007	-10.4	0
-10.3	0.0045	-10.3	0
-10.2	0.00490001	-10.2	0
-10.1	0.001	-10.1	0
-10	0.0035	-10	0
-9.9	-0.0021	-9.9	0
-9.8	-0.0049	-9.8	0
-9.7	-0.004	-9.7	0
-9.6	-0.0035	-9.6	0
-9.5	-0.0073	-9.5	0
-9.4	-0.0073	-9.4	0
-9.3	-0.014	-9.3	0
-9.2	-0.0222	-9.2	0
-9.1	-0.0301	-9.1	0
-9	-0.0275	-9	0
-8.9	-0.0362	-8.9	0
-8.8	-0.0401	-8.8	0
-8.7	-0.0464	-8.7	0
-8.6	-0.0512	-8.6	0
-8.5	-0.0487	-8.5	0
-8.4	-0.0463997	-8.4	0
-8.3	-0.0498998	-8.3	0
-8.2	-0.0496	-8.2	0
-8.1	-0.0407002	-8.1	0
-8	-0.0359001	-8	0
-7.9	-0.0368	-7.9	0
-7.8	-0.0337	-7.8	0
-7.7	-0.027	-7.7	0
-7.6	-0.0242	-7.6	0
-7.5	-0.0212	-7.5	0
-7.4	-0.0223	-7.4	0
-7.3	-0.0160001	-7.3	0
-7.2	-0.0165	-7.2	0
-7.1	-0.0192	-7.1	0
-7	-0.0117	-7	0
-6.9	-0.0114	-6.9	0
-6.8	-0.011	-6.8	0
-6.7	-0.0131	-6.7	0
-6.6	-0.0139	-6.6	0
-6.5	-0.0158	-6.5	0
-6.4	-0.0159	-6.4	0
-6.3	-0.0157	-6.3	0
-6.2	-0.0142	-6.2	0
-6.1	-0.0109	-6.1	0
-6	-0.0116	-6	0
-5.9	-0.0085	-5.9	0
-5.8	-0.0099	-5.8	0
-5.7	-0.0077	-5.7	0
-5.6	-0.0039	-5.6	0
-5.5	-0.0015	-5.5	0
-5.4	-0.0031	-5.4	0
-5.3	-0.00199995	-5.3	0
-5.2	-0.0023	-5.2	0
-5.1	-0.00240008	-5.1	0
-5	-0.0022	-5	0
-4.9	-0.0028	-4.9	0
-4.8	-0.00829997	-4.8	0
-4.7	-0.0072	-4.7	0
-4.6	-0.0033	-4.6	0
-4.5	0.0013	-4.5	0
-4.4	0.0007	-4.4	0
-4.3	0.0036	-4.3	0
-4.2	0.0022	-4.2	0
-4.1	0.007	-4.1	0
-4	0.0055	-4	0
-3.9	0.0083	-3.9	0
-3.8	0.0157	-3.8	0
-3.7	0.0196	-3.7	0
-3.6	0.0133	-3.6	0
-3.5	0.0095	-3.5	0
-3.4	0.0069	-3.4	0
-3.3	0.0072	-3.3	0
-3.2	0.0072	-3.2	0
-3.1	0.0165	-3.1	0
-3	0.0154	-3	0
-2.9	0.0153	-2.9	0
-2.8	0.0125	-2.8	0
-2.7	0.0114	-2.7	0
-2.6	0.0075	-2.6	0
-2.5	0.0118	-2.5	0
-2.4	0.012	-2.4	0
-2.3	0.0086	-2.3	0
-2.2	0.0052	-2.2	0
-2.1	0.0087	-2.1	0
-2	0.008	-2	0
-1.9	0.0124	-1.9	0
-1.8	0.0145	-1.8	0
-1.7	0.0172	-1.7	0
-1.6	0.0205	-1.6	0
-1.5	0.0201	-1.5	0
-1.4	0.0201	-1.4	0
-1.3	0.0205	-1.3	0
-1.2	0.0229	-1.2	0
-1.1	0.027	-1.1	0
-1	0.027	-1	0
-0.900002	0.027	-0.900002	0
-0.800003	0.027	-0.800003	0
-0.700001		-0.700001	0
-0.600002		-0.600002	0
-0.5		-0.5	0
-0.400002		-0.400002	0
-0.300003		-0.300003	0
-0.200001		-0.200001	0
-0.100002		-0.100002	0
0		0	0
0.0999985		0.0999985	0
0.199997		0.199997	0.00380218
0.299999		0.299999	0.00760188
0.399998		0.399998	0.0113988
0.5		0.5	0.0151933
0.599998		0.599998	0.0189849
0.699997		0.699997	0.022774
0.799999		0.799999	0.0265606
0.899998		0.899998	0.0303444
1		1	0.0341257
1.1		1.1	0.0379043
1.2		1.2	0.0416802
1.3		1.3	0.0454537
1.4		1.4	0.0492244
1.5		1.5	0.0529927
1.6		1.6	0.0567581
1.7		1.7	0.060521
1.8	0.0757195	1.8	0.0642814
1.9	0.0574686	1.9	0.0680391
2	0.030667	2	0.0717942
2.1	-0.0127948	2.1	0.0755467
2.2	-0.0135947	2.2	0.0792965
2.3	-0.034083	2.3	0.0830438
2.4	-0.0516689	2.4	0.0867884
2.5	-0.0557463	2.5	0.0905305
2.6	-0.0439665	2.6	0.0942699
2.7	-0.0245019	2.7	0.0980067
2.8	-0.0103379	2.8	0.101741
2.9	-0.0245828	2.9	0.105473
3	-0.0282879	3	0.109202
3.1	-0.0188105	3.1	0.112928
3.2	-0.0266913	3.2	0.116652
3.3	-0.0324156	3.3	0.120373
3.4	-0.0360177	3.4	0.124092
3.5	-0.0258171	3.5	0.127808
3.6	-0.038283	3.6	0.131521
3.7	-0.0552504	3.7	0.135232
3.8	-0.0641338	3.8	0.13894
3.9	-0.0709282	3.9	0.142646
4	-0.0734221	4	0.146349
4.1	-0.0745055	4.1	0.15005
4.2	-0.0773268	4.2	0.153747
4.3	-0.0898134	4.3	0.157443
4.4	-0.0895129	4.4	0.161135
4.5	-0.0800364	4.5	0.164826
4.6	-0.0823693	4.6	0.168513
4.7	-0.0851986	4.7	0.172198
4.8	-0.0827959	4.8	0.17588
4.9	-0.0765201	4.9	0.17956
5	-0.0754323	5	0.183237
5.1	-0.0854211	5.1	0.186912
5.2	-0.0849277	5.2	0.190584
5.3	-0.0820256	5.3	0.194253
5.4	-0.080441	5.4	0.19792
5.5	-0.0823353	5.5	0.201585
5.6	-0.0775353	5.6	0.205246
5.7	-0.0803168	5.7	0.208905
5.8	-0.0718267	5.8	0.212562
5.9	-0.0708143	5.9	0.216216
6	-0.0727209	6	0.219868
6.1	-0.0737147	6.1	0.223516
6.2	-0.0773214	6.2	0.227163
6.3	-0.0702225	6.3	0.230806
6.4	-0.0730265	6.4	0.234447
6.5	-0.072909	6.5	0.238086
6.6	-0.0655178	6.6	0.241722
6.7	-0.0576175	6.7	0.245355
6.8	-0.067293	6.8	0.248986
6.9	-0.0656827	6.9	0.252615
7	-0.0643787	7	0.256241
7.1	-0.0613813	7.1	0.259864
7.2	-0.0509126	7.2	0.263484
7.3	-0.0485163	7.3	0.267102
7.4	-0.0493184	7.4	0.270718
7.5	-0.0492125	7.5	0.274331
7.6	-0.0441318	7.6	0.277941
7.7	-0.0322631	7.7	0.281549
7.8	-0.0268839	7.8	0.285154
7.9	-0.0212992	7.9	0.288757
8	-0.0190133	8	0.292357
8.1	-0.00504213	8.1	0.295955
8.2	-0.00502926	8.2	0.29955
8.3	-0.00503866	8.3	0.303142
8.4	-0.000453587	8.4	0.306732
8.5	-0.00681726	8.5	0.31032
8.6	-0.0041179	8.6	0.313905
8.7	-0.00531089	8.7	0.317487
8.8	-0.00431474	8.8	0.321067
8.9	-0.000211722	8.9	0.324644
9	-0.00500171	9	0.328219
9.1	-0.00998259	9.1	0.331791
9.2	-0.00737663	9.2	0.33536
9.3	-0.0101539	9.3	0.338928
9.4	-0.009657	9.4	0.342492
9.5	-0.00785977	9.5	0.346054
9.6	-0.000154901	9.6	0.349614
9.7	-0.000241209	9.7	0.35317
9.8	-0.00232752	9.8	0.356725
9.9	0.0044847	9.9	0.360277
10	0.00848482	10	0.363826
10.1	0.0242653	10.1	0.367373
10.2	0.0323669	10.2	0.370917
10.3	0.0344817	10.3	0.374459
10.4	0.0336162	10.4	0.377998
10.5	0.0367397	10.5	0.381535
10.6	0.0383582	10.6	0.385069
10.7	0.0371814	10.7	0.3886
10.8	0.0413918	10.8	0.39213
10.9	0.0418128	10.9	0.395656
11	0.0453159	11	0.39918
11.1	0.0566154	11.1	0.402702
11.2	0.0602316	11.2	0.406221
11.3	0.071844	11.3	0.409737
11.4	0.0727547	11.4	0.413251
11.5	0.0807576	11.5	0.416763
11.6	0.0863786	11.6	0.420272
11.7	0.090604	11.7	0.423778
11.8	0.0895331	11.8	0.427282
11.9	0.0988417	11.9	0.430783
12	0.104552	12	0.434282
12.1	0.109274	12.1	0.437778
12.2	0.111709	12.2	0.441272
12.3	0.118028	12.3	0.444764
12.4	0.123649	12.4	0.448252
12.5	0.132679	12.5	0.451739
12.6	0.133913	12.6	0.455223
12.7	0.139441	12.7	0.458704
12.8	0.144285	12.8	0.462183
12.9	0.147529	12.9	0.465659
13	0.159237	13	0.469133
13.1	0.162082	13.1	0.472604
13.2	0.16614	13.2	0.476073
13.3	0.169887	13.3	0.479539
13.4	0.169358	13.4	0.483003
13.5	0.174611	13.5	0.486464
13.6	0.183149	13.6	0.489923
13.7	0.19199	13.7	0.493379
13.8	0.195538	13.8	0.496833
13.9	0.201188	13.9	0.500285
14	0.203143	14	0.503733
14.1	0.205276	14.1	0.50718
14.2	0.215419	14.2	0.510624
14.3	0.220474	14.3	0.514065
14.4	0.224222	14.4	0.517504
14.5	0.227174	14.5	0.52094
14.6	0.230829	14.6	0.524374
14.7	0.235478	14.7	0.527805
14.8	0.243317	14.8	0.531234
14.9	0.24698	14.9	0.534661
15	0.256338	15	0.538085
15.1	0.262598	15.1	0.541506
15.2	0.269548	15.2	0.544925
15.3	0.277309	15.3	0.548342
15.4	0.287065	15.4	0.551756
15.5	0.301332	15.5	0.555167
15.6	0.309895	15.6	0.558576
15.7	0.313261	15.7	0.561983
15.8	0.31724	15.8	0.565387
15.9	0.328986	15.9	0.568789
16	0.333768	16	0.572188
16.1	0.336249	16.1	0.575585
16.2	0.342316	16.2	0.578979
16.3	0.34609	16.3	0.582371
16.4	0.352959	16.4	0.58576
16.5	0.361515	16.5	0.589147
16.6	0.368283	16.6	0.592531
16.7	0.373156	16.7	0.595913
16.8	0.383025	16.8	0.599293
16.9	0.386515	16.9	0.60267
17	0.389792	17	0.606044
17.1	0.392075	17.1	0.609416
17.2	0.399941	17.2	0.612786
17.3	0.413101	17.3	0.616153
17.4	0.412895	17.4	0.619518
17.5	0.428957	17.5	0.62288
17.6	0.433428	17.6	0.62624
17.7	0.437313	17.7	0.629597
17.8	0.437292	17.8	0.632952
17.9	0.446357	17.9	0.636304
18	0.449684	18	0.639654
18.1	0.459502	18.1	0.643002
18.2	0.453348	18.2	0.646347
18.3	0.455883	18.3	0.64969
18.4	0.476391	18.4	0.65303
18.5	0.479384	18.5	0.656368
18.6	0.480829	18.6	0.659703
18.7	0.484616	18.7	0.663036
18.8	0.493219	18.8	0.666366
18.9	0.493219	18.9	0.669694
19	0.493219	19	0.67302
19.1	0.493367	19.1	0.676343
19.2		19.2	0.679663
19.3		19.3	0.682982
19.4		19.4	0.686297
19.5		19.5	0.689611
19.6		19.6	0.692921
19.7		19.7	0.69623
19.8		19.8	0.699536
19.9		19.9	0.70284
20		20	0.70284
20.1		20.1	0.70245
20.2		20.2	0.70206
20.3		20.3	0.701671
20.4		20.4	0.701282
20.5		20.5	0.700893
20.6		20.6	0.700504
20.7		20.7	0.700116
20.8		20.8	0.699727
20.9		20.9	0.699339
21		21	0.698952
21.1		21.1	0.698564
21.2		21.2	0.698177
21.3		21.3	0.69779
21.4		21.4	0.697403
21.5		21.5	0.697016
21.6		21.6	0.696629
21.7	0.2787	21.7	0.696243
21.8	0.2976	21.8	0.695857
21.9	0.2976	21.9	0.695471
22	0.3391	22	0.695086
22.1	0.3687	22.1	0.6947
22.2	0.3994	22.2	0.694315
22.3	0.4103	22.3	0.69393
22.4	0.419	22.4	0.693546
22.5	0.4352	22.5	0.693161
22.6	0.4105	22.6	0.692777
22.7	0.4241	22.7	0.692393
22.8	0.4171	22.8	0.692009
22.9	0.4412	22.9	0.691625
23	0.4322	23	0.691242
23.1	0.4281	23.1	0.690859
23.2	0.439	23.2	0.690476
23.3	0.4572	23.3	0.690093
23.4	0.4592	23.4	0.689711
23.5	0.4496	23.5	0.689328
23.6	0.4607	23.6	0.688946
23.7	0.4532	23.7	0.688564
23.8	0.4777	23.8	0.688183
23.9	0.4867	23.9	0.687801
24	0.4787	24	0.68742
24.1	0.4806	24.1	0.687039
24.2	0.4659	24.2	0.686658
24.3	0.4646	24.3	0.686278
24.4	0.4573	24.4	0.685898
24.5	0.461	24.5	0.685517
24.6	0.4783	24.6	0.685138
24.7	0.4664	24.7	0.684758
24.8	0.4744	24.8	0.684378
24.9	0.464801	24.9	0.683999
25	0.4709	25	0.68362
25.1	0.4669	25.1	0.683241
25.2	0.4644	25.2	0.682863
25.3	0.4775	25.3	0.682484
25.4	0.4784	25.4	0.682106
25.5	0.4851	25.5	0.681728
25.6	0.4934	25.6	0.68135
25.7	0.4947	25.7	0.680973
25.8	0.4898	25.8	0.680596
25.9	0.4893	25.9	0.680219
26	0.4815	26	0.679842
26.1	0.4776	26.1	0.679465
26.2	0.4714	26.2	0.679089
26.3	0.4669	26.3	0.678712
26.4	0.4766	26.4	0.678336
26.5	0.4694	26.5	0.677961
26.6	0.4713	26.6	0.677585
26.7	0.4745	26.7	0.67721
26.8	0.4717	26.8	0.676835
26.9	0.4716	26.9	0.67646
27	0.4758	27	0.676085
27.1	0.4789	27.1	0.67571
27.2	0.4764	27.2	0.675336
27.3	0.4767	27.3	0.674962
27.4	0.4713	27.4	0.674588
27.5	0.4637	27.5	0.674214
27.6	0.4713	27.6	0.673841
27.7	0.4713	27.7	0.673468
27.8	0.4712	27.8	0.673095
27.9	0.4835	27.9	0.672722
28	0.4801	28	0.672349
28.1	0.4755	28.1	0.671977
28.2	0.4806	28.2	0.671605
28.3	0.4819	28.3	0.671233
28.4	0.475	28.4	0.670861
28.5	0.4748	28.5	0.67049
28.6	0.4735	28.6	0.670118
28.7	0.4799	28.7	0.669747
28.8	0.4832	28.8	0.669376
28.9	0.4893	28.9	0.669006
29	0.4799	29	0.668635
29.1	0.474	29.1	0.668265
29.2	0.4739	29.2	0.667895
29.3	0.4814	29.3	0.667525
29.4	0.4813	29.4	0.667155
29.5	0.4869	29.5	0.666786
29.6	0.4669	29.6	0.666417
29.7	0.4816	29.7	0.666048
29.8	0.488	29.8	0.665679
29.9	0.4678	29.9	0.66531
30	0.5153	30	0.664942
30.1	0.5538	30.1	0.664574
30.2	0.5302	30.2	0.664206
30.3	0.336105	30.3	0.663838
30.4	0.5756	30.4	0.663471
30.5	0.5835	30.5	0.663103
30.6	0.3705	30.6	0.662736
30.7	0.6879	30.7	0.662369
30.8	0.9697	30.8	0.662003
30.9	0.5759	30.9	0.661636
31	0.6578	31	0.66127
31.1	0.6628	31.1	0.660904
31.2	0.6497	31.2	0.660538
31.3	0.6238	31.3	0.660172
31.4	0.5904	31.4	0.659807
31.5	0.5949	31.5	0.659442
31.6	0.6248	31.6	0.659077
31.7	0.648	31.7	0.658712
31.8	0.6553	31.8	0.658347
31.9	0.6355	31.9	0.657983
32	0.6434	32	0.657619
32.1	0.666	32.1	0.657255
32.2	0.6804	32.2	0.656891
32.3	0.533	32.3	0.656528
32.4	0.6898	32.4	0.656164
32.5	0.6517	32.5	0.655801
32.6	0.5605	32.6	0.655438
32.7	0.7645	32.7	0.655075
32.8	0.7383	32.8	0.654713
32.9	1.5848	32.9	0.654351
33	1.2427	33	0.653988
33.1	0.9083	33.1	0.653627
33.2	0.7236	33.2	0.653265
33.3	0.0484841	33.3	0.652903
33.4	0.3242	33.4	0.652542
33.5	0.3914	33.5	0.652181
33.6	0.1708	33.6	0.65182
33.7	0.2474	33.7	0.651459
33.8	0.479	33.8	0.651099
33.9	0.4563	33.9	0.650739
34	0.4208	34	0.650379
34.1	0.3689	34.1	0.650019
34.2	0.3644	34.2	0.649659
34.3	0.4041	34.3	0.6493
34.4	0.435	34.4	0.64894
34.5	0.4356	34.5	0.648581
34.6	0.4554	34.6	0.648223
34.7	0.4545	34.7	0.647864
34.8	0.4455	34.8	0.647506
34.9	0.4392	34.9	0.647147
35	0.4409	35	0.646789
35.1	0.4568	35.1	0.646432
35.2	0.4596	35.2	0.646074
35.3	0.4586	35.3	0.645717
35.4	0.4465	35.4	0.645359
35.5	0.4318	35.5	0.645002
35.6	0.4301	35.6	0.644646
35.7	0.429	35.7	0.644289
35.8	0.428	35.8	0.643933
35.9	0.4308	35.9	0.643576
36	0.4391	36	0.64322
36.1	0.4379	36.1	0.642865
36.2	0.4458	36.2	0.642509
36.3	0.4476	36.3	0.642154
36.4	0.4431	36.4	0.641799
36.5	0.4333	36.5	0.641444
36.6	0.429	36.6	0.641089
36.7	0.4335	36.7	0.640734
36.8	0.438499	36.8	0.64038
36.9	0.4324	36.9	0.640026
37	0.4315	37	0.639672
37.1	0.4342	37.1	0.639318
37.2	0.4347	37.2	0.638965
37.3	0.4294	37.3	0.638611
37.4	0.4277	37.4	0.638258
37.5	0.4217	37.5	0.637905
37.6	0.4214	37.6	0.637552
37.7	0.4183	37.7	0.6372
37.8	0.422	37.8	0.636847
37.9	0.4195	37.9	0.636495
38	0.4167	38	0.636143
38.1	0.4169	38.1	0.635792
38.2	0.4191	38.2	0.63544
38.3	0.4213	38.3	0.635089
38.4	0.4215	38.4	0.634738
38.5	0.4245	38.5	0.634387
38.6	0.4238	38.6	0.634036
38.7	0.4291	38.7	0.633685
38.8	0.4262	38.8	0.633335
38.9	0.4221	38.9	0.632985
39	0.4232	39	0.632635
39.1	0.4198	39.1	0.632285
39.2	0.4161	39.2	0.631936
39.3	0.4147	39.3	0.631586
39.4	0.4104	39.4	0.631237
39.5	0.4107	39.5	0.630888
39.6	0.4088	39.6	0.630539
39.7	0.4094	39.7	0.630191
39.8	0.4026	39.8	0.629842
39.9	0.4088	39.9	0.629494
40	0.4089	40	0.629146
40.1	0.4091	40.1	0.628799
40.2	0.4083	40.2	0.628451
40.3	0.4137	40.3	0.628104
40.4	0.4136	40.4	0.627756
40.5	0.414	40.5	0.627409
40.6	0.416	40.6	0.627063
40.7	0.4162	40.7	0.626716
40.8	0.4131	40.8	0.62637
40.9	0.4063	40.9	0.626023
41	0.4026	41	0.625677
41.1	0.4062	41.1	0.625332
41.2	0.4045	41.2	0.624986
41.3	0.4038	41.3	0.624641
41.4	0.4027	41.4	0.624295
41.5	0.4055	41.5	0.62395
41.6	0.4078	41.6	0.623606
41.7	0.4114	41.7	0.623261
41.8	0.4095	41.8	0.622917
41.9	0.4128	41.9	0.622572
42	0.4132	42	0.622228
42.1	0.4183	42.1	0.621885
42.2	0.4196	42.2	0.621541
42.3	0.4199	42.3	0.621197
42.4	0.4242	42.4	0.620854
42.5	0.4263	42.5	0.620511
42.6	0.4319	42.6	0.620168
42.7	0.433	42.7	0.619826
42.8	0.4346	42.8	0.619483
42.9	0.4339	42.9	0.619141
43	0.4328	43	0.618799
43.1	0.4328	43.1	0.618457
43.2	0.4331	43.2	0.618115
43.3	0.4322	43.3	0.617774
43.4	0.4376	43.4	0.617432
43.5	0.4397	43.5	0.617091
43.6	0.4406	43.6	0.61675
43.7	0.4383	43.7	0.61641
43.8	0.4417	43.8	0.616069
43.9	0.4372	43.9	0.615729
44	0.4389	44	0.615389
44.1	0.4423	44.1	0.615049
44.2	0.4434	44.2	0.614709
44.3	0.4447	44.3	0.614369
44.4	0.442	44.4	0.61403
44.5	0.4412	44.5	0.613691
44.6	0.4354	44.6	0.613352
44.7	0.433	44.7	0.613013
44.8	0.4286	44.8	0.612674
44.9	0.4309	44.9	0.612336
45	0.4354	45	0.611998
45.1	0.4398	45.1	0.61166
45.2	0.444	45.2	0.611322
45.3	0.4464	45.3	0.610984
45.4	0.4466	45.4	0.610647
45.5	0.4452	45.5	0.61031
45.6	0.4443	45.6	0.609972
45.7	0.4505	45.7	0.609636
45.8	0.4497	45.8	0.609299
45.9	0.4553	45.9	0.608962
46	0.4573	46	0.608626
46.1	0.4582	46.1	0.60829
46.2	0.4586	46.2	0.607954
46.3	0.4554	46.3	0.607618
46.4	0.4587	46.4	0.607283
46.5	0.4718	46.5	0.606947
46.6	0.4813	46.6	0.606612
46.7	0.4901	46.7	0.606277
46.8	0.4999	46.8	0.605943
46.9	0.4951	46.9	0.605608
47	0.491	47	0.605274
47.1	0.488	47.1	0.604939
47.2	0.4794	47.2	0.604605
47.3	0.4707	47.3	0.604272
47.4	0.4666	47.4	0.603938
47.5	0.4563	47.5	0.603604
47.6	0.4501	47.6	0.603271
47.7	0.4591	47.7	0.602938
47.8	0.4695	47.8	0.602605
47.9	0.488	47.9	0.602272
48	0.4918	48	0.60194
48.1	0.4921	48.1	0.601608
48.2	0.4922	48.2	0.601276
48.3	0.4894	48.3	0.600944
48.4	0.4815	48.4	0.600612
48.5	0.4712	48.5	0.60028
48.6	0.4656	48.6	0.599949
48.7	0.467	48.7	0.599618
48.8	0.4725	48.8	0.599287
48.9	0.4818	48.9	0.598956
49	0.5048	49	0.598625
49.1	0.5095	49.1	0.598295
49.2	0.5266	49.2	0.597965
49.3	0.5018	49.3	0.597634
49.4	0.4914	49.4	0.597305
49.5	0.45	49.5	0.596975
49.6	0.4144	49.6	0.596645
49.7	0.4086	49.7	0.596316
49.8	0.3975	49.8	0.595987
49.9	0.4211	49.9	0.595658
50	0.4477	50	0.595329
50.1	0.4895	50.1	0.595001
50.2	0.5263	50.2	0.594672
50.3	0.5626	50.3	0.594344
50.4	0.5603	50.4	0.594016
50.5	0.5494	50.5	0.593688
50.6	0.5158	50.6	0.593361
50.7	0.4614	50.7	0.593033
50.8	0.415301	50.8	0.592706
50.9	0.4192	50.9	0.592379
51	0.4606	51	0.592052
51.1	0.5089	51.1	0.591725
51.2	0.5656	51.2	0.591399
51.3	0.6082	51.3	0.591072
51.4	0.6575	51.4	0.590746
51.5	0.6284	51.5	0.59042
51.6	0.5599	51.6	0.590094
51.7	0.4634	51.7	0.589769
51.8	0.3811	51.8	0.589443
51.9	0.3568	51.9	0.589118
52	0.4112	52	0.588793
52.1	0.4606	52.1	0.588468
52.2	0.4643	52.2	0.588144
52.3	0.4492	52.3	0.587819
52.4	0.451	52.4	0.587495
52.5	0.4434	52.5	0.587171
52.6	0.4507	52.6	0.586847
52.7	0.4764	52.7	0.586523
52.8	0.4577	52.8	0.586199
52.9	0.4725	52.9	0.585876
53	0.4847	53	0.585553
53.1	0.4766	53.1	0.58523
53.2	0.4711	53.2	0.584907
53.3	0.4691	53.3	0.584584
53.4	0.4458	53.4	0.584262
53.5	0.4609	53.5	0.583939
53.6	0.4796	53.6	0.583617
53.7	0.4991	53.7	0.583295
53.8	0.5269	53.8	0.582973
53.9	0.5554	53.9	0.582652
54	0.5587	54	0.582331
54.1	0.5537	54.1	0.582009
54.2	0.5517	54.2	0.581688
54.3	0.5483	54.3	0.581367
54.4	0.5565	54.4	0.581047
54.5	0.5552	54.5	0.580726
54.6	0.5469	54.6	0.580406
54.7	0.5377	54.7	0.580086
54.8	0.5315	54.8	0.579766
54.9	0.5298	54.9	0.579446
55	0.5261	55	0.579127
55.1	0.5277	55.1	0.578807
55.2	0.5379	55.2	0.578488
55.3	0.5471	55.3	0.578169
55.4	0.5692	55.4	0.57785
55.5	0.5683	55.5	0.577531
55.6	0.5808	55.6	0.577213
55.7	0.5938	55.7	0.576895
55.8	0.5872	55.8	0.576576
55.9	0.5886	55.9	0.576259
56	0.5891	56	0.575941
56.1	0.5833	56.1	0.575623
56.2	0.5845	56.2	0.575306
56.3	0.5796	56.3	0.574989
56.4	0.5748	56.4	0.574671
56.5	0.5761	56.5	0.574355
56.6	0.5822	56.6	0.574038
56.7	0.5814	56.7	0.573721
56.8	0.5813	56.8	0.573405
56.9	0.5818	56.9	0.573089
57	0.5827	57	0.572773
57.1	0.582	57.1	0.572457
57.2	0.588	57.2	0.572141
57.3	0.5939	57.3	0.571826
57.4	0.5987	57.4	0.571511
57.5	0.6051	57.5	0.571196
57.6	0.6184	57.6	0.570881
57.7	0.6161	57.7	0.570566
57.8	0.6245	57.8	0.570251
57.9	0.6248	57.9	0.569937
58	0.6324	58	0.569623
58.1	0.6389	58.1	0.569309
58.2	0.6412	58.2	0.568995
58.3	0.6414	58.3	0.568681
58.4	0.6462	58.4	0.568368
58.5	0.6452	58.5	0.568055
58.6	0.6401	58.6	0.567741
58.7	0.6445	58.7	0.567428
58.8	0.6564	58.8	0.567116
58.9	0.6745	58.9	0.566803
59	0.6907	59	0.566491
59.1	0.6985	59.1	0.566178
59.2	0.704	59.2	0.565866
59.3	0.7007	59.3	0.565554
59.4	0.6968	59.4	0.565243
59.5	0.6937	59.5	0.564931
59.6	0.6889	59.6	0.56462
59.7	0.681	59.7	0.564309
59.8	0.6772	59.8	0.563998
59.9	0.6765	59.9	0.563687
60	0.6798	60	0.563376
60.1	0.6855	60.1	0.563066
60.2	0.6823	60.2	0.562755
60.3	0.6827	60.3	0.562445
60.4	0.683	60.4	0.562135
60.5	0.6839	60.5	0.561825
60.6	0.6764	60.6	0.561516
60.7	0.6774	60.7	0.561206
60.8	0.6769	60.8	0.560897
60.9	0.6775	60.9	0.560588
61	0.6795	61	0.560279
61.1	0.6812	61.1	0.55997
61.2	0.6826	61.2	0.559662
61.3	0.6839	61.3	0.559353
61.4	0.684	61.4	0.559045
61.5	0.6871	61.5	0.558737
61.6	0.6912	61.6	0.558429
61.7	0.6879	61.7	0.558122
61.8	0.6901	61.8	0.557814
61.9	0.6872	61.9	0.557507
62	0.6913	62	0.5572
62.1	0.6916	62.1	0.556893
62.2	0.6945	62.2	0.556586
62.3	0.6982	62.3	0.556279
62.4	0.6941	62.4	0.555973
62.5	0.6936	62.5	0.555666
62.6	0.6895	62.6	0.55536
62.7	0.6908	62.7	0.555054
62.8	0.6927	62.8	0.554748
62.9	0.6966	62.9	0.554443
63	0.702	63	0.554137
63.1	0.7024	63.1	0.553832
63.2	0.7065	63.2	0.553527
63.3	0.7066	63.3	0.553222
63.4	0.7094	63.4	0.552917
63.5	0.7136	63.5	0.552613
63.6	0.7107	63.6	0.552308
63.7	0.7131	63.7	0.552004
63.8	0.7157	63.8	0.5517
63.9	0.7133	63.9	0.551396
64	0.7153	64	0.551092
64.1	0.717	64.1	0.550789
64.2	0.7171	64.2	0.550485
64.3	0.7251	64.3	0.550182
64.4	0.7287	64.4	0.549879
64.5	0.7259	64.5	0.549576
64.6	0.7248	64.6	0.549274
64.7	0.7237	64.7	0.548971
64.8	0.7289	64.8	0.548669
64.9	0.7256	64.9	0.548367
65	0.7274	65	0.548065
65.1	0.7268	65.1	0.547763
65.2	0.7262	65.2	0.547461
65.3	0.7261	65.3	0.54716
65.4	0.7251	65.4	0.546858
65.5	0.7267	65.5	0.546557
65.6	0.727	65.6	0.546256
65.7	0.7314	65.7	0.545955
65.8	0.732	65.8	0.545655
65.9	0.7341	65.9	0.545354
66	0.7314	66	0.545054
66.1	0.7265	66.1	0.544754
66.2	0.7261	66.2	0.544454
66.3	0.7293	66.3	0.544154
66.4	0.7405	66.4	0.543854
66.5	0.7483	66.5	0.543555
66.6	0.7439	66.6	0.543255
66.7	0.7367	66.7	0.542956
66.8	0.7362	66.8	0.542657
66.9	0.7377	66.9	0.542359
67	0.7432	67	0.54206
67.1	0.7402	67.1	0.541762
67.2	0.7358	67.2	0.541463
67.3	0.7407	67.3	0.541165
67.4	0.7418	67.4	0.540867
67.5	0.7389	67.5	0.540569
67.6	0.7337	67.6	0.540272
67.7	0.7344	67.7	0.539974
67.8	0.7316	67.8	0.539677
67.9	0.7272	67.9	0.53938
68	0.7255	68	0.539083
68.1	0.7212	68.1	0.538786
68.2	0.7255	68.2	0.53849
68.3	0.7253	68.3	0.538193
68.4	0.7212	68.4	0.537897
68.5	0.7166	68.5	0.537601
68.6	0.7164	68.6	0.537305
68.7	0.7112	68.7	0.537009
68.8	0.7098	68.8	0.536713
68.9	0.7044	68.9	0.536418
69	0.7055	69	0.536123
69.1	0.703	69.1	0.535828
69.2	0.7056	69.2	0.535533
69.3	0.7003	69.3	0.535238
69.4	0.7036	69.4	0.534943
69.5	0.7066	69.5	0.534649
69.6	0.7063	69.6	0.534355
69.7	0.7112	69.7	0.534061
69.8	0.7137	69.8	0.533767
69.9	0.7078	69.9	0.533473
70	0.7031	70	0.533179
70.1	0.7074	70.1	0.532886
70.2	0.7049	70.2	0.532592
70.3	0.6972	70.3	0.532299
70.4	0.6939	70.4	0.532006
70.5	0.6887	70.5	0.531714
70.6	0.6859	70.6	0.531421
70.7	0.6875	70.7	0.531129
70.8	0.6892	70.8	0.530836
70.9	0.6894	70.9	0.530544
71	0.6909	71	0.530252
71.1	0.6903	71.1	0.52996
71.2	0.6955	71.2	0.529669
71.3	0.6909	71.3	0.529377
71.4	0.6806	71.4	0.529086
71.5	0.6778	71.5	0.528795
71.6	0.6766	71.6	0.528504
71.7	0.6706	71.7	0.528213
71.8	0.6679	71.8	0.527922
71.9	0.6661	71.9	0.527632
72	0.6691	72	0.527342
72.1	0.6715	72.1	0.527051
72.2	0.6762	72.2	0.526761
72.3	0.6727	72.3	0.526472
72.4	0.6785	72.4	0.526182
72.5	0.6815	72.5	0.525892
72.6	0.6784	72.6	0.525603
72.7	0.6732	72.7	0.525314
72.8	0.6691	72.8	0.525025
72.9	0.6699	72.9	0.524736
73	0.6717	73	0.524447
73.1	0.6747	73.1	0.524159
73.2	0.6778	73.2	0.52387
73.3	0.6716	73.3	0.523582
73.4	0.665	73.4	0.523294
73.5	0.6474	73.5	0.523006
73.6	0.6471	73.6	0.522719
73.7	0.6429	73.7	0.522431
73.8	0.6424	73.8	0.522144
73.9	0.6429	73.9	0.521856
74	0.6429	74	0.521569
74.1	0.6429	74.1	0.521282
74.2	0.6429	74.2	0.520996
74.3		74.3	0.520709
74.4		74.4	0.520423
74.5		74.5	0.520136
74.6		74.6	0.51985
74.7		74.7	0.519564
74.8		74.8	0.519279
74.9		74.9	0.518993
75		75	0.518707
75.1		75.1	0.518707
75.2		75.2	0.529434
75.3		75.3	0.540149
75.4		75.4	0.550854
75.5		75.5	0.561547
75.6		75.6	0.572229
75.7		75.7	0.582899
75.8		75.8	0.593559
75.9		75.9	0.604208
76		76	0.614845
76.1		76.1	0.625472
76.2		76.2	0.636087
76.3		76.3	0.64669
76.4		76.4	0.657284
76.5		76.5	0.667866
76.6		76.6	0.678436
76.7		76.7	0.688995
76.8	0.586822	76.8	0.699543
76.9	0.584331	76.9	0.710081
77	0.575257	77	0.720607
77.1	0.548622	77.1	0.731122
77.2	0.537433	77.2	0.741626
77.3	0.537433	77.3	0.752118
77.4	0.575257	77.4	0.7626
77.5	0.584331	77.5	0.773071
77.6	0.600073	77.6	0.78353
77.7	0.601902	77.7	0.793978
77.8	0.628112	77.8	0.804415
77.9	0.617278	77.9	0.814842
78	0.63563	78	0.825256
78.1	0.655919	78.1	0.83566
78.2	0.662756	78.2	0.846052
78.3	0.678759	78.3	0.856434
78.4	0.709049	78.4	0.866805
78.5	0.709287	78.5	0.877164
78.6	0.738881	78.6	0.887512
78.7	0.745892	78.7	0.897849
78.8	0.743332	78.8	0.908175
78.9	0.763023	78.9	0.91849
79	0.774548	79	0.928794
79.1	0.79229	79.1	0.939086
79.2	0.813799	79.2	0.949368
79.3	0.823684	79.3	0.959638
79.4	0.824557	79.4	0.969898
79.5	0.831033	79.5	0.980146
79.6	0.860265	79.6	0.990383
79.7	0.871152	79.7	1.00061
79.8	0.879014	79.8	1.01082
79.9	0.891169	79.9	1.02103
80	0.895646	80	1.03122
80.1	0.896432	80.1	1.0414
80.2	0.910086	80.2	1.05157
80.3	0.910496	80.3	1.06173
80.4	0.912152	80.4	1.07188
80.5	0.923724	80.5	1.08202
80.6	0.929673	80.6	1.09215
80.7	0.941628	80.7	1.10226
80.8	0.942924	80.8	1.11236
80.9	0.95548	80.9	1.12246
81	0.965923	81	1.13254
81.1	0.977286	81.1	1.14261
81.2	0.990631	81.2	1.15267
81.3	0.994841	81.3	1.16272
81.4	0.988076	81.4	1.17276
81.5	0.990095	81.5	1.18278
81.6	0.978025	81.6	1.1928
81.7	0.985522	81.7	1.2028
81.8	0.98692	81.8	1.2128
81.9	0.983833	81.9	1.22278
82	0.977846	82	1.23275
82.1	0.982251	82.1	1.24271
82.2	0.984364	82.2	1.25266
82.3	0.980975	82.3	1.2626
82.4	0.988773	82.4	1.27253
82.5	0.991478	82.5	1.28244
82.6	0.995178	82.6	1.29235
82.7	0.987807	82.7	1.30224
82.8	0.993908	82.8	1.31213
82.9	0.992503	82.9	1.322
83	0.995411	83	1.33186
83.1	1.00269	83.1	1.34171
83.2	1.03148	83.2	1.35155
83.3	1.07081	83.3	1.36138
83.4	1.12596	83.4	1.37119
83.5	1.15389	83.5	1.381
83.6	1.15406	83.6	1.39079
83.7	1.16441	83.7	1.40058
83.8	1.167	83.8	1.41035
83.9	1.17689	83.9	1.42011
84	1.18707	84	1.42986
84.1	1.20805	84.1	1.4396
84.2	1.21643	84.2	1.44933
84.3	1.2318	84.3	1.45905
84.4	1.24248	84.4	1.46876
84.5	1.25325	84.5	1.47845
84.6	1.26752	84.6	1.48814
84.7	1.2818	84.7	1.49781
84.8	1.2894	84.8	1.50748
84.9	1.30168	84.9	1.51713
85	1.30846	85	1.52677
85.1	1.31993	85.1	1.5364
85.2	1.33182	85.2	1.54602
85.3	1.3391	85.3	1.55563
85.4	1.34839	85.4	1.56522
85.5	1.35368	85.5	1.57481
85.6	1.36357	85.6	1.58438
85.7	1.37555	85.7	1.59395
85.8	1.38185	85.8	1.6035
85.9	1.39075	85.9	1.61304
86	1.40314	86	1.62257
86.1	1.41323	86.1	1.6321
86.2	1.42362	86.2	1.6416
86.3	1.42863	86.3	1.6511
86.4	1.43752	86.4	1.66059
86.5	1.4528	86.5	1.67007
86.6	1.4671	86.6	1.67953
86.7	1.47909	86.7	1.68899
86.8	1.48329	86.8	1.69843
86.9	1.50087	86.9	1.70786
87	1.51266	87	1.71729
87.1	1.52396	87.1	1.7267
87.2	1.52878	87.2	1.7361
87.3	1.533	87.3	1.74549
87.4	1.53943	87.4	1.75486
87.5	1.55014	87.5	1.76423
87.6	1.56024	87.6	1.77359
87.7	1.57065	87.7	1.78293
87.8	1.57756	87.8	1.79227
87.9	1.58507	87.9	1.80159
88	1.59119	88	1.8109
88.1	1.59869	88.1	1.82021
88.2	1.60631	88.2	1.8295
88.3	1.61561	88.3	1.83878
88.4	1.62802	88.4	1.84805
88.5	1.63813	88.5	1.8573
88.6	1.64985	88.6	1.86655
88.7	1.66604	88.7	1.87579
88.8	1.67136	88.8	1.88501
88.9	1.68087	88.9	1.89423
89	1.69168	89	1.90343
89.1	1.70289	89.1	1.91263
89.2	1.7131	89.2	1.92181
89.3	1.72032	89.3	1.93098
89.4	1.73402	89.4	1.94014
89.5	1.74164	89.5	1.94929
89.6	1.75145	89.6	1.95843
89.7	1.76725	89.7	1.96756
89.8	1.78027	89.8	1.97667
89.9	1.79299	89.9	1.98578
90	1.80132	90	1.99487
90.1	1.80796	90.1	2.00396
90.2	1.82008	90.2	2.01303
90.3	1.8329	90.3	2.02209
90.4	1.84022	90.4	2.03115
90.5	1.84975	90.5	2.04019
90.6	1.86286	90.6	2.04922
90.7	1.87559	90.7	2.05824
90.8	1.88362	90.8	2.06725
90.9	1.89236	90.9	2.07625
91	1.90558	91	2.08523
91.1	1.91681	91.1	2.09421
91.2	1.93072	91.2	2.10318
91.3	1.94095	91.3	2.11213
91.4	1.95207	91.4	2.12107
91.5	1.96569	91.5	2.13001
91.6	1.98111	91.6	2.13893
91.7	1.98944	91.7	2.14784
91.8	1.99438	91.8	2.15674
91.9	2.0096	91.9	2.16563
92	2.01842	92	2.17451
92.1	2.0166	92.1	2.18338
92.2	2.02783	92.2	2.19224
92.3	2.04077	92.3	2.20109
92.4	2.04812	92.4	2.20992
92.5	2.05726	92.5	2.21875
92.6	2.07029	92.6	2.22756
92.7	2.0767	92.7	2.23637
92.8	2.09322	92.8	2.24516
92.9	2.10154	92.9	2.25394
93	2.10849	93	2.26271
93.1	2.12041	93.1	2.27148
93.2	2.13124	93.2	2.28023
93.3	2.14498	93.3	2.28897
93.4	2.15131	93.4	2.2977
93.5	2.16364	93.5	2.30641
93.6	2.1677	93.6	2.31512
93.7	2.17628	93.7	2.32382
93.8	2.17628	93.8	2.33251
93.9	2.17627	93.9	2.34118
94	2.17612	94	2.34985
94.1	2.17612	94.1	2.3585
94.2		94.2	2.36714
94.3		94.3	2.37578
94.4		94.4	2.3844
94.5		94.5	2.39301
94.6		94.6	2.40161
94.7		94.7	2.4102
94.8		94.8	2.41878
94.9		94.9	2.41878
95		95	2.41733
95.1		95.1	2.41587
95.2		95.2	2.41442
95.3		95.3	2.41297
95.4		95.4	2.41152
95.5		95.5	2.41007
95.6		95.6	2.40862
95.7		95.7	2.40717
95.8		95.8	2.40572
95.9		95.9	2.40428
96		96	2.40283
96.1		96.1	2.40139
96.2		96.2	2.39995
96.3		96.3	2.3985
96.4		96.4	2.39706
96.5		96.5	2.39562
96.6		96.6	2.39418
96.7	2.4142	96.7	2.39275
96.8	2.4155	96.8	2.39131
96.9	2.4292	96.9	2.38987
97	2.455	97	2.38844
97.1	2.4552	97.1	2.387
97.2	2.4552	97.2	2.38557
97.3	2.455	97.3	2.38414
97.4	2.455	97.4	2.38271
97.5	2.494	97.5	2.38127
97.6	2.5042	97.6	2.37985
97.7	2.5137	97.7	2.37842
97.8	2.4898	97.8	2.37699
97.9	2.4987	97.9	2.37556
98	2.4825	98	2.37414
98.1	2.4922	98.1	2.37271
98.2	2.471	98.2	2.37129
98.3	2.4578	98.3	2.36987
98.4	2.4556	98.4	2.36844
98.5	2.4167	98.5	2.36702
98.6	2.4226	98.6	2.3656
98.7	2.4342	98.7	2.36418
98.8	2.4148	98.8	2.36277
98.9	2.4081	98.9	2.36135
99	2.42	99	2.35993
99.1	2.4196	99.1	2.35852
99.2	2.4297	99.2	2.3571
99.3	2.4199	99.3	2.35569
99.4	2.4383	99.4	2.35428
99.5	2.4324	99.5	2.35287
99.6	2.4174	99.6	2.35146
99.7	2.4112	99.7	2.35005
99.8	2.3886	99.8	2.34864
99.9	2.3663	99.9	2.34723
100	2.3605	100	2.34582
100.1	2.3686	100.1	2.34442
100.2	2.3667	100.2	2.34301
100.3	2.3545	100.3	2.34161
100.4	2.3432	100.4	2.3402
100.5	2.3476	100.5	2.3388
100.6	2.3469	100.6	2.3374
100.7	2.3467	100.7	2.336
100.8	2.3463	100.8	2.3346
100.9	2.345	100.9	2.3332
101	2.337	101	2.33181
101.1	2.335	101.1	2.33041
101.2	2.3387	101.2	2.32901
101.3	2.3422	101.3	2.32762
101.4	2.3539	101.4	2.32623
101.5	2.354	101.5	2.32483
101.6	2.3507	101.6	2.32344
101.7	2.3497	101.7	2.32205
101.8	2.3482	101.8	2.32066
101.9	2.3487	101.9	2.31927
102	2.3565	102	2.31788
102.1	2.3536	102.1	2.3165
102.2	2.3543	102.2	2.31511
102.3	2.3592	102.3	2.31373
102.4	2.3479	102.4	2.31234
102.5	2.3501	102.5	2.31096
102.6	2.3513	102.6	2.30958
102.7	2.3496	102.7	2.30819
102.8	2.352	102.8	2.30681
102.9	2.3576	102.9	2.30543
103	2.3646	103	2.30405
103.1	2.3687	103.1	2.30268
103.2	2.3673	103.2	2.3013
103.3	2.3638	103.3	2.29992
103.4	2.3642	103.4	2.29855
103.5	2.3608	103.5	2.29717
103.6	2.3671	103.6	2.2958
103.7	2.3632	103.7	2.29443
103.8	2.3788	103.8	2.29306
103.9	2.3738	103.9	2.29169
104	2.3801	104	2.29032
104.1	2.3833	104.1	2.28895
104.2	2.3629	104.2	2.28758
104.3	2.3609	104.3	2.28621
104.4	2.3385	104.4	2.28485
104.5	2.3187	104.5	2.28348
104.6	2.3304	104.6	2.28212
104.7	2.3306	104.7	2.28075
104.8	2.3525	104.8	2.27939
104.9	2.3554	104.9	2.27803
105	2.3565	105	2.27667
105.1	2.3462	105.1	2.27531
105.2	2.3094	105.2	2.27395
105.3	2.309	105.3	2.27259
105.4	2.4895	105.4	2.27124
105.5	2.8727	105.5	2.26988
105.6	2.4538	105.6	2.26852
105.7	2.3075	105.7	2.26717
105.8	2.1814	105.8	2.26582
105.9	2.3551	105.9	2.26446
106	2.4254	106	2.26311
106.1	2.3041	106.1	2.26176
106.2	2.3028	106.2	2.26041
106.3	2.2983	106.3	2.25906
106.4	2.2802	106.4	2.25771
106.5	2.2854	106.5	2.25637
106.6	2.3127	106.6	2.25502
106.7	2.3367	106.7	2.25368
106.8	2.33	106.8	2.25233
106.9	2.3631	106.9	2.25099
107	2.3683	107	2.24964
107.1	2.3691	107.1	2.2483
107.2	2.401	107.2	2.24696
107.3	2.2278	107.3	2.24562
107.4	2.5091	107.4	2.24428
107.5	2.61049	107.5	2.24294
107.6	2.5823	107.6	2.24161
107.7	2.56749	107.7	2.24027
107.8	2.6924	107.8	2.23894
107.9	2.81399	107.9	2.2376
108	2.20651	108	2.23627
108.1	2.615	108.1	2.23493
108.2	2.7133	108.2	2.2336
108.3	2.7492	108.3	2.23227
108.4	2.64381	108.4	2.23094
108.5	1.92379	108.5	2.22961
108.6	2.42258	108.6	2.22828
108.7	1.6597	108.7	2.22695
108.8	2.1903	108.8	2.22563
108.9	2.2222	108.9	2.2243
109	2.1253	109	2.22298
109.1	2.06441	109.1	2.22165
109.2	2.1208	109.2	2.22033
109.3	2.1365	109.3	2.21901
109.4	2.1692	109.4	2.21768
109.5	2.1696	109.5	2.21636
109.6	2.1573	109.6	2.21504
109.7	2.1716	109.7	2.21373
109.8	2.1756	109.8	2.21241
109.9	2.1812	109.9	2.21109
110	2.1738	110	2.20977
110.1	2.174	110.1	2.20846
110.2	2.1731	110.2	2.20714
110.3	2.1632	110.3	2.20583
110.4	2.1896	110.4	2.20452
110.5	2.1983	110.5	2.2032
110.6	2.2112	110.6	2.20189
110.7	2.1942	110.7	2.20058
110.8	2.1879	110.8	2.19927
110.9	2.1925	110.9	2.19797
111	2.1862	111	2.19666
111.1	2.2041	111.1	2.19535
111.2	2.2001	111.2	2.19404
111.3	2.205	111.3	2.19274
111.4	2.2118	111.4	2.19144
111.5	2.214	111.5	2.19013
111.6	2.2121	111.6	2.18883
111.7	2.2131	111.7	2.18753
111.8	2.2148	111.8	2.18623
111.9	2.2201	111.9	2.18493
112	2.2206	112	2.18363
112.1	2.2181	112.1	2.18233
112.2	2.2234	112.2	2.18103
112.3	2.2147	112.3	2.17974
112.4	2.2092	112.4	2.17844
112.5	2.2047	112.5	2.17715
112.6	2.2003	112.6	2.17585
112.7	2.2009	112.7	2.17456
112.8	2.1971	112.8	2.17327
112.9	2.1954	112.9	2.17197
113	2.1901	113	2.17068
113.1	2.1874	113.1	2.16939
113.2	2.1888	113.2	2.1681
113.3	2.1884	113.3	2.16682
113.4	2.1885	113.4	2.16553
113.5	2.1851	113.5	2.16424
113.6	2.1848	113.6	2.16296
113.7	2.1811	113.7	2.16167
113.8	2.1833	113.8	2.16039
113.9	2.1776	113.9	2.15911
114	2.1755	114	2.15782
114.1	2.175	114.1	2.15654
114.2	2.178	114.2	2.15526
114.3	2.1802	114.3	2.15398
114.4	2.1811	114.4	2.1527
114.5	2.1811	114.5	2.15143
114.6	2.1752	114.6	2.15015
114.7	2.1759	114.7	2.14887
114.8	2.1762	114.8	2.1476
114.9	2.1738	114.9	2.14632
115	2.1762	115	2.14505
115.1	2.1766	115.1	2.14378
115.2	2.1771	115.2	2.1425
115.3	2.1836	115.3	2.14123
115.4	2.1857	115.4	2.13996
115.5	2.1856	115.5	2.13869
115.6	2.184	115.6	2.13742
115.7	2.1837	115.7	2.13616
115.8	2.188	115.8	2.13489
115.9	2.1842	115.9	2.13362
116	2.1786	116	2.13236
116.1	2.1773	116.1	2.13109
116.2	2.1741	116.2	2.12983
116.3	2.1683	116.3	2.12857
116.4	2.161	116.4	2.1273
116.5	2.1628	116.5	2.12604
116.6	2.161	116.6	2.12478
116.7	2.1597	116.7	2.12352
116.8	2.1577	116.8	2.12226
116.9	2.1617	116.9	2.121
117	2.1616	117	2.11975
117.1	2.1671	117.1	2.11849
117.2	2.1642	117.2	2.11724
117.3	2.1647	117.3	2.11598
117.4	2.1591	117.4	2.11473
117.5	2.1592	117.5	2.11347
117.6	2.1547	117.6	2.11222
117.7	2.1544	117.7	2.11097
117.8	2.1544	117.8	2.10972
117.9	2.1551	117.9	2.10847
118	2.1579	118	2.10722
118.1	2.1595	118.1	2.10597
118.2	2.1598	118.2	2.10472
118.3	2.1596	118.3	2.10348
118.4	2.1551	118.4	2.10223
118.5	2.1574	118.5	2.10099
118.6	2.1615	118.6	2.09974
118.7	2.1631	118.7	2.0985
118.8	2.1562	118.8	2.09726
118.9	2.1577	118.9	2.09602
119	2.1569	119	2.09477
119.1	2.1603	119.1	2.09353
119.2	2.1626	119.2	2.0923
119.3	2.1631	119.3	2.09106
119.4	2.1582	119.4	2.08982
119.5	2.1592	119.5	2.08858
119.6	2.1566	119.6	2.08735
119.7	2.1568	119.7	2.08611
119.8	2.1559	119.8	2.08488
119.9	2.1552	119.9	2.08364
120	2.1561	120	2.08241
120.1	2.1599	120.1	2.08118
120.2	2.1584	120.2	2.07995
120.3	2.1622	120.3	2.07872
120.4	2.1661	120.4	2.07749
120.5	2.1629	120.5	2.07626
120.6	2.1577	120.6	2.07503
120.7	2.1541	120.7	2.0738
120.8	2.1497	120.8	2.07258
120.9	2.1488	120.9	2.07135
121	2.156	121	2.07013
121.1	2.1534	121.1	2.0689
121.2	2.1529	121.2	2.06768
121.3	2.165	121.3	2.06646
121.4	2.1666	121.4	2.06523
121.5	2.1685	121.5	2.06401
121.6	2.1735	121.6	2.06279
121.7	2.1803	121.7	2.06157
121.8	2.1886	121.8	2.06036
121.9	2.1963	121.9	2.05914
122	2.1898	122	2.05792
122.1	2.1818	122.1	2.05671
122.2	2.1728	122.2	2.05549
122.3	2.1667	122.3	2.05428
122.4	2.1653	122.4	2.05306
122.5	2.1631	122.5	2.05185
122.6	2.1659	122.6	2.05064
122.7	2.1683	122.7	2.04943
122.8	2.1774	122.8	2.04821
122.9	2.1861	122.9	2.04701
123	2.197	123	2.0458
123.1	2.194	123.1	2.04459
123.2	2.1969	123.2	2.04338
123.3	2.1863	123.3	2.04217
123.4	2.1821	123.4	2.04097
123.5	2.1743	123.5	2.03976
123.6	2.1743	123.6	2.03856
123.7	2.1747	123.7	2.03735
123.8	2.1795	123.8	2.03615
123.9	2.1814	123.9	2.03495
124	2.1972	124	2.03375
124.1	2.1878	124.1	2.03255
124.2	2.2022	124.2	2.03135
124.3	2.2034	124.3	2.03015
124.4	2.2049	124.4	2.02895
124.5	2.1952	124.5	2.02775
124.6	2.189	124.6	2.02656
124.7	2.1447	124.7	2.02536
124.8	2.1121	124.8	2.02417
124.9	2.1108	124.9	2.02297
125	2.14	125	2.02178
125.1	2.1961	125.1	2.02059
125.2	2.2476	125.2	2.0194
125.3	2.2884	125.3	2.0182
125.4	2.284	125.4	2.01701
125.5	2.2556	125.5	2.01582
125.6	2.2106	125.6	2.01464
125.7	2.156	125.7	2.01345
125.8	2.1047	125.8	2.01226
125.9	2.101	125.9	2.01107
126	2.1216	126	2.00989
126.1	2.1294	126.1	2.0087
126.2	2.1377	126.2	2.00752
126.3	2.2124	126.3	2.00634
126.4	2.2696	126.4	2.00515
126.5	2.2971	126.5	2.00397
126.6	2.2888	126.6	2.00279
126.7	2.2615	126.7	2.00161
126.8	2.1807	126.8	2.00043
126.9	2.1576	126.9	1.99925
127	2.1112	127	1.99807
127.1	2.0852	127.1	1.9969
127.2	2.0711	127.2	1.99572
127.3	2.0824	127.3	1.99454
127.4	2.1095	127.4	1.99337
127.5	2.1456	127.5	1.99219
127.6	2.1548	127.6	1.99102
127.7	2.143	127.7	1.98985
127.8	2.1413	127.8	1.98868
127.9	2.139	127.9	1.9875
128	2.1442	128	1.98633
128.1	2.1308	128.1	1.98516
128.2	2.1363	128.2	1.98399
128.3	2.1623	128.3	1.98283
128.4	2.1682	128.4	1.98166
128.5	2.1414	128.5	1.98049
128.6	2.1213	128.6	1.97933
128.7	2.139	128.7	1.97816
128.8	2.1322	128.8	1.977
128.9	2.1292	128.9	1.97583
129	2.1412	129	1.97467
129.1	2.1558	129.1	1.97351
129.2	2.1629	129.2	1.97235
129.3	2.1612	129.3	1.97119
129.4	2.1533	129.4	1.97003
129.5	2.142	129.5	1.96887
129.6	2.1546	129.6	1.96771
129.7	2.1647	129.7	1.96655
129.8	2.18	129.8	1.96539
129.9	2.1811	129.9	1.96424
130	2.1721	130	1.96308
130.1	2.1556	130.1	1.96193
130.2	2.1635	130.2	1.96077
130.3	2.1553	130.3	1.95962
130.4	2.1446	130.4	1.95847
130.5	2.1421	130.5	1.95732
130.6	2.1379	130.6	1.95616
130.7	2.1362	130.7	1.95501
130.8	2.1503	130.8	1.95386
130.9	2.1655	130.9	1.95272
131	2.1579	131	1.95157
131.1	2.1601	131.1	1.95042
131.2	2.1538	131.2	1.94927
131.3	2.1481	131.3	1.94813
131.4	2.1508	131.4	1.94698
131.5	2.147	131.5	1.94584
131.6	2.1502	131.6	1.94469
131.7	2.1486	131.7	1.94355
131.8	2.1524	131.8	1.94241
131.9	2.1512	131.9	1.94127
132	2.1457	132	1.94013
132.1	2.1451	132.1	1.93899
132.2	2.1461	132.2	1.93785
132.3	2.1404	132.3	1.93671
132.4	2.142	132.4	1.93557
132.5	2.1498	132.5	1.93443
132.6	2.144	132.6	1.9333
132.7	2.1462	132.7	1.93216
132.8	2.1446	132.8	1.93103
132.9	2.1477	132.9	1.92989
133	2.1459	133	1.92876
133.1	2.1467	133.1	1.92763
133.2	2.1484	133.2	1.92649
133.3	2.1539	133.3	1.92536
133.4	2.154	133.4	1.92423
133.5	2.1537	133.5	1.9231
133.6	2.1536	133.6	1.92197
133.7	2.1502	133.7	1.92085
133.8	2.1553	133.8	1.91972
133.9	2.1576	133.9	1.91859
134	2.1723	134	1.91747
134.1	2.183	134.1	1.91634
134.2	2.1976	134.2	1.91522
134.3	2.2009	134.3	1.91409
134.4	2.1945	134.4	1.91297
134.5	2.1897	134.5	1.91185
134.6	2.1683	134.6	1.91072
134.7	2.1521	134.7	1.9096
134.8	2.1502	134.8	1.90848
134.9	2.1492	134.9	1.90736
135	2.1515	135	1.90624
135.1	2.1491	135.1	1.90512
135.2	2.1452	135.2	1.90401
135.3	2.1424	135.3	1.90289
135.4	2.1387	135.4	1.90177
135.5	2.1296	135.5	1.90066
135.6	2.1276	135.6	1.89954
135.7	2.1283	135.7	1.89843
135.8	2.1263	135.8	1.89732
135.9	2.1259	135.9	1.8962
136	2.1207	136	1.89509
136.1	2.1218	136.1	1.89398
136.2	2.1254	136.2	1.89287
136.3	2.1231	136.3	1.89176
136.4	2.1187	136.4	1.89065
136.5	2.1139	136.5	1.88954
136.6	2.1103	136.6	1.88844
136.7	2.1035	136.7	1.88733
136.8	2.1104	136.8	1.88622
136.9	2.1082	136.9	1.88512
137	2.1054	137	1.88401
137.1	2.1065	137.1	1.88291
137.2	2.1063	137.2	1.88181
137.3	2.111	137.3	1.8807
137.4	2.1065	137.4	1.8796
137.5	2.1098	137.5	1.8785
137.6	2.1058	137.6	1.8774
137.7	2.1018	137.7	1.8763
137.8	2.0991	137.8	1.8752
137.9	2.0944	137.9	1.8741
138	2.0949	138	1.873
138.1	2.0953	138.1	1.87191
138.2	2.0934	138.2	1.87081
138.3	2.093	138.3	1.86972
138.4	2.0894	138.4	1.86862
138.5	2.0902	138.5	1.86753
138.6	2.0889	138.6	1.86643
138.7	2.0881	138.7	1.86534
138.8	2.0876	138.8	1.86425
138.9	2.0886	138.9	1.86316
139	2.0861	139	1.86207
139.1	2.0857	139.1	1.86098
139.2	2.0879	139.2	1.85989
139.3	2.0884	139.3	1.8588
139.4	2.0913	139.4	1.85771
139.5	2.0944	139.5	1.85662
139.6	2.0947	139.6	1.85554
139.7	2.1003	139.7	1.85445
139.8	2.1036	139.8	1.85337
139.9	2.1069	139.9	1.85228
140	2.1096	140	1.8512
140.1	2.1089	140.1	1.85011
140.2	2.1124	140.2	1.84903
140.3	2.1102	140.3	1.84795
140.4	2.1095	140.4	1.84687
140.5	2.1107	140.5	1.84579
140.6	2.1085	140.6	1.84471
140.7	2.1041	140.7	1.84363
140.8	2.1043	140.8	1.84255
140.9	2.0988	140.9	1.84147
141	2.0999	141	1.8404
141.1	2.1056	141.1	1.83932
141.2	2.1063	141.2	1.83824
141.3	2.1213	141.3	1.83717
141.4	2.1257	141.4	1.8361
141.5	2.1262	141.5	1.83502
141.6	2.1366	141.6	1.83395
141.7	2.1414	141.7	1.83288
141.8	2.1371	141.8	1.83181
141.9	2.1374	141.9	1.83073
142	2.1364	142	1.82966
142.1	2.1337	142.1	1.8286
142.2	2.1401	142.2	1.82753
142.3	2.1393	142.3	1.82646
142.4	2.1341	142.4	1.82539
142.5	2.1339	142.5	1.82432
142.6	2.1329	142.6	1.82326
142.7	2.1333	142.7	1.82219
142.8	2.1377	142.8	1.82113
142.9	2.1341	142.9	1.82006
143	2.1282	143	1.819
143.1	2.1163	143.1	1.81794
143.2	2.1194	143.2	1.81688
143.3	2.1218	143.3	1.81582
143.4	2.1294	143.4	1.81475
143.5	2.1314	143.5	1.81369
143.6	2.1282	143.6	1.81264
143.7	2.1217	143.7	1.81158
143.8	2.1222	143.8	1.81052
143.9	2.1247	143.9	1.80946
144	2.1301	144	1.80841
144.1	2.1312	144.1	1.80735
144.2	2.1271	144.2	1.80629
144.3	2.1247	144.3	1.80524
144.4	2.1238	144.4	1.80419
144.5	2.1247	144.5	1.80313
144.6	2.1209	144.6	1.80208
144.7	2.1285	144.7	1.80103
144.8	2.1223	144.8	1.79998
144.9	2.1198	144.9	1.79893
145	2.1118	145	1.79788
145.1	2.1084	145.1	1.79683
145.2	2.1046	145.2	1.79578
145.3	2.0993	145.3	1.79473
145.4	2.0987	145.4	1.79368
145.5	2.0921	145.5	1.79264
145.6	2.0919	145.6	1.79159
145.7	2.0898	145.7	1.79055
145.8	2.0929	145.8	1.7895
145.9	2.0989	145.9	1.78846
146	2.0983	146	1.78741
146.1	2.0987	146.1	1.78637
146.2	2.0986	146.2	1.78533
146.3	2.0915	146.3	1.78429
146.4	2.0965	146.4	1.78325
146.5	2.0936	146.5	1.78221
146.6	2.0946	146.6	1.78117
146.7	2.0994	146.7	1.78013
146.8	2.1018	146.8	1.77909
146.9	2.1018	146.9	1.77805
147	2.0986	147	1.77702
147.1	2.0965	147.1	1.77598
147.2	2.0932	147.2	1.77495
147.3	2.0878	147.3	1.77391
147.4	2.0849	147.4	1.77288
147.5	2.0873	147.5	1.77184
147.6	2.0803	147.6	1.77081
147.7	2.0804	147.7	1.76978
147.8	2.0821	147.8	1.76875
147.9	2.0864	147.9	1.76772
148	2.0815	148	1.76669
148.1	2.0818	148.1	1.76566
148.2	2.078	148.2	1.76463
148.3	2.0835	148.3	1.7636
148.4	2.0842	148.4	1.76257
148.5	2.0852	148.5	1.76155
148.6	2.0915	148.6	1.76052
148.7	2.1004	148.7	1.75949
148.8	2.106	148.8	1.75847
148.9	2.1066	148.9	1.75744
149	2.1066	149	1.75642
149.1	2.1066	149.1	1.7554
149.2	2.1076	149.2	1.75437
149.3		149.3	1.75335
149.4		149.4	1.75233
149.5		149.5	1.75131
149.6		149.6	1.75029
149.7		149.7	1.74927
149.8		149.8	1.74825
149.9		149.9	1.74724
150		150	1.74622
150.1		150.1	1.74622
150.2		150.2	1.77637
150.3		150.3	1.80644
150.4		150.4	1.83646
150.5		150.5	1.86641
150.6		150.6	1.89629
150.7		150.7	1.9261
150.8		150.8	1.95584
150.9		150.9	1.98552
151		151	2.01513
151.1		151.1	2.04467
151.2		151.2	2.07414
151.3		151.3	2.10354
151.4		151.4	2.13288
151.5		151.5	2.16215
151.6		151.6	2.19136
151.7		151.7	2.2205
151.8	2.5857	151.8	2.24955
151.9	2.57309	151.9	2.27855
152	2.55604	152	2.30749
152.1	2.53798	152.1	2.33635
152.2	2.50725	152.2	2.36515
152.3	2.50725	152.3	2.39387
152.4	2.53798	152.4	2.42253
152.5	2.55604	152.5	2.45112
152.6	2.60539	152.6	2.47964
152.7	2.62754	152.7	2.5081
152.8	2.67083	152.8	2.53648
152.9	2.68458	152.9	2.5648
153	2.71394	153	2.59305
153.1	2.73102	153.1	2.62123
153.2	2.75849	153.2	2.64935
153.3	2.79753	153.3	2.67738
153.4	2.81939	153.4	2.70536
153.5	2.85373	153.5	2.73327
153.6	2.88225	153.6	2.76111
153.7	2.92798	153.7	2.78888
153.8	2.97062	153.8	2.81658
153.9	3.00606	153.9	2.84421
154	3.03522	154	2.87178
154.1	3.05988	154.1	2.89928
154.2	3.1027	154.2	2.92671
154.3	3.13469	154.3	2.95406
154.4	3.15905	154.4	2.98136
154.5	3.19645	154.5	3.00858
154.6	3.21682	154.6	3.03574
154.7	3.25378	154.7	3.06282
154.8	3.27802	154.8	3.08983
154.9	3.29727	154.9	3.11678
155	3.32681	155	3.14366
155.1	3.35302	155.1	3.17048
155.2	3.36128	155.2	3.19722
155.3	3.38072	155.3	3.22389
155.4	3.40386	155.4	3.25049
155.5	3.4239	155.5	3.27703
155.6	3.43904	155.6	3.3035
155.7	3.45447	155.7	3.3299
155.8	3.48766	155.8	3.35622
155.9	3.51367	155.9	3.38248
156	3.5388	156	3.40868
156.1	3.57261	156.1	3.4348
156.2	3.60891	156.2	3.46086
156.3	3.64623	156.3	3.48684
156.4	3.70513	156.4	3.51276
156.5	3.73024	156.5	3.53861
156.6	3.76149	156.6	3.56439
156.7	3.78088	156.7	3.5901
156.8	3.80844	156.8	3.61573
156.9	3.82841	156.9	3.64131
157	3.86047	157	3.66681
157.1	3.88375	157.1	3.69225
157.2	3.90704	157.2	3.71762
157.3	3.9402	157.3	3.74291
157.4	3.96678	157.4	3.76814
157.5	3.99387	157.5	3.7933
157.6	4.01454	157.6	3.8184
157.7	4.04981	157.7	3.84342
157.8	4.08537	157.8	3.86837
157.9	4.10616	157.9	3.89326
158	4.12894	158	3.91807
158.1	4.14723	158.1	3.94282
158.2	4.1704	158.2	3.9675
158.3	4.20518	158.3	3.99211
158.4	4.23615	158.4	4.01665
158.5	4.26631	158.5	4.04113
158.6	4.29477	158.6	4.06553
158.7	4.31656	158.7	4.08987
158.8	4.34534	158.8	4.11413
158.9	4.37409	158.9	4.13833
159	4.40545	159	4.16246
159.1	4.43333	159.1	4.18652
159.2	4.45632	159.2	4.21052
159.3	4.47959	159.3	4.23444
159.4	4.50129	159.4	4.25829
159.5	4.52718	159.5	4.28208
159.6	4.55417	159.6	4.3058
159.7	4.57618	159.7	4.32945
159.8	4.60166	159.8	4.35303
159.9	4.62724	159.9	4.37654
160	4.65761	160	4.39999
160.1	4.67861	160.1	4.42337
160.2	4.70189	160.2	4.44668
160.3	4.72098	160.3	4.46991
160.4	4.74765	160.4	4.49308
160.5	4.76774	160.5	4.51619
160.6	4.79302	160.6	4.53922
160.7	4.8231	160.7	4.56219
160.8	4.84329	160.8	4.58508
160.9	4.86288	160.9	4.60792
161	4.88198	161	4.63068
[truncated: 2,175 more rows]
