# Supplementary material for: Homo-BacPROTAC-induced degradation of ClpC1 as a strategy against drug-resistant mycobacteria
Source: Nat Commun. 2024 Mar 5;15:2005. doi: 10.1038/s41467-024-46218-7 (PMC10914731; doi:10.1038/s41467-024-46218-7)
Supplement: Supplementary file 4 — Source Data [file 41467_2024_46218_MOESM4_ESM.zip › SourceData/SuppFig7_Compound_22.xlsx]

## Sheet: 18075417_20210304x
Run 1; Ch 6; Fc 2-1 corr; Cy 22; 18144443; Conc 2.5 7.5 22 66.5 200 nM_X	Run 1; Ch 6; Fc 2-1 corr; Cy 22; 18144443; Conc 2.5 7.5 22 66.5 200 nM_Y	Run 1; Ch 6; Fc 2-1 corr; Cy 22; 18144443; Conc 2.5 7.5 22 66.5 200 nM; Fitted_X	Run 1; Ch 6; Fc 2-1 corr; Cy 22; 18144443; Conc 2.5 7.5 22 66.5 200 nM; Fitted_Y
-38.9	-0.2432	-38.9	0
-38.8	-0.8474	-38.8	0
-38.7	-0.6896	-38.7	0
-38.6	0.0486	-38.6	0
-38.5	0.2009	-38.5	0
-38.4	-0.514101	-38.4	0
-38.3	0.4154	-38.3	0
-38.2	0.0633	-38.2	0
-38.1	0.1206	-38.1	0
-38	0.0623	-38	0
-37.9	0.0265998	-37.9	0
-37.8	-0.0201	-37.8	0
-37.7	-0.1241	-37.7	0
-37.6	-0.0696	-37.6	0
-37.5	-0.0089	-37.5	0
-37.4	-0.122397	-37.4	0
-37.3	0.2175	-37.3	0
-37.2	0.696384	-37.2	0
-37.1	0.8677	-37.1	0
-37	1.1172	-37	0
-36.9	0.9455	-36.9	0
-36.8	0.5145	-36.8	0
-36.7	-0.116	-36.7	0
-36.6	-0.4596	-36.6	0
-36.5	-0.2631	-36.5	0
-36.4	-0.152299	-36.4	0
-36.3	-0.075	-36.3	0
-36.2	-0.0528	-36.2	0
-36.1	-0.0431	-36.1	0
-36	-0.0234	-36	0
-35.9	-0.0339995	-35.9	0
-35.8	-0.0188	-35.8	0
-35.7	-0.0468	-35.7	0
-35.6	-0.0673	-35.6	0
-35.5	-0.0584	-35.5	0
-35.4	-0.0379995	-35.4	0
-35.3	-0.0363	-35.3	0
-35.2	-0.0232	-35.2	0
-35.1	-0.0197	-35.1	0
-35	-0.0116	-35	0
-34.9	-0.00249998	-34.9	0
-34.8	-0.0135	-34.8	0
-34.7	-0.0187	-34.7	0
-34.6	-0.0208	-34.6	0
-34.5	-0.0301	-34.5	0
-34.4	-0.0481	-34.4	0
-34.3	-0.0552	-34.3	0
-34.2	-0.0685	-34.2	0
-34.1	-0.0616	-34.1	0
-34	-0.0709	-34	0
-33.9	-0.0688995	-33.9	0
-33.8	-0.0769	-33.8	0
-33.7	-0.0767	-33.7	0
-33.6	-0.077	-33.6	0
-33.5	-0.0809	-33.5	0
-33.4	-0.0809995	-33.4	0
-33.3	-0.0775	-33.3	0
-33.2	-0.0706	-33.2	0
-33.1	-0.0717	-33.1	0
-33	-0.0573	-33	0
-32.9	-0.0479	-32.9	0
-32.8	-0.0238	-32.8	0
-32.7	-0.00990001	-32.7	0
-32.6	0.004	-32.6	0
-32.5	0.00830001	-32.5	0
-32.4	0.015	-32.4	0
-32.3	0.0192	-32.3	0
-32.2	0.018	-32.2	0
-32.1	0.0214	-32.1	0
-32	0.0112	-32	0
-31.9	-0.00659974	-31.9	0
-31.8	-0.0155	-31.8	0
-31.7	-0.0177998	-31.7	0
-31.6	-0.0187998	-31.6	0
-31.5	-0.0189998	-31.5	0
-31.4	-0.0237998	-31.4	0
-31.3	-0.01	-31.3	0
-31.2	-0.00049987	-31.2	0
-31.1	0.0043	-31.1	0
-31	-0.0017	-31	0
-30.9	-0.00300001	-30.9	0
-30.8	-0.00470001	-30.8	0
-30.7	-0.00449995	-30.7	0
-30.6	-0.00289988	-30.6	0
-30.5	-0.0018	-30.5	0
-30.4	0.0014	-30.4	0
-30.3	0.00790001	-30.3	0
-30.2	0.00710008	-30.2	0
-30.1	0.0116	-30.1	0
-30	0.0107	-30	0
-29.9	0.00759999	-29.9	0
-29.8	0.00570001	-29.8	0
-29.7	0.00100002	-29.7	0
-29.6	-0.00329999	-29.6	0
-29.5	-0.0107	-29.5	0
-29.4	-0.0118	-29.4	0
-29.3	-0.0124	-29.3	0
-29.2	-0.0142999	-29.2	0
-29.1	-0.0158999	-29.1	0
-29	-0.0164	-29	0
-28.9	-0.0166	-28.9	0
-28.8	-0.0128	-28.8	0
-28.7	-0.0141999	-28.7	0
-28.6	-0.0119	-28.6	0
-28.5	-0.0122	-28.5	0
-28.4	-0.0126	-28.4	0
-28.3	-0.0091	-28.3	0
-28.2	-0.0132999	-28.2	0
-28.1	-0.0193999	-28.1	0
-28	-0.016	-28	0
-27.9	-0.0204	-27.9	0
-27.8	-0.0199	-27.8	0
-27.7	-0.0147	-27.7	0
-27.6	-0.0197999	-27.6	0
-27.5	-0.0183	-27.5	0
-27.4	-0.0175	-27.4	0
-27.3	-0.0206	-27.3	0
-27.2	-0.0181	-27.2	0
-27.1	-0.0159	-27.1	0
-27	-0.0123	-27	0
-26.9	-0.0105999	-26.9	0
-26.8	-0.0136	-26.8	0
-26.7	-0.00949997	-26.7	0
-26.6	-0.0107	-26.6	0
-26.5	-0.00609995	-26.5	0
-26.4	-0.00629999	-26.4	0
-26.3	-0.0089	-26.3	0
-26.2	-0.0116	-26.2	0
-26.1	-0.0119	-26.1	0
-26	-0.0087	-26	0
-25.9	-0.0126	-25.9	0
-25.8	-0.0046	-25.8	0
-25.7	-0.00330001	-25.7	0
-25.6	-0.00010003	-25.6	0
-25.5	-9.99976e-05	-25.5	0
-25.4	0.00419999	-25.4	0
-25.3	0.0091	-25.3	0
-25.2	0.00870001	-25.2	0
-25.1	0.0104	-25.1	0
-25	0.0063	-25	0
-24.9	0.0095	-24.9	0
-24.8	0.0055	-24.8	0
-24.7	0.00220004	-24.7	0
-24.6	-0.000100011	-24.6	0
-24.5	-0.0028	-24.5	0
-24.4	0.000599998	-24.4	0
-24.3	0.003	-24.3	0
-24.2	0.00509998	-24.2	0
-24.1	0.00410003	-24.1	0
-24	0.0062	-24	0
-23.9	0.0068	-23.9	0
-23.8	0.0094	-23.8	0
-23.7	0.00440004	-23.7	0
-23.6	0.000500035	-23.6	0
-23.5	-0.000900003	-23.5	0
-23.4	-0.0045	-23.4	0
-23.3	-0.00239999	-23.3	0
-23.2	-0.00170002	-23.2	0
-23.1	-0.0053	-23.1	0
-23	-0.0038	-23	0
-22.9	-0.00429999	-22.9	0
-22.8	-0.0038	-22.8	0
-22.7	0.000499971	-22.7	0
-22.6	0.00159998	-22.6	0
-22.5	-0.000300007	-22.5	0
-22.4	-0.00439999	-22.4	0
-22.3	-0.0063	-22.3	0
-22.2	-0.007	-22.2	0
-22.1	-0.00469995	-22.1	0
-22	0.000800003	-22	0
-21.9	0.0041	-21.9	0
-21.8	0.0077	-21.8	0
-21.7	0.00719996	-21.7	0
-21.6	0.00720003	-21.6	0
-21.5	0.0049	-21.5	0
-21.4	0.0052	-21.4	0
-21.3	0.00729999	-21.3	0
-21.2	0.0119001	-21.2	0
-21.1	0.0175	-21.1	0
-21	0.0256	-21	0
-20.9	0.0172	-20.9	0
-20.8	0.0183	-20.8	0
-20.7	0.0141001	-20.7	0
-20.6	0.0174001	-20.6	0
-20.5	0.0219998	-20.5	0
-20.4	0.0124001	-20.4	0
-20.3	0.0049	-20.3	0
-20.2	-0.00279994	-20.2	0
-20.1	-0.00339995	-20.1	0
-20	-0.01	-20	0
-19.9	-0.00819998	-19.9	0
-19.8	-0.0031	-19.8	0
-19.7	0.00199993	-19.7	0
-19.6	-0.00169998	-19.6	0
-19.5	-0.00189999	-19.5	0
-19.4	0.00359978	-19.4	0
-19.3	0.0028	-19.3	0
-19.2	0.0155999	-19.2	0
-19.1	0.0154	-19.1	0
-19	0.0132	-19	0
-18.9	0.00960008	-18.9	0
-18.8	0.0069	-18.8	0
-18.7	0.00549998	-18.7	0
-18.6	-0.00409995	-18.6	0
-18.5	-0.0142999	-18.5	0
-18.4	-0.0173	-18.4	0
-18.3	-0.0222	-18.3	0
-18.2	-0.00940015	-18.2	0
-18.1	-0.0100999	-18.1	0
-18	-0.00330006	-18	0
-17.9	-0.00340004	-17.9	0
-17.8	-0.0013	-17.8	0
-17.7	-0.00360016	-17.7	0
-17.6	-0.0209	-17.6	0
-17.5	-0.0209	-17.5	0
-17.4	-0.0208001	-17.4	0
-17.3	-0.0153	-17.3	0
-17.2	-0.0137	-17.2	0
-17.1	-0.0138998	-17.1	0
-17	-0.0139	-17	0
-16.9	-0.0317999	-16.9	0
-16.8	-0.0394	-16.8	0
-16.7	-0.0611998	-16.7	0
-16.6	-0.0660999	-16.6	0
-16.5	-0.0516	-16.5	0
-16.4	-0.0361001	-16.4	0
-16.3	-0.0184	-16.3	0
-16.2	-0.0147999	-16.2	0
-16.1	-0.0066	-16.1	0
-16	-0.0458997	-16	0
-15.9	-0.0522	-15.9	0
-15.8	-0.0974	-15.8	0
-15.7	-0.0501005	-15.7	0
-15.6	0.00209982	-15.6	0
-15.5	-0.000499999	-15.5	0
-15.4	0.0013	-15.4	0
-15.3	0.0044	-15.3	0
-15.2	0.0319998	-15.2	0
-15.1	-0.00609978	-15.1	0
-15	-0.0504994	-15	0
-14.9	-0.0927	-14.9	0
-14.8	-0.1006	-14.8	0
-14.7	-0.1116	-14.7	0
-14.6	-0.0888003	-14.6	0
-14.5	-0.0795	-14.5	0
-14.4	-0.074	-14.4	0
-14.3	-0.0342	-14.3	0
-14.2	-0.0185	-14.2	0
-14.1	-0.00829989	-14.1	0
-14	0.0319	-14	0
-13.9	0.0089	-13.9	0
-13.8	0.0032	-13.8	0
-13.7	0.0191998	-13.7	0
-13.6	0.0275	-13.6	0
-13.5	0.0015	-13.5	0
-13.4	-0.0174999	-13.4	0
-13.3	-0.0212	-13.3	0
-13.2	-0.026	-13.2	0
-13.1	-0.0263998	-13.1	0
-13	-0.0228	-13	0
-12.9	-0.0291	-12.9	0
-12.8	-0.0347	-12.8	0
-12.7	-0.0327	-12.7	0
-12.6	-0.0276	-12.6	0
-12.5	-0.0264	-12.5	0
-12.4	-0.0251	-12.4	0
-12.3	-0.025	-12.3	0
-12.2	-0.0211	-12.2	0
-12.1	-0.0272	-12.1	0
-12	-0.0176998	-12	0
-11.9	-0.0211998	-11.9	0
-11.8	-0.0154	-11.8	0
-11.7	-0.00920009	-11.7	0
-11.6	-0.00520011	-11.6	0
-11.5	-0.00510002	-11.5	0
-11.4	0.0014999	-11.4	0
-11.3	-0.0035	-11.3	0
-11.2	-0.0117	-11.2	0
-11.1	-0.019	-11.1	0
-11	-0.0122	-11	0
-10.9	-0.00530002	-10.9	0
-10.8	0.004	-10.8	0
-10.7	0.0046	-10.7	0
-10.6	0.0019	-10.6	0
-10.5	-0.0059	-10.5	0
-10.4	-0.0075	-10.4	0
-10.3	-0.0033	-10.3	0
-10.2	0.0022	-10.2	0
-10.1	0.000300001	-10.1	0
-10	-0.0047	-10	0
-9.9	-0.0037	-9.9	0
-9.8	-0.0002	-9.8	0
-9.7	-0.000100029	-9.7	0
-9.6	0.000599962	-9.6	0
-9.5	0.0031	-9.5	0
-9.4	0.0054	-9.4	0
-9.3	0.0034	-9.3	0
-9.2	0.0057	-9.2	0
-9.1	0.0129	-9.1	0
-9	0.0129	-9	0
-8.9	0.0135	-8.9	0
-8.8	0.0082	-8.8	0
-8.7	0.00860002	-8.7	0
-8.6	0.00729995	-8.6	0
-8.5	0.00759998	-8.5	0
-8.4	-0.00109987	-8.4	0
-8.3	-0.0032	-8.3	0
-8.2	-0.0083	-8.2	0
-8.1	-0.008	-8.1	0
-8	-0.000699999	-8	0
-7.9	-0.00479999	-7.9	0
-7.8	0.0018	-7.8	0
-7.7	0.00489995	-7.7	0
-7.6	-0.00289987	-7.6	0
-7.5	0.00359998	-7.5	0
-7.4	-0.00189994	-7.4	0
-7.3	-0.0048	-7.3	0
-7.2	-0.0055	-7.2	0
-7.1	-0.00539993	-7.1	0
-7	-0.0034	-7	0
-6.9	-0.00279998	-6.9	0
-6.8	-0.0055	-6.8	0
-6.7	-0.0071	-6.7	0
-6.6	-0.0063	-6.6	0
-6.5	-0.006	-6.5	0
-6.4	-0.000800099	-6.4	0
-6.3	-0.0003	-6.3	0
-6.2	0.0034	-6.2	0
-6.1	0.0057	-6.1	0
-6	0.0047	-6	0
-5.9	0.0088	-5.9	0
-5.8	0.0058	-5.8	0
-5.7	0.0064	-5.7	0
-5.6	-0.0025	-5.6	0
-5.5	0.0004	-5.5	0
-5.4	-0.0015	-5.4	0
-5.3	-0.0007	-5.3	0
-5.2	0.0055	-5.2	0
-5.1	0.0051	-5.1	0
-5	0.0029	-5	0
-4.9	0.0012	-4.9	0
-4.8	0.0021	-4.8	0
-4.7	0.0011	-4.7	0
-4.6	-0.0026	-4.6	0
-4.5	0.0016	-4.5	0
-4.4	0.00479993	-4.4	0
-4.3	0.0017	-4.3	0
-4.2	-0.0002	-4.2	0
-4.1	-0.003	-4.1	0
-4	-0.004	-4	0
-3.9	-0.005	-3.9	0
-3.8	-0.0041	-3.8	0
-3.7	-0.004	-3.7	0
-3.6	0.0003	-3.6	0
-3.5	-0.0033	-3.5	0
-3.4	-0.0038	-3.4	0
-3.3	-0.006	-3.3	0
-3.2	-0.0047	-3.2	0
-3.1	-0.0128	-3.1	0
-3	-0.0132	-3	0
-2.9	-0.0172	-2.9	0
-2.8	-0.0202	-2.8	0
-2.7	-0.0205	-2.7	0
-2.6	-0.0186	-2.6	0
-2.5	-0.018	-2.5	0
-2.4	-0.0132	-2.4	0
-2.3	-0.0086	-2.3	0
-2.2	-0.0112	-2.2	0
-2.1	-0.0095	-2.1	0
-2	-0.0183	-2	0
-1.9	-0.03	-1.9	0
-1.8	-0.0276	-1.8	0
-1.7	-0.0358	-1.7	0
-1.6	-0.0488	-1.6	0
-1.5	-0.0463	-1.5	0
-1.4	-0.0463	-1.4	0
-1.3	-0.0465	-1.3	0
-1.2	-0.0471	-1.2	0
-1.1	-0.0471	-1.1	0
-1	-0.0471	-1	0
-0.900002	-0.0474	-0.900002	0
-0.799999	-0.0478	-0.799999	0
-0.700001		-0.700001	0
-0.599998		-0.599998	0
-0.5		-0.5	0
-0.400002		-0.400002	0
-0.299999		-0.299999	0
-0.200001		-0.200001	0
-0.0999985		-0.0999985	0
0		0	0
0.0999985		0.0999985	0
0.200001		0.200001	0.00250001
0.299999		0.299999	0.00499965
0.400002		0.400002	0.00749911
0.5		0.5	0.00999821
0.599998		0.599998	0.012497
0.700001		0.700001	0.0149957
0.799999		0.799999	0.017494
0.900002		0.900002	0.0199921
1		1	0.0224898
1.1		1.1	0.0249873
1.2		1.2	0.0274846
1.3		1.3	0.0299815
1.4		1.4	0.0324782
1.5		1.5	0.0349746
1.6		1.6	0.0374707
1.7		1.7	0.0399666
1.8	-0.0123866	1.8	0.0424622
1.9	-0.00952594	1.9	0.0449576
2	-0.00861298	2	0.0474526
2.1	-0.00730944	2.1	0.0499474
2.2	-0.00724605	2.2	0.0524419
2.3	-0.00524273	2.3	0.0549361
2.4	-0.00724605	2.4	0.0574301
2.5	0.00672734	2.5	0.0599238
2.6	-0.00507644	2.6	0.0624172
2.7	-0.00437949	2.7	0.0649104
2.8	0.000814212	2.8	0.0674032
2.9	0.0180006	2.9	0.0698958
3	0.030193	3	0.0723881
3.1	0.027696	3.1	0.0748801
3.2	0.0237994	3.2	0.077372
3.3	0.0246969	3.3	0.0798634
3.4	0.0255894	3.4	0.0823547
3.5	0.027697	3.5	0.0848456
3.6	0.0334902	3.6	0.0873363
3.7	0.0331871	3.7	0.0898267
3.8	0.0403762	3.8	0.0923168
3.9	0.0328778	3.9	0.0948067
4	0.0412735	4	0.0972963
4.1	0.0442651	4.1	0.0997855
4.2	0.0600557	4.2	0.102275
4.3	0.0439621	4.3	0.104763
4.4	0.0555588	4.4	0.107252
4.5	0.0555494	4.5	0.10974
4.6	0.0535482	4.6	0.112228
4.7	0.0596442	4.7	0.114716
4.8	0.0544462	4.8	0.117203
4.9	0.0584425	4.9	0.11969
5	0.0490476	5	0.122177
5.1	0.0543452	5.1	0.124663
5.2	0.0555424	5.2	0.12715
5.3	0.0547454	5.3	0.129636
5.4	0.062241	5.4	0.132121
5.5	0.0740376	5.5	0.134607
5.6	0.0911313	5.6	0.137092
5.7	0.0936277	5.7	0.139577
5.8	0.0975275	5.8	0.142062
5.9	0.112618	5.9	0.144546
6	0.123213	6	0.14703
6.1	0.122909	6.1	0.149514
6.2	0.125408	6.2	0.151997
6.3	0.136105	6.3	0.154481
6.4	0.135805	6.4	0.156964
6.5	0.1363	6.5	0.159446
6.6	0.130099	6.6	0.161929
6.7	0.127998	6.7	0.164411
6.8	0.134794	6.8	0.166893
6.9	0.148983	6.9	0.169374
7	0.140386	7	0.171855
7.1	0.151778	7.1	0.174336
7.2	0.155875	7.2	0.176817
7.3	0.157373	7.3	0.179298
7.4	0.163268	7.4	0.181778
7.5	0.164766	7.5	0.184258
7.6	0.163264	7.6	0.186737
7.7	0.167563	7.7	0.189217
7.8	0.169162	7.8	0.191696
7.9	0.173563	7.9	0.194175
8	0.178159	8	0.196653
8.1	0.181958	8.1	0.199131
8.2	0.186757	8.2	0.201609
8.3	0.196254	8.3	0.204087
8.4	0.19725	8.4	0.206564
8.5	0.191349	8.5	0.209041
8.6	0.197345	8.6	0.211518
8.7	0.197545	8.7	0.213995
8.8	0.201042	8.8	0.216471
8.9	0.213938	8.9	0.218947
9	0.21044	9	0.221423
9.1	0.216436	9.1	0.223898
9.2	0.214935	9.2	0.226373
9.3	0.21953	9.3	0.228848
9.4	0.225327	9.4	0.231323
9.5	0.230324	9.5	0.233797
9.6	0.233023	9.6	0.236271
9.7	0.236422	9.7	0.238745
9.8	0.24022	9.8	0.241218
9.9	0.244016	9.9	0.243692
10	0.249315	10	0.246165
10.1	0.253413	10.1	0.248637
10.2	0.25531	10.2	0.25111
10.3	0.257009	10.3	0.253582
10.4	0.257609	10.4	0.256053
10.5	0.25791	10.5	0.258525
10.6	0.264205	10.6	0.260996
10.7	0.265204	10.7	0.263467
10.8	0.264504	10.8	0.265938
10.9	0.267701	10.9	0.268408
11	0.273098	11	0.270878
11.1	0.275196	11.1	0.273348
11.2	0.284592	11.2	0.275818
11.3	0.286288	11.3	0.278287
11.4	0.288987	11.4	0.280756
11.5	0.290484	11.5	0.283225
11.6	0.291683	11.6	0.285693
11.7	0.298479	11.7	0.288161
11.8	0.303575	11.8	0.290629
11.9	0.307871	11.9	0.293097
12	0.311769	12	0.295564
12.1	0.315862	12.1	0.298031
12.2	0.31896	12.2	0.300498
12.3	0.321357	12.3	0.302964
12.4	0.326453	12.4	0.30543
12.5	0.327753	12.5	0.307896
12.6	0.32715	12.6	0.310362
12.7	0.325848	12.7	0.312827
12.8	0.324947	12.8	0.315292
12.9	0.327543	12.9	0.317757
13	0.332837	13	0.320221
13.1	0.336135	13.1	0.322685
13.2	0.335333	13.2	0.325149
13.3	0.339928	13.3	0.327613
13.4	0.346023	13.4	0.330076
13.5	0.34882	13.5	0.332539
13.6	0.351417	13.6	0.335002
13.7	0.355812	13.7	0.337464
13.8	0.356707	13.8	0.339926
13.9	0.359201	13.9	0.342388
14	0.360196	14	0.34485
14.1	0.362693	14.1	0.347311
14.2	0.373586	14.2	0.349772
14.3	0.381582	14.3	0.352233
14.4	0.380777	14.4	0.354694
14.5	0.381273	14.5	0.357154
14.6	0.385967	14.6	0.359614
14.7	0.389061	14.7	0.362073
14.8	0.393354	14.8	0.364533
14.9	0.388549	14.9	0.366992
15	0.390242	15	0.36945
15.1	0.381841	15.1	0.371909
15.2	0.379739	15.2	0.374367
15.3	0.373439	15.3	0.376825
15.4	0.370537	15.4	0.379283
15.5	0.369928	15.5	0.38174
15.6	0.367621	15.6	0.384197
15.7	0.374415	15.7	0.386654
15.8	0.388503	15.8	0.38911
15.9	0.400894	15.9	0.391566
16	0.397686	16	0.394022
16.1	0.398181	16.1	0.396478
16.2	0.400772	16.2	0.398933
16.3	0.398762	16.3	0.401388
16.4	0.400951	16.4	0.403843
16.5	0.401739	16.5	0.406297
16.6	0.401327	16.6	0.408752
16.7	0.404419	16.7	0.411206
16.8	0.405806	16.8	0.413659
16.9	0.410893	16.9	0.416112
17	0.394691	17	0.418565
17.1	0.381982	17.1	0.421018
17.2	0.373176	17.2	0.423471
17.3	0.370769	17.3	0.425923
17.4	0.363259	17.4	0.428375
17.5	0.366744	17.5	0.430826
17.6	0.37393	17.6	0.433278
17.7	0.375417	17.7	0.435729
17.8	0.368807	17.8	0.438179
17.9	0.375392	17.9	0.44063
18	0.380772	18	0.44308
18.1	0.371559	18.1	0.44553
18.2	0.371643	18.2	0.447979
18.3	0.366732	18.3	0.450429
18.4	0.374112	18.4	0.452878
18.5	0.377092	18.5	0.455326
18.6	0.377092	18.6	0.457775
18.7	0.374836	18.7	0.460223
18.8	0.374112	18.8	0.462671
18.9	0.369397	18.9	0.465118
19	0.374112	19	0.467565
19.1	0.374836	19.1	0.470012
19.2		19.2	0.472459
19.3		19.3	0.474905
19.4		19.4	0.477352
19.5		19.5	0.479797
19.6		19.6	0.482243
19.7		19.7	0.484688
19.8		19.8	0.487133
19.9		19.9	0.487133
20		20	0.487092
20.1		20.1	0.487052
20.2		20.2	0.487011
20.3		20.3	0.486971
20.4		20.4	0.48693
20.5		20.5	0.48689
20.6		20.6	0.486849
20.7		20.7	0.486809
20.8		20.8	0.486768
20.9		20.9	0.486728
21		21	0.486687
21.1		21.1	0.486647
21.2		21.2	0.486606
21.3		21.3	0.486566
21.4		21.4	0.486525
21.5		21.5	0.486485
21.6		21.6	0.486444
21.7	0.6015	21.7	0.486404
21.8	0.6145	21.8	0.486363
21.9	0.6181	21.9	0.486323
22	0.6271	22	0.486282
22.1	0.6301	22.1	0.486242
22.2	0.6399	22.2	0.486201
22.3	0.6573	22.3	0.486161
22.4	0.6705	22.4	0.48612
22.5	0.6608	22.5	0.48608
22.6	0.6871	22.6	0.48604
22.7	0.7019	22.7	0.485999
22.8	0.6873	22.8	0.485959
22.9	0.6779	22.9	0.485918
23	0.6792	23	0.485878
23.1	0.6792	23.1	0.485837
23.2	0.6879	23.2	0.485797
23.3	0.668	23.3	0.485757
23.4	0.6651	23.4	0.485716
23.5	0.6546	23.5	0.485676
23.6	0.6456	23.6	0.485635
23.7	0.6488	23.7	0.485595
23.8	0.6454	23.8	0.485554
23.9	0.6515	23.9	0.485514
24	0.6499	24	0.485474
24.1	0.6404	24.1	0.485433
24.2	0.6445	24.2	0.485393
24.3	0.6401	24.3	0.485352
24.4	0.6403	24.4	0.485312
24.5	0.6282	24.5	0.485272
24.6	0.6235	24.6	0.485231
24.7	0.624	24.7	0.485191
24.8	0.6262	24.8	0.485151
24.9	0.6186	24.9	0.48511
25	0.6213	25	0.48507
25.1	0.632	25.1	0.485029
25.2	0.6456	25.2	0.484989
25.3	0.6492	25.3	0.484949
25.4	0.6331	25.4	0.484908
25.5	0.6319	25.5	0.484868
25.6	0.6347	25.6	0.484828
25.7	0.6254	25.7	0.484787
25.8	0.6057	25.8	0.484747
25.9	0.6013	25.9	0.484707
26	0.603	26	0.484666
26.1	0.6086	26.1	0.484626
26.2	0.6094	26.2	0.484586
26.3	0.6131	26.3	0.484545
26.4	0.6025	26.4	0.484505
26.5	0.5876	26.5	0.484465
26.6	0.5906	26.6	0.484424
26.7	0.59	26.7	0.484384
26.8	0.5935	26.8	0.484344
26.9	0.5964	26.9	0.484304
27	0.5932	27	0.484263
27.1	0.5867	27.1	0.484223
27.2	0.5874	27.2	0.484183
27.3	0.5838	27.3	0.484142
27.4	0.594	27.4	0.484102
27.5	0.5924	27.5	0.484062
27.6	0.5963	27.6	0.484022
27.7	0.6017	27.7	0.483981
27.8	0.5952	27.8	0.483941
27.9	0.5936	27.9	0.483901
28	0.5976	28	0.48386
28.1	0.5983	28.1	0.48382
28.2	0.6034	28.2	0.48378
28.3	0.6078	28.3	0.48374
28.4	0.6062	28.4	0.483699
28.5	0.5997	28.5	0.483659
28.6	0.5979	28.6	0.483619
28.7	0.6118	28.7	0.483579
28.8	0.6109	28.8	0.483538
28.9	0.6081	28.9	0.483498
29	0.6058	29	0.483458
29.1	0.5978	29.1	0.483418
29.2	0.5873	29.2	0.483378
29.3	0.573	29.3	0.483337
29.4	0.5772	29.4	0.483297
29.5	0.5832	29.5	0.483257
29.6	0.595	29.6	0.483217
29.7	0.6034	29.7	0.483177
29.8	0.6164	29.8	0.483136
29.9	0.6211	29.9	0.483096
30	0.6271	30	0.483056
30.1	0.6194	30.1	0.483016
30.2	0.5919	30.2	0.482976
30.3	0.7688	30.3	0.482935
30.4	0.8368	30.4	0.482895
30.5	0.6834	30.5	0.482855
30.6	0.2472	30.6	0.482815
30.7	0.623604	30.7	0.482775
30.8	0.7534	30.8	0.482735
30.9	0.7384	30.9	0.482694
31	1.1058	31	0.482654
31.1	0.629721	31.1	0.482614
31.2	0.554502	31.2	0.482574
31.3	0.533898	31.3	0.482534
31.4	0.479	31.4	0.482494
31.5	0.5233	31.5	0.482454
31.6	0.5205	31.6	0.482413
31.7	0.514801	31.7	0.482373
31.8	0.512	31.8	0.482333
31.9	0.5064	31.9	0.482293
32	0.508	32	0.482253
32.1	0.5031	32.1	0.482213
32.2	0.560999	32.2	0.482173
32.3	0.6751	32.3	0.482133
32.4	0.6447	32.4	0.482092
32.5	0.4885	32.5	0.482052
32.6	0.427505	32.6	0.482012
32.7	0.517882	32.7	0.481972
32.8	0.6019	32.8	0.481932
32.9	0.9606	32.9	0.481892
33	0.564	33	0.481852
33.1	0.1329	33.1	0.481812
33.2	0.488592	33.2	0.481772
33.3	0.5221	33.3	0.481732
33.4	-0.0262942	33.4	0.481692
33.5	-0.200706	33.5	0.481651
33.6	0.00369989	33.6	0.481611
33.7	0.312196	33.7	0.481571
33.8	0.340008	33.8	0.481531
33.9	0.574705	33.9	0.481491
34	0.731495	34	0.481451
34.1	0.772999	34.1	0.481411
34.2	0.853797	34.2	0.481371
34.3	0.7294	34.3	0.481331
34.4	0.738692	34.4	0.481291
34.5	0.6438	34.5	0.481251
34.6	0.6315	34.6	0.481211
34.7	0.6457	34.7	0.481171
34.8	0.6362	34.8	0.481131
34.9	0.6361	34.9	0.481091
35	0.6188	35	0.481051
35.1	0.575697	35.1	0.481011
35.2	0.555201	35.2	0.480971
35.3	0.5649	35.3	0.480931
35.4	0.5637	35.4	0.480891
35.5	0.6165	35.5	0.480851
35.6	0.6082	35.6	0.480811
35.7	0.6281	35.7	0.480771
35.8	0.6229	35.8	0.480731
35.9	0.6297	35.9	0.480691
36	0.6337	36	0.480651
36.1	0.6472	36.1	0.480611
36.2	0.611802	36.2	0.480571
36.3	0.633	36.3	0.480531
36.4	0.615899	36.4	0.480491
36.5	0.611001	36.5	0.480451
36.6	0.606501	36.6	0.480411
36.7	0.597901	36.7	0.480371
36.8	0.601299	36.8	0.480331
36.9	0.5944	36.9	0.480291
37	0.6029	37	0.480251
37.1	0.5975	37.1	0.480211
37.2	0.5912	37.2	0.480171
37.3	0.6068	37.3	0.480131
37.4	0.607	37.4	0.480091
37.5	0.6035	37.5	0.480052
37.6	0.6039	37.6	0.480012
37.7	0.6138	37.7	0.479972
37.8	0.6145	37.8	0.479932
37.9	0.6055	37.9	0.479892
38	0.61	38	0.479852
38.1	0.6172	38.1	0.479812
38.2	0.6137	38.2	0.479772
38.3	0.616	38.3	0.479732
38.4	0.6143	38.4	0.479692
38.5	0.6174	38.5	0.479652
38.6	0.6127	38.6	0.479613
38.7	0.6101	38.7	0.479573
38.8	0.6148	38.8	0.479533
38.9	0.6189	38.9	0.479493
39	0.6176	39	0.479453
39.1	0.6154	39.1	0.479413
39.2	0.6111	39.2	0.479373
39.3	0.6067	39.3	0.479333
39.4	0.6043	39.4	0.479294
39.5	0.6047	39.5	0.479254
39.6	0.6079	39.6	0.479214
39.7	0.6039	39.7	0.479174
39.8	0.6025	39.8	0.479134
39.9	0.6008	39.9	0.479094
40	0.6007	40	0.479054
40.1	0.5984	40.1	0.479015
40.2	0.5988	40.2	0.478975
40.3	0.5992	40.3	0.478935
40.4	0.5988	40.4	0.478895
40.5	0.5993	40.5	0.478855
40.6	0.6035	40.6	0.478815
40.7	0.6025	40.7	0.478776
40.8	0.6001	40.8	0.478736
40.9	0.6033	40.9	0.478696
41	0.6003	41	0.478656
41.1	0.6025	41.1	0.478616
41.2	0.5997	41.2	0.478577
41.3	0.6018	41.3	0.478537
41.4	0.6035	41.4	0.478497
41.5	0.6017	41.5	0.478457
41.6	0.6011	41.6	0.478417
41.7	0.595	41.7	0.478378
41.8	0.5976	41.8	0.478338
41.9	0.6004	41.9	0.478298
42	0.5994	42	0.478258
42.1	0.5962	42.1	0.478219
42.2	0.5987	42.2	0.478179
42.3	0.5915	42.3	0.478139
42.4	0.5928	42.4	0.478099
42.5	0.5917	42.5	0.47806
42.6	0.5891	42.6	0.47802
42.7	0.5877	42.7	0.47798
42.8	0.5883	42.8	0.47794
42.9	0.5871	42.9	0.477901
43	0.5928	43	0.477861
43.1	0.5951	43.1	0.477821
43.2	0.595	43.2	0.477781
43.3	0.5937	43.3	0.477742
43.4	0.5956	43.4	0.477702
43.5	0.5967	43.5	0.477662
43.6	0.5973	43.6	0.477622
43.7	0.5945	43.7	0.477583
43.8	0.5983	43.8	0.477543
43.9	0.6004	43.9	0.477503
44	0.5982	44	0.477464
44.1	0.5959	44.1	0.477424
44.2	0.5901	44.2	0.477384
44.3	0.586	44.3	0.477344
44.4	0.5864	44.4	0.477305
44.5	0.5827	44.5	0.477265
44.6	0.5769	44.6	0.477225
44.7	0.5749	44.7	0.477186
44.8	0.5689	44.8	0.477146
44.9	0.5686	44.9	0.477106
45	0.5712	45	0.477067
45.1	0.5716	45.1	0.477027
45.2	0.5729	45.2	0.476987
45.3	0.5771	45.3	0.476948
45.4	0.5784	45.4	0.476908
45.5	0.5759	45.5	0.476868
45.6	0.5734	45.6	0.476829
45.7	0.577	45.7	0.476789
45.8	0.5741	45.8	0.476749
45.9	0.5742	45.9	0.47671
46	0.5652	46	0.47667
46.1	0.5588	46.1	0.476631
46.2	0.553	46.2	0.476591
46.3	0.5501	46.3	0.476551
46.4	0.5583	46.4	0.476512
46.5	0.5611	46.5	0.476472
46.6	0.5597	46.6	0.476432
46.7	0.5554	46.7	0.476393
46.8	0.5556	46.8	0.476353
46.9	0.5551	46.9	0.476314
47	0.5518	47	0.476274
47.1	0.5595	47.1	0.476234
47.2	0.5496	47.2	0.476195
47.3	0.5503	47.3	0.476155
47.4	0.5418	47.4	0.476116
47.5	0.548	47.5	0.476076
47.6	0.5625	47.6	0.476037
47.7	0.5672	47.7	0.475997
47.8	0.577	47.8	0.475957
47.9	0.5754	47.9	0.475918
48	0.5825	48	0.475878
48.1	0.5875	48.1	0.475839
48.2	0.5856	48.2	0.475799
48.3	0.585	48.3	0.47576
48.4	0.5777	48.4	0.47572
48.5	0.5678	48.5	0.47568
48.6	0.5571	48.6	0.475641
48.7	0.5531	48.7	0.475601
48.8	0.5483	48.8	0.475562
48.9	0.5536	48.9	0.475522
49	0.563	49	0.475483
49.1	0.5659	49.1	0.475443
49.2	0.5733	49.2	0.475404
49.3	0.5824	49.3	0.475364
49.4	0.5809	49.4	0.475325
49.5	0.5827	49.5	0.475285
49.6	0.581	49.6	0.475246
49.7	0.5895	49.7	0.475206
49.8	0.5832	49.8	0.475167
49.9	0.5853	49.9	0.475127
50	0.5952	50	0.475088
50.1	0.59	50.1	0.475048
50.2	0.5852	50.2	0.475009
50.3	0.5664	50.3	0.474969
50.4	0.5886	50.4	0.47493
50.5	0.5978	50.5	0.47489
50.6	0.5879	50.6	0.474851
50.7	0.6375	50.7	0.474811
50.8	0.6443	50.8	0.474772
50.9	0.6047	50.9	0.474732
51	0.55	51	0.474693
51.1	0.5383	51.1	0.474653
51.2	0.534399	51.2	0.474614
51.3	0.5212	51.3	0.474574
51.4	0.5137	51.4	0.474535
51.5	0.5244	51.5	0.474496
51.6	0.5507	51.6	0.474456
51.7	0.5408	51.7	0.474417
51.8	0.5757	51.8	0.474377
51.9	0.5481	51.9	0.474338
52	0.5293	52	0.474298
52.1	0.5535	52.1	0.474259
52.2	0.5287	52.2	0.47422
52.3	0.561	52.3	0.47418
52.4	0.565301	52.4	0.474141
52.5	0.575399	52.5	0.474101
52.6	0.5501	52.6	0.474062
52.7	0.572799	52.7	0.474023
52.8	0.5695	52.8	0.473983
52.9	0.5457	52.9	0.473944
53	0.5495	53	0.473904
53.1	0.5527	53.1	0.473865
53.2	0.6069	53.2	0.473826
53.3	0.5942	53.3	0.473786
53.4	0.6067	53.4	0.473747
53.5	0.6035	53.5	0.473707
53.6	0.572	53.6	0.473668
53.7	0.5519	53.7	0.473629
53.8	0.568	53.8	0.473589
53.9	0.586	53.9	0.47355
54	0.6065	54	0.473511
54.1	0.6046	54.1	0.473471
54.2	0.5963	54.2	0.473432
54.3	0.5941	54.3	0.473392
54.4	0.5823	54.4	0.473353
54.5	0.5808	54.5	0.473314
54.6	0.5797	54.6	0.473274
54.7	0.5789	54.7	0.473235
54.8	0.5692	54.8	0.473196
54.9	0.5769	54.9	0.473156
55	0.5824	55	0.473117
55.1	0.5795	55.1	0.473078
55.2	0.5766	55.2	0.473038
55.3	0.5903	55.3	0.472999
55.4	0.6027	55.4	0.47296
55.5	0.5896	55.5	0.472921
55.6	0.5867	55.6	0.472881
55.7	0.5833	55.7	0.472842
55.8	0.5813	55.8	0.472803
55.9	0.5866	55.9	0.472763
56	0.5827	56	0.472724
56.1	0.5797	56.1	0.472685
56.2	0.5832	56.2	0.472645
56.3	0.5832	56.3	0.472606
56.4	0.5807	56.4	0.472567
56.5	0.5754	56.5	0.472528
56.6	0.5644	56.6	0.472488
56.7	0.5581	56.7	0.472449
56.8	0.5612	56.8	0.47241
56.9	0.5607	56.9	0.472371
57	0.57	57	0.472331
57.1	0.5724	57.1	0.472292
57.2	0.565301	57.2	0.472253
57.3	0.5592	57.3	0.472214
57.4	0.547	57.4	0.472174
57.5	0.5463	57.5	0.472135
57.6	0.5516	57.6	0.472096
57.7	0.5508	57.7	0.472057
57.8	0.5503	57.8	0.472017
57.9	0.554	57.9	0.471978
58	0.5567	58	0.471939
58.1	0.5592	58.1	0.4719
58.2	0.5654	58.2	0.471861
58.3	0.566	58.3	0.471821
58.4	0.5644	58.4	0.471782
58.5	0.559	58.5	0.471743
58.6	0.5611	58.6	0.471704
58.7	0.5579	58.7	0.471664
58.8	0.5579	58.8	0.471625
58.9	0.5569	58.9	0.471586
59	0.5583	59	0.471547
59.1	0.559	59.1	0.471508
59.2	0.5643	59.2	0.471469
59.3	0.5646	59.3	0.471429
59.4	0.5584	59.4	0.47139
59.5	0.5634	59.5	0.471351
59.6	0.5728	59.6	0.471312
59.7	0.5754	59.7	0.471273
59.8	0.5763	59.8	0.471233
59.9	0.5771	59.9	0.471194
60	0.5802	60	0.471155
60.1	0.583	60.1	0.471116
60.2	0.5822	60.2	0.471077
60.3	0.5779	60.3	0.471038
60.4	0.5793	60.4	0.470999
60.5	0.5819	60.5	0.470959
60.6	0.5843	60.6	0.47092
60.7	0.5881	60.7	0.470881
60.8	0.5918	60.8	0.470842
60.9	0.5901	60.9	0.470803
61	0.5921	61	0.470764
61.1	0.5908	61.1	0.470725
61.2	0.5891	61.2	0.470686
61.3	0.5912	61.3	0.470646
61.4	0.5909	61.4	0.470607
61.5	0.5909	61.5	0.470568
61.6	0.5941	61.6	0.470529
61.7	0.594	61.7	0.47049
61.8	0.5951	61.8	0.470451
61.9	0.597	61.9	0.470412
62	0.5982	62	0.470373
62.1	0.602	62.1	0.470334
62.2	0.6029	62.2	0.470295
62.3	0.6039	62.3	0.470256
62.4	0.6036	62.4	0.470216
62.5	0.605	62.5	0.470177
62.6	0.6041	62.6	0.470138
62.7	0.6055	62.7	0.470099
62.8	0.6046	62.8	0.47006
62.9	0.6079	62.9	0.470021
63	0.6077	63	0.469982
63.1	0.6098	63.1	0.469943
63.2	0.6089	63.2	0.469904
63.3	0.6095	63.3	0.469865
63.4	0.6085	63.4	0.469826
63.5	0.6113	63.5	0.469787
63.6	0.6131	63.6	0.469748
63.7	0.6138	63.7	0.469709
63.8	0.6157	63.8	0.46967
63.9	0.618	63.9	0.469631
64	0.6205	64	0.469592
64.1	0.615	64.1	0.469553
64.2	0.6162	64.2	0.469514
64.3	0.6201	64.3	0.469475
64.4	0.6147	64.4	0.469436
64.5	0.6159	64.5	0.469397
64.6	0.6142	64.6	0.469358
64.7	0.6125	64.7	0.469319
64.8	0.6137	64.8	0.46928
64.9	0.6136	64.9	0.469241
65	0.6081	65	0.469202
65.1	0.6042	65.1	0.469163
65.2	0.6084	65.2	0.469124
65.3	0.6065	65.3	0.469085
65.4	0.6107	65.4	0.469046
65.5	0.6097	65.5	0.469007
65.6	0.6079	65.6	0.468968
65.7	0.6095	65.7	0.468929
65.8	0.6111	65.8	0.46889
65.9	0.6082	65.9	0.468851
66	0.6115	66	0.468812
66.1	0.6187	66.1	0.468773
66.2	0.6187	66.2	0.468734
66.3	0.6221	66.3	0.468695
66.4	0.6196	66.4	0.468656
66.5	0.6195	66.5	0.468617
66.6	0.6253	66.6	0.468578
66.7	0.636099	66.7	0.468539
66.8	0.6299	66.8	0.468501
66.9	0.6245	66.9	0.468462
67	0.6271	67	0.468423
67.1	0.6266	67.1	0.468384
67.2	0.6218	67.2	0.468345
67.3	0.6138	67.3	0.468306
67.4	0.6091	67.4	0.468267
67.5	0.6067	67.5	0.468228
67.6	0.6067	67.6	0.468189
67.7	0.611	67.7	0.46815
67.8	0.6073	67.8	0.468112
67.9	0.6078	67.9	0.468073
68	0.6064	68	0.468034
68.1	0.6003	68.1	0.467995
68.2	0.5982	68.2	0.467956
68.3	0.5937	68.3	0.467917
68.4	0.5932	68.4	0.467878
68.5	0.5934	68.5	0.467839
68.6	0.5926	68.6	0.4678
68.7	0.5945	68.7	0.467762
68.8	0.6007	68.8	0.467723
68.9	0.597	68.9	0.467684
69	0.598	69	0.467645
69.1	0.5875	69.1	0.467606
69.2	0.5836	69.2	0.467567
69.3	0.5808	69.3	0.467529
69.4	0.5776	69.4	0.46749
69.5	0.5693	69.5	0.467451
69.6	0.5645	69.6	0.467412
69.7	0.5635	69.7	0.467373
69.8	0.5662	69.8	0.467334
69.9	0.5659	69.9	0.467296
70	0.5663	70	0.467257
70.1	0.5671	70.1	0.467218
70.2	0.5706	70.2	0.467179
70.3	0.5702	70.3	0.46714
70.4	0.5709	70.4	0.467102
70.5	0.5689	70.5	0.467063
70.6	0.5712	70.6	0.467024
70.7	0.5716	70.7	0.466985
70.8	0.5766	70.8	0.466946
70.9	0.5754	70.9	0.466908
71	0.5792	71	0.466869
71.1	0.5803	71.1	0.46683
71.2	0.5742	71.2	0.466791
71.3	0.5771	71.3	0.466752
71.4	0.5751	71.4	0.466714
71.5	0.5782	71.5	0.466675
71.6	0.5774	71.6	0.466636
71.7	0.5834	71.7	0.466597
71.8	0.5894	71.8	0.466559
71.9	0.6021	71.9	0.46652
72	0.6038	72	0.466481
72.1	0.6064	72.1	0.466442
72.2	0.6091	72.2	0.466404
72.3	0.6175	72.3	0.466365
72.4	0.6219	72.4	0.466326
72.5	0.6149	72.5	0.466287
72.6	0.6208	72.6	0.466249
72.7	0.6234	72.7	0.46621
72.8	0.6178	72.8	0.466171
72.9	0.6114	72.9	0.466133
73	0.6211	73	0.466094
73.1	0.6245	73.1	0.466055
73.2	0.627	73.2	0.466016
73.3	0.6307	73.3	0.465978
73.4	0.6345	73.4	0.465939
73.5	0.6365	73.5	0.4659
73.6	0.6361	73.6	0.465862
73.7	0.6306	73.7	0.465823
73.8	0.6299	73.8	0.465784
73.9	0.6288	73.9	0.465746
74	0.6278	74	0.465707
74.1	0.6278	74.1	0.465668
74.2	0.6278	74.2	0.465629
74.3		74.3	0.465591
74.4		74.4	0.465552
74.5		74.5	0.465513
74.6		74.6	0.465475
74.7		74.7	0.465436
74.8		74.8	0.465397
74.9		74.9	0.465359
75		75	0.46532
75.1		75.1	0.46532
75.2		75.2	0.472739
75.3		75.3	0.480157
75.4		75.4	0.487573
75.5		75.5	0.494987
75.6		75.6	0.5024
75.7		75.7	0.509812
75.8		75.8	0.517223
75.9		75.9	0.524632
76		76	0.53204
76.1		76.1	0.539447
76.2		76.2	0.546852
76.3		76.3	0.554256
76.4		76.4	0.561658
76.5		76.5	0.569059
76.6		76.6	0.576459
76.7		76.7	0.583857
76.8	0.713485	76.8	0.591254
76.9	0.712291	76.9	0.59865
77	0.712108	77	0.606044
77.1	0.711999	77.1	0.613437
77.2	0.706488	77.2	0.620828
77.3	0.705878	77.3	0.628219
77.4	0.705763	77.4	0.635607
77.5	0.704124	77.5	0.642994
77.6	0.695427	77.6	0.65038
77.7	0.717719	77.7	0.657764
77.8	0.741702	77.8	0.665148
77.9	0.74882	77.9	0.67253
78	0.766812	78	0.67991
78.1	0.765121	78.1	0.687289
78.2	0.794812	78.2	0.694666
78.3	0.782519	78.3	0.702043
78.4	0.799517	78.4	0.709417
78.5	0.821007	78.5	0.71679
78.6	0.825409	78.6	0.724162
78.7	0.830603	78.7	0.731533
78.8	0.838012	78.8	0.738902
78.9	0.847316	78.9	0.74627
79	0.847217	79	0.753636
79.1	0.862015	79.1	0.761001
79.2	0.861024	79.2	0.768364
79.3	0.874623	79.3	0.775726
79.4	0.902317	79.4	0.783087
79.5	0.902424	79.5	0.790446
79.6	0.917828	79.6	0.797804
79.7	0.913732	79.7	0.80516
79.8	0.927028	79.8	0.812515
79.9	0.924632	79.9	0.819869
80	0.937928	80	0.827221
80.1	0.944528	80.1	0.834571
80.2	0.964023	80.2	0.84192
80.3	0.977717	80.3	0.849268
80.4	1.00041	80.4	0.856614
80.5	1.01631	80.5	0.863959
80.6	1.0247	80.6	0.871303
80.7	1.03271	80.7	0.878644
80.8	1.04571	80.8	0.885985
80.9	1.05501	80.9	0.893324
81	1.06471	81	0.900662
81.1	1.06332	81.1	0.907998
81.2	1.05992	81.2	0.915332
81.3	1.07122	81.3	0.922666
81.4	1.08002	81.4	0.929998
81.5	1.09841	81.5	0.937328
81.6	1.10681	81.6	0.944657
81.7	1.11771	81.7	0.951984
81.8	1.12961	81.8	0.959311
81.9	1.13691	81.9	0.966635
82	1.14591	82	0.973958
82.1	1.14672	82.1	0.981279
82.2	1.15512	82.2	0.988599
82.3	1.16652	82.3	0.995918
82.4	1.16992	82.4	1.00324
82.5	1.17672	82.5	1.01055
82.6	1.19101	82.6	1.01787
82.7	1.20001	82.7	1.02518
82.8	1.21561	82.8	1.03249
82.9	1.2327	82.9	1.0398
83	1.23989	83	1.04711
83.1	1.25749	83.1	1.05441
83.2	1.26589	83.2	1.06172
83.3	1.27369	83.3	1.06902
83.4	1.28828	83.4	1.07633
83.5	1.29658	83.5	1.08363
83.6	1.29868	83.6	1.09092
83.7	1.31088	83.7	1.09822
83.8	1.31938	83.8	1.10552
83.9	1.32958	83.9	1.11281
84	1.33498	84	1.12011
84.1	1.34807	84.1	1.1274
84.2	1.35787	84.2	1.13469
84.3	1.37107	84.3	1.14198
84.4	1.37937	84.4	1.14927
84.5	1.38896	84.5	1.15655
84.6	1.39526	84.6	1.16383
84.7	1.40456	84.7	1.17112
84.8	1.40846	84.8	1.1784
84.9	1.42016	84.9	1.18568
85	1.42875	85	1.19296
85.1	1.44185	85.1	1.20023
85.2	1.45125	85.2	1.20751
85.3	1.46155	85.3	1.21478
85.4	1.46905	85.4	1.22205
85.5	1.48115	85.5	1.22932
85.6	1.48455	85.6	1.23659
85.7	1.49415	85.7	1.24386
85.8	1.50385	85.8	1.25113
85.9	1.51365	85.9	1.25839
86	1.52245	86	1.26565
86.1	1.53215	86.1	1.27291
86.2	1.54265	86.2	1.28017
86.3	1.55515	86.3	1.28743
86.4	1.56825	86.4	1.29469
86.5	1.58154	86.5	1.30194
86.6	1.59184	86.6	1.3092
86.7	1.60114	86.7	1.31645
86.8	1.60574	86.8	1.3237
86.9	1.61694	86.9	1.33095
87	1.62584	87	1.33819
87.1	1.63374	87.1	1.34544
87.2	1.64254	87.2	1.35268
87.3	1.64924	87.3	1.35993
87.4	1.65934	87.4	1.36717
87.5	1.66944	87.5	1.37441
87.6	1.67484	87.6	1.38164
87.7	1.68213	87.7	1.38888
87.8	1.69763	87.8	1.39611
87.9	1.70623	87.9	1.40335
88	1.71642	88	1.41058
88.1	1.72402	88.1	1.41781
88.2	1.73672	88.2	1.42504
88.3	1.74622	88.3	1.43226
88.4	1.75861	88.4	1.43949
88.5	1.76991	88.5	1.44671
88.6	1.78111	88.6	1.45393
88.7	1.78891	88.7	1.46115
88.8	1.79691	88.8	1.46837
88.9	1.8084	88.9	1.47559
89	1.821	89	1.4828
89.1	1.8316	89.1	1.49002
89.2	1.8377	89.2	1.49723
89.3	1.84559	89.3	1.50444
89.4	1.85649	89.4	1.51165
89.5	1.86738	89.5	1.51886
89.6	1.87808	89.6	1.52606
89.7	1.89457	89.7	1.53327
89.8	1.89863	89.8	1.54047
89.9	1.90442	89.9	1.54767
90	1.91527	90	1.55487
90.1	1.9227	90.1	1.56207
90.2	1.93019	90.2	1.56926
90.3	1.92319	90.3	1.57646
90.4	1.92698	90.4	1.58365
90.5	1.93357	90.5	1.59084
90.6	1.94015	90.6	1.59803
90.7	1.94434	90.7	1.60522
90.8	1.95183	90.8	1.6124
90.9	1.96041	90.9	1.61959
91	1.9689	91	1.62677
91.1	1.97658	91.1	1.63395
91.2	1.99326	91.2	1.64113
91.3	1.99415	91.3	1.64831
91.4	1.99934	91.4	1.65548
91.5	2.00203	91.5	1.66266
91.6	2.01171	91.6	1.66983
91.7	2.01729	91.7	1.677
91.8	2.01967	91.8	1.68417
91.9	2.02854	91.9	1.69134
92	2.02223	92	1.69851
92.1	2.03431	92.1	1.70567
92.2	2.04189	92.2	1.71283
92.3	2.04607	92.3	1.71999
92.4	2.05235	92.4	1.72715
92.5	2.06223	92.5	1.73431
92.6	2.0667	92.6	1.74147
92.7	2.06578	92.7	1.74862
92.8	2.06616	92.8	1.75577
92.9	2.06833	92.9	1.76292
93	2.08121	93	1.77007
93.1	2.08398	93.1	1.77722
93.2	2.09615	93.2	1.78437
93.3	2.11002	93.3	1.79151
93.4	2.1081	93.4	1.79865
93.5	2.11327	93.5	1.80579
93.6	2.11853	93.6	1.81293
93.7	2.12551	93.7	1.82007
93.8	2.13968	93.8	1.82721
93.9	2.14775	93.9	1.83434
94	2.14952	94	1.84147
94.1	2.14952	94.1	1.8486
94.2		94.2	1.85573
94.3		94.3	1.86286
94.4		94.4	1.86998
94.5		94.5	1.87711
94.6		94.6	1.88423
94.7		94.7	1.89135
94.8		94.8	1.89847
94.9		94.9	1.90558
95		95	1.90558
95.1		95.1	1.9054
95.2		95.2	1.90521
95.3		95.3	1.90503
95.4		95.4	1.90485
95.5		95.5	1.90466
95.6		95.6	1.90448
95.7		95.7	1.9043
95.8		95.8	1.90411
95.9		95.9	1.90393
96		96	1.90374
96.1		96.1	1.90356
96.2		96.2	1.90338
96.3		96.3	1.90319
96.4		96.4	1.90301
96.5		96.5	1.90283
96.6		96.6	1.90264
96.7	2.3433	96.7	1.90246
96.8	2.3442	96.8	1.90228
96.9	2.3442	96.9	1.90209
97	2.3442	97	1.90191
97.1	2.3455	97.1	1.90173
97.2	2.3391	97.2	1.90154
97.3	2.3391	97.3	1.90136
97.4	2.3561	97.4	1.90118
97.5	2.3561	97.5	1.90099
97.6	2.3389	97.6	1.90081
97.7	2.3369	97.7	1.90063
97.8	2.3328	97.8	1.90044
97.9	2.32	97.9	1.90026
98	2.3181	98	1.90008
98.1	2.3298	98.1	1.89989
98.2	2.3204	98.2	1.89971
98.3	2.3312	98.3	1.89953
98.4	2.315	98.4	1.89934
98.5	2.2959	98.5	1.89916
98.6	2.3046	98.6	1.89898
98.7	2.297	98.7	1.89879
98.8	2.2966	98.8	1.89861
98.9	2.2999	98.9	1.89843
99	2.2993	99	1.89824
99.1	2.3021	99.1	1.89806
99.2	2.3002	99.2	1.89788
99.3	2.2997	99.3	1.8977
99.4	2.2884	99.4	1.89751
99.5	2.2861	99.5	1.89733
99.6	2.2884	99.6	1.89715
99.7	2.2922	99.7	1.89696
99.8	2.2876	99.8	1.89678
99.9	2.2928	99.9	1.8966
100	2.2989	100	1.89642
100.1	2.2935	100.1	1.89623
100.2	2.2798	100.2	1.89605
100.3	2.2625	100.3	1.89587
100.4	2.2661	100.4	1.89569
100.5	2.2602	100.5	1.8955
100.6	2.2538	100.6	1.89532
100.7	2.2366	100.7	1.89514
100.8	2.2302	100.8	1.89495
100.9	2.2291	100.9	1.89477
101	2.2357	101	1.89459
101.1	2.2383	101.1	1.89441
101.2	2.2451	101.2	1.89422
101.3	2.2564	101.3	1.89404
101.4	2.2632	101.4	1.89386
101.5	2.2623	101.5	1.89368
101.6	2.2508	101.6	1.89349
101.7	2.2441	101.7	1.89331
101.8	2.2382	101.8	1.89313
101.9	2.2435	101.9	1.89295
102	2.2521	102	1.89276
102.1	2.2539	102.1	1.89258
102.2	2.2493	102.2	1.8924
102.3	2.2493	102.3	1.89222
102.4	2.2552	102.4	1.89204
102.5	2.251	102.5	1.89185
102.6	2.2569	102.6	1.89167
102.7	2.2548	102.7	1.89149
102.8	2.2537	102.8	1.89131
102.9	2.2564	102.9	1.89112
103	2.2575	103	1.89094
103.1	2.2568	103.1	1.89076
103.2	2.2601	103.2	1.89058
103.3	2.2615	103.3	1.8904
103.4	2.2642	103.4	1.89021
103.5	2.2635	103.5	1.89003
103.6	2.266	103.6	1.88985
103.7	2.2682	103.7	1.88967
103.8	2.2715	103.8	1.88949
103.9	2.2709	103.9	1.8893
104	2.2676	104	1.88912
104.1	2.2672	104.1	1.88894
104.2	2.2602	104.2	1.88876
104.3	2.2563	104.3	1.88858
104.4	2.2692	104.4	1.88839
104.5	2.2581	104.5	1.88821
104.6	2.2825	104.6	1.88803
104.7	2.2828	104.7	1.88785
104.8	2.2949	104.8	1.88767
104.9	2.2595	104.9	1.88748
105	2.3515	105	1.8873
105.1	2.3504	105.1	1.88712
105.2	2.3143	105.2	1.88694
105.3	2.31828	105.3	1.88676
105.4	2.4505	105.4	1.88658
105.5	2.3504	105.5	1.88639
105.6	2.0105	105.6	1.88621
105.7	2.4943	105.7	1.88603
105.8	2.564	105.8	1.88585
105.9	2.4644	105.9	1.88567
106	2.3873	106	1.88549
106.1	2.27678	106.1	1.88531
106.2	2.172	106.2	1.88512
106.3	2.1198	106.3	1.88494
106.4	2.0939	106.4	1.88476
106.5	2.1705	106.5	1.88458
106.6	2.1863	106.6	1.8844
106.7	2.1752	106.7	1.88422
106.8	2.1878	106.8	1.88404
106.9	2.1696	106.9	1.88385
107	2.177	107	1.88367
107.1	2.1838	107.1	1.88349
107.2	2.2689	107.2	1.88331
107.3	2.2734	107.3	1.88313
107.4	2.1912	107.4	1.88295
107.5	2.1773	107.5	1.88277
107.6	2.1953	107.6	1.88259
107.7	2.2486	107.7	1.8824
107.8	2.3343	107.8	1.88222
107.9	2.2329	107.9	1.88204
108	2.08201	108	1.88186
108.1	2.02819	108.1	1.88168
108.2	1.6909	108.2	1.8815
108.3	2.0455	108.3	1.88132
108.4	2.0221	108.4	1.88114
108.5	2.29007	108.5	1.88096
108.6	2.3708	108.6	1.88077
108.7	2.1822	108.7	1.88059
108.8	2.04703	108.8	1.88041
108.9	1.9861	108.9	1.88023
109	2.1022	109	1.88005
109.1	2.08879	109.1	1.87987
109.2	2.0745	109.2	1.87969
109.3	2.0868	109.3	1.87951
109.4	2.0868	109.4	1.87933
109.5	2.1503	109.5	1.87915
109.6	2.2043	109.6	1.87897
109.7	2.22129	109.7	1.87879
109.8	2.1866	109.8	1.8786
109.9	2.1396	109.9	1.87842
110	2.1607	110	1.87824
110.1	2.1969	110.1	1.87806
110.2	2.2616	110.2	1.87788
110.3	2.2433	110.3	1.8777
110.4	2.3012	110.4	1.87752
110.5	2.2973	110.5	1.87734
110.6	2.3154	110.6	1.87716
110.7	2.3082	110.7	1.87698
110.8	2.3048	110.8	1.8768
110.9	2.3169	110.9	1.87662
111	2.3127	111	1.87644
111.1	2.2999	111.1	1.87626
111.2	2.2852	111.2	1.87608
111.3	2.2825	111.3	1.8759
111.4	2.2722	111.4	1.87572
111.5	2.2785	111.5	1.87554
111.6	2.2698	111.6	1.87535
111.7	2.267	111.7	1.87517
111.8	2.2591	111.8	1.87499
111.9	2.2526	111.9	1.87481
112	2.2466	112	1.87463
112.1	2.245	112.1	1.87445
112.2	2.2466	112.2	1.87427
112.3	2.2579	112.3	1.87409
112.4	2.2596	112.4	1.87391
112.5	2.2516	112.5	1.87373
112.6	2.2529	112.6	1.87355
112.7	2.2574	112.7	1.87337
112.8	2.2577	112.8	1.87319
112.9	2.2686	112.9	1.87301
113	2.2716	113	1.87283
113.1	2.2614	113.1	1.87265
113.2	2.2626	113.2	1.87247
113.3	2.2665	113.3	1.87229
113.4	2.2625	113.4	1.87211
113.5	2.2536	113.5	1.87193
113.6	2.2545	113.6	1.87175
113.7	2.248	113.7	1.87157
113.8	2.2489	113.8	1.87139
113.9	2.2501	113.9	1.87121
114	2.2482	114	1.87103
114.1	2.2458	114.1	1.87085
114.2	2.2458	114.2	1.87067
114.3	2.2471	114.3	1.87049
114.4	2.2458	114.4	1.87031
114.5	2.2438	114.5	1.87013
114.6	2.2422	114.6	1.86995
114.7	2.241	114.7	1.86977
114.8	2.2391	114.8	1.86959
114.9	2.2356	114.9	1.86942
115	2.2332	115	1.86924
115.1	2.2304	115.1	1.86906
115.2	2.2267	115.2	1.86888
115.3	2.2284	115.3	1.8687
115.4	2.2259	115.4	1.86852
115.5	2.2277	115.5	1.86834
115.6	2.2247	115.6	1.86816
115.7	2.2266	115.7	1.86798
115.8	2.2229	115.8	1.8678
115.9	2.2257	115.9	1.86762
116	2.225	116	1.86744
116.1	2.224	116.1	1.86726
116.2	2.2209	116.2	1.86708
116.3	2.2167	116.3	1.8669
116.4	2.2158	116.4	1.86672
116.5	2.2112	116.5	1.86654
116.6	2.2107	116.6	1.86636
116.7	2.2156	116.7	1.86618
116.8	2.2158	116.8	1.86601
116.9	2.2135	116.9	1.86583
117	2.2116	117	1.86565
117.1	2.208	117.1	1.86547
117.2	2.208	117.2	1.86529
117.3	2.2027	117.3	1.86511
117.4	2.2038	117.4	1.86493
117.5	2.2015	117.5	1.86475
117.6	2.1971	117.6	1.86457
117.7	2.1964	117.7	1.86439
117.8	2.1986	117.8	1.86421
117.9	2.1985	117.9	1.86404
118	2.1984	118	1.86386
118.1	2.2014	118.1	1.86368
118.2	2.1961	118.2	1.8635
118.3	2.1944	118.3	1.86332
118.4	2.1906	118.4	1.86314
118.5	2.1881	118.5	1.86296
118.6	2.1908	118.6	1.86278
118.7	2.1842	118.7	1.8626
118.8	2.1829	118.8	1.86242
118.9	2.1816	118.9	1.86225
119	2.1836	119	1.86207
119.1	2.1801	119.1	1.86189
119.2	2.1842	119.2	1.86171
119.3	2.1821	119.3	1.86153
119.4	2.1822	119.4	1.86135
119.5	2.1775	119.5	1.86117
119.6	2.1754	119.6	1.86099
119.7	2.1787	119.7	1.86082
119.8	2.1805	119.8	1.86064
119.9	2.1804	119.9	1.86046
120	2.1752	120	1.86028
120.1	2.1736	120.1	1.8601
120.2	2.1709	120.2	1.85992
120.3	2.168	120.3	1.85974
120.4	2.1625	120.4	1.85957
120.5	2.1653	120.5	1.85939
120.6	2.1619	120.6	1.85921
120.7	2.1657	120.7	1.85903
120.8	2.1651	120.8	1.85885
120.9	2.1629	120.9	1.85867
121	2.1558	121	1.8585
121.1	2.1561	121.1	1.85832
121.2	2.1512	121.2	1.85814
121.3	2.1474	121.3	1.85796
121.4	2.1498	121.4	1.85778
121.5	2.1443	121.5	1.8576
121.6	2.1479	121.6	1.85743
121.7	2.1529	121.7	1.85725
121.8	2.1557	121.8	1.85707
121.9	2.157	121.9	1.85689
122	2.1542	122	1.85671
122.1	2.1578	122.1	1.85653
122.2	2.1597	122.2	1.85636
122.3	2.1613	122.3	1.85618
122.4	2.1509	122.4	1.856
122.5	2.1517	122.5	1.85582
122.6	2.1564	122.6	1.85564
122.7	2.1538	122.7	1.85547
122.8	2.1498	122.8	1.85529
122.9	2.1544	122.9	1.85511
123	2.1602	123	1.85493
123.1	2.145	123.1	1.85475
123.2	2.1345	123.2	1.85458
123.3	2.1507	123.3	1.8544
123.4	2.1459	123.4	1.85422
123.5	2.1374	123.5	1.85404
123.6	2.1277	123.6	1.85386
123.7	2.1353	123.7	1.85369
123.8	2.1428	123.8	1.85351
123.9	2.1392	123.9	1.85333
124	2.1492	124	1.85315
124.1	2.1543	124.1	1.85298
124.2	2.1637	124.2	1.8528
124.3	2.1765	124.3	1.85262
124.4	2.1663	124.4	1.85244
124.5	2.1477	124.5	1.85226
124.6	2.1354	124.6	1.85209
124.7	2.1438	124.7	1.85191
124.8	2.1451	124.8	1.85173
124.9	2.1382	124.9	1.85155
125	2.1409	125	1.85138
125.1	2.1388	125.1	1.8512
125.2	2.1594	125.2	1.85102
125.3	2.1682	125.3	1.85084
125.4	2.1642	125.4	1.85067
125.5	2.1669	125.5	1.85049
125.6	2.1509	125.6	1.85031
125.7	2.1425	125.7	1.85013
125.8	2.1385	125.8	1.84996
125.9	2.1216	125.9	1.84978
126	2.1179	126	1.8496
126.1	2.1212	126.1	1.84942
126.2	2.1181	126.2	1.84925
126.3	2.1219	126.3	1.84907
126.4	2.1198	126.4	1.84889
126.5	2.1244	126.5	1.84872
126.6	2.1256	126.6	1.84854
126.7	2.1248	126.7	1.84836
126.8	2.1102	126.8	1.84818
126.9	2.1109	126.9	1.84801
127	2.0956	127	1.84783
127.1	2.1154	127.1	1.84765
127.2	2.0999	127.2	1.84748
127.3	2.1059	127.3	1.8473
127.4	2.1095	127.4	1.84712
127.5	2.1259	127.5	1.84694
127.6	2.1148	127.6	1.84677
127.7	2.1012	127.7	1.84659
127.8	2.1208	127.8	1.84641
127.9	2.1129	127.9	1.84624
128	2.1422	128	1.84606
128.1	2.1394	128.1	1.84588
128.2	2.1552	128.2	1.84571
128.3	2.1542	128.3	1.84553
128.4	2.1531	128.4	1.84535
128.5	2.2214	128.5	1.84517
128.6	2.2302	128.6	1.845
128.7	2.1994	128.7	1.84482
128.8	2.1816	128.8	1.84464
128.9	2.1801	128.9	1.84447
129	2.1773	129	1.84429
129.1	2.1771	129.1	1.84411
129.2	2.1764	129.2	1.84394
129.3	2.1716	129.3	1.84376
129.4	2.1844	129.4	1.84358
129.5	2.185	129.5	1.84341
129.6	2.1676	129.6	1.84323
129.7	2.157	129.7	1.84305
129.8	2.1594	129.8	1.84288
129.9	2.1628	129.9	1.8427
130	2.1666	130	1.84252
130.1	2.1677	130.1	1.84235
130.2	2.159	130.2	1.84217
130.3	2.1564	130.3	1.842
130.4	2.1625	130.4	1.84182
130.5	2.1684	130.5	1.84164
130.6	2.1577	130.6	1.84147
130.7	2.1497	130.7	1.84129
130.8	2.1412	130.8	1.84111
130.9	2.1344	130.9	1.84094
131	2.1431	131	1.84076
131.1	2.1451	131.1	1.84058
131.2	2.1569	131.2	1.84041
131.3	2.157	131.3	1.84023
131.4	2.1517	131.4	1.84006
131.5	2.1563	131.5	1.83988
131.6	2.1496	131.6	1.8397
131.7	2.1539	131.7	1.83953
131.8	2.1488	131.8	1.83935
131.9	2.1457	131.9	1.83917
132	2.1428	132	1.839
132.1	2.1307	132.1	1.83882
132.2	2.1265	132.2	1.83865
132.3	2.1211	132.3	1.83847
132.4	2.118	132.4	1.83829
132.5	2.121	132.5	1.83812
132.6	2.129	132.6	1.83794
132.7	2.1389	132.7	1.83777
132.8	2.1397	132.8	1.83759
132.9	2.1502	132.9	1.83741
133	2.153	133	1.83724
133.1	2.1525	133.1	1.83706
133.2	2.1491	133.2	1.83689
133.3	2.158	133.3	1.83671
133.4	2.1555	133.4	1.83653
133.5	2.1609	133.5	1.83636
133.6	2.1712	133.6	1.83618
133.7	2.1708	133.7	1.83601
133.8	2.1716	133.8	1.83583
133.9	2.1694	133.9	1.83566
134	2.1728	134	1.83548
134.1	2.1705	134.1	1.8353
134.2	2.1747	134.2	1.83513
134.3	2.1739	134.3	1.83495
134.4	2.1747	134.4	1.83478
134.5	2.1705	134.5	1.8346
134.6	2.1719	134.6	1.83443
134.7	2.1612	134.7	1.83425
134.8	2.1448	134.8	1.83407
134.9	2.1465	134.9	1.8339
135	2.1451	135	1.83372
135.1	2.143	135.1	1.83355
135.2	2.1433	135.2	1.83337
135.3	2.142	135.3	1.8332
135.4	2.1321	135.4	1.83302
135.5	2.1269	135.5	1.83285
135.6	2.1251	135.6	1.83267
135.7	2.1226	135.7	1.8325
135.8	2.122	135.8	1.83232
135.9	2.1172	135.9	1.83214
136	2.1179	136	1.83197
136.1	2.1172	136.1	1.83179
136.2	2.1185	136.2	1.83162
136.3	2.1138	136.3	1.83144
136.4	2.116	136.4	1.83127
136.5	2.1151	136.5	1.83109
136.6	2.1186	136.6	1.83092
136.7	2.1161	136.7	1.83074
136.8	2.1165	136.8	1.83057
136.9	2.116	136.9	1.83039
137	2.119	137	1.83022
137.1	2.1163	137.1	1.83004
137.2	2.1125	137.2	1.82987
137.3	2.1151	137.3	1.82969
137.4	2.1105	137.4	1.82952
137.5	2.1119	137.5	1.82934
137.6	2.109	137.6	1.82917
137.7	2.1126	137.7	1.82899
137.8	2.1142	137.8	1.82882
137.9	2.1196	137.9	1.82864
138	2.1234	138	1.82847
138.1	2.1215	138.1	1.82829
138.2	2.1189	138.2	1.82812
138.3	2.1145	138.3	1.82794
138.4	2.1144	138.4	1.82777
138.5	2.1136	138.5	1.82759
138.6	2.1148	138.6	1.82742
138.7	2.11	138.7	1.82724
138.8	2.1091	138.8	1.82707
138.9	2.1125	138.9	1.82689
139	2.1078	139	1.82672
139.1	2.1065	139.1	1.82654
139.2	2.1071	139.2	1.82637
139.3	2.1048	139.3	1.8262
139.4	2.108	139.4	1.82602
139.5	2.111	139.5	1.82585
139.6	2.1121	139.6	1.82567
139.7	2.1131	139.7	1.8255
139.8	2.1114	139.8	1.82532
139.9	2.1108	139.9	1.82515
140	2.1131	140	1.82497
140.1	2.1108	140.1	1.8248
140.2	2.1068	140.2	1.82462
140.3	2.1075	140.3	1.82445
140.4	2.1066	140.4	1.82428
140.5	2.1091	140.5	1.8241
140.6	2.1085	140.6	1.82393
140.7	2.1134	140.7	1.82375
140.8	2.1116	140.8	1.82358
140.9	2.1146	140.9	1.8234
141	2.1163	141	1.82323
141.1	2.1251	141.1	1.82305
141.2	2.1289	141.2	1.82288
141.3	2.1316	141.3	1.82271
141.4	2.1268	141.4	1.82253
141.5	2.1238	141.5	1.82236
141.6	2.1353	141.6	1.82218
141.7	2.1415	141.7	1.82201
141.8	2.1352	141.8	1.82184
141.9	2.127	141.9	1.82166
142	2.1221	142	1.82149
142.1	2.1177	142.1	1.82131
142.2	2.1125	142.2	1.82114
142.3	2.1086	142.3	1.82096
142.4	2.1126	142.4	1.82079
142.5	2.1118	142.5	1.82062
142.6	2.1095	142.6	1.82044
142.7	2.1031	142.7	1.82027
142.8	2.1064	142.8	1.82009
142.9	2.1087	142.9	1.81992
143	2.1092	143	1.81975
143.1	2.1131	143.1	1.81957
143.2	2.1178	143.2	1.8194
143.3	2.1185	143.3	1.81923
143.4	2.1191	143.4	1.81905
143.5	2.115	143.5	1.81888
143.6	2.1137	143.6	1.8187
143.7	2.1139	143.7	1.81853
143.8	2.1094	143.8	1.81836
143.9	2.1023	143.9	1.81818
144	2.1014	144	1.81801
144.1	2.1061	144.1	1.81784
144.2	2.1082	144.2	1.81766
144.3	2.1131	144.3	1.81749
144.4	2.1178	144.4	1.81731
144.5	2.116	144.5	1.81714
144.6	2.112	144.6	1.81697
144.7	2.1129	144.7	1.81679
144.8	2.1105	144.8	1.81662
144.9	2.1144	144.9	1.81645
145	2.1174	145	1.81627
145.1	2.1157	145.1	1.8161
145.2	2.114	145.2	1.81593
145.3	2.1163	145.3	1.81575
145.4	2.1153	145.4	1.81558
145.5	2.1151	145.5	1.81541
145.6	2.1163	145.6	1.81523
145.7	2.1167	145.7	1.81506
145.8	2.1148	145.8	1.81489
145.9	2.1125	145.9	1.81471
146	2.1076	146	1.81454
146.1	2.0984	146.1	1.81437
146.2	2.1013	146.2	1.81419
146.3	2.1047	146.3	1.81402
146.4	2.1063	146.4	1.81385
146.5	2.1096	146.5	1.81367
146.6	2.1087	146.6	1.8135
146.7	2.1096	146.7	1.81333
146.8	2.104	146.8	1.81315
146.9	2.1086	146.9	1.81298
147	2.1094	147	1.81281
147.1	2.1074	147.1	1.81263
147.2	2.1102	147.2	1.81246
147.3	2.1031	147.3	1.81229
147.4	2.1024	147.4	1.81211
147.5	2.1025	147.5	1.81194
147.6	2.105	147.6	1.81177
147.7	2.1074	147.7	1.8116
147.8	2.1085	147.8	1.81142
147.9	2.102	147.9	1.81125
148	2.0989	148	1.81108
148.1	2.0959	148.1	1.8109
148.2	2.1081	148.2	1.81073
148.3	2.1129	148.3	1.81056
148.4	2.1078	148.4	1.81038
148.5	2.1007	148.5	1.81021
148.6	2.1016	148.6	1.81004
148.7	2.1018	148.7	1.80987
148.8	2.1018	148.8	1.80969
148.9	2.1019	148.9	1.80952
149	2.1019	149	1.80935
149.1	2.1019	149.1	1.80918
149.2	2.1019	149.2	1.809
149.3		149.3	1.80883
149.4		149.4	1.80866
149.5		149.5	1.80848
149.6		149.6	1.80831
149.7		149.7	1.80814
149.8		149.8	1.80797
149.9		149.9	1.80779
150		150	1.80762
150.1		150.1	1.80762
150.2		150.2	1.82889
150.3		150.3	1.85015
150.4		150.4	1.8714
150.5		150.5	1.89264
150.6		150.6	1.91387
150.7		150.7	1.93509
150.8		150.8	1.9563
150.9		150.9	1.97749
151		151	1.99868
151.1		151.1	2.01986
151.2		151.2	2.04102
151.3		151.3	2.06218
151.4		151.4	2.08332
151.5		151.5	2.10446
151.6		151.6	2.12558
151.7		151.7	2.14669
151.8	2.34397	151.8	2.16779
151.9	2.36909	151.9	2.18888
152	2.38478	152	2.20996
152.1	2.41211	152.1	2.23103
152.2	2.44395	152.2	2.25208
152.3	2.48785	152.3	2.27313
152.4	2.5149	152.4	2.29416
152.5	2.55535	152.5	2.31518
152.6	2.56785	152.6	2.3362
152.7	2.59614	152.7	2.35719
152.8	2.61933	152.8	2.37818
152.9	2.64872	152.9	2.39916
153	2.67381	153	2.42012
153.1	2.69101	153.1	2.44108
153.2	2.7195	153.2	2.46202
153.3	2.74668	153.3	2.48295
153.4	2.77268	153.4	2.50386
153.5	2.80087	153.5	2.52477
153.6	2.81976	153.6	2.54567
153.7	2.84975	153.7	2.56655
153.8	2.87274	153.8	2.58742
153.9	2.88964	153.9	2.60828
154	2.91843	154	2.62913
154.1	2.93732	154.1	2.64996
154.2	2.95731	154.2	2.67078
154.3	2.9813	154.3	2.69159
154.4	3.00559	154.4	2.71239
154.5	3.03418	154.5	2.73317
154.6	3.07267	154.6	2.75395
154.7	3.09417	154.7	2.77471
154.8	3.13425	154.8	2.79545
154.9	3.14774	154.9	2.81619
155	3.17343	155	2.83691
155.1	3.19232	155.1	2.85762
155.2	3.21001	155.2	2.87832
155.3	3.22261	155.3	2.899
155.4	3.24921	155.4	2.91967
155.5	3.2708	155.5	2.94033
155.6	3.30229	155.6	2.96098
155.7	3.32198	155.7	2.98161
155.8	3.33238	155.8	3.00223
155.9	3.33967	155.9	3.02283
156	3.35497	156	3.04343
156.1	3.36987	156.1	3.06401
156.2	3.38497	156.2	3.08457
156.3	3.40057	156.3	3.10512
156.4	3.41937	156.4	3.12566
156.5	3.44516	156.5	3.14619
156.6	3.46905	156.6	3.1667
156.7	3.48815	156.7	3.1872
156.8	3.51215	156.8	3.20768
156.9	3.53314	156.9	3.22815
157	3.55004	157	3.24861
157.1	3.57234	157.1	3.26905
157.2	3.59263	157.2	3.28948
157.3	3.61203	157.3	3.30989
157.4	3.63039	157.4	3.33029
157.5	3.65258	157.5	3.35068
157.6	3.67367	157.6	3.37105
157.7	3.69321	157.7	3.39141
157.8	3.70896	157.8	3.41175
157.9	3.73235	157.9	3.43208
158	3.75554	158	3.45239
158.1	3.78073	158.1	3.47269
158.2	3.80642	158.2	3.49298
158.3	3.82802	158.3	3.51325
158.4	3.84831	158.4	3.5335
158.5	3.873	158.5	3.55374
158.6	3.89309	158.6	3.57397
158.7	3.91449	158.7	3.59417
158.8	3.93358	158.8	3.61437
158.9	3.95488	158.9	3.63455
159	3.97607	159	3.65471
159.1	3.99846	159.1	3.67486
159.2	4.01976	159.2	3.69499
159.3	4.03685	159.3	3.71511
159.4	4.05725	159.4	3.73521
159.5	4.07894	159.5	3.7553
159.6	4.09494	159.6	3.77537
159.7	4.11423	159.7	3.79543
159.8	4.13682	159.8	3.81547
159.9	4.15562	159.9	3.83549
160	4.17751	160	3.8555
160.1	4.2002	160.1	3.87549
160.2	4.21909	160.2	3.89546
160.3	4.23478	160.3	3.91542
160.4	4.25708	160.4	3.93536
160.5	4.27927	160.5	3.95529
160.6	4.29616	160.6	3.9752
160.7	4.31855	160.7	3.99509
160.8	4.33657	160.8	4.01497
160.9	4.35554	160.9	4.03482
[truncated: 7,890 more rows]
