# Supplementary material for: Homo-BacPROTAC-induced degradation of ClpC1 as a strategy against drug-resistant mycobacteria
Source: Nat Commun. 2024 Mar 5;15:2005. doi: 10.1038/s41467-024-46218-7 (PMC10914731; doi:10.1038/s41467-024-46218-7)
Supplement: Supplementary file 4 — Source Data [file 41467_2024_46218_MOESM4_ESM.zip › SourceData/SuppFig7_Compound_23.xlsx]

## Sheet: 74154900_20211117x
Run 1; Ch 3; Fc 2-1 corr; Cy 22; 74154900; Conc 2.5 7.5 22.5 66.8 200 nM_X	Run 1; Ch 3; Fc 2-1 corr; Cy 22; 74154900; Conc 2.5 7.5 22.5 66.8 200 nM_Y	Run 1; Ch 3; Fc 2-1 corr; Cy 22; 74154900; Conc 2.5 7.5 22.5 66.8 200 nM; Fitted_X	Run 1; Ch 3; Fc 2-1 corr; Cy 22; 74154900; Conc 2.5 7.5 22.5 66.8 200 nM; Fitted_Y
-38.5	0.4599	-38.5	0
-38.4	0.201692	-38.4	0
-38.3	-0.297582	-38.3	0
-38.2	-0.3226	-38.2	0
-38.1	-0.266202	-38.1	0
-38	-0.3261	-38	0
-37.9	-0.2435	-37.9	0
-37.8	-0.0680182	-37.8	0
-37.7	0.186498	-37.7	0
-37.6	0.2897	-37.6	0
-37.5	0.2727	-37.5	0
-37.4	0.1232	-37.4	0
-37.3	-0.698701	-37.3	0
-37.2	-1.1029	-37.2	0
-37.1	-1.1571	-37.1	0
-37	-1.4253	-37	0
-36.9	-1.62629	-36.9	0
-36.8	-1.267	-36.8	0
-36.7	-0.942802	-36.7	0
-36.6	-0.9417	-36.6	0
-36.5	-0.2193	-36.5	0
-36.4	-0.0922044	-36.4	0
-36.3	0.102289	-36.3	0
-36.2	0.335492	-36.2	0
-36.1	0.366	-36.1	0
-36	0.1511	-36	0
-35.9	0.0436046	-35.9	0
-35.8	0.135097	-35.8	0
-35.7	0.1382	-35.7	0
-35.6	0.118301	-35.6	0
-35.5	0.082	-35.5	0
-35.4	0.0590013	-35.4	0
-35.3	0.0685004	-35.3	0
-35.2	0.0347016	-35.2	0
-35.1	0.0228008	-35.1	0
-35	-0.0008	-35	0
-34.9	-0.00639981	-34.9	0
-34.8	-0.0206989	-34.8	0
-34.7	-0.0120002	-34.7	0
-34.6	-0.0158999	-34.6	0
-34.5	-0.0192	-34.5	0
-34.4	-0.0426991	-34.4	0
-34.3	-0.0277991	-34.3	0
-34.2	-0.0429997	-34.2	0
-34.1	-0.0619995	-34.1	0
-34	-0.0592	-34	0
-33.9	-0.0647994	-33.9	0
-33.8	-0.0584004	-33.8	0
-33.7	-0.0625002	-33.7	0
-33.6	-0.0648996	-33.6	0
-33.5	-0.055	-33.5	0
-33.4	-0.0513001	-33.4	0
-33.3	-0.0525999	-33.3	0
-33.2	-0.0563999	-33.2	0
-33.1	-0.0588	-33.1	0
-33	-0.0547	-33	0
-32.9	-0.0553	-32.9	0
-32.8	-0.0512001	-32.8	0
-32.7	-0.0519999	-32.7	0
-32.6	-0.0624997	-32.6	0
-32.5	-0.0567	-32.5	0
-32.4	-0.0538001	-32.4	0
-32.3	-0.0503001	-32.3	0
-32.2	-0.0462001	-32.2	0
-32.1	-0.0455001	-32.1	0
-32	-0.0370001	-32	0
-31.9	-0.0388999	-31.9	0
-31.8	-0.0300001	-31.8	0
-31.7	-0.0297	-31.7	0
-31.6	-0.0290001	-31.6	0
-31.5	-0.0271	-31.5	0
-31.4	-0.0251	-31.4	0
-31.3	-0.0265	-31.3	0
-31.2	-0.0256	-31.2	0
-31.1	-0.0251001	-31.1	0
-31	-0.0295	-31	0
-30.9	-0.0316999	-30.9	0
-30.8	-0.0328	-30.8	0
-30.7	-0.0375	-30.7	0
-30.6	-0.0354	-30.6	0
-30.5	-0.0355	-30.5	0
-30.4	-0.0358999	-30.4	0
-30.3	-0.035	-30.3	0
-30.2	-0.0302001	-30.2	0
-30.1	-0.0253001	-30.1	0
-30	-0.0257	-30	0
-29.9	-0.0231001	-29.9	0
-29.8	-0.0147001	-29.8	0
-29.7	-0.0163	-29.7	0
-29.6	-0.0155	-29.6	0
-29.5	-0.0171999	-29.5	0
-29.4	-0.0211999	-29.4	0
-29.3	-0.0142001	-29.3	0
-29.2	-0.0188	-29.2	0
-29.1	-0.0216	-29.1	0
-29	-0.0167001	-29	0
-28.9	-0.0107	-28.9	0
-28.8	-0.0194999	-28.8	0
-28.7	-0.0176	-28.7	0
-28.6	-0.0171001	-28.6	0
-28.5	-0.0144001	-28.5	0
-28.4	-0.0178	-28.4	0
-28.3	-0.0192	-28.3	0
-28.2	-0.017	-28.2	0
-28.1	-0.02	-28.1	0
-28	-0.0244	-28	0
-27.9	-0.0236	-27.9	0
-27.8	-0.0228	-27.8	0
-27.7	-0.02	-27.7	0
-27.6	-0.0202	-27.6	0
-27.5	-0.0183001	-27.5	0
-27.4	-0.0158001	-27.4	0
-27.3	-0.0136	-27.3	0
-27.2	-0.0175	-27.2	0
-27.1	-0.0192	-27.1	0
-27	-0.0234999	-27	0
-26.9	-0.0237	-26.9	0
-26.8	-0.0183	-26.8	0
-26.7	-0.0206	-26.7	0
-26.6	-0.0224	-26.6	0
-26.5	-0.0150001	-26.5	0
-26.4	-0.0207999	-26.4	0
-26.3	-0.0247	-26.3	0
-26.2	-0.0238	-26.2	0
-26.1	-0.0203	-26.1	0
-26	-0.0198001	-26	0
-25.9	-0.0202001	-25.9	0
-25.8	-0.0162	-25.8	0
-25.7	-0.0245999	-25.7	0
-25.6	-0.0278999	-25.6	0
-25.5	-0.0266	-25.5	0
-25.4	-0.0252	-25.4	0
-25.3	-0.0253	-25.3	0
-25.2	-0.0235001	-25.2	0
-25.1	-0.0214	-25.1	0
-25	-0.0202001	-25	0
-24.9	-0.0214999	-24.9	0
-24.8	-0.0222	-24.8	0
-24.7	-0.0214	-24.7	0
-24.6	-0.0197	-24.6	0
-24.5	-0.0222999	-24.5	0
-24.4	-0.0269999	-24.4	0
-24.3	-0.0268	-24.3	0
-24.2	-0.0304	-24.2	0
-24.1	-0.0319999	-24.1	0
-24	-0.0326001	-24	0
-23.9	-0.0378999	-23.9	0
-23.8	-0.0362	-23.8	0
-23.7	-0.0425	-23.7	0
-23.6	-0.0430001	-23.6	0
-23.5	-0.0477999	-23.5	0
-23.4	-0.0440001	-23.4	0
-23.3	-0.0486	-23.3	0
-23.2	-0.047	-23.2	0
-23.1	-0.0433001	-23.1	0
-23	-0.0444999	-23	0
-22.9	-0.0492	-22.9	0
-22.8	-0.0499	-22.8	0
-22.7	-0.0477	-22.7	0
-22.6	-0.0506	-22.6	0
-22.5	-0.0484	-22.5	0
-22.4	-0.0494	-22.4	0
-22.3	-0.0413001	-22.3	0
-22.2	-0.0403	-22.2	0
-22.1	-0.045	-22.1	0
-22	-0.0375001	-22	0
-21.9	-0.0336001	-21.9	0
-21.8	-0.0399999	-21.8	0
-21.7	-0.0360001	-21.7	0
-21.6	-0.038	-21.6	0
-21.5	-0.0332002	-21.5	0
-21.4	-0.0318	-21.4	0
-21.3	-0.0301	-21.3	0
-21.2	-0.0313001	-21.2	0
-21.1	-0.0382	-21.1	0
-21	-0.0366003	-21	0
-20.9	-0.0339004	-20.9	0
-20.8	-0.0329001	-20.8	0
-20.7	-0.0271002	-20.7	0
-20.6	-0.0227	-20.6	0
-20.5	-0.0224998	-20.5	0
-20.4	-0.0189999	-20.4	0
-20.3	-0.0188999	-20.3	0
-20.2	-0.0214999	-20.2	0
-20.1	-0.0274996	-20.1	0
-20	-0.0241	-20	0
-19.9	-0.0293997	-19.9	0
-19.8	-0.0324	-19.8	0
-19.7	-0.0432999	-19.7	0
-19.6	-0.0384001	-19.6	0
-19.5	-0.0336001	-19.5	0
-19.4	-0.0259997	-19.4	0
-19.3	-0.0420999	-19.3	0
-19.2	-0.0335	-19.2	0
-19.1	-0.0428995	-19.1	0
-19	-0.0551994	-19	0
-18.9	-0.0664996	-18.9	0
-18.8	-0.0804997	-18.8	0
-18.7	-0.0802998	-18.7	0
-18.6	-0.0777	-18.6	0
-18.5	-0.0694998	-18.5	0
-18.4	-0.0363007	-18.4	0
-18.3	-0.0111998	-18.3	0
-18.2	-0.00530001	-18.2	0
-18.1	0.0103995	-18.1	0
-18	-0.0170993	-18	0
-17.9	-0.0349992	-17.9	0
-17.8	-0.0560994	-17.8	0
-17.7	-0.0227001	-17.7	0
-17.6	-0.00899914	-17.6	0
-17.5	-0.0187989	-17.5	0
-17.4	-0.0510995	-17.4	0
-17.3	-0.0239001	-17.3	0
-17.2	-0.0277001	-17.2	0
-17.1	-0.0331002	-17.1	0
-17	-0.0388997	-17	0
-16.9	-0.0353001	-16.9	0
-16.8	-0.0367995	-16.8	0
-16.7	-0.0460995	-16.7	0
-16.6	-0.0413999	-16.6	0
-16.5	-0.0288998	-16.5	0
-16.4	-0.0073	-16.4	0
-16.3	0.00259994	-16.3	0
-16.2	-0.000699626	-16.2	0
-16.1	-0.0213988	-16.1	0
-16	-0.0221991	-16	0
-15.9	-0.0184	-15.9	0
-15.8	-0.0190998	-15.8	0
-15.7	-0.0544994	-15.7	0
-15.6	-0.053401	-15.6	0
-15.5	-0.0636	-15.5	0
-15.4	-0.0528997	-15.4	0
-15.3	-0.0633998	-15.3	0
-15.2	-0.0561002	-15.2	0
-15.1	-0.0926998	-15.1	0
-15	-0.0926005	-15	0
-14.9	-0.0920991	-14.9	0
-14.8	-0.0901	-14.8	0
-14.7	-0.0903996	-14.7	0
-14.6	-0.0880001	-14.6	0
-14.5	-0.0710006	-14.5	0
-14.4	-0.0560005	-14.4	0
-14.3	-0.0840997	-14.3	0
-14.2	-0.0777006	-14.2	0
-14.1	-0.0714005	-14.1	0
-14	-0.0739002	-14	0
-13.9	-0.0833	-13.9	0
-13.8	-0.0907	-13.8	0
-13.7	-0.0722002	-13.7	0
-13.6	-0.0551001	-13.6	0
-13.5	-0.0693992	-13.5	0
-13.4	-0.0752005	-13.4	0
-13.3	-0.0914	-13.3	0
-13.2	-0.0780002	-13.2	0
-13.1	-0.0653003	-13.1	0
-13	-0.0638	-13	0
-12.9	-0.0659001	-12.9	0
-12.8	-0.0713999	-12.8	0
-12.7	-0.0686001	-12.7	0
-12.6	-0.0715999	-12.6	0
-12.5	-0.0691002	-12.5	0
-12.4	-0.0652999	-12.4	0
-12.3	-0.065	-12.3	0
-12.2	-0.0526003	-12.2	0
-12.1	-0.0334006	-12.1	0
-12	-0.0325001	-12	0
-11.9	-0.0148003	-11.9	0
-11.8	-0.0218999	-11.8	0
-11.7	-0.0415998	-11.7	0
-11.6	-0.0498003	-11.6	0
-11.5	-0.0548005	-11.5	0
-11.4	-0.0601	-11.4	0
-11.3	-0.0582	-11.3	0
-11.2	-0.0510002	-11.2	0
-11.1	-0.0434001	-11.1	0
-11	-0.0410001	-11	0
-10.9	-0.0335002	-10.9	0
-10.8	-0.0384	-10.8	0
-10.7	-0.0313001	-10.7	0
-10.6	-0.0375	-10.6	0
-10.5	-0.0329003	-10.5	0
-10.4	-0.0307	-10.4	0
-10.3	-0.0392	-10.3	0
-10.2	-0.0458	-10.2	0
-10.1	-0.0366004	-10.1	0
-10	-0.0440001	-10	0
-9.9	-0.0501001	-9.9	0
-9.8	-0.0565001	-9.8	0
-9.7	-0.0594001	-9.7	0
-9.6	-0.0632004	-9.6	0
-9.5	-0.0597002	-9.5	0
-9.4	-0.0631002	-9.4	0
-9.3	-0.0569002	-9.3	0
-9.2	-0.0480002	-9.2	0
-9.1	-0.0470002	-9.1	0
-9	-0.0485001	-9	0
-8.9	-0.0487002	-8.9	0
-8.8	-0.0528	-8.8	0
-8.7	-0.0682997	-8.7	0
-8.6	-0.0742995	-8.6	0
-8.5	-0.0701999	-8.5	0
-8.4	-0.0462002	-8.4	0
-8.3	-0.0291	-8.3	0
-8.2	-0.0208999	-8.2	0
-8.1	-0.0149	-8.1	0
-8	-0.0173	-8	0
-7.9	-0.00879988	-7.9	0
-7.8	-0.00829999	-7.8	0
-7.7	-0.00849995	-7.7	0
-7.6	-0.0101001	-7.6	0
-7.5	-0.00639999	-7.5	0
-7.4	-0.0127999	-7.4	0
-7.3	-0.0135	-7.3	0
-7.2	-0.0171	-7.2	0
-7.1	-0.0187999	-7.1	0
-7	-0.0171	-7	0
-6.9	-0.0145	-6.9	0
-6.8	-0.0106001	-6.8	0
-6.7	-0.0127	-6.7	0
-6.6	-0.0134	-6.6	0
-6.5	-0.0119	-6.5	0
-6.4	-0.0044001	-6.4	0
-6.3	-0.00310008	-6.3	0
-6.2	-0.00789997	-6.2	0
-6.1	-0.0074001	-6.1	0
-6	-0.008	-6	0
-5.9	-0.00790018	-5.9	0
-5.8	-0.00899989	-5.8	0
-5.7	-0.00359999	-5.7	0
-5.6	-0.00110003	-5.6	0
-5.5	0.0004	-5.5	0
-5.4	0.00219981	-5.4	0
-5.3	0.000699981	-5.3	0
-5.2	0.00679994	-5.2	0
-5.1	0.00229999	-5.1	0
-5	-0.0003	-5	0
-4.9	0.000300027	-4.9	0
-4.8	0.000599954	-4.8	0
-4.7	0.0015	-4.7	0
-4.6	-0.000700057	-4.6	0
-4.5	0.0028	-4.5	0
-4.4	0.00650002	-4.4	0
-4.3	0.00899993	-4.3	0
-4.2	0.0072	-4.2	0
-4.1	0.0109998	-4.1	0
-4	0.0118	-4	0
-3.9	0.0103001	-3.9	0
-3.8	0.00600012	-3.8	0
-3.7	0.00819987	-3.7	0
-3.6	0.0131	-3.6	0
-3.5	0.0135	-3.5	0
-3.4	0.0101	-3.4	0
-3.3	0.00949996	-3.3	0
-3.2	0.0054	-3.2	0
-3.1	0.0023	-3.1	0
-3	-0.0047	-3	0
-2.9	-0.00729994	-2.9	0
-2.8	-0.0049001	-2.8	0
-2.7	-0.0056	-2.7	0
-2.6	-0.00290005	-2.6	0
-2.5	0.0023	-2.5	0
-2.4	0.00210002	-2.4	0
-2.3	0.00749992	-2.3	0
-2.2	0.0114	-2.2	0
-2.1	0.0118	-2.1	0
-2	0.0114	-2	0
-1.9	0.0151999	-1.9	0
-1.8	0.0151998	-1.8	0
-1.7	0.0108	-1.7	0
-1.6	0.0177998	-1.6	0
-1.5	0.0282	-1.5	0
-1.4	0.0277	-1.4	0
-1.3	0.0264	-1.3	0
-1.2	0.0264	-1.2	0
-1.1	0.0248	-1.1	0
-1	0.0248	-1	0
-0.900002	0.0264	-0.900002	0
-0.800003	0.0248	-0.800003	0
-0.700001		-0.700001	0
-0.600002		-0.600002	0
-0.5		-0.5	0
-0.400002		-0.400002	0
-0.300003		-0.300003	0
-0.200001		-0.200001	0
-0.100002		-0.100002	0
0		0	0
0.0999985		0.0999985	0
0.199997		0.199997	0.000839564
0.299999		0.299999	0.00167846
0.399998		0.399998	0.00251663
0.5		0.5	0.00335414
0.599998		0.599998	0.00419092
0.699997		0.699997	0.005027
0.799999		0.799999	0.00586242
0.899998		0.899998	0.00669711
1		1	0.00753114
1.1		1.1	0.00836444
1.2		1.2	0.00919705
1.3		1.3	0.010029
1.4		1.4	0.0108602
1.5		1.5	0.0116908
1.6		1.6	0.0125206
1.7		1.7	0.0133498
1.8	0.293613	1.8	0.0141783
1.9	0.308022	1.9	0.015006
2	0.310132	2	0.0158331
2.1	0.310132	2.1	0.0166595
2.2	0.293613	2.2	0.0174852
2.3	0.272983	2.3	0.0183102
2.4	0.271695	2.4	0.0191345
2.5	0.271471	2.5	0.0199582
2.6	0.250752	2.6	0.0207811
2.7	0.277045	2.7	0.0216034
2.8	0.260033	2.8	0.022425
2.9	0.253019	2.9	0.0232458
3	0.243109	3	0.0240661
3.1	0.226196	3.1	0.0248855
3.2	0.204883	3.2	0.0257044
3.3	0.20037	3.3	0.0265225
3.4	0.208461	3.4	0.0273399
3.5	0.20665	3.5	0.0281567
3.6	0.209538	3.6	0.0289728
3.7	0.210925	3.7	0.0297882
3.8	0.195293	3.8	0.0306029
3.9	0.195699	3.9	0.0314169
4	0.173798	4	0.0322303
4.1	0.151801	4.1	0.0330429
4.2	0.1432	4.2	0.0338549
4.3	0.121797	4.3	0.0346662
4.4	0.100693	4.4	0.0354768
4.5	0.0858876	4.5	0.0362868
4.6	0.0805861	4.6	0.037096
4.7	0.0719817	4.7	0.0379046
4.8	0.0717761	4.8	0.0387125
4.9	0.0553663	4.9	0.0395197
5	0.067556	5	0.0403262
5.1	0.0691468	5.1	0.041132
5.2	0.077436	5.2	0.0419372
5.3	0.0896174	5.3	0.0427417
5.4	0.104306	5.4	0.0435455
5.5	0.0894812	5.5	0.0443487
5.6	0.0861584	5.6	0.0451511
5.7	0.101639	5.7	0.0459529
5.8	0.136319	5.8	0.046754
5.9	0.147298	5.9	0.0475544
6	0.162777	6	0.0483542
6.1	0.178955	6.1	0.0491532
6.2	0.20473	6.2	0.0499516
6.3	0.217205	6.3	0.0507494
6.4	0.232482	6.4	0.0515464
6.5	0.248372	6.5	0.0523428
6.6	0.250457	6.6	0.0531385
6.7	0.273142	6.7	0.0539335
6.8	0.261624	6.8	0.0547279
6.9	0.250703	6.9	0.0555215
7	0.256711	7	0.0563145
7.1	0.227979	7.1	0.0571069
7.2	0.243659	7.2	0.0578985
7.3	0.248038	7.3	0.0586895
7.4	0.260126	7.4	0.0594798
7.5	0.261309	7.5	0.0602695
7.6	0.22469	7.6	0.0610585
7.7	0.184768	7.7	0.0618468
7.8	0.156745	7.8	0.0626344
7.9	0.143023	7.9	0.0634214
8	0.1166	8	0.0642077
8.1	0.102182	8.1	0.0649933
8.2	0.0930646	8.2	0.0657783
8.3	0.0831475	8.3	0.0665626
8.4	0.0847357	8.4	0.0673462
8.5	0.0767212	8.5	0.0681292
8.6	0.0705158	8.6	0.0689115
8.7	0.0552095	8.7	0.0696931
8.8	0.0388951	8.8	0.0704741
8.9	-0.00551875	8.9	0.0712544
9	0.00697559	9	0.072034
9.1	-0.0240346	9.1	0.072813
9.2	-0.0399421	9.2	0.0735913
9.3	-0.0386477	9.3	0.0743689
9.4	-0.048552	9.4	0.0751459
9.5	-0.0742631	9.5	0.0759222
9.6	-0.0953741	9.6	0.0766979
9.7	-0.111684	9.7	0.0774729
9.8	-0.11529	9.8	0.0782472
9.9	-0.133199	9.9	0.0790208
10	-0.149009	10	0.0797939
10.1	-0.156713	10.1	0.0805662
10.2	-0.166819	10.2	0.0813379
10.3	-0.173511	10.3	0.0821089
10.4	-0.180626	10.4	0.0828793
10.5	-0.180241	10.5	0.083649
10.6	-0.180555	10.6	0.084418
10.7	-0.176568	10.7	0.0851864
10.8	-0.177583	10.8	0.0859541
10.9	-0.185898	10.9	0.0867212
11	-0.190313	11	0.0874876
11.1	-0.202328	11.1	0.0882534
11.2	-0.205842	11.2	0.0890184
11.3	-0.213658	11.3	0.0897829
11.4	-0.220273	11.4	0.0905467
11.5	-0.225387	11.5	0.0913098
11.6	-0.228702	11.6	0.0920723
11.7	-0.236517	11.7	0.0928341
11.8	-0.23773	11.8	0.0935953
11.9	-0.241343	11.9	0.0943558
12	-0.241956	12	0.0951156
12.1	-0.253169	12.1	0.0958748
12.2	-0.260782	12.2	0.0966334
12.3	-0.266795	12.3	0.0973913
12.4	-0.275407	12.4	0.0981485
12.5	-0.277818	12.5	0.0989051
12.6	-0.28943	12.6	0.099661
12.7	-0.302243	12.7	0.100416
12.8	-0.318053	12.8	0.101171
12.9	-0.333366	12.9	0.101925
13	-0.351877	13	0.102678
13.1	-0.356887	13.1	0.103431
13.2	-0.375999	13.2	0.104183
13.3	-0.385509	13.3	0.104934
13.4	-0.371671	13.4	0.105685
13.5	-0.349274	13.5	0.106435
13.6	-0.345378	13.6	0.107185
13.7	-0.357483	13.7	0.107933
13.8	-0.356788	13.8	0.108682
13.9	-0.352692	13.9	0.109429
14	-0.347092	14	0.110176
14.1	-0.367997	14.1	0.110922
14.2	-0.380598	14.2	0.111668
14.3	-0.393199	14.3	0.112413
14.4	-0.397203	14.4	0.113157
14.5	-0.405906	14.5	0.113901
14.6	-0.399911	14.6	0.114644
14.7	-0.398117	14.7	0.115386
14.8	-0.388322	14.8	0.116128
14.9	-0.360923	14.9	0.116869
15	-0.332122	15	0.117609
15.1	-0.322928	15.1	0.118349
15.2	-0.303931	15.2	0.119088
15.3	-0.271127	15.3	0.119826
15.4	-0.258632	15.4	0.120564
15.5	-0.248338	15.5	0.121301
15.6	-0.241246	15.6	0.122038
15.7	-0.238152	15.7	0.122774
15.8	-0.222459	15.8	0.123509
15.9	-0.205062	15.9	0.124244
16	-0.215371	16	0.124978
16.1	-0.203676	16.1	0.125711
16.2	-0.185803	16.2	0.126444
16.3	-0.192503	16.3	0.127176
16.4	-0.199802	16.4	0.127908
16.5	-0.2065	16.5	0.128638
16.6	-0.214398	16.6	0.129369
16.7	-0.222896	16.7	0.130098
16.8	-0.232198	16.8	0.130827
16.9	-0.241194	16.9	0.131555
17	-0.255892	17	0.132283
17.1	-0.276295	17.1	0.13301
17.2	-0.287694	17.2	0.133736
17.3	-0.294593	17.3	0.134462
17.4	-0.29619	17.4	0.135187
17.5	-0.295485	17.5	0.135912
17.6	-0.300782	17.6	0.136635
17.7	-0.324481	17.7	0.137359
17.8	-0.328678	17.8	0.138081
17.9	-0.335173	17.9	0.138803
18	-0.34407	18	0.139524
18.1	-0.351765	18.1	0.140245
18.2	-0.35516	18.2	0.140965
18.3	-0.362454	18.3	0.141685
18.4	-0.368749	18.4	0.142403
18.5	-0.371937	18.5	0.143122
18.6	-0.371946	18.6	0.143839
18.7	-0.383935	18.7	0.144556
18.8	-0.391027	18.8	0.145272
18.9	-0.39732	18.9	0.145988
19	-0.402526	19	0.146703
19.1	-0.402533	19.1	0.147417
19.2		19.2	0.148131
19.3		19.3	0.148844
19.4		19.4	0.149557
19.5		19.5	0.150269
19.6		19.6	0.15098
19.7		19.7	0.151691
19.8		19.8	0.152401
19.9		19.9	0.15311
20		20	0.15311
20.1		20.1	0.152981
20.2		20.2	0.152852
20.3		20.3	0.152723
20.4		20.4	0.152594
20.5		20.5	0.152466
20.6		20.6	0.152337
20.7		20.7	0.152209
20.8		20.8	0.152081
20.9		20.9	0.151953
21		21	0.151825
21.1		21.1	0.151697
21.2		21.2	0.151569
21.3		21.3	0.151441
21.4		21.4	0.151314
21.5		21.5	0.151186
21.6		21.6	0.151059
21.7	-0.1189	21.7	0.150931
21.8	-0.1189	21.8	0.150804
21.9	-0.1284	21.9	0.150677
22	-0.111	22	0.15055
22.1	-0.101201	22.1	0.150424
22.2	-0.0928003	22.2	0.150297
22.3	-0.0800006	22.3	0.15017
22.4	-0.0736008	22.4	0.150044
22.5	-0.0444	22.5	0.149917
22.6	-0.0324005	22.6	0.149791
22.7	-0.0352996	22.7	0.149665
22.8	-0.0232006	22.8	0.149539
22.9	-0.0233001	22.9	0.149413
23	-0.0124	23	0.149287
23.1	-0.0112001	23.1	0.149161
23.2	-0.0183999	23.2	0.149036
23.3	-0.0182004	23.3	0.14891
23.4	-0.0137003	23.4	0.148785
23.5	-0.0117	23.5	0.14866
23.6	-0.00950012	23.6	0.148534
23.7	-0.0135001	23.7	0.148409
23.8	-0.00950002	23.8	0.148284
23.9	-0.000200252	23.9	0.14816
24	0.003	24	0.148035
24.1	0.00749983	24.1	0.14791
24.2	0.00909975	24.2	0.147786
24.3	0.0182	24.3	0.147661
24.4	0.0155	24.4	0.147537
24.5	0.0199	24.5	0.147413
24.6	0.0268998	24.6	0.147289
24.7	0.0368997	24.7	0.147165
24.8	0.0406999	24.8	0.147041
24.9	0.0404	24.9	0.146917
25	0.0412	25	0.146793
25.1	0.0352	25.1	0.14667
25.2	0.0410998	25.2	0.146546
25.3	0.04	25.3	0.146423
25.4	0.0434001	25.4	0.1463
25.5	0.0435999	25.5	0.146176
25.6	0.0432	25.6	0.146053
25.7	0.0443999	25.7	0.145931
25.8	0.0469999	25.8	0.145808
25.9	0.0495	25.9	0.145685
26	0.0527	26	0.145562
26.1	0.0571998	26.1	0.14544
26.2	0.0597998	26.2	0.145318
26.3	0.0593	26.3	0.145195
26.4	0.0581001	26.4	0.145073
26.5	0.0566999	26.5	0.144951
26.6	0.0586	26.6	0.144829
26.7	0.0563999	26.7	0.144707
26.8	0.0598999	26.8	0.144585
26.9	0.0613001	26.9	0.144464
27	0.0629999	27	0.144342
27.1	0.0609	27.1	0.144221
27.2	0.0628998	27.2	0.144099
27.3	0.0637998	27.3	0.143978
27.4	0.07	27.4	0.143857
27.5	0.0727999	27.5	0.143736
27.6	0.0730001	27.6	0.143615
27.7	0.0732001	27.7	0.143494
27.8	0.0774995	27.8	0.143374
27.9	0.08	27.9	0.143253
28	0.0881	28	0.143132
28.1	0.0823	28.1	0.143012
28.2	0.0805001	28.2	0.142892
28.3	0.0789998	28.3	0.142772
28.4	0.0809	28.4	0.142651
28.5	0.0801	28.5	0.142531
28.6	0.0772	28.6	0.142412
28.7	0.0814997	28.7	0.142292
28.8	0.0723001	28.8	0.142172
28.9	0.0694	28.9	0.142053
29	0.0698	29	0.141933
29.1	0.0693	29.1	0.141814
29.2	0.0737	29.2	0.141695
29.3	0.0750998	29.3	0.141575
29.4	0.0894	29.4	0.141456
29.5	0.0975	29.5	0.141337
29.6	0.1068	29.6	0.141219
29.7	0.103799	29.7	0.1411
29.8	0.0975996	29.8	0.140981
29.9	0.0859	29.9	0.140863
30	0.0855	30	0.140744
30.1	-0.2916	30.1	0.140626
30.2	0.083382	30.2	0.140508
30.3	-0.0369915	30.3	0.140389
30.4	-0.2578	30.4	0.140271
30.5	-0.3641	30.5	0.140153
30.6	0.0809	30.6	0.140036
30.7	0.373395	30.7	0.139918
30.8	-0.213701	30.8	0.1398
30.9	-0.0389	30.9	0.139683
31	-0.108	31	0.139565
31.1	-0.0232	31.1	0.139448
31.2	0.0345987	31.2	0.139331
31.3	0.0582014	31.3	0.139214
31.4	0.0563	31.4	0.139097
31.5	0.0486	31.5	0.13898
31.6	0.0871	31.6	0.138863
31.7	0.0973005	31.7	0.138746
31.8	0.110199	31.8	0.13863
31.9	0.1289	31.9	0.138513
32	0.00780002	32	0.138397
32.1	0.0613056	32.1	0.13828
32.2	0.194498	32.2	0.138164
32.3	0.196899	32.3	0.138048
32.4	0.1324	32.4	0.137932
32.5	-0.0916	32.5	0.137816
32.6	0.2244	32.6	0.1377
32.7	0.0725094	32.7	0.137585
32.8	0.0926843	32.8	0.137469
32.9	0.14	32.9	0.137354
33	0.170511	33	0.137238
33.1	0.1338	33.1	0.137123
33.2	0.157401	33.2	0.137008
33.3	0.900527	33.3	0.136893
33.4	1.036	33.4	0.136777
33.5	1.1301	33.5	0.136663
33.6	0.9179	33.6	0.136548
33.7	0.907704	33.7	0.136433
33.8	1.0222	33.8	0.136318
33.9	-0.0798	33.9	0.136204
34	0.1486	34	0.136089
34.1	-0.4176	34.1	0.135975
34.2	-0.245499	34.2	0.135861
34.3	-0.305898	34.3	0.135747
34.4	-0.2597	34.4	0.135633
34.5	-0.1723	34.5	0.135519
34.6	-0.1207	34.6	0.135405
34.7	-0.0761003	34.7	0.135291
34.8	-0.0335996	34.8	0.135178
34.9	0.0046	34.9	0.135064
35	-0.0025	35	0.134951
35.1	-0.0085	35.1	0.134837
35.2	0.00740002	35.2	0.134724
35.3	0.0371996	35.3	0.134611
35.4	0.0374	35.4	0.134498
35.5	0.0376	35.5	0.134385
35.6	0.045	35.6	0.134272
35.7	0.055	35.7	0.134159
35.8	0.0623003	35.8	0.134047
35.9	0.0699	35.9	0.133934
36	0.0874	36	0.133822
36.1	0.1008	36.1	0.133709
36.2	0.0951998	36.2	0.133597
36.3	0.0959002	36.3	0.133485
36.4	0.1063	36.4	0.133373
36.5	0.1024	36.5	0.133261
36.6	0.0992	36.6	0.133149
36.7	0.1008	36.7	0.133037
36.8	0.1055	36.8	0.132925
36.9	0.0976	36.9	0.132814
37	0.0933	37	0.132702
37.1	0.087	37.1	0.132591
37.2	0.0862001	37.2	0.13248
37.3	0.0903999	37.3	0.132368
37.4	0.0861	37.4	0.132257
37.5	0.0872	37.5	0.132146
37.6	0.0864	37.6	0.132035
37.7	0.0903999	37.7	0.131925
37.8	0.0959999	37.8	0.131814
37.9	0.0941	37.9	0.131703
38	0.1	38	0.131593
38.1	0.1017	38.1	0.131482
38.2	0.1034	38.2	0.131372
38.3	0.102	38.3	0.131262
38.4	0.0996	38.4	0.131151
38.5	0.1012	38.5	0.131041
38.6	0.1059	38.6	0.130931
38.7	0.1073	38.7	0.130821
38.8	0.1113	38.8	0.130712
38.9	0.1163	38.9	0.130602
39	0.1181	39	0.130492
39.1	0.1227	39.1	0.130383
39.2	0.1238	39.2	0.130273
39.3	0.1194	39.3	0.130164
39.4	0.1152	39.4	0.130055
39.5	0.1151	39.5	0.129946
39.6	0.1159	39.6	0.129837
39.7	0.1155	39.7	0.129728
39.8	0.1112	39.8	0.129619
39.9	0.114	39.9	0.12951
40	0.1147	40	0.129402
40.1	0.1125	40.1	0.129293
40.2	0.1075	40.2	0.129185
40.3	0.11	40.3	0.129076
40.4	0.1038	40.4	0.128968
40.5	0.1031	40.5	0.12886
40.6	0.0997	40.6	0.128752
40.7	0.1024	40.7	0.128644
40.8	0.103	40.8	0.128536
40.9	0.1051	40.9	0.128428
41	0.1049	41	0.12832
41.1	0.1017	41.1	0.128213
41.2	0.0987002	41.2	0.128105
41.3	0.1005	41.3	0.127998
41.4	0.1047	41.4	0.12789
41.5	0.103	41.5	0.127783
41.6	0.1084	41.6	0.127676
41.7	0.1077	41.7	0.127569
41.8	0.1008	41.8	0.127462
41.9	0.1027	41.9	0.127355
42	0.107	42	0.127248
42.1	0.1085	42.1	0.127141
42.2	0.1121	42.2	0.127035
42.3	0.1154	42.3	0.126928
42.4	0.1187	42.4	0.126822
42.5	0.1235	42.5	0.126715
42.6	0.1273	42.6	0.126609
42.7	0.1243	42.7	0.126503
42.8	0.1258	42.8	0.126397
42.9	0.1214	42.9	0.126291
43	0.1272	43	0.126185
43.1	0.1234	43.1	0.126079
43.2	0.1263	43.2	0.125973
43.3	0.1281	43.3	0.125868
43.4	0.1286	43.4	0.125762
43.5	0.1291	43.5	0.125657
43.6	0.1304	43.6	0.125551
43.7	0.1307	43.7	0.125446
43.8	0.129	43.8	0.125341
43.9	0.1274	43.9	0.125236
44	0.1322	44	0.125131
44.1	0.1316	44.1	0.125026
44.2	0.1359	44.2	0.124921
44.3	0.1358	44.3	0.124817
44.4	0.1387	44.4	0.124712
44.5	0.143	44.5	0.124607
44.6	0.1441	44.6	0.124503
44.7	0.138	44.7	0.124399
44.8	0.1359	44.8	0.124294
44.9	0.1309	44.9	0.12419
45	0.1302	45	0.124086
45.1	0.1302	45.1	0.123982
45.2	0.1339	45.2	0.123878
45.3	0.1342	45.3	0.123774
45.4	0.1376	45.4	0.123671
45.5	0.1378	45.5	0.123567
45.6	0.1435	45.6	0.123463
45.7	0.1483	45.7	0.12336
45.8	0.1481	45.8	0.123257
45.9	0.1603	45.9	0.123153
46	0.1596	46	0.12305
46.1	0.1546	46.1	0.122947
46.2	0.1528	46.2	0.122844
46.3	0.1507	46.3	0.122741
46.4	0.1508	46.4	0.122638
46.5	0.1562	46.5	0.122535
46.6	0.1546	46.6	0.122433
46.7	0.1543	46.7	0.12233
46.8	0.1639	46.8	0.122228
46.9	0.1595	46.9	0.122125
47	0.1564	47	0.122023
47.1	0.1568	47.1	0.121921
47.2	0.1594	47.2	0.121819
47.3	0.1597	47.3	0.121716
47.4	0.1553	47.4	0.121615
47.5	0.1432	47.5	0.121513
47.6	0.1498	47.6	0.121411
47.7	0.1536	47.7	0.121309
47.8	0.1561	47.8	0.121208
47.9	0.1405	47.9	0.121106
48	0.1507	48	0.121005
48.1	0.1451	48.1	0.120903
48.2	0.114602	48.2	0.120802
48.3	0.109701	48.3	0.120701
48.4	0.0908	48.4	0.1206
48.5	0.0758	48.5	0.120499
48.6	0.0689	48.6	0.120398
48.7	0.047501	48.7	0.120297
48.8	0.0352009	48.8	0.120196
48.9	0.0683	48.9	0.120095
49	0.0919	49	0.119995
49.1	0.1078	49.1	0.119894
49.2	0.112601	49.2	0.119794
49.3	0.149099	49.3	0.119694
49.4	0.1544	49.4	0.119593
49.5	0.1318	49.5	0.119493
49.6	0.102	49.6	0.119393
49.7	0.1019	49.7	0.119293
49.8	0.0805994	49.8	0.119193
49.9	0.1026	49.9	0.119093
50	0.1158	50	0.118994
50.1	0.1255	50.1	0.118894
50.2	0.1102	50.2	0.118795
50.3	0.097101	50.3	0.118695
50.4	0.1542	50.4	0.118596
50.5	0.1504	50.5	0.118496
50.6	0.1421	50.6	0.118397
50.7	0.129902	50.7	0.118298
50.8	0.111101	50.8	0.118199
50.9	0.1017	50.9	0.1181
51	0.1066	51	0.118001
51.1	0.1224	51.1	0.117902
51.2	0.0957012	51.2	0.117804
51.3	0.0933001	51.3	0.117705
51.4	0.0758989	51.4	0.117607
51.5	0.0480011	51.5	0.117508
51.6	0.0632997	51.6	0.11741
51.7	0.1036	51.7	0.117312
51.8	0.1165	51.8	0.117213
51.9	0.1191	51.9	0.117115
52	0.1126	52	0.117017
52.1	0.1145	52.1	0.116919
52.2	0.134899	52.2	0.116821
52.3	0.110101	52.3	0.116724
52.4	0.0904	52.4	0.116626
52.5	0.0987	52.5	0.116528
52.6	0.1305	52.6	0.116431
52.7	0.144798	52.7	0.116333
52.8	0.134599	52.8	0.116236
52.9	0.1671	52.9	0.116139
53	0.188	53	0.116041
53.1	0.2036	53.1	0.115944
53.2	0.219399	53.2	0.115847
53.3	0.230399	53.3	0.11575
53.4	0.2333	53.4	0.115654
53.5	0.2145	53.5	0.115557
53.6	0.2111	53.6	0.11546
53.7	0.1968	53.7	0.115363
53.8	0.179	53.8	0.115267
53.9	0.1589	53.9	0.11517
54	0.1507	54	0.115074
54.1	0.1646	54.1	0.114978
54.2	0.1718	54.2	0.114882
54.3	0.1838	54.3	0.114786
54.4	0.1684	54.4	0.114689
54.5	0.1411	54.5	0.114594
54.6	0.1415	54.6	0.114498
54.7	0.140299	54.7	0.114402
54.8	0.155799	54.8	0.114306
54.9	0.1665	54.9	0.114211
55	0.1774	55	0.114115
55.1	0.1886	55.1	0.11402
55.2	0.193299	55.2	0.113924
55.3	0.1989	55.3	0.113829
55.4	0.197	55.4	0.113734
55.5	0.2	55.5	0.113638
55.6	0.1992	55.6	0.113543
55.7	0.1945	55.7	0.113448
55.8	0.1911	55.8	0.113354
55.9	0.1876	55.9	0.113259
56	0.1887	56	0.113164
56.1	0.1904	56.1	0.113069
56.2	0.193799	56.2	0.112975
56.3	0.1974	56.3	0.11288
56.4	0.2021	56.4	0.112786
56.5	0.1957	56.5	0.112692
56.6	0.1934	56.6	0.112597
56.7	0.1945	56.7	0.112503
56.8	0.200699	56.8	0.112409
56.9	0.2008	56.9	0.112315
57	0.2099	57	0.112221
57.1	0.214	57.1	0.112127
57.2	0.2158	57.2	0.112034
57.3	0.2158	57.3	0.11194
57.4	0.2183	57.4	0.111846
57.5	0.2201	57.5	0.111753
57.6	0.2278	57.6	0.111659
57.7	0.236499	57.7	0.111566
57.8	0.2293	57.8	0.111473
57.9	0.2276	57.9	0.111379
58	0.2224	58	0.111286
58.1	0.2195	58.1	0.111193
58.2	0.2046	58.2	0.1111
58.3	0.1886	58.3	0.111007
58.4	0.1766	58.4	0.110915
58.5	0.1629	58.5	0.110822
58.6	0.1497	58.6	0.110729
58.7	0.130101	58.7	0.110637
58.8	0.1145	58.8	0.110544
58.9	0.1053	58.9	0.110452
59	0.0874	59	0.110359
59.1	0.0729	59.1	0.110267
59.2	0.0697002	59.2	0.110175
59.3	0.0797002	59.3	0.110083
59.4	0.0873	59.4	0.109991
59.5	0.0993	59.5	0.109899
59.6	0.0971	59.6	0.109807
59.7	0.0927999	59.7	0.109715
59.8	0.0964998	59.8	0.109624
59.9	0.0953	59.9	0.109532
60	0.0972	60	0.10944
60.1	0.095	60.1	0.109349
60.2	0.0941	60.2	0.109258
60.3	0.0925002	60.3	0.109166
60.4	0.094	60.4	0.109075
60.5	0.0964	60.5	0.108984
60.6	0.1016	60.6	0.108893
60.7	0.1047	60.7	0.108802
60.8	0.1063	60.8	0.108711
60.9	0.1041	60.9	0.10862
61	0.1034	61	0.108529
61.1	0.1055	61.1	0.108438
61.2	0.1075	61.2	0.108348
61.3	0.1048	61.3	0.108257
61.4	0.1057	61.4	0.108167
61.5	0.1037	61.5	0.108076
61.6	0.1051	61.6	0.107986
61.7	0.101	61.7	0.107896
61.8	0.0969003	61.8	0.107806
61.9	0.0937	61.9	0.107716
62	0.0932	62	0.107626
62.1	0.0919	62.1	0.107536
62.2	0.0926	62.2	0.107446
62.3	0.0895002	62.3	0.107356
62.4	0.0832	62.4	0.107266
62.5	0.082	62.5	0.107177
62.6	0.0823	62.6	0.107087
62.7	0.0843002	62.7	0.106998
62.8	0.0765002	62.8	0.106908
62.9	0.074	62.9	0.106819
63	0.0733	63	0.10673
63.1	0.074	63.1	0.106641
63.2	0.0745001	63.2	0.106552
63.3	0.0779997	63.3	0.106463
63.4	0.0785	63.4	0.106374
63.5	0.0831	63.5	0.106285
63.6	0.0867	63.6	0.106196
63.7	0.0866	63.7	0.106107
63.8	0.0883	63.8	0.106019
63.9	0.0884	63.9	0.10593
64	0.0875	64	0.105842
64.1	0.0881	64.1	0.105753
64.2	0.0900001	64.2	0.105665
64.3	0.0909	64.3	0.105577
64.4	0.089	64.4	0.105489
64.5	0.0928	64.5	0.1054
64.6	0.0955	64.6	0.105312
64.7	0.0956	64.7	0.105224
64.8	0.1036	64.8	0.105137
64.9	0.102	64.9	0.105049
65	0.1016	65	0.104961
65.1	0.0993	65.1	0.104873
65.2	0.1038	65.2	0.104786
65.3	0.1025	65.3	0.104698
65.4	0.0984	65.4	0.104611
65.5	0.0989	65.5	0.104524
65.6	0.0994	65.6	0.104436
65.7	0.0993002	65.7	0.104349
65.8	0.1022	65.8	0.104262
65.9	0.0978	65.9	0.104175
66	0.0979	66	0.104088
66.1	0.098	66.1	0.104001
66.2	0.0979999	66.2	0.103914
66.3	0.1004	66.3	0.103827
66.4	0.0984	66.4	0.103741
66.5	0.099	66.5	0.103654
66.6	0.098	66.6	0.103568
66.7	0.0942	66.7	0.103481
66.8	0.1008	66.8	0.103395
66.9	0.0994	66.9	0.103308
67	0.1007	67	0.103222
67.1	0.0956	67.1	0.103136
67.2	0.1014	67.2	0.10305
67.3	0.1002	67.3	0.102964
67.4	0.1034	67.4	0.102878
67.5	0.0994	67.5	0.102792
67.6	0.1011	67.6	0.102706
67.7	0.0998	67.7	0.10262
67.8	0.0969	67.8	0.102535
67.9	0.1022	67.9	0.102449
68	0.1017	68	0.102364
68.1	0.0991	68.1	0.102278
68.2	0.1008	68.2	0.102193
68.3	0.106	68.3	0.102108
68.4	0.1122	68.4	0.102022
68.5	0.1073	68.5	0.101937
68.6	0.105	68.6	0.101852
68.7	0.1022	68.7	0.101767
68.8	0.1036	68.8	0.101682
68.9	0.1043	68.9	0.101597
69	0.1013	69	0.101513
69.1	0.0986	69.1	0.101428
69.2	0.0996	69.2	0.101343
69.3	0.0932002	69.3	0.101259
69.4	0.0949	69.4	0.101174
69.5	0.098	69.5	0.10109
69.6	0.092	69.6	0.101005
69.7	0.0834001	69.7	0.100921
69.8	0.0803003	69.8	0.100837
69.9	0.0784	69.9	0.100753
70	0.0785	70	0.100669
70.1	0.082	70.1	0.100585
70.2	0.0835998	70.2	0.100501
70.3	0.0845996	70.3	0.100417
70.4	0.0885	70.4	0.100333
70.5	0.0896	70.5	0.100249
70.6	0.092	70.6	0.100166
70.7	0.0949998	70.7	0.100082
70.8	0.0950999	70.8	0.0999985
70.9	0.0965	70.9	0.0999151
71	0.0953	71	0.0998318
71.1	0.0946	71.1	0.0997485
71.2	0.0979999	71.2	0.0996653
71.3	0.0997997	71.3	0.0995821
71.4	0.097	71.4	0.099499
71.5	0.101	71.5	0.099416
71.6	0.1026	71.6	0.0993331
71.7	0.1033	71.7	0.0992502
71.8	0.1042	71.8	0.0991674
71.9	0.101	71.9	0.0990847
72	0.1027	72	0.099002
72.1	0.1035	72.1	0.0989195
72.2	0.1015	72.2	0.0988369
72.3	0.0975002	72.3	0.0987545
72.4	0.1004	72.4	0.0986721
72.5	0.1054	72.5	0.0985898
72.6	0.0996	72.6	0.0985076
72.7	0.1001	72.7	0.0984254
72.8	0.1087	72.8	0.0983433
72.9	0.1125	72.9	0.0982613
73	0.115	73	0.0981794
73.1	0.1177	73.1	0.0980975
73.2	0.1207	73.2	0.0980157
73.3	0.1094	73.3	0.0979339
73.4	0.1201	73.4	0.0978522
73.5	0.124	73.5	0.0977706
73.6	0.1311	73.6	0.0976891
73.7	0.1329	73.7	0.0976076
73.8	0.1329	73.8	0.0975262
73.9	0.1329	73.9	0.0974449
74	0.1329	74	0.0973636
74.1	0.1334	74.1	0.0972824
74.2		74.2	0.0972013
74.3		74.3	0.0971203
74.4		74.4	0.0970393
74.5		74.5	0.0969584
74.6		74.6	0.0968775
74.7		74.7	0.0967967
74.8		74.8	0.096716
74.9		74.9	0.096716
75		75	0.0991507
75.1		75.1	0.101583
75.2		75.2	0.104014
75.3		75.3	0.106442
75.4		75.4	0.108868
75.5		75.5	0.111292
75.6		75.6	0.113714
75.7		75.7	0.116133
75.8		75.8	0.118551
75.9		75.9	0.120966
76		76	0.12338
76.1		76.1	0.125791
76.2		76.2	0.128199
76.3		76.3	0.130606
76.4		76.4	0.133011
76.5		76.5	0.135413
76.6		76.6	0.137813
76.7	0.21056	76.7	0.140211
76.8	0.20577	76.8	0.142607
76.9	0.205737	76.9	0.145001
77	0.205379	77	0.147393
77.1	0.196664	77.1	0.149782
77.2	0.193494	77.2	0.15217
77.3	0.196664	77.3	0.154555
77.4	0.183448	77.4	0.156938
77.5	0.189335	77.5	0.159319
77.6	0.193822	77.6	0.161698
77.7	0.199711	77.7	0.164074
77.8	0.199299	77.8	0.166448
77.9	0.200883	77.9	0.168821
78	0.197971	78	0.171191
78.1	0.20466	78.1	0.173559
78.2	0.202949	78.2	0.175925
78.3	0.200435	78.3	0.178288
78.4	0.206422	78.4	0.18065
78.5	0.206608	78.5	0.183009
78.6	0.214496	78.6	0.185366
78.7	0.202782	78.7	0.187721
78.8	0.215671	78.8	0.190074
78.9	0.213556	78.9	0.192425
79	0.215445	79	0.194773
79.1	0.203629	79.1	0.19712
79.2	0.205417	79.2	0.199464
79.3	0.216108	79.3	0.201806
79.4	0.204293	79.4	0.204146
79.5	0.208985	79.5	0.206484
79.6	0.204075	79.6	0.208819
79.7	0.206167	79.7	0.211153
79.8	0.201358	79.8	0.213484
79.9	0.200448	79.9	0.215813
80	0.204639	80	0.21814
80.1	0.199632	80.1	0.220465
80.2	0.198522	80.2	0.222788
80.3	0.183911	80.3	0.225108
80.4	0.182101	80.4	0.227427
80.5	0.177093	80.5	0.229743
80.6	0.172084	80.6	0.232057
80.7	0.168776	80.7	0.234369
80.8	0.175471	80.8	0.236679
80.9	0.163659	80.9	0.238987
81	0.152849	81	0.241292
81.1	0.144342	81.1	0.243595
81.2	0.132733	81.2	0.245897
81.3	0.147829	81.3	0.248196
81.4	0.149323	81.4	0.250493
81.5	0.143914	81.5	0.252787
81.6	0.138806	81.6	0.25508
81.7	0.1324	81.7	0.25737
81.8	0.114893	81.8	0.259658
81.9	0.112685	81.9	0.261945
82	0.106477	82	0.264229
82.1	0.100571	82.1	0.26651
82.2	0.0989654	82.2	0.26879
82.3	0.0970603	82.3	0.271067
82.4	0.0928542	82.4	0.273343
82.5	0.100752	82.5	0.275616
82.6	0.107548	82.6	0.277887
82.7	0.103745	82.7	0.280156
82.8	0.106343	82.8	0.282423
82.9	0.0956381	82.9	0.284687
83	0.0989389	83	0.28695
83.1	0.101138	83.1	0.28921
83.2	0.0915353	83.2	0.291468
83.3	0.086834	83.3	0.293724
83.4	0.0913329	83.4	0.295978
83.5	0.0987338	83.5	0.29823
83.6	0.0952319	83.6	0.300479
83.7	0.0937281	83.7	0.302726
83.8	0.0931253	83.8	0.304972
83.9	0.0898224	83.9	0.307215
84	0.0896207	84	0.309456
84.1	0.0892192	84.1	0.311695
84.2	0.0899172	84.2	0.313931
84.3	0.0838126	84.3	0.316166
84.4	0.0794086	84.4	0.318398
84.5	0.0777072	84.5	0.320628
84.6	0.0822082	84.6	0.322856
84.7	0.0849096	84.7	0.325082
84.8	0.0813065	84.8	0.327306
84.9	0.0812044	84.9	0.329527
85	0.0846023	85	0.331747
85.1	0.082802	85.1	0.333964
85.2	0.0822015	85.2	0.336179
85.3	0.0830999	85.3	0.338392
85.4	0.0865984	85.4	0.340603
85.5	0.087098	85.5	0.342812
85.6	0.0840967	85.6	0.345018
85.7	0.0883975	85.7	0.347223
85.8	0.0859977	85.8	0.349425
85.9	0.0931989	85.9	0.351625
86	0.0969984	86	0.353823
86.1	0.0966979	86.1	0.356019
86.2	0.102699	86.2	0.358213
86.3	0.103599	86.3	0.360404
86.4	0.103898	86.4	0.362594
86.5	0.106199	86.5	0.364781
86.6	0.1099	86.6	0.366966
86.7	0.1143	86.7	0.369149
86.8	0.110899	86.8	0.37133
86.9	0.116302	86.9	0.373509
87	0.118403	87	0.375685
87.1	0.117104	87.1	0.37786
87.2	0.118703	87.2	0.380032
87.3	0.123405	87.3	0.382202
87.4	0.127306	87.4	0.38437
87.5	0.129006	87.5	0.386536
87.6	0.135908	87.6	0.388699
87.7	0.138308	87.7	0.390861
87.8	0.144609	87.8	0.39302
87.9	0.147309	87.9	0.395178
88	0.153111	88	0.397333
88.1	0.15321	88.1	0.399486
88.2	0.154811	88.2	0.401636
88.3	0.159112	88.3	0.403785
88.4	0.163613	88.4	0.405932
88.5	0.164014	88.5	0.408076
88.6	0.168815	88.6	0.410218
88.7	0.175617	88.7	0.412359
88.8	0.175516	88.8	0.414497
88.9	0.176216	88.9	0.416633
89	0.181818	89	0.418766
89.1	0.18952	89.1	0.420898
89.2	0.18812	89.2	0.423027
89.3	0.195822	89.3	0.425155
89.4	0.200223	89.4	0.42728
89.5	0.207425	89.5	0.429403
89.6	0.207325	89.6	0.431524
89.7	0.216627	89.7	0.433643
89.8	0.219628	89.8	0.435759
89.9	0.223029	89.9	0.437874
90	0.22693	90	0.439986
90.1	0.237534	90.1	0.442096
90.2	0.238834	90.2	0.444204
90.3	0.244837	90.3	0.44631
90.4	0.248339	90.4	0.448414
90.5	0.257841	90.5	0.450516
90.6	0.261143	90.6	0.452615
90.7	0.267345	90.7	0.454713
90.8	0.266343	90.8	0.456808
90.9	0.267944	90.9	0.458901
91	0.271144	91	0.460992
91.1	0.274747	91.1	0.463081
91.2	0.275746	91.2	0.465168
91.3	0.281347	91.3	0.467253
91.4	0.286348	91.4	0.469335
91.5	0.287748	91.5	0.471416
91.6	0.295849	91.6	0.473494
91.7	0.30095	91.7	0.47557
91.8	0.298547	91.8	0.477644
91.9	0.300645	91.9	0.479716
92	0.296447	92	0.481786
92.1	0.301848	92.1	0.483853
92.2	0.303248	92.2	0.485919
92.3	0.306249	92.3	0.487982
92.4	0.30765	92.4	0.490044
92.5	0.309349	92.5	0.492102
92.6	0.312548	92.6	0.49416
92.7	0.315548	92.7	0.496215
92.8	0.316849	92.8	0.498267
92.9	0.324351	92.9	0.500318
93	0.32035	93	0.502366
93.1	0.331153	93.1	0.504413
93.2	0.335254	93.2	0.506457
93.3	0.343054	93.3	0.508499
93.4	0.343855	93.4	0.510539
93.5	0.343856	93.5	0.512577
93.6	0.344154	93.6	0.514613
93.7	0.34406	93.7	0.516647
93.8	0.34395	93.8	0.518678
93.9	0.343936	93.9	0.520708
94	0.343856	94	0.522735
94.1		94.1	0.52476
94.2		94.2	0.526783
94.3		94.3	0.528804
94.4		94.4	0.530823
94.5		94.5	0.532839
94.6		94.6	0.534854
94.7		94.7	0.536867
94.8		94.8	0.538877
94.9		94.9	0.538877
95		95	0.538387
95.1		95.1	0.537897
95.2		95.2	0.537408
95.3		95.3	0.536919
95.4		95.4	0.536431
95.5		95.5	0.535943
95.6		95.6	0.535456
95.7		95.7	0.534969
95.8		95.8	0.534483
95.9		95.9	0.533997
96		96	0.533512
96.1		96.1	0.533027
96.2		96.2	0.532543
96.3		96.3	0.532059
96.4		96.4	0.531576
96.5		96.5	0.531093
96.6	0.282	96.6	0.530611
96.7	0.277201	96.7	0.530129
96.8	0.2752	96.8	0.529648
96.9	0.2746	96.9	0.529167
97	0.2746	97	0.528686
97.1	0.2752	97.1	0.528206
97.2	0.2834	97.2	0.527727
97.3	0.3075	97.3	0.527248
97.4	0.3359	97.4	0.52677
97.5	0.357698	97.5	0.526292
97.6	0.3475	97.6	0.525814
97.7	0.3483	97.7	0.525337
97.8	0.3617	97.8	0.524861
97.9	0.3542	97.9	0.524384
98	0.361698	98	0.523909
98.1	0.3698	98.1	0.523434
98.2	0.3722	98.2	0.522959
98.3	0.3882	98.3	0.522485
98.4	0.3965	98.4	0.522011
98.5	0.3925	98.5	0.521538
98.6	0.3994	98.6	0.521065
98.7	0.4002	98.7	0.520593
98.8	0.4031	98.8	0.520121
98.9	0.4043	98.9	0.51965
99	0.409999	99	0.519179
99.1	0.4177	99.1	0.518709
99.2	0.4152	99.2	0.518239
99.3	0.4133	99.3	0.51777
99.4	0.4204	99.4	0.517301
99.5	0.4208	99.5	0.516832
99.6	0.4268	99.6	0.516364
99.7	0.4313	99.7	0.515897
99.8	0.431	99.8	0.51543
99.9	0.4347	99.9	0.514963
100	0.436299	100	0.514497
100.1	0.4417	100.1	0.514031
100.2	0.4444	100.2	0.513566
100.3	0.4492	100.3	0.513101
100.4	0.4485	100.4	0.512637
100.5	0.457199	100.5	0.512173
100.6	0.4593	100.6	0.51171
100.7	0.4568	100.7	0.511247
100.8	0.4652	100.8	0.510784
100.9	0.4654	100.9	0.510322
101	0.471299	101	0.509861
101.1	0.4668	101.1	0.5094
101.2	0.4632	101.2	0.508939
101.3	0.4615	101.3	0.508479
101.4	0.4631	101.4	0.50802
101.5	0.4647	101.5	0.50756
101.6	0.4602	101.6	0.507102
101.7	0.4558	101.7	0.506643
101.8	0.4625	101.8	0.506186
101.9	0.4611	101.9	0.505728
102	0.463	102	0.505271
102.1	0.4578	102.1	0.504815
102.2	0.462	102.2	0.504359
102.3	0.4696	102.3	0.503903
102.4	0.4757	102.4	0.503448
102.5	0.476	102.5	0.502994
102.6	0.4748	102.6	0.502539
102.7	0.4746	102.7	0.502086
102.8	0.4784	102.8	0.501632
102.9	0.4771	102.9	0.501179
103	0.480799	103	0.500727
103.1	0.4769	103.1	0.500275
103.2	0.4729	103.2	0.499824
103.3	0.4733	103.3	0.499373
103.4	0.4749	103.4	0.498922
103.5	0.4759	103.5	0.498472
103.6	0.4774	103.6	0.498022
103.7	0.4668	103.7	0.497573
103.8	0.4592	103.8	0.497124
103.9	0.4537	103.9	0.496676
104	0.443301	104	0.496228
104.1	0.437	104.1	0.49578
104.2	0.4241	104.2	0.495333
104.3	0.422	104.3	0.494887
104.4	0.4386	104.4	0.494441
104.5	0.443298	104.5	0.493995
104.6	0.4517	104.6	0.49355
104.7	0.4744	104.7	0.493105
104.8	0.4671	104.8	0.492661
104.9	0.4734	104.9	0.492217
105	0.524395	105	0.491773
105.1	0.5138	105.1	0.49133
105.2	-0.00997646	105.2	0.490888
105.3	0.9235	105.3	0.490445
105.4	0.3418	105.4	0.490004
105.5	0.434314	105.5	0.489562
105.6	0.945985	105.6	0.489122
105.7	0.201812	105.7	0.488681
105.8	0.5269	105.8	0.488241
105.9	0.51	105.9	0.487802
106	0.505501	106	0.487362
106.1	0.5029	106.1	0.486924
106.2	0.5183	106.2	0.486486
106.3	0.5036	106.3	0.486048
106.4	0.513	106.4	0.48561
106.5	0.543896	106.5	0.485173
106.6	0.5568	106.6	0.484737
106.7	0.5677	106.7	0.484301
106.8	0.5798	106.8	0.483865
106.9	0.5337	106.9	0.48343
107	0.568999	107	0.482995
107.1	0.6731	107.1	0.482561
107.2	0.6551	107.2	0.482127
107.3	0.6148	107.3	0.481693
107.4	0.5958	107.4	0.48126
107.5	0.489301	107.5	0.480828
107.6	0.4625	107.6	0.480395
107.7	0.6034	107.7	0.479964
107.8	0.687299	107.8	0.479532
107.9	0.0911	107.9	0.479101
108	0.616487	108	0.478671
108.1	0.4944	108.1	0.478241
108.2	0.8836	108.2	0.477811
108.3	1.6698	108.3	0.477382
108.4	0.4344	108.4	0.476953
108.5	0.657905	108.5	0.476525
108.6	0.204197	108.6	0.476097
108.7	0.424399	108.7	0.475669
108.8	0.3619	108.8	0.475242
108.9	0.3624	108.9	0.474815
109	0.4082	109	0.474389
109.1	0.4218	109.1	0.473963
109.2	0.3753	109.2	0.473538
109.3	0.3623	109.3	0.473113
109.4	0.3791	109.4	0.472688
109.5	0.386201	109.5	0.472264
109.6	0.4131	109.6	0.47184
109.7	0.4051	109.7	0.471417
109.8	0.4074	109.8	0.470994
109.9	0.4153	109.9	0.470571
110	0.4311	110	0.470149
110.1	0.4273	110.1	0.469727
110.2	0.4355	110.2	0.469306
110.3	0.4306	110.3	0.468885
110.4	0.4533	110.4	0.468465
110.5	0.471399	110.5	0.468045
110.6	0.4672	110.6	0.467625
110.7	0.4652	110.7	0.467206
110.8	0.4738	110.8	0.466787
110.9	0.472	110.9	0.466369
111	0.4746	111	0.465951
111.1	0.4713	111.1	0.465533
111.2	0.4711	111.2	0.465116
111.3	0.4769	111.3	0.464699
111.4	0.4724	111.4	0.464283
111.5	0.47	111.5	0.463867
111.6	0.468	111.6	0.463451
111.7	0.4731	111.7	0.463036
111.8	0.4764	111.8	0.462621
111.9	0.4746	111.9	0.462207
112	0.4758	112	0.461793
112.1	0.475	112.1	0.46138
112.2	0.4751	112.2	0.460966
112.3	0.4787	112.3	0.460554
112.4	0.4843	112.4	0.460141
112.5	0.4877	112.5	0.45973
112.6	0.4874	112.6	0.459318
112.7	0.4894	112.7	0.458907
112.8	0.4878	112.8	0.458496
112.9	0.4905	112.9	0.458086
113	0.4893	113	0.457676
113.1	0.4915	113.1	0.457267
113.2	0.4914	113.2	0.456858
113.3	0.4875	113.3	0.456449
113.4	0.4872	113.4	0.456041
113.5	0.4881	113.5	0.455633
113.6	0.4819	113.6	0.455225
113.7	0.4831	113.7	0.454818
113.8	0.4903	113.8	0.454412
113.9	0.4897	113.9	0.454005
114	0.4869	114	0.453599
114.1	0.4883	114.1	0.453194
114.2	0.486	114.2	0.452789
114.3	0.4824	114.3	0.452384
114.4	0.4801	114.4	0.45198
114.5	0.4837	114.5	0.451576
114.6	0.4863	114.6	0.451172
114.7	0.4852	114.7	0.450769
114.8	0.4812	114.8	0.450366
114.9	0.4796	114.9	0.449964
115	0.4802	115	0.449562
115.1	0.4804	115.1	0.449161
115.2	0.4795	115.2	0.448759
115.3	0.4785	115.3	0.448359
115.4	0.4768	115.4	0.447958
115.5	0.4723	115.5	0.447558
115.6	0.4717	115.6	0.447159
115.7	0.4721	115.7	0.446759
115.8	0.4662	115.8	0.446361
115.9	0.4673	115.9	0.445962
116	0.4714	116	0.445564
116.1	0.475	116.1	0.445166
116.2	0.477	116.2	0.444769
116.3	0.4767	116.3	0.444372
116.4	0.4786	116.4	0.443976
116.5	0.4763	116.5	0.44358
116.6	0.4745	116.6	0.443184
116.7	0.4779	116.7	0.442788
116.8	0.4796	116.8	0.442394
116.9	0.4786	116.9	0.441999
117	0.4816	117	0.441605
117.1	0.4791	117.1	0.441211
117.2	0.4852	117.2	0.440817
117.3	0.4843	117.3	0.440424
117.4	0.4823	117.4	0.440032
117.5	0.4864	117.5	0.439639
117.6	0.4843	117.6	0.439247
117.7	0.4854	117.7	0.438856
117.8	0.484	117.8	0.438465
117.9	0.4843	117.9	0.438074
118	0.4841	118	0.437684
118.1	0.4797	118.1	0.437294
118.2	0.4794	118.2	0.436904
118.3	0.4824	118.3	0.436515
118.4	0.481	118.4	0.436126
118.5	0.4773	118.5	0.435737
118.6	0.4783	118.6	0.435349
118.7	0.4782	118.7	0.434961
118.8	0.4773	118.8	0.434574
118.9	0.4779	118.9	0.434187
119	0.4776	119	0.4338
119.1	0.4812	119.1	0.433414
119.2	0.4792	119.2	0.433028
119.3	0.4831	119.3	0.432643
119.4	0.4892	119.4	0.432258
119.5	0.4863	119.5	0.431873
119.6	0.4874	119.6	0.431489
119.7	0.4937	119.7	0.431104
119.8	0.4923	119.8	0.430721
119.9	0.4928	119.9	0.430338
120	0.492201	120	0.429955
120.1	0.4999	120.1	0.429572
120.2	0.5037	120.2	0.42919
120.3	0.5098	120.3	0.428808
120.4	0.5092	120.4	0.428427
120.5	0.5087	120.5	0.428046
120.6	0.5084	120.6	0.427665
120.7	0.5137	120.7	0.427285
120.8	0.5171	120.8	0.426905
120.9	0.5186	120.9	0.426525
121	0.5232	121	0.426146
121.1	0.5223	121.1	0.425767
121.2	0.5358	121.2	0.425389
121.3	0.5485	121.3	0.42501
121.4	0.5645	121.4	0.424633
121.5	0.576598	121.5	0.424255
121.6	0.5709	121.6	0.423878
121.7	0.565	121.7	0.423502
121.8	0.5588	121.8	0.423125
121.9	0.5475	121.9	0.422749
122	0.541401	122	0.422374
122.1	0.5435	122.1	0.421999
122.2	0.5293	122.2	0.421624
122.3	0.5183	122.3	0.421249
122.4	0.5191	122.4	0.420875
122.5	0.510001	122.5	0.420501
122.6	0.5	122.6	0.420128
122.7	0.4917	122.7	0.419755
122.8	0.4955	122.8	0.419382
122.9	0.4974	122.9	0.41901
123	0.491601	123	0.418638
123.1	0.4928	123.1	0.418266
123.2	0.4973	123.2	0.417895
123.3	0.5058	123.3	0.417524
123.4	0.5101	123.4	0.417154
123.5	0.514099	123.5	0.416783
123.6	0.5251	123.6	0.416414
123.7	0.5128	123.7	0.416044
123.8	0.5057	123.8	0.415675
123.9	0.4998	123.9	0.415306
124	0.491502	124	0.414938
124.1	0.4995	124.1	0.41457
124.2	0.5209	124.2	0.414202
124.3	0.5312	124.3	0.413835
124.4	0.5327	124.4	0.413468
124.5	0.542998	124.5	0.413101
124.6	0.5409	124.6	0.412735
124.7	0.5371	124.7	0.412369
124.8	0.5803	124.8	0.412003
124.9	0.577	124.9	0.411638
125	0.588798	125	0.411273
125.1	0.5805	125.1	0.410908
125.2	0.5966	125.2	0.410544
125.3	0.592	125.3	0.41018
125.4	0.5873	125.4	0.409817
125.5	0.578804	125.5	0.409454
125.6	0.5393	125.6	0.409091
125.7	0.5038	125.7	0.408729
125.8	0.46	125.8	0.408366
125.9	0.4095	125.9	0.408005
126	0.372301	126	0.407643
126.1	0.365	126.1	0.407282
126.2	0.3969	126.2	0.406921
126.3	0.3996	126.3	0.406561
126.4	0.4349	126.4	0.406201
126.5	0.513897	126.5	0.405841
126.6	0.5776	126.6	0.405482
126.7	0.6303	126.7	0.405123
126.8	0.61	126.8	0.404764
126.9	0.5691	126.9	0.404406
127	0.561596	127	0.404048
127.1	0.5617	127.1	0.403691
127.2	0.5124	127.2	0.403333
127.3	0.4899	127.3	0.402976
127.4	0.4838	127.4	0.40262
127.5	0.503302	127.5	0.402264
127.6	0.5274	127.6	0.401908
127.7	0.5726	127.7	0.401552
127.8	0.6087	127.8	0.401197
127.9	0.6089	127.9	0.400842
128	0.609098	128	0.400487
128.1	0.5853	128.1	0.400133
128.2	0.5713	128.2	0.399779
128.3	0.5565	128.3	0.399426
128.4	0.5282	128.4	0.399072
128.5	0.5066	128.5	0.39872
128.6	0.4651	128.6	0.398367
128.7	0.4366	128.7	0.398015
128.8	0.4435	128.8	0.397663
128.9	0.4492	128.9	0.397312
129	0.4799	129	0.39696
129.1	0.4988	129.1	0.396609
129.2	0.4954	129.2	0.396259
129.3	0.4996	129.3	0.395909
129.4	0.4914	129.4	0.395559
129.5	0.4991	129.5	0.395209
129.6	0.4954	129.6	0.39486
129.7	0.4946	129.7	0.394511
129.8	0.4952	129.8	0.394163
129.9	0.4865	129.9	0.393815
130	0.4778	130	0.393467
130.1	0.4927	130.1	0.393119
130.2	0.5025	130.2	0.392772
130.3	0.5102	130.3	0.392425
130.4	0.5128	130.4	0.392079
130.5	0.5093	130.5	0.391733
130.6	0.5042	130.6	0.391387
130.7	0.5033	130.7	0.391041
130.8	0.4981	130.8	0.390696
130.9	0.5068	130.9	0.390351
131	0.5048	131	0.390007
131.1	0.4999	131.1	0.389662
131.2	0.5011	131.2	0.389318
131.3	0.5045	131.3	0.388975
131.4	0.5011	131.4	0.388632
131.5	0.4892	131.5	0.388289
131.6	0.4863	131.6	0.387946
131.7	0.4865	131.7	0.387604
131.8	0.4869	131.8	0.387262
131.9	0.4939	131.9	0.38692
132	0.4912	132	0.386579
132.1	0.4872	132.1	0.386238
132.2	0.4841	132.2	0.385897
132.3	0.4864	132.3	0.385557
132.4	0.4832	132.4	0.385217
132.5	0.4812	132.5	0.384877
132.6	0.4769	132.6	0.384538
132.7	0.4689	132.7	0.384199
132.8	0.4654	132.8	0.38386
132.9	0.4635	132.9	0.383522
133	0.4597	133	0.383184
133.1	0.4575	133.1	0.382846
133.2	0.4545	133.2	0.382509
133.3	0.4618	133.3	0.382172
133.4	0.479	133.4	0.381835
133.5	0.4943	133.5	0.381498
133.6	0.5024	133.6	0.381162
133.7	0.5045	133.7	0.380826
133.8	0.5004	133.8	0.380491
133.9	0.5012	133.9	0.380156
134	0.5011	134	0.379821
134.1	0.5	134.1	0.379486
134.2	0.5004	134.2	0.379152
134.3	0.5031	134.3	0.378818
134.4	0.4985	134.4	0.378484
134.5	0.4962	134.5	0.378151
134.6	0.4961	134.6	0.377818
134.7	0.4921	134.7	0.377486
134.8	0.4919	134.8	0.377153
134.9	0.4888	134.9	0.376821
135	0.4949	135	0.376489
135.1	0.4962	135.1	0.376158
135.2	0.4918	135.2	0.375827
135.3	0.4932	135.3	0.375496
135.4	0.4908	135.4	0.375166
135.5	0.4869	135.5	0.374836
135.6	0.4882	135.6	0.374506
135.7	0.4858	135.7	0.374176
135.8	0.4811	135.8	0.373847
135.9	0.4794	135.9	0.373518
136	0.4776	136	0.37319
136.1	0.4766	136.1	0.372861
136.2	0.4768	136.2	0.372533
136.3	0.476	136.3	0.372206
136.4	0.4753	136.4	0.371878
136.5	0.47	136.5	0.371551
136.6	0.4673	136.6	0.371224
136.7	0.4699	136.7	0.370898
136.8	0.4675	136.8	0.370572
136.9	0.47	136.9	0.370246
137	0.4705	137	0.369921
137.1	0.4695	137.1	0.369595
137.2	0.4711	137.2	0.369271
137.3	0.4701	137.3	0.368946
137.4	0.47	137.4	0.368622
137.5	0.4697	137.5	0.368298
137.6	0.4728	137.6	0.367974
137.7	0.4718	137.7	0.367651
137.8	0.4697	137.8	0.367328
137.9	0.4627	137.9	0.367005
138	0.4573	138	0.366682
138.1	0.4497	138.1	0.36636
138.2	0.4396	138.2	0.366038
138.3	0.4399	138.3	0.365717
138.4	0.4441	138.4	0.365396
138.5	0.438	138.5	0.365075
138.6	0.4363	138.6	0.364754
138.7	0.4367	138.7	0.364434
138.8	0.4372	138.8	0.364114
138.9	0.4375	138.9	0.363794
139	0.4366	139	0.363475
139.1	0.4394	139.1	0.363156
139.2	0.4314	139.2	0.362837
139.3	0.4362	139.3	0.362518
139.4	0.438	139.4	0.3622
139.5	0.4375	139.5	0.361882
139.6	0.437	139.6	0.361565
139.7	0.4398	139.7	0.361247
139.8	0.4376	139.8	0.36093
139.9	0.4417	139.9	0.360613
140	0.4446	140	0.360297
140.1	0.4414	140.1	0.359981
140.2	0.4468	140.2	0.359665
140.3	0.4429	140.3	0.35935
140.4	0.4441	140.4	0.359034
140.5	0.4438	140.5	0.358719
140.6	0.4429	140.6	0.358405
140.7	0.4402	140.7	0.35809
140.8	0.442	140.8	0.357776
140.9	0.4386	140.9	0.357463
141	0.4374	141	0.357149
141.1	0.4393	141.1	0.356836
141.2	0.4395	141.2	0.356523
141.3	0.4352	141.3	0.35621
141.4	0.4393	141.4	0.355898
141.5	0.4433	141.5	0.355586
141.6	0.4438	141.6	0.355274
141.7	0.444	141.7	0.354963
141.8	0.4353	141.8	0.354652
141.9	0.4322	141.9	0.354341
142	0.4385	142	0.354031
142.1	0.4387	142.1	0.35372
142.2	0.4439	142.2	0.35341
142.3	0.4417	142.3	0.353101
142.4	0.4375	142.4	0.352791
142.5	0.4371	142.5	0.352482
142.6	0.4376	142.6	0.352173
142.7	0.4348	142.7	0.351865
142.8	0.4312	142.8	0.351557
142.9	0.4305	142.9	0.351249
143	0.438	143	0.350941
143.1	0.4368	143.1	0.350634
143.2	0.4317	143.2	0.350327
143.3	0.4324	143.3	0.35002
143.4	0.4383	143.4	0.349714
143.5	0.4382	143.5	0.349407
143.6	0.4403	143.6	0.349101
143.7	0.4449	143.7	0.348796
143.8	0.4499	143.8	0.34849
143.9	0.4537	143.9	0.348185
144	0.4593	144	0.347881
144.1	0.4586	144.1	0.347576
144.2	0.4617	144.2	0.347272
144.3	0.4593	144.3	0.346968
144.4	0.4546	144.4	0.346664
144.5	0.4529	144.5	0.346361
144.6	0.4533	144.6	0.346058
144.7	0.4552	144.7	0.345755
144.8	0.4559	144.8	0.345453
144.9	0.4585	144.9	0.345151
145	0.4468	145	0.344849
145.1	0.4474	145.1	0.344547
145.2	0.4424	145.2	0.344246
145.3	0.4402	145.3	0.343945
145.4	0.4378	145.4	0.343644
145.5	0.4413	145.5	0.343343
145.6	0.4397	145.6	0.343043
145.7	0.4392	145.7	0.342743
145.8	0.4371	145.8	0.342443
145.9	0.4373	145.9	0.342144
146	0.4422	146	0.341845
146.1	0.4378	146.1	0.341546
146.2	0.4386	146.2	0.341247
146.3	0.4384	146.3	0.340949
146.4	0.4318	146.4	0.340651
146.5	0.4332	146.5	0.340353
146.6	0.4319	146.6	0.340056
146.7	0.4373	146.7	0.339759
146.8	0.4415	146.8	0.339462
146.9	0.4432	146.9	0.339165
147	0.4417	147	0.338869
147.1	0.4441	147.1	0.338573
147.2	0.4433	147.2	0.338277
147.3	0.4393	147.3	0.337981
147.4	0.4434	147.4	0.337686
147.5	0.4393	147.5	0.337391
147.6	0.44	147.6	0.337097
147.7	0.4241	147.7	0.336802
147.8	0.43	147.8	0.336508
147.9	0.4284	147.9	0.336214
148	0.4263	148	0.335921
148.1	0.4198	148.1	0.335627
148.2	0.4204	148.2	0.335334
148.3	0.42	148.3	0.335041
148.4	0.4259	148.4	0.334749
148.5	0.4269	148.5	0.334457
148.6	0.4362	148.6	0.334165
148.7	0.4502	148.7	0.333873
148.8	0.451	148.8	0.333582
148.9	0.451	148.9	0.33329
149	0.4516	149	0.333
149.1	0.451	149.1	0.332709
149.2		149.2	0.332419
149.3		149.3	0.332129
149.4		149.4	0.331839
149.5		149.5	0.331549
149.6		149.6	0.33126
149.7		149.7	0.330971
149.8		149.8	0.330682
149.9		149.9	0.330394
150		150	0.330394
150.1		150.1	0.337626
150.2		150.2	0.344851
150.3		150.3	0.352066
150.4		150.4	0.359276
150.5		150.5	0.366478
150.6		150.6	0.373672
150.7		150.7	0.380859
150.8		150.8	0.388036
150.9		150.9	0.395207
151		151	0.402371
151.1		151.1	0.409527
151.2		151.2	0.416675
151.3		151.3	0.423814
151.4		151.4	0.430947
151.5		151.5	0.438072
151.6		151.6	0.445189
151.7	0.538777	151.7	0.452299
151.8	0.538777	151.8	0.459399
151.9	0.53881	151.9	0.466493
152	0.561575	152	0.473579
152.1	0.561575	152.1	0.480657
152.2	0.572368	152.2	0.487728
152.3	0.573451	152.3	0.494789
152.4	0.573451	152.4	0.501844
152.5	0.570843	152.5	0.508891
152.6	0.575435	152.6	0.51593
152.7	0.57993	152.7	0.522961
152.8	0.597126	152.8	0.529982
152.9	0.59852	152.9	0.536997
153	0.597412	153	0.544005
153.1	0.596707	153.1	0.551004
153.2	0.6033	153.2	0.557995
153.3	0.602591	153.3	0.564977
153.4	0.608786	153.4	0.571952
153.5	0.61538	153.5	0.57892
153.6	0.613673	153.6	0.585879
153.7	0.618567	153.7	0.59283
153.8	0.622463	153.8	0.599771
153.9	0.627758	153.9	0.606707
154	0.62555	154	0.613634
154.1	0.625744	154.1	0.620553
154.2	0.633639	154.2	0.627464
154.3	0.644934	154.3	0.634364
154.4	0.65283	154.4	0.641259
154.5	0.661624	154.5	0.648145
154.6	0.663917	154.6	0.655023
154.7	0.665611	154.7	0.661893
154.8	0.673206	154.8	0.668753
154.9	0.6783	154.9	0.675607
155	0.688898	155	0.682452
155.1	0.700496	155.1	0.689289
155.2	0.70459	155.2	0.696118
155.3	0.710686	155.3	0.702937
155.4	0.71248	155.4	0.709749
155.5	0.718076	155.5	0.716553
155.6	0.71927	155.6	0.723349
155.7	0.721064	155.7	0.730136
155.8	0.721658	155.8	0.736913
155.9	0.717449	155.9	0.743684
156	0.712143	156	0.750446
156.1	0.716339	156.1	0.7572
156.2	0.711231	156.2	0.763946
156.3	0.712727	156.3	0.770681
156.4	0.70742	156.4	0.77741
156.5	0.715815	156.5	0.78413
156.6	0.723313	156.6	0.790842
156.7	0.730607	156.7	0.797545
156.8	0.748608	156.8	0.804238
156.9	0.751905	156.9	0.810924
157	0.757101	157	0.817602
157.1	0.757498	157.1	0.824271
157.2	0.764294	157.2	0.830932
157.3	0.773692	157.3	0.837582
157.4	0.773589	157.4	0.844226
157.5	0.781186	157.5	0.850861
157.6	0.784783	157.6	0.857488
157.7	0.796382	157.7	0.864106
157.8	0.801579	157.8	0.870713
157.9	0.803775	157.9	0.877313
158	0.811174	158	0.883905
158.1	0.820473	158.1	0.890489
158.2	0.826572	158.2	0.897063
158.3	0.834471	158.3	0.903627
158.4	0.841369	158.4	0.910185
158.5	0.854068	158.5	0.916733
158.6	0.856465	158.6	0.923273
158.7	0.859663	158.7	0.929804
158.8	0.866261	158.8	0.936324
158.9	0.87136	158.9	0.942838
159	0.87806	159	0.949342
159.1	0.881158	159.1	0.955838
159.2	0.884356	159.2	0.962325
159.3	0.893461	159.3	0.968802
159.4	0.902765	159.4	0.975271
159.5	0.905568	159.5	0.981732
159.6	0.912572	159.6	0.988183
159.7	0.920474	159.7	0.994626
159.8	0.923177	159.8	1.00106
159.9	0.92255	159.9	1.00748
160	0.929949	160	1.0139
160.1	0.937783	160.1	1.02031
160.2	0.944386	160.2	1.0267
160.3	0.952289	160.3	1.03309
160.4	0.958993	160.4	1.03947
160.5	0.963395	160.5	1.04584
160.6	0.967149	160.6	1.05221
160.7	0.971748	160.7	1.05856
160.8	0.976748	160.8	1.0649
160.9	0.981448	160.9	1.07124
161	0.989748	161	1.07756
161.1	0.999249	161.1	1.08388
161.2	1.00745	161.2	1.09019
161.3	1.01625	161.3	1.09648
[truncated: 7,885 more rows]
