# Supplementary material for: Homo-BacPROTAC-induced degradation of ClpC1 as a strategy against drug-resistant mycobacteria
Source: Nat Commun. 2024 Mar 5;15:2005. doi: 10.1038/s41467-024-46218-7 (PMC10914731; doi:10.1038/s41467-024-46218-7)
Supplement: Supplementary file 4 — Source Data [file 41467_2024_46218_MOESM4_ESM.zip › SourceData/SuppFig7_Compound_24.xlsx]

## Sheet: 74127237_20211011x
Run 1; Ch 4; Fc 2-1 corr; Cy 22; 74127237; Conc 2.5 7.4 22.2 66.7 200 nM_X	Run 1; Ch 4; Fc 2-1 corr; Cy 22; 74127237; Conc 2.5 7.4 22.2 66.7 200 nM_Y	Run 1; Ch 4; Fc 2-1 corr; Cy 22; 74127237; Conc 2.5 7.4 22.2 66.7 200 nM; Fitted_X	Run 1; Ch 4; Fc 2-1 corr; Cy 22; 74127237; Conc 2.5 7.4 22.2 66.7 200 nM; Fitted_Y
-38.8	0.6398	-38.8	0
-38.7	0.488	-38.7	0
-38.6	0.2556	-38.6	0
-38.5	-0.0285	-38.5	0
-38.4	-0.1182	-38.4	0
-38.3	-0.1189	-38.3	0
-38.2	-0.0802	-38.2	0
-38.1	-0.2536	-38.1	0
-38	-0.1105	-38	0
-37.9	-0.1264	-37.9	0
-37.8	-0.0401	-37.8	0
-37.7	-0.137	-37.7	0
-37.6	-0.2189	-37.6	0
-37.5	-0.2528	-37.5	0
-37.4	-0.3089	-37.4	0
-37.3	-0.4699	-37.3	0
-37.2	-0.4035	-37.2	0
-37.1	-0.4685	-37.1	0
-37	-0.4638	-37	0
-36.9	-0.4398	-36.9	0
-36.8	-0.3002	-36.8	0
-36.7	-0.1086	-36.7	0
-36.6	0.2643	-36.6	0
-36.5	0.1427	-36.5	0
-36.4	0.2131	-36.4	0
-36.3	0.1473	-36.3	0
-36.2	0.1102	-36.2	0
-36.1	0.0138	-36.1	0
-36	-0.00999999	-36	0
-35.9	-0.000800009	-35.9	0
-35.8	0.0439	-35.8	0
-35.7	0.0631	-35.7	0
-35.6	0.0865	-35.6	0
-35.5	0.0905	-35.5	0
-35.4	0.0822	-35.4	0
-35.3	0.0558	-35.3	0
-35.2	0.067	-35.2	0
-35.1	0.0662	-35.1	0
-35	0.0541	-35	0
-34.9	0.0425	-34.9	0
-34.8	0.0439	-34.8	0
-34.7	0.0259	-34.7	0
-34.6	0.0316	-34.6	0
-34.5	0.0306	-34.5	0
-34.4	0.0271	-34.4	0
-34.3	0.0249	-34.3	0
-34.2	0.0209	-34.2	0
-34.1	0.0161	-34.1	0
-34	0.0161	-34	0
-33.9	0.0144	-33.9	0
-33.8	0.0204	-33.8	0
-33.7	0.0183	-33.7	0
-33.6	0.0272	-33.6	0
-33.5	0.0265	-33.5	0
-33.4	0.0186	-33.4	0
-33.3	0.0185	-33.3	0
-33.2	0.011	-33.2	0
-33.1	0.0113	-33.1	0
-33	0.00990001	-33	0
-32.9	0.0201	-32.9	0
-32.8	0.0178	-32.8	0
-32.7	0.0175	-32.7	0
-32.6	0.0172	-32.6	0
-32.5	0.0186	-32.5	0
-32.4	0.0135	-32.4	0
-32.3	0.0111	-32.3	0
-32.2	0.012	-32.2	0
-32.1	0.0125	-32.1	0
-32	0.0105	-32	0
-31.9	0.0108	-31.9	0
-31.8	0.0102	-31.8	0
-31.7	0.0088	-31.7	0
-31.6	0.0135	-31.6	0
-31.5	0.0133	-31.5	0
-31.4	0.0095	-31.4	0
-31.3	0.0108	-31.3	0
-31.2	0.0163	-31.2	0
-31.1	0.0174	-31.1	0
-31	0.0169	-31	0
-30.9	0.0172	-30.9	0
-30.8	0.0146	-30.8	0
-30.7	0.0127	-30.7	0
-30.6	0.0093	-30.6	0
-30.5	0.011	-30.5	0
-30.4	0.014	-30.4	0
-30.3	0.0174	-30.3	0
-30.2	0.0172	-30.2	0
-30.1	0.0182	-30.1	0
-30	0.0158	-30	0
-29.9	0.0177	-29.9	0
-29.8	0.0225	-29.8	0
-29.7	0.0236	-29.7	0
-29.6	0.0245	-29.6	0
-29.5	0.0264	-29.5	0
-29.4	0.0274	-29.4	0
-29.3	0.0256	-29.3	0
-29.2	0.027	-29.2	0
-29.1	0.0221	-29.1	0
-29	0.02	-29	0
-28.9	0.0176	-28.9	0
-28.8	0.0198	-28.8	0
-28.7	0.016	-28.7	0
-28.6	0.0149	-28.6	0
-28.5	0.0183	-28.5	0
-28.4	0.019	-28.4	0
-28.3	0.0142	-28.3	0
-28.2	0.0141	-28.2	0
-28.1	0.0112	-28.1	0
-28	0.0127	-28	0
-27.9	0.0112	-27.9	0
-27.8	0.0083	-27.8	0
-27.7	-0.0011	-27.7	0
-27.6	-0.0049	-27.6	0
-27.5	-0.0028	-27.5	0
-27.4	-0.0029	-27.4	0
-27.3	-0.0048	-27.3	0
-27.2	-0.0074	-27.2	0
-27.1	-0.0101	-27.1	0
-27	-0.0065	-27	0
-26.9	-0.0056	-26.9	0
-26.8	-0.0095	-26.8	0
-26.7	-0.009	-26.7	0
-26.6	-0.0101	-26.6	0
-26.5	-0.0127	-26.5	0
-26.4	-0.0171	-26.4	0
-26.3	-0.0133	-26.3	0
-26.2	-0.0123	-26.2	0
-26.1	-0.0173	-26.1	0
-26	-0.0247	-26	0
-25.9	-0.0286	-25.9	0
-25.8	-0.0316	-25.8	0
-25.7	-0.033	-25.7	0
-25.6	-0.0331	-25.6	0
-25.5	-0.0358	-25.5	0
-25.4	-0.0342	-25.4	0
-25.3	-0.0318	-25.3	0
-25.2	-0.0329	-25.2	0
-25.1	-0.0322	-25.1	0
-25	-0.0295	-25	0
-24.9	-0.0301	-24.9	0
-24.8	-0.0198	-24.8	0
-24.7	-0.0169	-24.7	0
-24.6	-0.0159	-24.6	0
-24.5	-0.0198	-24.5	0
-24.4	-0.0216	-24.4	0
-24.3	-0.0227	-24.3	0
-24.2	-0.0239	-24.2	0
-24.1	-0.0184	-24.1	0
-24	-0.0198	-24	0
-23.9	-0.0164	-23.9	0
-23.8	-0.0193	-23.8	0
-23.7	-0.0221	-23.7	0
-23.6	-0.0228	-23.6	0
-23.5	-0.0258	-23.5	0
-23.4	-0.0267	-23.4	0
-23.3	-0.0266	-23.3	0
-23.2	-0.0313	-23.2	0
-23.1	-0.0301	-23.1	0
-23	-0.0283	-23	0
-22.9	-0.0236	-22.9	0
-22.8	-0.0204	-22.8	0
-22.7	-0.017	-22.7	0
-22.6	-0.0141	-22.6	0
-22.5	-0.0158	-22.5	0
-22.4	-0.0159	-22.4	0
-22.3	-0.0159	-22.3	0
-22.2	-0.0117	-22.2	0
-22.1	-0.0136	-22.1	0
-22	-0.0147	-22	0
-21.9	-0.0146	-21.9	0
-21.8	-0.0127	-21.8	0
-21.7	-0.007	-21.7	0
-21.6	-0.0046	-21.6	0
-21.5	-0.0045	-21.5	0
-21.4	-0.0021	-21.4	0
-21.3	-0.002	-21.3	0
-21.2	-0.0006	-21.2	0
-21.1	0.0026	-21.1	0
-21	0.008	-21	0
-20.9	0.0093	-20.9	0
-20.8	0.0332	-20.8	0
-20.7	0.0378	-20.7	0
-20.6	0.035	-20.6	0
-20.5	0.0393	-20.5	0
-20.4	0.0341	-20.4	0
-20.3	0.0298	-20.3	0
-20.2	0.0237	-20.2	0
-20.1	0.0203	-20.1	0
-20	0.0251	-20	0
-19.9	0.0271	-19.9	0
-19.8	0.0396	-19.8	0
-19.7	0.0368	-19.7	0
-19.6	0.0384	-19.6	0
-19.5	0.0341	-19.5	0
-19.4	0.0237	-19.4	0
-19.3	0.0183	-19.3	0
-19.2	0.006	-19.2	0
-19.1	-0.0032	-19.1	0
-19	-0.0128	-19	0
-18.9	-0.0144	-18.9	0
-18.8	-0.015	-18.8	0
-18.7	-0.0167	-18.7	0
-18.6	-0.02	-18.6	0
-18.5	-0.0234	-18.5	0
-18.4	-0.0198	-18.4	0
-18.3	-0.0203	-18.3	0
-18.2	-0.0229	-18.2	0
-18.1	-0.0353	-18.1	0
-18	-0.0472	-18	0
-17.9	-0.0426999	-17.9	0
-17.8	-0.0474001	-17.8	0
-17.7	-0.0381	-17.7	0
-17.6	-0.0243002	-17.6	0
-17.5	-0.0243002	-17.5	0
-17.4	-0.0109002	-17.4	0
-17.3	-0.0117	-17.3	0
-17.2	-0.033	-17.2	0
-17.1	-0.0368999	-17.1	0
-17	-0.0224	-17	0
-16.9	-0.00839984	-16.9	0
-16.8	-0.00579983	-16.8	0
-16.7	-0.000299998	-16.7	0
-16.6	0.0126	-16.6	0
-16.5	0.024	-16.5	0
-16.4	0.00190002	-16.4	0
-16.3	-0.0178999	-16.3	0
-16.2	-0.0148	-16.2	0
-16.1	-0.00509988	-16.1	0
-16	0.00610023	-16	0
-15.9	0.00630026	-15.9	0
-15.8	0.0208002	-15.8	0
-15.7	0.0362	-15.7	0
-15.6	0.0658	-15.6	0
-15.5	0.0739	-15.5	0
-15.4	0.0718	-15.4	0
-15.3	0.0301	-15.3	0
-15.2	0.0533	-15.2	0
-15.1	0.039	-15.1	0
-15	-0.000600001	-15	0
-14.9	-0.025	-14.9	0
-14.8	-0.0103	-14.8	0
-14.7	0.0035	-14.7	0
-14.6	0.0298	-14.6	0
-14.5	0.0514	-14.5	0
-14.4	0.0926	-14.4	0
-14.3	0.1057	-14.3	0
-14.2	0.1056	-14.2	0
-14.1	0.09	-14.1	0
-14	0.0698	-14	0
-13.9	0.0437	-13.9	0
-13.8	0.0225	-13.8	0
-13.7	0.0215	-13.7	0
-13.6	0.0267	-13.6	0
-13.5	0.0314	-13.5	0
-13.4	0.0316	-13.4	0
-13.3	0.0119	-13.3	0
-13.2	0.0051	-13.2	0
-13.1	0.0034	-13.1	0
-13	0.009	-13	0
-12.9	-0.000199998	-12.9	0
-12.8	-0.0059	-12.8	0
-12.7	0.0139	-12.7	0
-12.6	0.0377	-12.6	0
-12.5	0.0349	-12.5	0
-12.4	0.0254	-12.4	0
-12.3	0.00970014	-12.3	0
-12.2	0.0041	-12.2	0
-12.1	-0.00839998	-12.1	0
-12	-0.00950004	-12	0
-11.9	-0.0143	-11.9	0
-11.8	-0.0122	-11.8	0
-11.7	-0.0078	-11.7	0
-11.6	-0.0033001	-11.6	0
-11.5	-0.0112999	-11.5	0
-11.4	-0.0136	-11.4	0
-11.3	-0.0190999	-11.3	0
-11.2	-0.0214	-11.2	0
-11.1	-0.0242	-11.1	0
-11	-0.0271	-11	0
-10.9	-0.0244	-10.9	0
-10.8	-0.0254	-10.8	0
-10.7	-0.0301	-10.7	0
-10.6	-0.0292999	-10.6	0
-10.5	-0.0324	-10.5	0
-10.4	-0.0298001	-10.4	0
-10.3	-0.0324	-10.3	0
-10.2	-0.0272	-10.2	0
-10.1	-0.0197	-10.1	0
-10	-0.0135	-10	0
-9.9	-0.0158	-9.9	0
-9.8	-0.0117	-9.8	0
-9.7	-0.0103	-9.7	0
-9.6	-0.0084	-9.6	0
-9.5	-0.008	-9.5	0
-9.4	-0.0037	-9.4	0
-9.3	-0.0078	-9.3	0
-9.2	-0.0084	-9.2	0
-9.1	-0.00120018	-9.1	0
-9	0.00159995	-9	0
-8.9	-0.000999945	-8.9	0
-8.8	0.00779986	-8.8	0
-8.7	0.0049	-8.7	0
-8.6	0.0027	-8.6	0
-8.5	-0.0012	-8.5	0
-8.4	-0.0001	-8.4	0
-8.3	0.0035	-8.3	0
-8.2	0.0031	-8.2	0
-8.1	-0.0006	-8.1	0
-8	0.0046	-8	0
-7.9	0.0039	-7.9	0
-7.8	-0.0027	-7.8	0
-7.7	-0.0016	-7.7	0
-7.6	-0.0017	-7.6	0
-7.5	0.0023	-7.5	0
-7.4	-0.0021	-7.4	0
-7.3	0.000499941	-7.3	0
-7.2	-0.0014	-7.2	0
-7.1	0.0009	-7.1	0
-7	-0.000299945	-7	0
-6.9	0.0047	-6.9	0
-6.8	0.0031	-6.8	0
-6.7	0.0041	-6.7	0
-6.6	0.0038	-6.6	0
-6.5	0.0046	-6.5	0
-6.4	-0.0054	-6.4	0
-6.3	-0.0043	-6.3	0
-6.2	-0.0025	-6.2	0
-6.1	-0.0042	-6.1	0
-6	-0.0029	-6	0
-5.9	-0.0084	-5.9	0
-5.8	-0.0056	-5.8	0
-5.7	-0.008	-5.7	0
-5.6	-0.0081	-5.6	0
-5.5	-0.0098	-5.5	0
-5.4	-0.0065	-5.4	0
-5.3	-0.00500011	-5.3	0
-5.2	-0.0025	-5.2	0
-5.1	-0.00429992	-5.1	0
-5	-0.0047	-5	0
-4.9	-0.0027	-4.9	0
-4.8	0.0021	-4.8	0
-4.7	0.0043	-4.7	0
-4.6	0.004	-4.6	0
-4.5	0.0054	-4.5	0
-4.4	0.0014	-4.4	0
-4.3	0.0004	-4.3	0
-4.2	0.0008	-4.2	0
-4.1	0.0008	-4.1	0
-4	0.0024	-4	0
-3.9	0.0041	-3.9	0
-3.8	0.0048	-3.8	0
-3.7	0.0045	-3.7	0
-3.6	0.0034	-3.6	0
-3.5	-0.0017	-3.5	0
-3.4	0.0009	-3.4	0
-3.3	-0.0022	-3.3	0
-3.2	0.0011	-3.2	0
-3.1	0.00989995	-3.1	0
-3	0.0166	-3	0
-2.9	0.0138	-2.9	0
-2.8	0.0181	-2.8	0
-2.7	0.0169	-2.7	0
-2.6	0.0181	-2.6	0
-2.5	0.0172	-2.5	0
-2.4	0.0171	-2.4	0
-2.3	0.0175	-2.3	0
-2.2	0.0188	-2.2	0
-2.1	0.011	-2.1	0
-2	0.0063	-2	0
-1.9	0.0106	-1.9	0
-1.8	0.0161	-1.8	0
-1.7	0.0225	-1.7	0
-1.6	0.0222	-1.6	0
-1.5	0.0213	-1.5	0
-1.4	0.0272	-1.4	0
-1.3	0.0272	-1.3	0
-1.2	0.0261	-1.2	0
-1.1	0.0213	-1.1	0
-1	0.0213	-1	0
-0.900002	0.026	-0.900002	0
-0.800003	0.0261	-0.800003	0
-0.700001		-0.700001	0
-0.600002		-0.600002	0
-0.5		-0.5	0
-0.400002		-0.400002	0
-0.300003		-0.300003	0
-0.200001		-0.200001	0
-0.100002		-0.100002	0
0		0	0
0.0999985		0.0999985	0
0.199997		0.199997	0.00278433
0.299999		0.299999	0.00556592
0.399998		0.399998	0.00834455
0.5		0.5	0.0111204
0.599998		0.599998	0.0138934
0.699997		0.699997	0.0166635
0.799999		0.799999	0.0194308
0.899998		0.899998	0.0221952
1		1	0.0249568
1.1		1.1	0.0277155
1.2		1.2	0.0304714
1.3		1.3	0.0332245
1.4		1.4	0.0359747
1.5		1.5	0.0387221
1.6		1.6	0.0414666
1.7		1.7	0.0442082
1.8	0.0689474	1.8	0.0469471
1.9	0.066037	1.9	0.0496831
2	-0.00919041	2	0.0524163
2.1	-0.017713	2.1	0.0551465
2.2	-0.0178235	2.2	0.057874
2.3	-0.0371961	2.3	0.0605987
2.4	-0.0538072	2.4	0.0633204
2.5	-0.064888	2.5	0.0660394
2.6	-0.0829811	2.6	0.0687555
2.7	-0.0734713	2.7	0.0714687
2.8	-0.0720612	2.8	0.0741792
2.9	-0.0717537	2.9	0.0768868
3	-0.0623425	3	0.0795917
3.1	-0.0584336	3.1	0.0822935
3.2	-0.0676246	3.2	0.0849926
3.3	-0.0904664	3.3	0.0876889
3.4	-0.0891592	3.4	0.0903823
3.5	-0.0894512	3.5	0.093073
3.6	-0.0798434	3.6	0.0957608
3.7	-0.0947795	3.7	0.0984457
3.8	-0.10793	3.8	0.101128
3.9	-0.111123	3.9	0.103807
4	-0.118854	4	0.106484
4.1	-0.129108	4.1	0.109157
4.2	-0.145801	4.2	0.111828
4.3	-0.153095	4.3	0.114496
4.4	-0.152188	4.4	0.117161
4.5	-0.153881	4.5	0.119823
4.6	-0.157674	4.6	0.122483
4.7	-0.156767	4.7	0.12514
4.8	-0.15786	4.8	0.127794
4.9	-0.163653	4.9	0.130444
5	-0.166245	5	0.133093
5.1	-0.178638	5.1	0.135738
5.2	-0.175831	5.2	0.138381
5.3	-0.182524	5.3	0.14102
5.4	-0.178317	5.4	0.143657
5.5	-0.17441	5.5	0.146292
5.6	-0.176203	5.6	0.148923
5.7	-0.189697	5.7	0.151551
5.8	-0.18649	5.8	0.154177
5.9	-0.174585	5.9	0.1568
6	-0.182177	6	0.15942
6.1	-0.179468	6.1	0.162037
6.2	-0.17406	6.2	0.164651
6.3	-0.173152	6.3	0.167263
6.4	-0.171143	6.4	0.169872
6.5	-0.167934	6.5	0.172478
6.6	-0.165433	6.6	0.175081
6.7	-0.164826	6.7	0.177681
6.8	-0.165719	6.8	0.180279
6.9	-0.167913	6.9	0.182874
7	-0.166106	7	0.185466
7.1	-0.1727	7.1	0.188055
7.2	-0.173193	7.2	0.190641
7.3	-0.178787	7.3	0.193224
7.4	-0.17698	7.4	0.195805
7.5	-0.174073	7.5	0.198383
7.6	-0.174247	7.6	0.200958
7.7	-0.174941	7.7	0.20353
7.8	-0.169933	7.8	0.2061
7.9	-0.174226	7.9	0.208667
8	-0.17522	8	0.211231
8.1	-0.175413	8.1	0.213792
8.2	-0.171706	8.2	0.21635
8.3	-0.173099	8.3	0.218905
8.4	-0.164291	8.4	0.221458
8.5	-0.164884	8.5	0.224008
8.6	-0.162577	8.6	0.226555
8.7	-0.16227	8.7	0.229099
8.8	-0.159764	8.8	0.231641
8.9	-0.156057	8.9	0.23418
9	-0.15295	9	0.236716
9.1	-0.149643	9.1	0.239249
9.2	-0.150036	9.2	0.241779
9.3	-0.147529	9.3	0.244307
9.4	-0.147222	9.4	0.246832
9.5	-0.148416	9.5	0.249354
9.6	-0.14431	9.6	0.251873
9.7	-0.146203	9.7	0.254389
9.8	-0.144398	9.8	0.256903
9.9	-0.139392	9.9	0.259414
10	-0.132185	10	0.261922
10.1	-0.127879	10.1	0.264427
10.2	-0.127473	10.2	0.26693
10.3	-0.117567	10.3	0.26943
10.4	-0.114862	10.4	0.271927
10.5	-0.118357	10.5	0.274421
10.6	-0.116851	10.6	0.276912
10.7	-0.110045	10.7	0.279401
10.8	-0.101439	10.8	0.281887
10.9	-0.0934334	10.9	0.28437
11	-0.0865275	11	0.28685
11.1	-0.0861233	11.1	0.289328
11.2	-0.084618	11.2	0.291802
11.3	-0.0781132	11.3	0.294274
11.4	-0.072608	11.4	0.296744
11.5	-0.064503	11.5	0.29921
11.6	-0.056998	11.6	0.301674
11.7	-0.0440921	11.7	0.304135
11.8	-0.0401871	11.8	0.306593
11.9	-0.0369828	11.9	0.309048
12	-0.0363327	12	0.311501
12.1	-0.0349292	12.1	0.313951
12.2	-0.0318259	12.2	0.316398
12.3	-0.0275229	12.3	0.318842
12.4	-0.0245197	12.4	0.321284
12.5	-0.0189165	12.5	0.323723
12.6	-0.00851307	12.6	0.326159
12.7	-0.00361022	12.7	0.328592
12.8	-0.00420757	12.8	0.331023
12.9	0.00329505	12.9	0.333451
13	0.0123983	13	0.335876
13.1	0.0152009	13.1	0.338298
13.2	0.0179033	13.2	0.340717
13.3	0.0201057	13.3	0.343134
13.4	0.0188078	13.4	0.345548
13.5	0.0156091	13.5	0.34796
13.6	0.0122103	13.6	0.350368
13.7	0.0174119	13.7	0.352774
13.8	0.027014	13.8	0.355177
13.9	0.0300163	13.9	0.357577
14	0.0364178	14	0.359975
14.1	0.0375192	14.1	0.36237
14.2	0.0351201	14.2	0.364762
14.3	0.0365208	14.3	0.367151
14.4	0.0314224	14.4	0.369538
14.5	0.0320232	14.5	0.371922
14.6	0.0285237	14.6	0.374303
14.7	0.0312244	14.7	0.376681
14.8	0.0354248	14.8	0.379057
14.9	0.0410248	14.9	0.38143
15	0.0506254	15	0.3838
15.1	0.0533258	15.1	0.386168
15.2	0.058026	15.2	0.388532
15.3	0.0572253	15.3	0.390894
15.4	0.0617253	15.4	0.393254
15.5	0.0685254	15.5	0.39561
15.6	0.0697245	15.6	0.397964
15.7	0.0767242	15.7	0.400315
15.8	0.0795239	15.8	0.402663
15.9	0.0811234	15.9	0.405009
16	0.0893227	16	0.407352
16.1	0.0974222	16.1	0.409692
16.2	0.102321	16.2	0.41203
16.3	0.10142	16.3	0.414364
16.4	0.104519	16.4	0.416696
16.5	0.106017	16.5	0.419026
16.6	0.106816	16.6	0.421352
16.7	0.105314	16.7	0.423676
16.8	0.105713	16.8	0.425998
16.9	0.115811	16.9	0.428316
17	0.116709	17	0.430632
17.1	0.117108	17.1	0.432945
17.2	0.125907	17.2	0.435255
17.3	0.130306	17.3	0.437563
17.4	0.134205	17.4	0.439868
17.5	0.132603	17.5	0.44217
17.6	0.136301	17.6	0.444469
17.7	0.1446	17.7	0.446766
17.8	0.148398	17.8	0.44906
17.9	0.156196	17.9	0.451352
18	0.164694	18	0.453641
18.1	0.162392	18.1	0.455927
18.2	0.16439	18.2	0.45821
18.3	0.167988	18.3	0.460491
18.4	0.168585	18.4	0.462768
18.5	0.179085	18.5	0.465044
18.6	0.171676	18.6	0.467316
18.7	0.168585	18.7	0.469586
18.8	0.16625	18.8	0.471853
18.9	0.166055	18.9	0.474118
19	0.166069	19	0.47638
19.1	0.16625	19.1	0.478639
19.2		19.2	0.480895
19.3		19.3	0.483149
19.4		19.4	0.4854
19.5		19.5	0.487648
19.6		19.6	0.489894
19.7		19.7	0.492137
19.8		19.8	0.494377
19.9		19.9	0.496615
20		20	0.496615
20.1		20.1	0.496109
20.2		20.2	0.495605
20.3		20.3	0.4951
20.4		20.4	0.494597
20.5		20.5	0.494094
20.6		20.6	0.493591
20.7		20.7	0.493089
20.8		20.8	0.492587
20.9		20.9	0.492086
21		21	0.491586
21.1		21.1	0.491086
21.2		21.2	0.490587
21.3		21.3	0.490088
21.4		21.4	0.48959
21.5		21.5	0.489092
21.6		21.6	0.488595
21.7	-0.0445	21.7	0.488099
21.8	-0.0445	21.8	0.487603
21.9	-0.0179	21.9	0.487107
22	-0.00900003	22	0.486612
22.1	0.032	22.1	0.486118
22.2	0.043	22.2	0.485624
22.3	0.0451	22.3	0.485131
22.4	0.043	22.4	0.484638
22.5	0.0505	22.5	0.484146
22.6	0.032	22.6	0.483654
22.7	0.0260001	22.7	0.483163
22.8	0.035	22.8	0.482672
22.9	0.0204	22.9	0.482182
23	0.0348	23	0.481693
23.1	0.0602	23.1	0.481204
23.2	0.0586	23.2	0.480715
23.3	0.0567	23.3	0.480227
23.4	0.0571	23.4	0.47974
23.5	0.0848	23.5	0.479253
23.6	0.0938	23.6	0.478767
23.7	0.113099	23.7	0.478281
23.8	0.1022	23.8	0.477796
23.9	0.115299	23.9	0.477311
24	0.1396	24	0.476827
24.1	0.1367	24.1	0.476343
24.2	0.1432	24.2	0.47586
24.3	0.1468	24.3	0.475377
24.4	0.1364	24.4	0.474895
24.5	0.1307	24.5	0.474414
24.6	0.138	24.6	0.473933
24.7	0.1447	24.7	0.473452
24.8	0.1551	24.8	0.472972
24.9	0.1721	24.9	0.472493
25	0.1708	25	0.472014
25.1	0.1783	25.1	0.471535
25.2	0.199	25.2	0.471057
25.3	0.211799	25.3	0.47058
25.4	0.2107	25.4	0.470103
25.5	0.2214	25.5	0.469627
25.6	0.2273	25.6	0.469151
25.7	0.2316	25.7	0.468676
25.8	0.2376	25.8	0.468201
25.9	0.2448	25.9	0.467727
26	0.242	26	0.467253
26.1	0.2473	26.1	0.46678
26.2	0.2485	26.2	0.466307
26.3	0.2451	26.3	0.465835
26.4	0.2352	26.4	0.465363
26.5	0.2367	26.5	0.464892
26.6	0.2481	26.6	0.464421
26.7	0.2665	26.7	0.463951
26.8	0.2716	26.8	0.463482
26.9	0.2643	26.9	0.463012
27	0.2655	27	0.462544
27.1	0.2668	27.1	0.462076
27.2	0.2668	27.2	0.461608
27.3	0.2668	27.3	0.461141
27.4	0.2695	27.4	0.460674
27.5	0.2686	27.5	0.460208
27.6	0.2813	27.6	0.459743
27.7	0.2786	27.7	0.459278
27.8	0.284699	27.8	0.458813
27.9	0.289	27.9	0.458349
28	0.2952	28	0.457886
28.1	0.2944	28.1	0.457423
28.2	0.3033	28.2	0.45696
28.3	0.3049	28.3	0.456498
28.4	0.3054	28.4	0.456037
28.5	0.306	28.5	0.455575
28.6	0.3046	28.6	0.455115
28.7	0.3038	28.7	0.454655
28.8	0.3042	28.8	0.454195
28.9	0.3037	28.9	0.453736
29	0.3046	29	0.453278
29.1	0.305	29.1	0.45282
29.2	0.2945	29.2	0.452362
29.3	0.2952	29.3	0.451905
29.4	0.2817	29.4	0.451449
29.5	0.2896	29.5	0.450993
29.6	0.2929	29.6	0.450537
29.7	0.2798	29.7	0.450082
29.8	0.2815	29.8	0.449628
29.9	0.3252	29.9	0.449173
30	0.2083	30	0.44872
30.1	0.2043	30.1	0.448267
30.2	0.2817	30.2	0.447814
30.3	0.328192	30.3	0.447362
30.4	0.3556	30.4	0.44691
30.5	0.3156	30.5	0.446459
30.6	0.2826	30.6	0.446009
30.7	0.2368	30.7	0.445559
30.8	0.3616	30.8	0.445109
30.9	0.3013	30.9	0.44466
31	0.3779	31	0.444211
31.1	0.3537	31.1	0.443763
31.2	0.383	31.2	0.443315
31.3	0.3511	31.3	0.442868
31.4	0.3543	31.4	0.442421
31.5	0.39	31.5	0.441975
31.6	0.3881	31.6	0.441529
31.7	0.3769	31.7	0.441084
31.8	0.3772	31.8	0.440639
31.9	0.3736	31.9	0.440194
32	0.3662	32	0.439751
32.1	0.3861	32.1	0.439307
32.2	0.3986	32.2	0.438864
32.3	0.1862	32.3	0.438422
32.4	0.2324	32.4	0.43798
32.5	0.3217	32.5	0.437538
32.6	0.334	32.6	0.437097
32.7	0.5753	32.7	0.436657
32.8	0.604	32.8	0.436217
32.9	1.2148	32.9	0.435777
33	0.9406	33	0.435338
33.1	0.4544	33.1	0.4349
33.2	0.2509	33.2	0.434461
33.3	-0.2711	33.3	0.434024
33.4	-0.3585	33.4	0.433587
33.5	-0.1478	33.5	0.43315
33.6	-0.1473	33.6	0.432714
33.7	0.0198	33.7	0.432278
33.8	0.2793	33.8	0.431842
33.9	0.2324	33.9	0.431408
34	0.2005	34	0.430973
34.1	0.2569	34.1	0.430539
34.2	0.1898	34.2	0.430106
34.3	0.2039	34.3	0.429673
34.4	0.2254	34.4	0.42924
34.5	0.2326	34.5	0.428808
34.6	0.2396	34.6	0.428377
34.7	0.2315	34.7	0.427945
34.8	0.2599	34.8	0.427515
34.9	0.2818	34.9	0.427085
35	0.2866	35	0.426655
35.1	0.2974	35.1	0.426226
35.2	0.3086	35.2	0.425797
35.3	0.3223	35.3	0.425368
35.4	0.3216	35.4	0.424941
35.5	0.3205	35.5	0.424513
35.6	0.3209	35.6	0.424086
35.7	0.3262	35.7	0.42366
35.8	0.3223	35.8	0.423234
35.9	0.3203	35.9	0.422808
36	0.3223	36	0.422383
36.1	0.3264	36.1	0.421958
36.2	0.3271	36.2	0.421534
36.3	0.3341	36.3	0.42111
36.4	0.3343	36.4	0.420687
36.5	0.3349	36.5	0.420264
36.6	0.3349	36.6	0.419842
36.7	0.3374	36.7	0.41942
36.8	0.3352	36.8	0.418998
36.9	0.3362	36.9	0.418577
37	0.3367	37	0.418156
37.1	0.3365	37.1	0.417736
37.2	0.3412	37.2	0.417317
37.3	0.35	37.3	0.416897
37.4	0.3499	37.4	0.416479
37.5	0.3494	37.5	0.41606
37.6	0.3504	37.6	0.415642
37.7	0.345	37.7	0.415225
37.8	0.3412	37.8	0.414808
37.9	0.3432	37.9	0.414391
38	0.3404	38	0.413975
38.1	0.3413	38.1	0.41356
38.2	0.3427	38.2	0.413144
38.3	0.3467	38.3	0.41273
38.4	0.3485	38.4	0.412315
38.5	0.351	38.5	0.411901
38.6	0.3536	38.6	0.411488
38.7	0.3518	38.7	0.411075
38.8	0.3529	38.8	0.410662
38.9	0.3576	38.9	0.41025
39	0.3594	39	0.409838
39.1	0.3559	39.1	0.409427
39.2	0.3514	39.2	0.409016
39.3	0.3541	39.3	0.408606
39.4	0.3559	39.4	0.408196
39.5	0.3575	39.5	0.407787
39.6	0.3576	39.6	0.407378
39.7	0.3582	39.7	0.406969
39.8	0.3609	39.8	0.406561
39.9	0.359	39.9	0.406153
40	0.3578	40	0.405746
40.1	0.362	40.1	0.405339
40.2	0.3638	40.2	0.404933
40.3	0.3648	40.3	0.404527
40.4	0.3622	40.4	0.404121
40.5	0.3581	40.5	0.403716
40.6	0.3626	40.6	0.403311
40.7	0.3659	40.7	0.402907
40.8	0.3678	40.8	0.402503
40.9	0.3709	40.9	0.4021
41	0.3713	41	0.401697
41.1	0.3731	41.1	0.401294
41.2	0.3662	41.2	0.400892
41.3	0.3647	41.3	0.40049
41.4	0.3627	41.4	0.400089
41.5	0.3587	41.5	0.399688
41.6	0.3661	41.6	0.399288
41.7	0.3671	41.7	0.398888
41.8	0.3699	41.8	0.398488
41.9	0.367	41.9	0.398089
42	0.3637	42	0.39769
42.1	0.363	42.1	0.397292
42.2	0.3651	42.2	0.396894
42.3	0.3638	42.3	0.396497
42.4	0.3622	42.4	0.3961
42.5	0.3652	42.5	0.395703
42.6	0.3667	42.6	0.395307
42.7	0.3633	42.7	0.394912
42.8	0.3608	42.8	0.394516
42.9	0.359	42.9	0.394121
43	0.3591	43	0.393727
43.1	0.3603	43.1	0.393333
43.2	0.3623	43.2	0.392939
43.3	0.3636	43.3	0.392546
43.4	0.3591	43.4	0.392153
43.5	0.3584	43.5	0.391761
43.6	0.359	43.6	0.391369
43.7	0.3576	43.7	0.390977
43.8	0.3606	43.8	0.390586
43.9	0.3658	43.9	0.390195
44	0.3688	44	0.389805
44.1	0.3725	44.1	0.389415
44.2	0.3701	44.2	0.389026
44.3	0.3678	44.3	0.388637
44.4	0.3681	44.4	0.388248
44.5	0.3643	44.5	0.38786
44.6	0.3619	44.6	0.387472
44.7	0.3581	44.7	0.387085
44.8	0.3594	44.8	0.386698
44.9	0.3576	44.9	0.386311
45	0.3574	45	0.385925
45.1	0.3624	45.1	0.385539
45.2	0.366	45.2	0.385154
45.3	0.3672	45.3	0.384769
45.4	0.3645	45.4	0.384384
45.5	0.3653	45.5	0.384
45.6	0.3644	45.6	0.383616
45.7	0.3633	45.7	0.383233
45.8	0.3515	45.8	0.38285
45.9	0.3503	45.9	0.382468
46	0.3493	46	0.382086
46.1	0.3393	46.1	0.381704
46.2	0.3314	46.2	0.381323
46.3	0.3345	46.3	0.380942
46.4	0.3421	46.4	0.380561
46.5	0.3485	46.5	0.380181
46.6	0.3505	46.6	0.379802
46.7	0.3562	46.7	0.379422
46.8	0.3691	46.8	0.379044
46.9	0.361	46.9	0.378665
47	0.3619	47	0.378287
47.1	0.3582	47.1	0.377909
47.2	0.3541	47.2	0.377532
47.3	0.3436	47.3	0.377155
47.4	0.3374	47.4	0.376779
47.5	0.3327	47.5	0.376403
47.6	0.3397	47.6	0.376027
47.7	0.3471	47.7	0.375652
47.8	0.3551	47.8	0.375277
47.9	0.3629	47.9	0.374902
48	0.361	48	0.374528
48.1	0.3577	48.1	0.374155
48.2	0.3642	48.2	0.373781
48.3	0.3716	48.3	0.373408
48.4	0.3705	48.4	0.373036
48.5	0.3695	48.5	0.372664
48.6	0.3588	48.6	0.372292
48.7	0.3549	48.7	0.371921
48.8	0.3541	48.8	0.37155
48.9	0.3622	48.9	0.371179
49	0.373	49	0.370809
49.1	0.3709	49.1	0.370439
49.2	0.3725	49.2	0.37007
49.3	0.3526	49.3	0.369701
49.4	0.3627	49.4	0.369333
49.5	0.3668	49.5	0.368964
49.6	0.3564	49.6	0.368597
49.7	0.3662	49.7	0.368229
49.8	0.3665	49.8	0.367862
49.9	0.3557	49.9	0.367495
50	0.3476	50	0.367129
50.1	0.336	50.1	0.366763
50.2	0.331	50.2	0.366398
50.3	0.31	50.3	0.366033
50.4	0.3036	50.4	0.365668
50.5	0.3141	50.5	0.365304
50.6	0.3303	50.6	0.36494
50.7	0.3553	50.7	0.364576
50.8	0.3759	50.8	0.364213
50.9	0.3835	50.9	0.36385
51	0.3841	51	0.363488
51.1	0.3767	51.1	0.363126
51.2	0.3622	51.2	0.362764
51.3	0.3644	51.3	0.362403
51.4	0.3417	51.4	0.362042
51.5	0.3097	51.5	0.361681
51.6	0.3	51.6	0.361321
51.7	0.3055	51.7	0.360962
51.8	0.3208	51.8	0.360602
51.9	0.3307	51.9	0.360243
52	0.3183	52	0.359885
52.1	0.3073	52.1	0.359526
52.2	0.314	52.2	0.359169
52.3	0.3112	52.3	0.358811
52.4	0.3086	52.4	0.358454
52.5	0.3222	52.5	0.358097
52.6	0.322	52.6	0.357741
52.7	0.344	52.7	0.357385
52.8	0.353	52.8	0.357029
52.9	0.3475	52.9	0.356674
53	0.3491	53	0.356319
53.1	0.3652	53.1	0.355965
53.2	0.3762	53.2	0.355611
53.3	0.3741	53.3	0.355257
53.4	0.3732	53.4	0.354904
53.5	0.3705	53.5	0.354551
53.6	0.3674	53.6	0.354198
53.7	0.3463	53.7	0.353846
53.8	0.3325	53.8	0.353494
53.9	0.3049	53.9	0.353142
54	0.3028	54	0.352791
54.1	0.3021	54.1	0.35244
54.2	0.3041	54.2	0.35209
54.3	0.2899	54.3	0.35174
54.4	0.2715	54.4	0.35139
54.5	0.2771	54.5	0.351041
54.6	0.2906	54.6	0.350692
54.7	0.3059	54.7	0.350343
54.8	0.3295	54.8	0.349995
54.9	0.34	54.9	0.349647
55	0.3463	55	0.3493
55.1	0.3506	55.1	0.348953
55.2	0.3335	55.2	0.348606
55.3	0.3019	55.3	0.34826
55.4	0.3011	55.4	0.347914
55.5	0.2953	55.5	0.347568
55.6	0.2962	55.6	0.347223
55.7	0.2967	55.7	0.346878
55.8	0.3007	55.8	0.346533
55.9	0.3039	55.9	0.346189
56	0.3157	56	0.345845
56.1	0.3207	56.1	0.345502
56.2	0.3264	56.2	0.345159
56.3	0.3237	56.3	0.344816
56.4	0.322	56.4	0.344473
56.5	0.321	56.5	0.344131
56.6	0.3205	56.6	0.34379
56.7	0.3271	56.7	0.343448
56.8	0.3165	56.8	0.343107
56.9	0.3208	56.9	0.342767
57	0.3157	57	0.342426
57.1	0.3123	57.1	0.342087
57.2	0.306	57.2	0.341747
57.3	0.3041	57.3	0.341408
57.4	0.3048	57.4	0.341069
57.5	0.2991	57.5	0.34073
57.6	0.2944	57.6	0.340392
57.7	0.2912	57.7	0.340055
57.8	0.2848	57.8	0.339717
57.9	0.2755	57.9	0.33938
58	0.2736	58	0.339043
58.1	0.2716	58.1	0.338707
58.2	0.2727	58.2	0.338371
58.3	0.2659	58.3	0.338035
58.4	0.2538	58.4	0.3377
58.5	0.2459	58.5	0.337365
58.6	0.2452	58.6	0.33703
58.7	0.2553	58.7	0.336696
58.8	0.2642	58.8	0.336362
58.9	0.2774	58.9	0.336029
59	0.2836	59	0.335695
59.1	0.2959	59.1	0.335363
59.2	0.3079	59.2	0.33503
59.3	0.3028	59.3	0.334698
59.4	0.305	59.4	0.334366
59.5	0.3072	59.5	0.334035
59.6	0.3	59.6	0.333703
59.7	0.31	59.7	0.333373
59.8	0.3102	59.8	0.333042
59.9	0.3108	59.9	0.332712
60	0.3127	60	0.332382
60.1	0.312	60.1	0.332053
60.2	0.3083	60.2	0.331724
60.3	0.3105	60.3	0.331395
60.4	0.3141	60.4	0.331067
60.5	0.3185	60.5	0.330739
60.6	0.3161	60.6	0.330411
60.7	0.3146	60.7	0.330084
60.8	0.3167	60.8	0.329757
60.9	0.3116	60.9	0.32943
61	0.311	61	0.329104
61.1	0.31	61.1	0.328778
61.2	0.3065	61.2	0.328452
61.3	0.307	61.3	0.328127
61.4	0.3048	61.4	0.327802
61.5	0.2999	61.5	0.327477
61.6	0.2961	61.6	0.327153
61.7	0.2935	61.7	0.326829
61.8	0.293	61.8	0.326505
61.9	0.2928	61.9	0.326182
62	0.2921	62	0.325859
62.1	0.2916	62.1	0.325536
62.2	0.2931	62.2	0.325214
62.3	0.2902	62.3	0.324892
62.4	0.2952	62.4	0.324571
62.5	0.2936	62.5	0.324249
62.6	0.2912	62.6	0.323928
62.7	0.2896	62.7	0.323608
62.8	0.294	62.8	0.323287
62.9	0.2928	62.9	0.322968
63	0.2939	63	0.322648
63.1	0.2997	63.1	0.322329
63.2	0.3003	63.2	0.32201
63.3	0.3034	63.3	0.321691
63.4	0.3023	63.4	0.321373
63.5	0.2972	63.5	0.321055
63.6	0.3009	63.6	0.320737
63.7	0.2989	63.7	0.32042
63.8	0.2965	63.8	0.320103
63.9	0.2934	63.9	0.319786
64	0.2948	64	0.31947
64.1	0.2972	64.1	0.319154
64.2	0.2994	64.2	0.318839
64.3	0.2961	64.3	0.318523
64.4	0.2927	64.4	0.318208
64.5	0.2915	64.5	0.317894
64.6	0.2934	64.6	0.317579
64.7	0.2875	64.7	0.317265
64.8	0.2806	64.8	0.316952
64.9	0.2776	64.9	0.316638
65	0.2728	65	0.316325
65.1	0.2693	65.1	0.316013
65.2	0.2686	65.2	0.3157
65.3	0.2697	65.3	0.315388
65.4	0.2709	65.4	0.315076
65.5	0.2702	65.5	0.314765
65.6	0.2731	65.6	0.314454
65.7	0.2707	65.7	0.314143
65.8	0.2723	65.8	0.313833
65.9	0.2686	65.9	0.313523
66	0.2739	66	0.313213
66.1	0.2762	66.1	0.312903
66.2	0.2753	66.2	0.312594
66.3	0.2687	66.3	0.312285
66.4	0.2666	66.4	0.311977
66.5	0.2588	66.5	0.311669
66.6	0.2713	66.6	0.311361
66.7	0.2764	66.7	0.311053
66.8	0.2796	66.8	0.310746
66.9	0.2759	66.9	0.310439
67	0.2734	67	0.310133
67.1	0.2791	67.1	0.309826
67.2	0.2789	67.2	0.30952
67.3	0.2811	67.3	0.309215
67.4	0.2799	67.4	0.308909
67.5	0.2772	67.5	0.308604
67.6	0.28	67.6	0.3083
67.7	0.2802	67.7	0.307995
67.8	0.2794	67.8	0.307691
67.9	0.2736	67.9	0.307387
68	0.2678	68	0.307084
68.1	0.266	68.1	0.306781
68.2	0.2676	68.2	0.306478
68.3	0.2631	68.3	0.306176
68.4	0.2607	68.4	0.305873
68.5	0.2599	68.5	0.305572
68.6	0.2652	68.6	0.30527
68.7	0.2625	68.7	0.304969
68.8	0.2663	68.8	0.304668
68.9	0.2672	68.9	0.304367
69	0.2679	69	0.304067
69.1	0.2627	69.1	0.303767
69.2	0.2669	69.2	0.303467
69.3	0.267	69.3	0.303168
69.4	0.2575	69.4	0.302869
69.5	0.2563	69.5	0.30257
69.6	0.2499	69.6	0.302272
69.7	0.2472	69.7	0.301973
69.8	0.245	69.8	0.301676
69.9	0.2395	69.9	0.301378
70	0.2334	70	0.301081
70.1	0.2363	70.1	0.300784
70.2	0.243	70.2	0.300487
70.3	0.2383	70.3	0.300191
70.4	0.2299	70.4	0.299895
70.5	0.2304	70.5	0.299599
70.6	0.222	70.6	0.299304
70.7	0.2196	70.7	0.299009
70.8	0.2216	70.8	0.298714
70.9	0.2214	70.9	0.29842
71	0.2332	71	0.298126
71.1	0.2328	71.1	0.297832
71.2	0.235	71.2	0.297538
71.3	0.2335	71.3	0.297245
71.4	0.2392	71.4	0.296952
71.5	0.245	71.5	0.296659
71.6	0.2422	71.6	0.296367
71.7	0.2494	71.7	0.296075
71.8	0.2483	71.8	0.295783
71.9	0.2493	71.9	0.295492
72	0.253	72	0.295201
72.1	0.252	72.1	0.29491
72.2	0.254	72.2	0.294619
72.3	0.2529	72.3	0.294329
72.4	0.2534	72.4	0.294039
72.5	0.2635	72.5	0.293749
72.6	0.2636	72.6	0.29346
72.7	0.266	72.7	0.293171
72.8	0.2611	72.8	0.292882
72.9	0.2582	72.9	0.292594
73	0.2631	73	0.292306
73.1	0.2642	73.1	0.292018
73.2	0.2546	73.2	0.29173
73.3	0.259	73.3	0.291443
73.4	0.2663	73.4	0.291156
73.5	0.2704	73.5	0.290869
73.6	0.2693	73.6	0.290583
73.7	0.2673	73.7	0.290297
73.8	0.2632	73.8	0.290011
73.9	0.2632	73.9	0.289726
74	0.2632	74	0.28944
74.1	0.2632	74.1	0.289155
74.2	0.2632	74.2	0.288871
74.3		74.3	0.288586
74.4		74.4	0.288302
74.5		74.5	0.288019
74.6		74.6	0.287735
74.7		74.7	0.287452
74.8		74.8	0.287169
74.9		74.9	0.286887
75		75	0.286604
75.1		75.1	0.286604
75.2		75.2	0.294491
75.3		75.3	0.302367
75.4		75.4	0.310233
75.5		75.5	0.318089
75.6		75.6	0.325934
75.7		75.7	0.333769
75.8		75.8	0.341594
75.9		75.9	0.349409
76		76	0.357213
76.1		76.1	0.365007
76.2		76.2	0.37279
76.3		76.3	0.380563
76.4		76.4	0.388327
76.5		76.5	0.396079
76.6		76.6	0.403821
76.7		76.7	0.411553
76.8	0.240757	76.8	0.419274
76.9	0.240068	76.9	0.426986
77	0.235553	77	0.434686
77.1	0.228929	77.1	0.442376
77.2	0.213816	77.2	0.450056
77.3	0.228929	77.3	0.457725
77.4	0.240068	77.4	0.465384
77.5	0.281678	77.5	0.473033
77.6	0.343879	77.6	0.48067
77.7	0.364179	77.7	0.488297
77.8	0.405526	77.8	0.495914
77.9	0.388831	77.9	0.503521
78	0.387238	78	0.511117
78.1	0.391144	78.1	0.518702
78.2	0.40475	78.2	0.526276
78.3	0.400656	78.3	0.53384
78.4	0.402163	78.4	0.541394
78.5	0.401869	78.5	0.548937
78.6	0.400276	78.6	0.556469
78.7	0.409383	78.7	0.56399
78.8	0.406089	78.8	0.571501
78.9	0.393494	78.9	0.579002
79	0.394601	79	0.586492
79.1	0.403108	79.1	0.593971
79.2	0.406415	79.2	0.601439
79.3	0.419722	79.3	0.608897
79.4	0.416929	79.4	0.616344
79.5	0.406036	79.5	0.62378
79.6	0.403643	79.6	0.631206
79.7	0.389548	79.7	0.63862
79.8	0.382455	79.8	0.646024
79.9	0.382062	79.9	0.653418
80	0.380269	80	0.660801
80.1	0.377676	80.1	0.668172
80.2	0.375783	80.2	0.675533
80.3	0.376337	80.3	0.682883
80.4	0.389841	80.4	0.690223
80.5	0.380444	80.5	0.697552
80.6	0.389748	80.6	0.704869
80.7	0.399752	80.7	0.712176
80.8	0.417357	80.8	0.719472
80.9	0.392235	80.9	0.726758
81	0.378449	81	0.734032
81.1	0.360747	81.1	0.741295
81.2	0.353955	81.2	0.748548
81.3	0.349562	81.3	0.755789
81.4	0.33977	81.4	0.76302
81.5	0.329877	81.5	0.77024
81.6	0.327484	81.6	0.777449
81.7	0.318091	81.7	0.784647
81.8	0.316799	81.8	0.791834
81.9	0.313806	81.9	0.79901
82	0.307013	82	0.806175
82.1	0.30712	82.1	0.813329
82.2	0.308928	82.2	0.820472
82.3	0.308136	82.3	0.827604
82.4	0.303943	82.4	0.834725
82.5	0.29915	82.5	0.841835
82.6	0.298057	82.6	0.848934
82.7	0.301464	82.7	0.856022
82.8	0.301671	82.8	0.863098
82.9	0.303278	82.9	0.870164
83	0.304486	83	0.877219
83.1	0.301893	83.1	0.884263
83.2	0.306201	83.2	0.891295
83.3	0.314609	83.3	0.898316
83.4	0.319016	83.4	0.905327
83.5	0.318924	83.5	0.912326
83.6	0.31043	83.6	0.919314
83.7	0.314837	83.7	0.926291
83.8	0.315944	83.8	0.933256
83.9	0.324452	83.9	0.940211
84	0.322659	84	0.947154
84.1	0.323365	84.1	0.954087
84.2	0.329972	84.2	0.961007
84.3	0.33658	84.3	0.967917
84.4	0.343087	84.4	0.974816
84.5	0.352394	84.5	0.981703
84.6	0.359101	84.6	0.988579
84.7	0.363208	84.7	0.995444
84.8	0.373015	84.8	1.0023
84.9	0.36672	84.9	1.00914
85	0.376927	85	1.01597
85.1	0.386633	85.1	1.02279
85.2	0.39024	85.2	1.0296
85.3	0.396946	85.3	1.0364
85.4	0.400152	85.4	1.04318
85.5	0.401458	85.5	1.04996
85.6	0.402064	85.6	1.05672
85.7	0.408871	85.7	1.06347
85.8	0.413377	85.8	1.07021
85.9	0.413583	85.9	1.07694
86	0.419289	86	1.08366
86.1	0.429795	86.1	1.09037
86.2	0.437301	86.2	1.09706
86.3	0.438807	86.3	1.10375
86.4	0.444513	86.4	1.11042
86.5	0.451318	86.5	1.11708
86.6	0.458025	86.6	1.12373
86.7	0.47253	86.7	1.13037
86.8	0.474936	86.8	1.13699
86.9	0.476242	86.9	1.14361
87	0.483347	87	1.15021
87.1	0.485852	87.1	1.15681
87.2	0.492058	87.2	1.16339
87.3	0.503864	87.3	1.16996
87.4	0.511769	87.4	1.17652
87.5	0.516574	87.5	1.18306
87.6	0.518778	87.6	1.1896
87.7	0.529383	87.7	1.19612
87.8	0.532988	87.8	1.20263
87.9	0.539692	87.9	1.20913
88	0.545997	88	1.21562
88.1	0.554701	88.1	1.2221
88.2	0.557805	88.2	1.22857
88.3	0.56711	88.3	1.23502
88.4	0.572514	88.4	1.24147
88.5	0.585318	88.5	1.2479
88.6	0.606799	88.6	1.25432
88.7	0.613204	88.7	1.26073
88.8	0.650506	88.8	1.26712
88.9	0.652508	88.9	1.27351
89	0.69321	89	1.27988
89.1	0.731316	89.1	1.28624
89.2	0.749116	89.2	1.29259
89.3	0.765616	89.3	1.29893
89.4	0.790118	89.4	1.30526
89.5	0.807717	89.5	1.31158
89.6	0.827719	89.6	1.31788
89.7	0.84812	89.7	1.32417
89.8	0.86582	89.8	1.33045
89.9	0.88212	89.9	1.33672
90	0.90152	90	1.34298
90.1	0.919419	90.1	1.34923
90.2	0.941618	90.2	1.35546
90.3	0.960016	90.3	1.36168
90.4	0.957812	90.4	1.36789
90.5	0.974806	90.5	1.37409
90.6	0.978204	90.6	1.38028
90.7	0.9837	90.7	1.38646
90.8	0.989594	90.8	1.39262
90.9	1.02639	90.9	1.39877
91	1.04416	91	1.40491
91.1	1.04826	91.1	1.41104
91.2	1.05646	91.2	1.41716
91.3	1.06316	91.3	1.42327
91.4	1.06736	91.4	1.42936
91.5	1.07067	91.5	1.43544
91.6	1.07737	91.6	1.44151
91.7	1.08507	91.7	1.44757
91.8	1.09117	91.8	1.45362
91.9	1.09837	91.9	1.45966
92	1.10597	92	1.46568
92.1	1.11617	92.1	1.47169
92.2	1.12637	92.2	1.47769
92.3	1.13317	92.3	1.48368
92.4	1.13807	92.4	1.48966
92.5	1.14147	92.5	1.49562
92.6	1.15027	92.6	1.50157
92.7	1.15317	92.7	1.50752
92.8	1.15717	92.8	1.51344
92.9	1.16467	92.9	1.51936
93	1.17397	93	1.52527
93.1	1.18657	93.1	1.53116
93.2	1.19797	93.2	1.53704
93.3	1.19717	93.3	1.54291
93.4	1.19747	93.4	1.54877
93.5	1.20667	93.5	1.55462
93.6	1.21997	93.6	1.56046
93.7	1.23627	93.7	1.56628
93.8	1.24157	93.8	1.57209
93.9	1.24157	93.9	1.57789
94	1.24146	94	1.58368
94.1	1.24145	94.1	1.58945
94.2		94.2	1.59522
94.3		94.3	1.60097
94.4		94.4	1.60671
94.5		94.5	1.61244
94.6		94.6	1.61815
94.7		94.7	1.62386
94.8		94.8	1.62955
94.9		94.9	1.62955
95		95	1.62752
95.1		95.1	1.62549
95.2		95.2	1.62346
95.3		95.3	1.62143
95.4		95.4	1.61941
95.5		95.5	1.6174
95.6		95.6	1.61538
95.7		95.7	1.61337
95.8		95.8	1.61136
95.9		95.9	1.60936
96		96	1.60736
96.1		96.1	1.60536
96.2		96.2	1.60336
96.3		96.3	1.60137
96.4		96.4	1.59938
96.5		96.5	1.5974
96.6		96.6	1.59542
96.7	1.4146	96.7	1.59344
96.8	1.4146	96.8	1.59146
96.9	1.4273	96.9	1.58949
97	1.428	97	1.58752
97.1	1.4294	97.1	1.58556
97.2	1.4294	97.2	1.58359
97.3	1.428	97.3	1.58163
97.4	1.4273	97.4	1.57968
97.5	1.4056	97.5	1.57772
97.6	1.3947	97.6	1.57578
97.7	1.3772	97.7	1.57383
97.8	1.3864	97.8	1.57189
97.9	1.4004	97.9	1.56994
98	1.404	98	1.56801
98.1	1.4156	98.1	1.56607
98.2	1.4134	98.2	1.56414
98.3	1.4176	98.3	1.56222
98.4	1.4205	98.4	1.56029
98.5	1.434	98.5	1.55837
98.6	1.4287	98.6	1.55645
98.7	1.4366	98.7	1.55454
98.8	1.4351	98.8	1.55262
98.9	1.4609	98.9	1.55071
99	1.4359	99	1.54881
99.1	1.4457	99.1	1.5469
99.2	1.4392	99.2	1.545
99.3	1.4428	99.3	1.54311
99.4	1.446	99.4	1.54121
99.5	1.4515	99.5	1.53932
99.6	1.4512	99.6	1.53743
99.7	1.4476	99.7	1.53555
99.8	1.4587	99.8	1.53367
99.9	1.4754	99.9	1.53179
100	1.4744	100	1.52991
100.1	1.4934	100.1	1.52804
100.2	1.4811	100.2	1.52617
100.3	1.4879	100.3	1.5243
100.4	1.4896	100.4	1.52244
100.5	1.5025	100.5	1.52058
100.6	1.5039	100.6	1.51872
100.7	1.5098	100.7	1.51687
100.8	1.5132	100.8	1.51501
100.9	1.5094	100.9	1.51316
101	1.5069	101	1.51132
101.1	1.5025	101.1	1.50947
101.2	1.504	101.2	1.50763
101.3	1.5077	101.3	1.5058
101.4	1.5131	101.4	1.50396
101.5	1.5062	101.5	1.50213
101.6	1.5131	101.6	1.5003
101.7	1.504	101.7	1.49847
101.8	1.4971	101.8	1.49665
101.9	1.5046	101.9	1.49483
102	1.5008	102	1.49301
102.1	1.5015	102.1	1.4912
102.2	1.5034	102.2	1.48939
102.3	1.501	102.3	1.48758
102.4	1.4991	102.4	1.48577
102.5	1.5009	102.5	1.48397
102.6	1.4974	102.6	1.48217
102.7	1.488	102.7	1.48037
102.8	1.4778	102.8	1.47858
102.9	1.4807	102.9	1.47679
103	1.4896	103	1.475
103.1	1.4975	103.1	1.47321
103.2	1.4984	103.2	1.47143
103.3	1.5038	103.3	1.46965
103.4	1.5009	103.4	1.46787
103.5	1.494	103.5	1.46609
103.6	1.4905	103.6	1.46432
103.7	1.5044	103.7	1.46255
103.8	1.5018	103.8	1.46078
103.9	1.4923	103.9	1.45902
104	1.4784	104	1.45726
104.1	1.4778	104.1	1.4555
104.2	1.4482	104.2	1.45374
104.3	1.4488	104.3	1.45199
104.4	1.447	104.4	1.45024
104.5	1.4548	104.5	1.44849
104.6	1.4459	104.6	1.44674
104.7	1.4456	104.7	1.445
104.8	1.4196	104.8	1.44326
104.9	1.4001	104.9	1.44152
105	1.4343	105	1.43979
105.1	1.4099	105.1	1.43806
105.2	1.4268	105.2	1.43633
105.3	1.74482	105.3	1.4346
105.4	1.5192	105.4	1.43288
105.5	1.59	105.5	1.43116
105.6	1.6401	105.6	1.42944
105.7	1.5003	105.7	1.42772
105.8	1.3551	105.8	1.42601
105.9	1.3596	105.9	1.4243
106	1.5267	106	1.42259
106.1	1.437	106.1	1.42088
106.2	1.4166	106.2	1.41918
106.3	1.4477	106.3	1.41748
106.4	1.4649	106.4	1.41578
106.5	1.4927	106.5	1.41409
106.6	1.536	106.6	1.4124
106.7	1.5241	106.7	1.41071
106.8	1.5199	106.8	1.40902
106.9	1.5602	106.9	1.40733
107	1.5423	107	1.40565
107.1	1.5493	107.1	1.40397
107.2	1.5502	107.2	1.40229
107.3	1.4466	107.3	1.40062
107.4	1.5928	107.4	1.39895
107.5	1.7433	107.5	1.39728
107.6	1.6201	107.6	1.39561
107.7	1.6796	107.7	1.39395
107.8	1.7615	107.8	1.39228
107.9	1.9871	107.9	1.39062
108	1.2985	108	1.38897
108.1	1.6208	108.1	1.38731
108.2	1.9677	108.2	1.38566
108.3	1.9694	108.3	1.38401
108.4	1.7789	108.4	1.38236
108.5	1.038	108.5	1.38072
108.6	1.22469	108.6	1.37908
108.7	0.4567	108.7	1.37744
108.8	0.967994	108.8	1.3758
108.9	1.3405	108.9	1.37417
109	1.3362	109	1.37253
109.1	1.18221	109.1	1.3709
109.2	1.2362	109.2	1.36928
109.3	1.2909	109.3	1.36765
109.4	1.2998	109.4	1.36603
109.5	1.298	109.5	1.36441
109.6	1.321	109.6	1.36279
109.7	1.3142	109.7	1.36118
109.8	1.3227	109.8	1.35956
109.9	1.3035	109.9	1.35795
110	1.3372	110	1.35634
110.1	1.3564	110.1	1.35474
110.2	1.3526	110.2	1.35314
110.3	1.3585	110.3	1.35153
110.4	1.3626	110.4	1.34994
110.5	1.3581	110.5	1.34834
110.6	1.3679	110.6	1.34675
110.7	1.377	110.7	1.34515
110.8	1.3808	110.8	1.34357
110.9	1.389	110.9	1.34198
111	1.396	111	1.34039
111.1	1.3933	111.1	1.33881
111.2	1.4007	111.2	1.33723
111.3	1.402	111.3	1.33566
111.4	1.4104	111.4	1.33408
111.5	1.4116	111.5	1.33251
111.6	1.4178	111.6	1.33094
111.7	1.4115	111.7	1.32937
111.8	1.4167	111.8	1.3278
111.9	1.4174	111.9	1.32624
112	1.4153	112	1.32468
112.1	1.4076	112.1	1.32312
112.2	1.4016	112.2	1.32156
112.3	1.3999	112.3	1.32001
112.4	1.3949	112.4	1.31846
112.5	1.3982	112.5	1.31691
112.6	1.3933	112.6	1.31536
112.7	1.3908	112.7	1.31382
112.8	1.3923	112.8	1.31227
112.9	1.386	112.9	1.31073
113	1.3891	113	1.30919
113.1	1.3928	113.1	1.30766
113.2	1.3929	113.2	1.30612
113.3	1.3947	113.3	1.30459
113.4	1.3872	113.4	1.30306
113.5	1.3866	113.5	1.30154
113.6	1.3927	113.6	1.30001
113.7	1.3869	113.7	1.29849
113.8	1.3852	113.8	1.29697
113.9	1.3846	113.9	1.29545
114	1.3885	114	1.29393
114.1	1.3868	114.1	1.29242
114.2	1.38	114.2	1.29091
114.3	1.3804	114.3	1.2894
114.4	1.374	114.4	1.28789
114.5	1.3772	114.5	1.28639
114.6	1.3777	114.6	1.28488
114.7	1.3739	114.7	1.28338
114.8	1.3728	114.8	1.28188
114.9	1.3725	114.9	1.28039
115	1.3674	115	1.27889
115.1	1.3678	115.1	1.2774
115.2	1.3676	115.2	1.27591
115.3	1.3645	115.3	1.27442
115.4	1.3571	115.4	1.27294
115.5	1.3524	115.5	1.27145
115.6	1.35	115.6	1.26997
115.7	1.3505	115.7	1.26849
115.8	1.3493	115.8	1.26702
115.9	1.3532	115.9	1.26554
116	1.3517	116	1.26407
116.1	1.3506	116.1	1.2626
116.2	1.3493	116.2	1.26113
116.3	1.3447	116.3	1.25966
116.4	1.3402	116.4	1.2582
116.5	1.3394	116.5	1.25674
116.6	1.3378	116.6	1.25528
116.7	1.3389	116.7	1.25382
116.8	1.3407	116.8	1.25236
116.9	1.342	116.9	1.25091
117	1.342	117	1.24946
117.1	1.3437	117.1	1.24801
117.2	1.3454	117.2	1.24656
117.3	1.3436	117.3	1.24511
117.4	1.3421	117.4	1.24367
117.5	1.3402	117.5	1.24223
117.6	1.3376	117.6	1.24079
117.7	1.335	117.7	1.23935
117.8	1.3343	117.8	1.23792
117.9	1.3358	117.9	1.23648
118	1.333	118	1.23505
118.1	1.3405	118.1	1.23362
118.2	1.3429	118.2	1.2322
118.3	1.3379	118.3	1.23077
118.4	1.3381	118.4	1.22935
118.5	1.3383	118.5	1.22793
118.6	1.3333	118.6	1.22651
118.7	1.3354	118.7	1.22509
118.8	1.331	118.8	1.22368
118.9	1.3287	118.9	1.22226
119	1.3324	119	1.22085
119.1	1.334	119.1	1.21944
119.2	1.33	119.2	1.21804
119.3	1.33	119.3	1.21663
119.4	1.3227	119.4	1.21523
119.5	1.3265	119.5	1.21383
119.6	1.3236	119.6	1.21243
119.7	1.3178	119.7	1.21103
119.8	1.3216	119.8	1.20964
119.9	1.3218	119.9	1.20824
120	1.3203	120	1.20685
120.1	1.3162	120.1	1.20546
120.2	1.3135	120.2	1.20408
120.3	1.3177	120.3	1.20269
120.4	1.3218	120.4	1.20131
120.5	1.3247	120.5	1.19993
120.6	1.3156	120.6	1.19855
120.7	1.3145	120.7	1.19717
120.8	1.3153	120.8	1.19579
120.9	1.3114	120.9	1.19442
121	1.3124	121	1.19305
121.1	1.3143	121.1	1.19168
121.2	1.3127	121.2	1.19031
121.3	1.3218	121.3	1.18894
121.4	1.3293	121.4	1.18758
121.5	1.3237	121.5	1.18622
121.6	1.3194	121.6	1.18486
121.7	1.333	121.7	1.1835
121.8	1.33	121.8	1.18214
121.9	1.3294	121.9	1.18079
122	1.3203	122	1.17943
122.1	1.3188	122.1	1.17808
122.2	1.3116	122.2	1.17673
122.3	1.3053	122.3	1.17539
122.4	1.3044	122.4	1.17404
122.5	1.3014	122.5	1.1727
122.6	1.2944	122.6	1.17136
122.7	1.2922	122.7	1.17002
122.8	1.2886	122.8	1.16868
122.9	1.2863	122.9	1.16734
123	1.2893	123	1.16601
123.1	1.289	123.1	1.16468
123.2	1.2828	123.2	1.16335
123.3	1.2765	123.3	1.16202
123.4	1.2757	123.4	1.16069
123.5	1.271	123.5	1.15937
123.6	1.2683	123.6	1.15804
123.7	1.2687	123.7	1.15672
123.8	1.2678	123.8	1.1554
123.9	1.2677	123.9	1.15409
124	1.2675	124	1.15277
124.1	1.2632	124.1	1.15146
124.2	1.2745	124.2	1.15014
124.3	1.2704	124.3	1.14883
124.4	1.2593	124.4	1.14753
124.5	1.2536	124.5	1.14622
124.6	1.2455	124.6	1.14491
124.7	1.2549	124.7	1.14361
124.8	1.2365	124.8	1.14231
124.9	1.2484	124.9	1.14101
125	1.2646	125	1.13971
125.1	1.2806	125.1	1.13842
125.2	1.282	125.2	1.13712
125.3	1.289	125.3	1.13583
125.4	1.2931	125.4	1.13454
125.5	1.2876	125.5	1.13325
125.6	1.2614	125.6	1.13196
125.7	1.2549	125.7	1.13068
125.8	1.2507	125.8	1.1294
125.9	1.25	125.9	1.12811
126	1.2614	126	1.12683
126.1	1.2685	126.1	1.12556
126.2	1.289	126.2	1.12428
126.3	1.2965	126.3	1.123
126.4	1.2941	126.4	1.12173
126.5	1.3081	126.5	1.12046
126.6	1.3169	126.6	1.11919
126.7	1.3112	126.7	1.11792
126.8	1.289	126.8	1.11666
126.9	1.2824	126.9	1.11539
127	1.2791	127	1.11413
127.1	1.2713	127.1	1.11287
127.2	1.2843	127.2	1.11161
127.3	1.2793	127.3	1.11035
127.4	1.2774	127.4	1.1091
127.5	1.2711	127.5	1.10784
127.6	1.2553	127.6	1.10659
127.7	1.2404	127.7	1.10534
127.8	1.253	127.8	1.10409
127.9	1.2483	127.9	1.10284
128	1.2375	128	1.1016
128.1	1.2421	128.1	1.10035
128.2	1.2346	128.2	1.09911
128.3	1.2384	128.3	1.09787
128.4	1.2553	128.4	1.09663
128.5	1.2661	128.5	1.09539
128.6	1.2677	128.6	1.09416
128.7	1.262	128.7	1.09293
128.8	1.2515	128.8	1.09169
128.9	1.2516	128.9	1.09046
129	1.2555	129	1.08923
129.1	1.2667	129.1	1.08801
129.2	1.267	129.2	1.08678
129.3	1.2664	129.3	1.08556
129.4	1.2643	129.4	1.08433
129.5	1.2559	129.5	1.08311
129.6	1.2481	129.6	1.0819
129.7	1.2335	129.7	1.08068
129.8	1.2238	129.8	1.07946
129.9	1.221	129.9	1.07825
130	1.2163	130	1.07704
130.1	1.2099	130.1	1.07583
130.2	1.2102	130.2	1.07462
130.3	1.216	130.3	1.07341
130.4	1.2196	130.4	1.0722
130.5	1.2262	130.5	1.071
130.6	1.2316	130.6	1.0698
130.7	1.2219	130.7	1.06859
130.8	1.2098	130.8	1.0674
130.9	1.2069	130.9	1.0662
131	1.1964	131	1.065
131.1	1.1917	131.1	1.06381
131.2	1.1929	131.2	1.06261
131.3	1.1991	131.3	1.06142
131.4	1.1941	131.4	1.06023
131.5	1.1843	131.5	1.05904
131.6	1.1859	131.6	1.05786
131.7	1.1874	131.7	1.05667
131.8	1.1811	131.8	1.05549
131.9	1.1879	131.9	1.05431
132	1.1857	132	1.05313
132.1	1.1899	132.1	1.05195
132.2	1.1869	132.2	1.05077
132.3	1.1834	132.3	1.04959
132.4	1.1873	132.4	1.04842
132.5	1.1807	132.5	1.04725
132.6	1.1735	132.6	1.04608
132.7	1.1748	132.7	1.04491
132.8	1.169	132.8	1.04374
132.9	1.1642	132.9	1.04257
133	1.1586	133	1.04141
133.1	1.158	133.1	1.04024
133.2	1.1548	133.2	1.03908
133.3	1.1514	133.3	1.03792
133.4	1.1508	133.4	1.03676
133.5	1.147	133.5	1.03561
133.6	1.1421	133.6	1.03445
133.7	1.137	133.7	1.0333
133.8	1.1379	133.8	1.03214
133.9	1.1307	133.9	1.03099
134	1.1198	134	1.02984
134.1	1.1182	134.1	1.0287
134.2	1.1218	134.2	1.02755
134.3	1.1256	134.3	1.02641
134.4	1.1105	134.4	1.02526
134.5	1.1055	134.5	1.02412
134.6	1.1059	134.6	1.02298
134.7	1.1093	134.7	1.02184
134.8	1.1004	134.8	1.0207
134.9	1.1112	134.9	1.01957
135	1.1173	135	1.01843
135.1	1.1213	135.1	1.0173
135.2	1.1209	135.2	1.01617
135.3	1.1256	135.3	1.01504
135.4	1.125	135.4	1.01391
135.5	1.1261	135.5	1.01278
135.6	1.1245	135.6	1.01166
135.7	1.126	135.7	1.01053
135.8	1.1235	135.8	1.00941
135.9	1.1244	135.9	1.00829
136	1.1247	136	1.00717
136.1	1.1203	136.1	1.00605
136.2	1.1186	136.2	1.00493
136.3	1.1229	136.3	1.00382
136.4	1.1222	136.4	1.00271
136.5	1.1257	136.5	1.00159
136.6	1.1263	136.6	1.00048
136.7	1.1305	136.7	0.999373
136.8	1.129	136.8	0.998266
136.9	1.1296	136.9	0.997159
137	1.126	137	0.996054
137.1	1.1235	137.1	0.99495
137.2	1.1222	137.2	0.993848
137.3	1.1195	137.3	0.992748
137.4	1.1202	137.4	0.991648
137.5	1.1178	137.5	0.99055
137.6	1.1151	137.6	0.989454
137.7	1.1185	137.7	0.988359
137.8	1.1186	137.8	0.987265
137.9	1.12	137.9	0.986173
138	1.1154	138	0.985082
138.1	1.1106	138.1	0.983993
138.2	1.1109	138.2	0.982905
138.3	1.1097	138.3	0.981819
138.4	1.1082	138.4	0.980733
138.5	1.1065	138.5	0.97965
138.6	1.1097	138.6	0.978567
138.7	1.1144	138.7	0.977486
138.8	1.1151	138.8	0.976407
138.9	1.1187	138.9	0.975329
139	1.1167	139	0.974252
139.1	1.1173	139.1	0.973177
139.2	1.1144	139.2	0.972103
139.3	1.1097	139.3	0.971031
139.4	1.1084	139.4	0.969959
139.5	1.1023	139.5	0.968889
139.6	1.1059	139.6	0.967821
139.7	1.1048	139.7	0.966754
139.8	1.1056	139.8	0.965689
139.9	1.1046	139.9	0.964624
140	1.1026	140	0.963561
140.1	1.0961	140.1	0.9625
140.2	1.0985	140.2	0.96144
140.3	1.0944	140.3	0.960381
140.4	1.0966	140.4	0.959324
140.5	1.0905	140.5	0.958268
140.6	1.0915	140.6	0.957213
140.7	1.0895	140.7	0.956159
140.8	1.093	140.8	0.955108
140.9	1.0948	140.9	0.954057
141	1.0915	141	0.953008
141.1	1.0848	141.1	0.95196
141.2	1.084	141.2	0.950913
141.3	1.0862	141.3	0.949868
141.4	1.0854	141.4	0.948824
141.5	1.0987	141.5	0.947782
141.6	1.1031	141.6	0.94674
141.7	1.1035	141.7	0.9457
141.8	1.1006	141.8	0.944662
141.9	1.0885	141.9	0.943625
142	1.0882	142	0.942589
142.1	1.082	142.1	0.941554
142.2	1.0736	142.2	0.940521
142.3	1.0702	142.3	0.939489
142.4	1.0667	142.4	0.938459
142.5	1.0628	142.5	0.937429
142.6	1.0624	142.6	0.936401
142.7	1.0723	142.7	0.935375
142.8	1.0733	142.8	0.93435
142.9	1.0729	142.9	0.933326
143	1.0713	143	0.932303
143.1	1.0685	143.1	0.931281
143.2	1.0675	143.2	0.930261
143.3	1.0648	143.3	0.929243
143.4	1.0657	143.4	0.928225
143.5	1.0636	143.5	0.927209
143.6	1.0571	143.6	0.926194
143.7	1.0599	143.7	0.92518
143.8	1.0549	143.8	0.924168
143.9	1.0587	143.9	0.923157
144	1.056	144	0.922147
144.1	1.0546	144.1	0.921138
144.2	1.05	144.2	0.920131
144.3	1.0488	144.3	0.919125
144.4	1.0514	144.4	0.918121
144.5	1.0491	144.5	0.917117
144.6	1.0463	144.6	0.916115
144.7	1.0405	144.7	0.915114
144.8	1.0372	144.8	0.914115
144.9	1.0327	144.9	0.913117
145	1.0263	145	0.912119
145.1	1.0313	145.1	0.911124
145.2	1.0317	145.2	0.910129
145.3	1.0383	145.3	0.909136
145.4	1.0442	145.4	0.908144
145.5	1.0481	145.5	0.907153
145.6	1.0481	145.6	0.906164
145.7	1.0515	145.7	0.905175
145.8	1.0562	145.8	0.904189
145.9	1.0604	145.9	0.903203
146	1.0584	146	0.902218
146.1	1.052	146.1	0.901235
146.2	1.054	146.2	0.900253
146.3	1.0568	146.3	0.899272
146.4	1.0539	146.4	0.898293
146.5	1.0479	146.5	0.897314
146.6	1.0362	146.6	0.896337
146.7	1.0309	146.7	0.895361
146.8	1.0217	146.8	0.894387
146.9	1.0165	146.9	0.893414
147	1.0093	147	0.892441
147.1	1.0139	147.1	0.89147
147.2	1.0178	147.2	0.890501
147.3	1.0235	147.3	0.889532
147.4	1.0181	147.4	0.888565
147.5	1.0146	147.5	0.887599
147.6	1.0133	147.6	0.886634
147.7	1.0134	147.7	0.88567
147.8	1.0135	147.8	0.884708
147.9	1.0091	147.9	0.883747
148	1.0098	148	0.882787
148.1	1.0137	148.1	0.881828
148.2	0.9984	148.2	0.88087
148.3	1.0055	148.3	0.879914
148.4	1.0005	148.4	0.878959
148.5	0.9885	148.5	0.878005
148.6	0.9923	148.6	0.877052
148.7	0.9885	148.7	0.8761
148.8	0.9883	148.8	0.87515
148.9	0.9883	148.9	0.8742
149	0.9883	149	0.873252
149.1	0.9883	149.1	0.872305
149.2	0.9883	149.2	0.87136
149.3		149.3	0.870415
149.4		149.4	0.869472
149.5		149.5	0.86853
149.6		149.6	0.867589
149.7		149.7	0.866649
149.8		149.8	0.86571
149.9		149.9	0.864773
150		150	0.863836
150.1		150.1	0.863836
150.2		150.2	0.886894
150.3		150.3	0.909894
150.4		150.4	0.932849
150.5		150.5	0.955752
150.6		150.6	0.978603
150.7		150.7	1.0014
150.8		150.8	1.02414
150.9		150.9	1.04683
151		151	1.06947
151.1		151.1	1.09206
151.2		151.2	1.11459
151.3		151.3	1.13706
151.4		151.4	1.15949
151.5		151.5	1.18186
151.6		151.6	1.20417
151.7		151.7	1.22643
151.8	1.52715	151.8	1.24862
151.9	1.52652	151.9	1.27077
152	1.52715	152	1.29286
152.1	1.5095	152.1	1.31489
152.2	1.5095	152.2	1.33686
152.3	1.53081	152.3	1.35878
152.4	1.53786	152.4	1.38064
152.5	1.54447	152.5	1.40244
152.6	1.57344	152.6	1.42418
152.7	1.57284	152.7	1.44587
152.8	1.58905	152.8	1.46749
152.9	1.60216	152.9	1.48905
153	1.63587	153	1.51056
153.1	1.64008	153.1	1.532
153.2	1.64898	153.2	1.55339
153.3	1.67045	153.3	1.57471
153.4	1.69105	153.4	1.59597
153.5	1.72306	153.5	1.61718
153.6	1.74067	153.6	1.63832
153.7	1.75237	153.7	1.65939
153.8	1.78938	153.8	1.6804
153.9	1.82469	153.9	1.70136
154	1.85049	154	1.72225
154.1	1.8613	154.1	1.74307
154.2	1.8851	154.2	1.76384
154.3	1.89711	154.3	1.78453
154.4	1.91272	154.4	1.80516
154.5	1.94052	154.5	1.82573
154.6	1.95762	154.6	1.84623
154.7	1.97993	154.7	1.86667
154.8	2.01134	154.8	1.88704
154.9	2.03614	154.9	1.90734
155	2.05534	155	1.92758
155.1	2.07855	155.1	1.94775
155.2	2.10055	155.2	1.96786
155.3	2.1116	155.3	1.98789
155.4	2.12671	155.4	2.00785
155.5	2.13801	155.5	2.02775
155.6	2.14792	155.6	2.04758
155.7	2.16982	155.7	2.06735
155.8	2.19812	155.8	2.08703
155.9	2.22043	155.9	2.10665
156	2.24053	156	2.12621
156.1	2.25794	156.1	2.14569
156.2	2.28174	156.2	2.1651
156.3	2.29275	156.3	2.18443
156.4	2.30575	156.4	2.2037
156.5	2.31115	156.5	2.22289
156.6	2.32336	156.6	2.24201
156.7	2.35046	156.7	2.26106
156.8	2.36307	156.8	2.28003
156.9	2.37167	156.9	2.29894
157	2.38207	157	2.31777
157.1	2.39708	157.1	2.33652
157.2	2.41008	157.2	2.3552
157.3	2.42618	157.3	2.3738
157.4	2.44019	157.4	2.39233
157.5	2.45459	157.5	2.41078
157.6	2.4727	157.6	2.42916
157.7	2.489	157.7	2.44747
157.8	2.497	157.8	2.46568
157.9	2.51401	157.9	2.48383
158	2.52991	158	2.5019
158.1	2.54371	158.1	2.5199
158.2	2.56292	158.2	2.53781
158.3	2.58332	158.3	2.55564
158.4	2.60592	158.4	2.5734
158.5	2.62523	158.5	2.59108
158.6	2.64013	158.6	2.60868
158.7	2.65793	158.7	2.6262
158.8	2.68184	158.8	2.64363
158.9	2.70424	158.9	2.66099
159	2.72064	159	2.67827
159.1	2.74225	159.1	2.69547
159.2	2.75545	159.2	2.71258
159.3	2.77005	159.3	2.72961
159.4	2.78336	159.4	2.74656
159.5	2.79826	159.5	2.76343
159.6	2.80816	159.6	2.78022
159.7	2.82046	159.7	2.79692
159.8	2.83252	159.8	2.81353
159.9	2.85203	159.9	2.83007
160	2.87283	160	2.84652
160.1	2.90003	160.1	2.86289
160.2	2.92223	160.2	2.87917
160.3	2.94044	160.3	2.89537
160.4	2.95714	160.4	2.91148
160.5	2.97564	160.5	2.92751
160.6	2.99184	160.6	2.94345
160.7	3.00904	160.7	2.9593
160.8	3.02725	160.8	2.97507
160.9	3.05215	160.9	2.99075
161	3.08095	161	3.00635
[truncated: 4,043 more rows]
