# Supplementary material for: Homo-BacPROTAC-induced degradation of ClpC1 as a strategy against drug-resistant mycobacteria
Source: Nat Commun. 2024 Mar 5;15:2005. doi: 10.1038/s41467-024-46218-7 (PMC10914731; doi:10.1038/s41467-024-46218-7)
Supplement: Supplementary file 4 — Source Data [file 41467_2024_46218_MOESM4_ESM.zip › SourceData/SuppFig7_Compound_25.xlsx]

## Sheet: 74000122_20210304x
Run 1; Ch 3; Fc 2-1 corr; Cy 22; 18067737; Conc 2.5 7.5 22 66.5 200 nM_X	Run 1; Ch 3; Fc 2-1 corr; Cy 22; 18067737; Conc 2.5 7.5 22 66.5 200 nM_Y	Run 1; Ch 3; Fc 2-1 corr; Cy 22; 18067737; Conc 2.5 7.5 22 66.5 200 nM; Fitted_X	Run 1; Ch 3; Fc 2-1 corr; Cy 22; 18067737; Conc 2.5 7.5 22 66.5 200 nM; Fitted_Y
-38.9	-0.467779	-38.9	0
-38.8	-1.00025	-38.8	0
-38.7	-0.68225	-38.7	0
-38.6	-0.23815	-38.6	0
-38.5	0.1364	-38.5	0
-38.4	-0.135701	-38.4	0
-38.3	0.4511	-38.3	0
-38.2	0.0403	-38.2	0
-38.1	0.024	-38.1	0
-38	0.01485	-38	0
-37.9	0.00484969	-37.9	0
-37.8	-0.0428	-37.8	0
-37.7	-0.1159	-37.7	0
-37.6	-0.1778	-37.6	0
-37.5	-0.09475	-37.5	0
-37.4	-0.25845	-37.4	0
-37.3	0.2023	-37.3	0
-37.2	0.7225	-37.2	0
-37.1	0.8516	-37.1	0
-37	1.2481	-37	0
-36.9	1.35086	-36.9	0
-36.8	0.52515	-36.8	0
-36.7	-1.08795	-36.7	0
-36.6	-0.5327	-36.6	0
-36.5	-0.23715	-36.5	0
-36.4	-0.0910001	-36.4	0
-36.3	-0.0678	-36.3	0
-36.2	-0.09035	-36.2	0
-36.1	-0.13755	-36.1	0
-36	-0.14575	-36	0
-35.9	-0.13695	-35.9	0
-35.8	-0.157	-35.8	0
-35.7	-0.14385	-35.7	0
-35.6	-0.14745	-35.6	0
-35.5	-0.1561	-35.5	0
-35.4	-0.144099	-35.4	0
-35.3	-0.14165	-35.3	0
-35.2	-0.13375	-35.2	0
-35.1	-0.1494	-35.1	0
-35	-0.1427	-35	0
-34.9	-0.153249	-34.9	0
-34.8	-0.14935	-34.8	0
-34.7	-0.1334	-34.7	0
-34.6	-0.139	-34.6	0
-34.5	-0.1374	-34.5	0
-34.4	-0.133249	-34.4	0
-34.3	-0.12485	-34.3	0
-34.2	-0.11875	-34.2	0
-34.1	-0.11545	-34.1	0
-34	-0.11185	-34	0
-33.9	-0.10595	-33.9	0
-33.8	-0.0946001	-33.8	0
-33.7	-0.08815	-33.7	0
-33.6	-0.0961	-33.6	0
-33.5	-0.10255	-33.5	0
-33.4	-0.10625	-33.4	0
-33.3	-0.10225	-33.3	0
-33.2	-0.0983	-33.2	0
-33.1	-0.09805	-33.1	0
-33	-0.106	-33	0
-32.9	-0.10075	-32.9	0
-32.8	-0.0922	-32.8	0
-32.7	-0.0907	-32.7	0
-32.6	-0.091	-32.6	0
-32.5	-0.09625	-32.5	0
-32.4	-0.0987997	-32.4	0
-32.3	-0.0948	-32.3	0
-32.2	-0.09445	-32.2	0
-32.1	-0.0949	-32.1	0
-32	-0.09425	-32	0
-31.9	-0.08695	-31.9	0
-31.8	-0.0804	-31.8	0
-31.7	-0.0796999	-31.7	0
-31.6	-0.0756999	-31.6	0
-31.5	-0.069	-31.5	0
-31.4	-0.06485	-31.4	0
-31.3	-0.06285	-31.3	0
-31.2	-0.0566999	-31.2	0
-31.1	-0.0495999	-31.1	0
-31	-0.0455	-31	0
-30.9	-0.0445	-30.9	0
-30.8	-0.04155	-30.8	0
-30.7	-0.0429999	-30.7	0
-30.6	-0.0339499	-30.6	0
-30.5	-0.0295	-30.5	0
-30.4	-0.02655	-30.4	0
-30.3	-0.0171	-30.3	0
-30.2	-0.0198999	-30.2	0
-30.1	-0.0229499	-30.1	0
-30	-0.0266	-30	0
-29.9	-0.0236	-29.9	0
-29.8	-0.02395	-29.8	0
-29.7	-0.0209999	-29.7	0
-29.6	-0.0207	-29.6	0
-29.5	-0.02265	-29.5	0
-29.4	-0.0228	-29.4	0
-29.3	-0.02575	-29.3	0
-29.2	-0.0262499	-29.2	0
-29.1	-0.0272499	-29.1	0
-29	-0.02665	-29	0
-28.9	-0.0284	-28.9	0
-28.8	-0.03045	-28.8	0
-28.7	-0.0318499	-28.7	0
-28.6	-0.0299499	-28.6	0
-28.5	-0.02655	-28.5	0
-28.4	-0.02385	-28.4	0
-28.3	-0.0242	-28.3	0
-28.2	-0.0185	-28.2	0
-28.1	-0.0194999	-28.1	0
-28	-0.01755	-28	0
-27.9	-0.0164	-27.9	0
-27.8	-0.01535	-27.8	0
-27.7	-0.0154999	-27.7	0
-27.6	-0.0145499	-27.6	0
-27.5	-0.0151	-27.5	0
-27.4	-0.0168	-27.4	0
-27.3	-0.01805	-27.3	0
-27.2	-0.0126	-27.2	0
-27.1	-0.0136499	-27.1	0
-27	-0.00944999	-27	0
-26.9	-0.0084	-26.9	0
-26.8	-0.00585	-26.8	0
-26.7	-0.00384999	-26.7	0
-26.6	-0.00219995	-26.6	0
-26.5	-0.0046	-26.5	0
-26.4	0.00360001	-26.4	0
-26.3	0.00830001	-26.3	0
-26.2	0.00590009	-26.2	0
-26.1	0.00710008	-26.1	0
-26	0.0071	-26	0
-25.9	0.0099	-25.9	0
-25.8	0.00489999	-25.8	0
-25.7	0.00410006	-25.7	0
-25.6	0.00435004	-25.6	0
-25.5	0.00239999	-25.5	0
-25.4	-0.00115	-25.4	0
-25.3	0.000450002	-25.3	0
-25.2	0.00510002	-25.2	0
-25.1	0.00165002	-25.1	0
-25	0.00130001	-25	0
-24.9	0.00235	-24.9	0
-24.8	-0.000550004	-24.8	0
-24.7	5.0004e-05	-24.7	0
-24.6	-0.000349977	-24.6	0
-24.5	-0.00385	-24.5	0
-24.4	-0.0029	-24.4	0
-24.3	-0.00294999	-24.3	0
-24.2	-0.00549996	-24.2	0
-24.1	-0.00149998	-24.1	0
-24	-0.000450006	-24	0
-23.9	0.000599993	-23.9	0
-23.8	0.0041	-23.8	0
-23.7	0.00265001	-23.7	0
-23.6	-0.000399956	-23.6	0
-23.5	0.000699994	-23.5	0
-23.4	0.00494999	-23.4	0
-23.3	0.00329999	-23.3	0
-23.2	0.00440001	-23.2	0
-23.1	0.00140001	-23.1	0
-23	-0.00155	-23	0
-22.9	-0.00179999	-22.9	0
-22.8	-0.0013	-22.8	0
-22.7	0.000350014	-22.7	0
-22.6	-0.000399967	-22.6	0
-22.5	-0.00185	-22.5	0
-22.4	-0.0017	-22.4	0
-22.3	0.000200002	-22.3	0
-22.2	0.00405003	-22.2	0
-22.1	0.00780001	-22.1	0
-22	0.00914999	-22	0
-21.9	0.00525	-21.9	0
-21.8	0.0047	-21.8	0
-21.7	0.00975	-21.7	0
-21.6	0.0137	-21.6	0
-21.5	0.0131	-21.5	0
-21.4	0.0123	-21.4	0
-21.3	0.0175	-21.3	0
-21.2	0.02535	-21.2	0
-21.1	0.0321	-21.1	0
-21	0.0303	-21	0
-20.9	0.02905	-20.9	0
-20.8	0.03025	-20.8	0
-20.7	0.0336001	-20.7	0
-20.6	0.02715	-20.6	0
-20.5	0.02235	-20.5	0
-20.4	0.0153	-20.4	0
-20.3	0.0153	-20.3	0
-20.2	0.00435006	-20.2	0
-20.1	-0.00134998	-20.1	0
-20	0.0098	-20	0
-19.9	0.0122	-19.9	0
-19.8	0.0147	-19.8	0
-19.7	0.0142501	-19.7	0
-19.6	0.01465	-19.6	0
-19.5	0.00975	-19.5	0
-19.4	0.0114	-19.4	0
-19.3	-0.0052	-19.3	0
-19.2	-0.00245005	-19.2	0
-19.1	-0.00295	-19.1	0
-19	-0.0062	-19	0
-18.9	-0.0106	-18.9	0
-18.8	-0.0027	-18.8	0
-18.7	0.00020005	-18.7	0
-18.6	0.000850082	-18.6	0
-18.5	0.00635	-18.5	0
-18.4	0.00725	-18.4	0
-18.3	0.01265	-18.3	0
-18.2	0.01075	-18.2	0
-18.1	0.0112502	-18.1	0
-18	0.00705	-18	0
-17.9	-0.0218	-17.9	0
-17.8	-0.000899998	-17.8	0
-17.7	-0.00485003	-17.7	0
-17.6	-0.00334998	-17.6	0
-17.5	0.00545	-17.5	0
-17.4	-0.00425	-17.4	0
-17.3	-0.00105	-17.3	0
-17.2	-0.00505026	-17.2	0
-17.1	-0.0038498	-17.1	0
-17	0.01025	-17	0
-16.9	0.018	-16.9	0
-16.8	0.0093	-16.8	0
-16.7	-0.0132498	-16.7	0
-16.6	-0.0318497	-16.6	0
-16.5	-0.01335	-16.5	0
-16.4	-0.0097	-16.4	0
-16.3	-0.00635	-16.3	0
-16.2	5.02005e-05	-16.2	0
-16.1	0.0125999	-16.1	0
-16	0.00855	-16	0
-15.9	0.0104	-15.9	0
-15.8	-0.00285	-15.8	0
-15.7	-0.0107501	-15.7	0
-15.6	0.0340996	-15.6	0
-15.5	0.04305	-15.5	0
-15.4	0.04125	-15.4	0
-15.3	0.0374	-15.3	0
-15.2	0.0316501	-15.2	0
-15.1	-0.00449953	-15.1	0
-15	-0.027	-15	0
-14.9	-0.0396	-14.9	0
-14.8	-0.0286	-14.8	0
-14.7	-0.0415001	-14.7	0
-14.6	-0.0256504	-14.6	0
-14.5	0.0049	-14.5	0
-14.4	0.03215	-14.4	0
-14.3	0.0601	-14.3	0
-14.2	0.0723499	-14.2	0
-14.1	0.0806998	-14.1	0
-14	0.08675	-14	0
-13.9	0.08265	-13.9	0
-13.8	0.08795	-13.8	0
-13.7	0.0724003	-13.7	0
-13.6	0.0638002	-13.6	0
-13.5	0.05185	-13.5	0
-13.4	0.0437	-13.4	0
-13.3	0.03595	-13.3	0
-13.2	0.0472	-13.2	0
-13.1	0.04145	-13.1	0
-13	0.04225	-13	0
-12.9	0.0482	-12.9	0
-12.8	0.05115	-12.8	0
-12.7	0.0477	-12.7	0
-12.6	0.04205	-12.6	0
-12.5	0.0339	-12.5	0
-12.4	0.03125	-12.4	0
-12.3	0.02365	-12.3	0
-12.2	0.0037001	-12.2	0
-12.1	-0.00284981	-12.1	0
-12	0.0049	-12	0
-11.9	0.00585	-11.9	0
-11.8	0.0089	-11.8	0
-11.7	0.0138001	-11.7	0
-11.6	0.01575	-11.6	0
-11.5	0.01855	-11.5	0
-11.4	0.00605	-11.4	0
-11.3	-0.00135	-11.3	0
-11.2	-0.01565	-11.2	0
-11.1	-0.0104	-11.1	0
-11	-0.00505	-11	0
-10.9	-0.00635	-10.9	0
-10.8	-0.0019	-10.8	0
-10.7	-0.00200001	-10.7	0
-10.6	-0.00964996	-10.6	0
-10.5	-0.00865	-10.5	0
-10.4	-0.0029	-10.4	0
-10.3	-0.0007	-10.3	0
-10.2	0.00374997	-10.2	0
-10.1	0.00864998	-10.1	0
-10	0.00745	-10	0
-9.9	0.00565	-9.9	0
-9.8	-9.99998e-05	-9.8	0
-9.7	0.00170003	-9.7	0
-9.6	0.00440002	-9.6	0
-9.5	0.0167	-9.5	0
-9.4	0.01525	-9.4	0
-9.3	0.01575	-9.3	0
-9.2	0.01605	-9.2	0
-9.1	0.0169	-9.1	0
-9	0.01825	-9	0
-8.9	0.0192	-8.9	0
-8.8	0.0258	-8.8	0
-8.7	0.0309	-8.7	0
-8.6	0.0370999	-8.6	0
-8.5	0.0367	-8.5	0
-8.4	0.0269	-8.4	0
-8.3	0.0197	-8.3	0
-8.2	0.01	-8.2	0
-8.1	0.00319998	-8.1	0
-8	0.0067	-8	0
-7.9	0.0063	-7.9	0
-7.8	0.0114	-7.8	0
-7.7	0.0128499	-7.7	0
-7.6	0.0117	-7.6	0
-7.5	0.01415	-7.5	0
-7.4	0.0133	-7.4	0
-7.3	0.01135	-7.3	0
-7.2	0.01475	-7.2	0
-7.1	0.00990001	-7.1	0
-7	0.01375	-7	0
-6.9	0.0134	-6.9	0
-6.8	0.01105	-6.8	0
-6.7	0.00645	-6.7	0
-6.6	0.00335	-6.6	0
-6.5	0.00335	-6.5	0
-6.4	0.00235003	-6.4	0
-6.3	0.00365	-6.3	0
-6.2	0.00465	-6.2	0
-6.1	0.00195	-6.1	0
-6	0.00145	-6	0
-5.9	-0.000699979	-5.9	0
-5.8	-0.0044	-5.8	0
-5.7	-0.0108	-5.7	0
-5.6	-0.01075	-5.6	0
-5.5	-0.0074	-5.5	0
-5.4	-0.00320002	-5.4	0
-5.3	1.45519e-11	-5.3	0
-5.2	-5e-05	-5.2	0
-5.1	-0.0008	-5.1	0
-5	5e-05	-5	0
-4.9	-0.00359997	-4.9	0
-4.8	-0.00535	-4.8	0
-4.7	-0.00335	-4.7	0
-4.6	0.0012	-4.6	0
-4.5	0.00455	-4.5	0
-4.4	0.00355	-4.4	0
-4.3	0.0003	-4.3	0
-4.2	-0.00295	-4.2	0
-4.1	-0.00155	-4.1	0
-4	-0.0028	-4	0
-3.9	-0.00355001	-3.9	0
-3.8	-0.00165	-3.8	0
-3.7	-0.00085	-3.7	0
-3.6	-0.00355	-3.6	0
-3.5	-0.00595	-3.5	0
-3.4	-0.00350009	-3.4	0
-3.3	-0.0053	-3.3	0
-3.2	-0.00555	-3.2	0
-3.1	-0.00605	-3.1	0
-3	-0.0075	-3	0
-2.9	-0.00710001	-2.9	0
-2.8	-0.00985	-2.8	0
-2.7	-0.00745	-2.7	0
-2.6	-0.01295	-2.6	0
-2.5	-0.0147	-2.5	0
-2.4	-0.0106	-2.4	0
-2.3	-0.01765	-2.3	0
-2.2	-0.0169	-2.2	0
-2.1	-0.01615	-2.1	0
-2	-0.01675	-2	0
-1.9	-0.01235	-1.9	0
-1.8	-0.0102	-1.8	0
-1.7	-0.00975	-1.7	0
-1.6	-0.00335	-1.6	0
-1.5	0.0068	-1.5	0
-1.4	0.00974991	-1.4	0
-1.3	0.01325	-1.3	0
-1.2	0.0165	-1.2	0
-1.1	0.0156	-1.1	0
-1	0.0156	-1	0
-0.900002	0.01555	-0.900002	0
-0.799999	0.0152	-0.799999	0
-0.700001		-0.700001	0
-0.599998		-0.599998	0
-0.5		-0.5	0
-0.400002		-0.400002	0
-0.299999		-0.299999	0
-0.200001		-0.200001	0
-0.0999985		-0.0999985	0
0		0	0
0.0999985		0.0999985	0
0.200001		0.200001	0.00503877
0.299999		0.299999	0.0100146
0.400002		0.400002	0.0149286
0.5		0.5	0.0197813
0.599998		0.599998	0.0245735
0.700001		0.700001	0.0293062
0.799999		0.799999	0.0339798
0.900002		0.900002	0.0385954
1		1	0.0431533
1.1		1.1	0.0476544
1.2		1.2	0.0520997
1.3		1.3	0.0564894
1.4		1.4	0.0608246
1.5		1.5	0.0651057
1.6		1.6	0.0693334
1.7		1.7	0.0735086
1.8	-0.0490641	1.8	0.0776317
1.9	-0.0490641	1.9	0.0817036
2	-0.0490641	2	0.0857247
2.1	-0.0510876	2.1	0.0896956
2.2	-0.0583097	2.2	0.0936173
2.3	-0.0451111	2.3	0.0974899
2.4	-0.0583097	2.4	0.101314
2.5	-0.0625425	2.5	0.105091
2.6	-0.0632813	2.6	0.108821
2.7	-0.0343341	2.7	0.112504
2.8	-0.030757	2.8	0.116142
2.9	-0.0215821	2.9	0.119734
3	-0.00580386	3	0.123282
3.1	0.00827975	3.1	0.126785
3.2	0.0218709	3.2	0.130245
3.3	0.0188824	3.3	0.133661
3.4	0.0232584	3.4	0.137035
3.5	0.0254841	3.5	0.140367
3.6	0.0313559	3.6	0.143657
3.7	0.0375837	3.7	0.146907
3.8	0.0444137	3.8	0.150116
3.9	0.0492754	3.9	0.153285
4	0.0577023	4	0.156415
4.1	0.060921	4.1	0.159505
4.2	0.0631416	4.2	0.162557
4.3	0.0614086	4.3	0.165572
4.4	0.0671358	4.4	0.168548
4.5	0.0736632	4.5	0.171488
4.6	0.0746858	4.6	0.17439
4.7	0.0847129	4.7	0.177257
4.8	0.092237	4.8	0.180088
4.9	0.105461	4.9	0.182884
5	0.110325	5	0.185645
5.1	0.115743	5.1	0.188372
5.2	0.121057	5.2	0.191064
5.3	0.128375	5.3	0.193723
5.4	0.137952	5.4	0.196349
5.5	0.140674	5.5	0.198943
5.6	0.146044	5.6	0.201503
5.7	0.151214	5.7	0.204033
5.8	0.153676	5.8	0.20653
5.9	0.15609	5.9	0.208997
6	0.15725	6	0.211432
6.1	0.162718	6.1	0.213838
6.2	0.165185	6.2	0.216213
6.3	0.163596	6.3	0.218559
6.4	0.170713	6.4	0.220876
6.5	0.171926	6.5	0.223164
6.6	0.172291	6.6	0.225423
6.7	0.179858	6.7	0.227654
6.8	0.187628	6.8	0.229857
6.9	0.189638	6.9	0.232033
7	0.190551	7	0.234182
7.1	0.193816	7.1	0.236304
7.2	0.193175	7.2	0.2384
7.3	0.197639	7.3	0.240469
7.4	0.201102	7.4	0.242513
7.5	0.20231	7.5	0.244532
7.6	0.205972	7.6	0.246525
7.7	0.206681	7.7	0.248493
7.8	0.209192	7.8	0.250437
7.9	0.216254	7.9	0.252357
8	0.223318	8	0.254252
8.1	0.225877	8.1	0.256124
8.2	0.231091	8.2	0.257973
8.3	0.230047	8.3	0.259799
8.4	0.229903	8.4	0.261602
8.5	0.236317	8.5	0.263383
8.6	0.239125	8.6	0.265141
8.7	0.240682	8.7	0.266878
8.8	0.243642	8.8	0.268592
8.9	0.241701	8.9	0.270286
9	0.241053	9	0.271958
9.1	0.244566	9.1	0.27361
9.2	0.244271	9.2	0.275241
9.3	0.245526	9.3	0.276852
9.4	0.247988	9.4	0.278442
9.5	0.250296	9.5	0.280013
9.6	0.250303	9.6	0.281564
9.7	0.250812	9.7	0.283096
9.8	0.253025	9.8	0.284609
9.9	0.251881	9.9	0.286103
10	0.256293	10	0.287579
10.1	0.256296	10.1	0.289036
10.2	0.262057	10.2	0.290475
10.3	0.264415	10.3	0.291896
10.4	0.266125	10.4	0.293299
10.5	0.268483	10.5	0.294685
10.6	0.269137	10.6	0.296053
10.7	0.270295	10.7	0.297405
10.8	0.275011	10.8	0.29874
10.9	0.278671	10.9	0.300058
11	0.28038	11	0.301359
11.1	0.275984	11.1	0.302645
11.2	0.278344	11.2	0.303914
11.3	0.280555	11.3	0.305168
11.4	0.284964	11.4	0.306406
11.5	0.284674	11.5	0.307628
11.6	0.287282	11.6	0.308836
11.7	0.28123	11.7	0.310028
11.8	0.281087	11.8	0.311206
11.9	0.2849	11.9	0.312368
12	0.288964	12	0.313517
12.1	0.288318	12.1	0.314651
12.2	0.29348	12.2	0.315771
12.3	0.295586	12.3	0.316877
12.4	0.292989	12.4	0.317969
12.5	0.28964	12.5	0.319047
12.6	0.289095	12.6	0.320112
12.7	0.289102	12.7	0.321164
12.8	0.286707	12.8	0.322203
12.9	0.285063	12.9	0.323229
13	0.288323	13	0.324242
13.1	0.295188	13.1	0.325242
13.2	0.299499	13.2	0.32623
13.3	0.299806	13.3	0.327206
13.4	0.29571	13.4	0.32817
13.5	0.296071	13.5	0.329121
13.6	0.294925	13.6	0.330061
13.7	0.301533	13.7	0.330989
13.8	0.302837	13.8	0.331905
13.9	0.303598	13.9	0.33281
14	0.308061	14	0.333704
14.1	0.309821	14.1	0.334587
14.2	0.309929	14.2	0.335458
14.3	0.308733	14.3	0.336319
14.4	0.311293	14.4	0.337169
14.5	0.312358	14.5	0.338009
14.6	0.30857	14.6	0.338837
14.7	0.310979	14.7	0.339656
14.8	0.308639	14.8	0.340465
14.9	0.317308	14.9	0.341263
15	0.320972	15	0.342052
15.1	0.325987	15.1	0.34283
15.2	0.328695	15.2	0.343599
15.3	0.321593	15.3	0.344358
15.4	0.316643	15.4	0.345108
15.5	0.315007	15.5	0.345849
15.6	0.31447	15.6	0.34658
15.7	0.31123	15.7	0.347303
15.8	0.313292	15.8	0.348016
15.9	0.306039	15.9	0.34872
16	0.306199	16	0.349416
16.1	0.300616	16.1	0.350103
16.2	0.298132	16.2	0.350781
16.3	0.300106	16.3	0.351451
16.4	0.300125	16.4	0.352113
16.5	0.303005	16.5	0.352766
16.6	0.30323	16.6	0.353411
16.7	0.300895	16.7	0.354048
16.8	0.305121	16.8	0.354677
16.9	0.300134	16.9	0.355299
17	0.302309	17	0.355913
17.1	0.297973	17.1	0.356519
17.2	0.294298	17.2	0.357117
17.3	0.291772	17.3	0.357708
17.4	0.291646	17.4	0.358292
17.5	0.294477	17.5	0.358868
17.6	0.294757	17.6	0.359437
17.7	0.294943	17.7	0.359999
17.8	0.286014	17.8	0.360554
17.9	0.289754	17.9	0.361103
18	0.287235	18	0.361644
18.1	0.284477	18.1	0.362179
18.2	0.279611	18.2	0.362707
18.3	0.283793	18.3	0.363228
18.4	0.292702	18.4	0.363743
18.5	0.28166	18.5	0.364251
18.6	0.280079	18.6	0.364754
18.7	0.281161	18.7	0.36525
18.8	0.280507	18.8	0.365739
18.9	0.280079	18.9	0.366223
19	0.278907	19	0.3667
19.1	0.278426	19.1	0.367172
19.2		19.2	0.367638
19.3		19.3	0.368098
19.4		19.4	0.368552
19.5		19.5	0.369001
19.6		19.6	0.369444
19.7		19.7	0.369881
19.8		19.8	0.370313
19.9		19.9	0.370313
20		20	0.366101
20.1		20.1	0.361937
20.2		20.2	0.35782
20.3		20.3	0.35375
20.4		20.4	0.349726
20.5		20.5	0.345748
20.6		20.6	0.341815
20.7		20.7	0.337927
20.8		20.8	0.334083
20.9		20.9	0.330283
21		21	0.326526
21.1		21.1	0.322812
21.2		21.2	0.31914
21.3		21.3	0.31551
21.4		21.4	0.311921
21.5		21.5	0.308373
21.6		21.6	0.304865
21.7	0.3808	21.7	0.301397
21.8	0.3808	21.8	0.297969
21.9	0.36795	21.9	0.29458
22	0.36585	22	0.291229
22.1	0.36345	22.1	0.287916
22.2	0.36185	22.2	0.284641
22.3	0.36185	22.3	0.281403
22.4	0.36185	22.4	0.278203
22.5	0.36805	22.5	0.275038
22.6	0.37775	22.6	0.27191
22.7	0.3723	22.7	0.268817
22.8	0.3762	22.8	0.265759
22.9	0.36095	22.9	0.262736
23	0.35445	23	0.259747
23.1	0.3553	23.1	0.256793
23.2	0.3547	23.2	0.253872
23.3	0.34895	23.3	0.250984
23.4	0.34745	23.4	0.248129
23.5	0.34875	23.5	0.245307
23.6	0.34725	23.6	0.242516
23.7	0.34135	23.7	0.239758
23.8	0.3396	23.8	0.237031
23.9	0.33345	23.9	0.234334
24	0.32665	24	0.231669
24.1	0.32495	24.1	0.229034
24.2	0.3247	24.2	0.226429
24.3	0.31855	24.3	0.223853
24.4	0.31745	24.4	0.221307
24.5	0.3109	24.5	0.218789
24.6	0.3129	24.6	0.216301
24.7	0.31635	24.7	0.21384
24.8	0.3228	24.8	0.211408
24.9	0.32085	24.9	0.209003
25	0.31945	25	0.206626
25.1	0.3182	25.1	0.204276
25.2	0.3123	25.2	0.201952
25.3	0.31225	25.3	0.199655
25.4	0.3035	25.4	0.197384
25.5	0.30015	25.5	0.195139
25.6	0.2952	25.6	0.192919
25.7	0.2872	25.7	0.190724
25.8	0.2848	25.8	0.188555
25.9	0.29175	25.9	0.18641
26	0.2957	26	0.18429
26.1	0.2921	26.1	0.182194
26.2	0.2838	26.2	0.180121
26.3	0.28495	26.3	0.178072
26.4	0.2857	26.4	0.176047
26.5	0.28465	26.5	0.174044
26.6	0.2796	26.6	0.172065
26.7	0.27325	26.7	0.170107
26.8	0.2705	26.8	0.168172
26.9	0.2649	26.9	0.166259
27	0.2653	27	0.164368
27.1	0.265	27.1	0.162499
27.2	0.2601	27.2	0.16065
27.3	0.26225	27.3	0.158823
27.4	0.26235	27.4	0.157016
27.5	0.2626	27.5	0.15523
27.6	0.2605	27.6	0.153465
27.7	0.2622	27.7	0.151719
27.8	0.26065	27.8	0.149993
27.9	0.2572	27.9	0.148287
28	0.2581	28	0.1466
28.1	0.25945	28.1	0.144933
28.2	0.26565	28.2	0.143284
28.3	0.264	28.3	0.141654
28.4	0.26655	28.4	0.140043
28.5	0.2728	28.5	0.13845
28.6	0.27395	28.6	0.136875
28.7	0.2813	28.7	0.135318
28.8	0.28075	28.8	0.133779
28.9	0.27475	28.9	0.132257
29	0.2762	29	0.130753
29.1	0.27975	29.1	0.129266
29.2	0.27065	29.2	0.127795
29.3	0.25725	29.3	0.126342
29.4	0.247	29.4	0.124905
29.5	0.25155	29.5	0.123484
29.6	0.26585	29.6	0.122079
29.7	0.256	29.7	0.120691
29.8	0.2484	29.8	0.119318
29.9	0.23135	29.9	0.11796
30	0.25025	30	0.116619
30.1	0.2782	30.1	0.115292
30.2	0.3142	30.2	0.113981
30.3	0.2724	30.3	0.112684
30.4	0.537	30.4	0.111402
30.5	0.3543	30.5	0.110135
30.6	0.4452	30.6	0.108883
30.7	0.462355	30.7	0.107644
30.8	0.623549	30.8	0.10642
30.9	0.323396	30.9	0.105209
31	0.319304	31	0.104012
31.1	0.451501	31.1	0.102829
31.2	0.0691996	31.2	0.10166
31.3	0.0114993	31.3	0.100503
31.4	0.0489508	31.4	0.09936
31.5	0.0624492	31.5	0.0982298
31.6	0.105349	31.6	0.0971125
31.7	0.0613002	31.7	0.0960079
31.8	0.0764505	31.8	0.0949157
31.9	0.0752503	31.9	0.0938361
32	0.1069	32	0.0927688
32.1	0.119399	32.1	0.0917136
32.2	0.11335	32.2	0.0906703
32.3	0.10765	32.3	0.0896389
32.4	0.2041	32.4	0.0886193
32.5	0.23815	32.5	0.0876113
32.6	0.12505	32.6	0.0866148
32.7	0.247	32.7	0.0856295
32.8	0.174456	32.8	0.0846555
32.9	0.504551	32.9	0.0836925
33	0.240699	33	0.0827406
33.1	0.12475	33.1	0.0817994
33.2	0.39005	33.2	0.080869
33.3	-0.0171497	33.3	0.0799491
33.4	-0.810253	33.4	0.0790397
33.5	-1.08965	33.5	0.0781406
33.6	-0.304708	33.6	0.0772518
33.7	-0.244246	33.7	0.0763731
33.8	-0.0583958	33.8	0.0755043
33.9	0.337508	33.9	0.0746455
34	0.707042	34	0.0737964
34.1	0.434506	34.1	0.072957
34.2	0.459947	34.2	0.0721271
34.3	0.48535	34.3	0.0713067
34.4	0.501539	34.4	0.0704956
34.5	0.239411	34.5	0.0696937
34.6	0.260048	34.6	0.068901
34.7	0.214201	34.7	0.0681173
34.8	0.2332	34.8	0.0673424
34.9	0.22565	34.9	0.0665764
35	0.21705	35	0.0658191
35.1	0.223	35.1	0.0650704
35.2	0.229001	35.2	0.0643303
35.3	0.225899	35.3	0.0635985
35.4	0.1851	35.4	0.0628751
35.5	0.20225	35.5	0.0621599
35.6	0.20195	35.6	0.0614529
35.7	0.19055	35.7	0.0607539
35.8	0.175699	35.8	0.0600628
35.9	0.16955	35.9	0.0593796
36	0.16635	36	0.0587041
36.1	0.160801	36.1	0.0580364
36.2	0.1545	36.2	0.0573763
36.3	0.14025	36.3	0.0567236
36.4	0.13585	36.4	0.0560784
36.5	0.1304	36.5	0.0554405
36.6	0.1273	36.6	0.0548099
36.7	0.13185	36.7	0.0541864
36.8	0.12165	36.8	0.05357
36.9	0.11515	36.9	0.0529607
37	0.11355	37	0.0523583
37.1	0.1142	37.1	0.0517627
37.2	0.1095	37.2	0.051174
37.3	0.1148	37.3	0.0505918
37.4	0.1108	37.4	0.0500164
37.5	0.1116	37.5	0.0494474
37.6	0.1183	37.6	0.048885
37.7	0.12375	37.7	0.0483289
37.8	0.12415	37.8	0.0477792
37.9	0.11785	37.9	0.0472357
38	0.1169	38	0.0466984
38.1	0.11415	38.1	0.0461672
38.2	0.11695	38.2	0.0456421
38.3	0.11835	38.3	0.0451229
38.4	0.1215	38.4	0.0446096
38.5	0.1206	38.5	0.0441022
38.6	0.1197	38.6	0.0436006
38.7	0.1212	38.7	0.0431046
38.8	0.11635	38.8	0.0426143
38.9	0.11625	38.9	0.0421296
39	0.11415	39	0.0416504
39.1	0.11605	39.1	0.0411766
39.2	0.11545	39.2	0.0407082
39.3	0.1139	39.3	0.0402452
39.4	0.1108	39.4	0.0397874
39.5	0.10935	39.5	0.0393348
39.6	0.11015	39.6	0.0388874
39.7	0.10555	39.7	0.0384451
39.8	0.1078	39.8	0.0380078
39.9	0.11165	39.9	0.0375754
40	0.10815	40	0.037148
40.1	0.10705	40.1	0.0367255
40.2	0.10635	40.2	0.0363077
40.3	0.1032	40.3	0.0358947
40.4	0.10335	40.4	0.0354864
40.5	0.0971	40.5	0.0350828
40.6	0.10165	40.6	0.0346837
40.7	0.1001	40.7	0.0342892
40.8	0.0986	40.8	0.0338992
40.9	0.0993999	40.9	0.0335136
41	0.10135	41	0.0331324
41.1	0.10125	41.1	0.0327555
41.2	0.10085	41.2	0.0323829
41.3	0.1001	41.3	0.0320145
41.4	0.1027	41.4	0.0316504
41.5	0.10345	41.5	0.0312904
41.6	0.10485	41.6	0.0309345
41.7	0.1016	41.7	0.0305826
41.8	0.09965	41.8	0.0302347
41.9	0.0967	41.9	0.0298908
42	0.09585	42	0.0295508
42.1	0.10035	42.1	0.0292147
42.2	0.1007	42.2	0.0288824
42.3	0.1032	42.3	0.0285538
42.4	0.1033	42.4	0.028229
42.5	0.10475	42.5	0.0279079
42.6	0.10645	42.6	0.0275905
42.7	0.10705	42.7	0.0272766
42.8	0.1036	42.8	0.0269664
42.9	0.1014	42.9	0.0266596
43	0.101	43	0.0263564
43.1	0.1025	43.1	0.0260566
43.2	0.10325	43.2	0.0257602
43.3	0.0984	43.3	0.0254672
43.4	0.09665	43.4	0.0251775
43.5	0.095	43.5	0.0248911
43.6	0.0984501	43.6	0.024608
43.7	0.0963001	43.7	0.0243281
43.8	0.09435	43.8	0.0240513
43.9	0.09495	43.9	0.0237778
44	0.0946	44	0.0235073
44.1	0.0960001	44.1	0.0232399
44.2	0.09605	44.2	0.0229756
44.3	0.0908999	44.3	0.0227142
44.4	0.08435	44.4	0.0224558
44.5	0.0804	44.5	0.0222004
44.6	0.07855	44.6	0.0219479
44.7	0.0764	44.7	0.0216982
44.8	0.077	44.8	0.0214514
44.9	0.0783001	44.9	0.0212074
45	0.0792499	45	0.0209662
45.1	0.07805	45.1	0.0207277
45.2	0.0816999	45.2	0.0204919
45.3	0.0842	45.3	0.0202588
45.4	0.08895	45.4	0.0200284
45.5	0.0906	45.5	0.0198006
45.6	0.0928	45.6	0.0195753
45.7	0.0885	45.7	0.0193527
45.8	0.0861	45.8	0.0191325
45.9	0.08575	45.9	0.0189149
46	0.0849	46	0.0186998
46.1	0.09205	46.1	0.0184871
46.2	0.09005	46.2	0.0182768
46.3	0.09135	46.3	0.0180689
46.4	0.1004	46.4	0.0178633
46.5	0.1037	46.5	0.0176602
46.6	0.1058	46.6	0.0174593
46.7	0.10325	46.7	0.0172607
46.8	0.1098	46.8	0.0170643
46.9	0.11275	46.9	0.0168702
47	0.119	47	0.0166783
47.1	0.1273	47.1	0.0164886
47.2	0.12325	47.2	0.0163011
47.3	0.1317	47.3	0.0161156
47.4	0.13395	47.4	0.0159323
47.5	0.1345	47.5	0.0157511
47.6	0.14555	47.6	0.0155719
47.7	0.1566	47.7	0.0153948
47.8	0.1472	47.8	0.0152197
47.9	0.15035	47.9	0.0150466
48	0.1554	48	0.0148754
48.1	0.15815	48.1	0.0147062
48.2	0.1646	48.2	0.014539
48.3	0.1553	48.3	0.0143736
48.4	0.1438	48.4	0.0142101
48.5	0.14645	48.5	0.0140484
48.6	0.1305	48.6	0.0138886
48.7	0.12835	48.7	0.0137307
48.8	0.1455	48.8	0.0135745
48.9	0.15695	48.9	0.0134201
49	0.167	49	0.0132674
49.1	0.1524	49.1	0.0131165
49.2	0.16515	49.2	0.0129673
49.3	0.14945	49.3	0.0128198
49.4	0.14835	49.4	0.012674
49.5	0.1389	49.5	0.0125298
49.6	0.14685	49.6	0.0123873
49.7	0.1251	49.7	0.0122464
49.8	0.1128	49.8	0.0121071
49.9	0.11885	49.9	0.0119694
50	0.1145	50	0.0118332
50.1	0.0794001	50.1	0.0116986
50.2	0.0649998	50.2	0.0115656
50.3	0.0515496	50.3	0.011434
50.4	0.0364499	50.4	0.0113039
50.5	0.00280014	50.5	0.0111754
50.6	-0.0123	50.6	0.0110482
50.7	-0.0001503	50.7	0.0109226
50.8	0.0244001	50.8	0.0107983
50.9	0.0216504	50.9	0.0106755
51	0.0348496	51	0.0105541
51.1	0.0611001	51.1	0.010434
51.2	0.0684001	51.2	0.0103153
51.3	0.0647996	51.3	0.010198
51.4	0.0696995	51.4	0.010082
51.5	0.0758005	51.5	0.00996731
51.6	0.0572006	51.6	0.00985394
51.7	0.0576498	51.7	0.00974185
51.8	0.0739002	51.8	0.00963104
51.9	0.06365	51.9	0.00952149
52	0.06735	52	0.00941318
52.1	0.0666998	52.1	0.00930611
52.2	0.0676001	52.2	0.00920026
52.3	0.0643499	52.3	0.0090956
52.4	0.0402	52.4	0.00899214
52.5	0.0246	52.5	0.00888986
52.6	0.0279003	52.6	0.00878874
52.7	0.0599507	52.7	0.00868877
52.8	0.10875	52.8	0.00858993
52.9	0.15195	52.9	0.00849222
53	0.1588	53	0.00839563
53.1	0.14385	53.1	0.00830013
53.2	0.133199	53.2	0.00820572
53.3	0.11425	53.3	0.00811238
53.4	0.0902499	53.4	0.0080201
53.5	0.0842501	53.5	0.00792888
53.6	0.0653002	53.6	0.00783869
53.7	0.0526498	53.7	0.00774953
53.8	0.0414001	53.8	0.00766137
53.9	0.0213506	53.9	0.00757423
54	0.0255994	54	0.00748807
54.1	0.0399998	54.1	0.0074029
54.2	0.0656493	54.2	0.00731869
54.3	0.0912006	54.3	0.00723544
54.4	0.12935	54.4	0.00715314
54.5	0.1363	54.5	0.00707177
54.6	0.1216	54.6	0.00699133
54.7	0.1187	54.7	0.00691181
54.8	0.1155	54.8	0.00683319
54.9	0.1204	54.9	0.00675546
55	0.10545	55	0.00667862
55.1	0.0972499	55.1	0.00660265
55.2	0.0946998	55.2	0.00652755
55.3	0.09225	55.3	0.0064533
55.4	0.0910001	55.4	0.00637989
55.5	0.0883499	55.5	0.00630732
55.6	0.0843999	55.6	0.00623558
55.7	0.07765	55.7	0.00616465
55.8	0.0675	55.8	0.00609453
55.9	0.05615	55.9	0.0060252
56	0.0511	56	0.00595667
56.1	0.0439	56.1	0.00588891
56.2	0.0389501	56.2	0.00582193
56.3	0.0323002	56.3	0.0057557
56.4	0.0368501	56.4	0.00569023
56.5	0.0404999	56.5	0.00562551
56.6	0.0487998	56.6	0.00556152
56.7	0.0517499	56.7	0.00549826
56.8	0.0471	56.8	0.00543571
56.9	0.04365	56.9	0.00537389
57	0.03655	57	0.00531276
57.1	0.0351499	57.1	0.00525233
57.2	0.02795	57.2	0.00519259
57.3	0.0268001	57.3	0.00513352
57.4	0.0361	57.4	0.00507513
57.5	0.03675	57.5	0.0050174
57.6	0.0367	57.6	0.00496033
57.7	0.04	57.7	0.0049039
57.8	0.0462	57.8	0.00484812
57.9	0.0515501	57.9	0.00479297
58	0.0572499	58	0.00473846
58.1	0.0602499	58.1	0.00468456
58.2	0.06385	58.2	0.00463127
58.3	0.06775	58.3	0.00457859
58.4	0.07185	58.4	0.00452651
58.5	0.0737	58.5	0.00447502
58.6	0.0705	58.6	0.00442412
58.7	0.0715	58.7	0.0043738
58.8	0.07375	58.8	0.00432404
58.9	0.0818499	58.9	0.00427486
59	0.0813001	59	0.00422624
59.1	0.08555	59.1	0.00417816
59.2	0.0856501	59.2	0.00413064
59.3	0.0874499	59.3	0.00408365
59.4	0.09235	59.4	0.0040372
59.5	0.1036	59.5	0.00399128
59.6	0.1171	59.6	0.00394588
59.7	0.12275	59.7	0.003901
59.8	0.12625	59.8	0.00385662
59.9	0.11355	59.9	0.00381275
60	0.1083	60	0.00376938
60.1	0.10725	60.1	0.00372651
60.2	0.10135	60.2	0.00368412
60.3	0.0923501	60.3	0.00364221
60.4	0.0862	60.4	0.00360078
60.5	0.07895	60.5	0.00355983
60.6	0.0691001	60.6	0.00351933
60.7	0.06795	60.7	0.0034793
60.8	0.0706501	60.8	0.00343972
60.9	0.0738	60.9	0.0034006
61	0.07655	61	0.00336192
61.1	0.0808	61.1	0.00332368
61.2	0.0806499	61.2	0.00328587
61.3	0.0777	61.3	0.00324849
61.4	0.0753001	61.4	0.00321154
61.5	0.0772999	61.5	0.00317501
61.6	0.07235	61.6	0.0031389
61.7	0.07345	61.7	0.00310319
61.8	0.06915	61.8	0.00306789
61.9	0.06885	61.9	0.003033
62	0.07035	62	0.0029985
62.1	0.0713999	62.1	0.00296439
62.2	0.07155	62.2	0.00293067
62.3	0.0754	62.3	0.00289734
62.4	0.0724	62.4	0.00286438
62.5	0.0757	62.5	0.0028318
62.6	0.07195	62.6	0.00279959
62.7	0.07045	62.7	0.00276774
62.8	0.0693	62.8	0.00273626
62.9	0.0673	62.9	0.00270513
63	0.06865	63	0.00267436
63.1	0.06635	63.1	0.00264394
63.2	0.06525	63.2	0.00261387
63.3	0.0621	63.3	0.00258414
63.4	0.0611	63.4	0.00255474
63.5	0.05885	63.5	0.00252568
63.6	0.0566	63.6	0.00249695
63.7	0.0572499	63.7	0.00246855
63.8	0.058	63.8	0.00244047
63.9	0.0564	63.9	0.00241271
64	0.05265	64	0.00238527
64.1	0.0525499	64.1	0.00235814
64.2	0.0496	64.2	0.00233131
64.3	0.04925	64.3	0.00230479
64.4	0.0526499	64.4	0.00227858
64.5	0.05035	64.5	0.00225266
64.6	0.0467	64.6	0.00222704
64.7	0.0432	64.7	0.00220171
64.8	0.0424	64.8	0.00217666
64.9	0.0430501	64.9	0.0021519
65	0.03825	65	0.00212742
65.1	0.0378	65.1	0.00210323
65.2	0.03375	65.2	0.0020793
65.3	0.03435	65.3	0.00205565
65.4	0.0374999	65.4	0.00203227
65.5	0.0392	65.5	0.00200915
65.6	0.03775	65.6	0.0019863
65.7	0.0393	65.7	0.0019637
65.8	0.0382	65.8	0.00194137
65.9	0.0383497	65.9	0.00191928
66	0.0396	66	0.00189745
66.1	0.0425001	66.1	0.00187587
66.2	0.04175	66.2	0.00185453
66.3	0.04525	66.3	0.00183344
66.4	0.0477498	66.4	0.00181258
66.5	0.04295	66.5	0.00179196
66.6	0.0449499	66.6	0.00177158
66.7	0.0467	66.7	0.00175143
66.8	0.04555	66.8	0.00173151
66.9	0.0409	66.9	0.00171181
67	0.038	67	0.00169234
67.1	0.03135	67.1	0.00167309
67.2	0.03165	67.2	0.00165406
67.3	0.0289	67.3	0.00163524
67.4	0.0267502	67.4	0.00161664
67.5	0.02575	67.5	0.00159825
67.6	0.0233	67.6	0.00158007
67.7	0.0258	67.7	0.0015621
67.8	0.02445	67.8	0.00154433
67.9	0.0284002	67.9	0.00152677
68	0.02825	68	0.0015094
68.1	0.0283499	68.1	0.00149223
68.2	0.02935	68.2	0.00147526
68.3	0.0318	68.3	0.00145848
68.4	0.0259501	68.4	0.00144189
68.5	0.02725	68.5	0.00142548
68.6	0.0325999	68.6	0.00140927
68.7	0.0329	68.7	0.00139324
68.8	0.0248	68.8	0.00137739
68.9	0.0234501	68.9	0.00136172
69	0.0227	69	0.00134624
69.1	0.0226499	69.1	0.00133092
69.2	0.0188	69.2	0.00131578
69.3	0.01725	69.3	0.00130082
69.4	0.0152502	69.4	0.00128602
69.5	0.0181	69.5	0.00127139
69.6	0.0184	69.6	0.00125693
69.7	0.0161	69.7	0.00124263
69.8	0.01335	69.8	0.0012285
69.9	0.0212001	69.9	0.00121452
70	0.02285	70	0.00120071
70.1	0.0249499	70.1	0.00118705
70.2	0.0198	70.2	0.00117355
70.3	0.0213	70.3	0.0011602
70.4	0.0227499	70.4	0.001147
70.5	0.0239	70.5	0.00113396
70.6	0.0247999	70.6	0.00112106
70.7	0.0279	70.7	0.00110831
70.8	0.0243	70.8	0.0010957
70.9	0.0179499	70.9	0.00108324
71	0.0106	71	0.00107091
71.1	0.00164989	71.1	0.00105873
71.2	-0.00225	71.2	0.00104669
71.3	-0.0042	71.3	0.00103478
71.4	0.00154999	71.4	0.00102301
71.5	0.00835	71.5	0.00101138
71.6	0.0114501	71.6	0.000999872
71.7	0.01575	71.7	0.000988499
71.8	0.02405	71.8	0.000977255
71.9	0.0217501	71.9	0.000966139
72	0.026	72	0.000955149
72.1	0.0315	72.1	0.000944285
72.2	0.03825	72.2	0.000933544
72.3	0.0376	72.3	0.000922924
72.4	0.03315	72.4	0.000912426
72.5	0.03245	72.5	0.000902048
72.6	0.0320999	72.6	0.000891787
72.7	0.0321	72.7	0.000881644
72.8	0.023	72.8	0.000871615
72.9	0.02845	72.9	0.0008617
73	0.0313	73	0.000851899
73.1	0.02995	73.1	0.000842209
73.2	0.0278	73.2	0.000832629
73.3	0.0292	73.3	0.000823157
73.4	0.0390999	73.4	0.000813794
73.5	0.04	73.5	0.000804538
73.6	0.0425	73.6	0.000795386
73.7	0.04355	73.7	0.000786339
73.8	0.0455	73.8	0.000777394
73.9	0.04565	73.9	0.000768551
74	0.04565	74	0.000759809
74.1	0.04565	74.1	0.000751167
74.2	0.04605	74.2	0.000742623
74.3		74.3	0.000734175
74.4		74.4	0.000725824
74.5		74.5	0.000717568
74.6		74.6	0.000709406
74.7		74.7	0.000701337
74.8		74.8	0.000693359
74.9		74.9	0.000685472
75		75	0.000677675
75.1		75.1	0.000677675
75.2		75.2	0.015767
75.3		75.3	0.0306371
75.4		75.4	0.0452887
75.5		75.5	0.0597263
75.6		75.6	0.073953
75.7		75.7	0.0879719
75.8		75.8	0.101787
75.9		75.9	0.115399
76		76	0.128812
76.1		76.1	0.14203
76.2		76.2	0.155054
76.3		76.3	0.167889
76.4		76.4	0.180536
76.5		76.5	0.192997
76.6		76.6	0.205277
76.7		76.7	0.217377
76.8	0.148223	76.8	0.229302
76.9	0.151541	76.9	0.241051
77	0.155276	77	0.252629
77.1	0.155811	77.1	0.264037
77.2	0.156358	77.2	0.275279
77.3	0.156358	77.3	0.286357
77.4	0.160321	77.4	0.297273
77.5	0.178339	77.5	0.308029
77.6	0.179032	77.6	0.318628
77.7	0.169983	77.7	0.329073
77.8	0.180296	77.8	0.339365
77.9	0.193401	77.9	0.349506
78	0.218807	78	0.359499
78.1	0.240821	78.1	0.369347
78.2	0.258282	78.2	0.37905
78.3	0.266341	78.3	0.388612
78.4	0.266586	78.4	0.398034
78.5	0.276043	78.5	0.407318
78.6	0.29236	78.6	0.416467
78.7	0.30232	78.7	0.425482
78.8	0.302972	78.8	0.434365
78.9	0.314934	78.9	0.443119
79	0.320789	79	0.451744
79.1	0.333401	79.1	0.460244
79.2	0.338359	79.2	0.468619
79.3	0.34551	79.3	0.476873
79.4	0.353265	79.4	0.485005
79.5	0.366973	79.5	0.493019
79.6	0.375376	79.6	0.500915
79.7	0.384224	79.7	0.508696
79.8	0.39683	79.8	0.516364
79.9	0.415142	79.9	0.52392
80	0.434003	80	0.531365
80.1	0.443313	80.1	0.538701
80.2	0.463483	80.2	0.54593
80.3	0.473146	80.3	0.553054
80.4	0.482804	80.4	0.560074
80.5	0.493064	80.5	0.566991
80.6	0.502421	80.6	0.573806
80.7	0.515929	80.7	0.580523
80.8	0.53489	80.8	0.587141
80.9	0.543952	80.9	0.593663
81	0.553862	81	0.600089
81.1	0.555164	81.1	0.606421
81.2	0.554068	81.2	0.612661
81.3	0.563876	81.3	0.61881
81.4	0.570186	81.4	0.624869
81.5	0.569992	81.5	0.630839
81.6	0.576002	81.6	0.636722
81.7	0.581213	81.7	0.642519
81.8	0.583923	81.8	0.648232
81.9	0.58433	81.9	0.653861
82	0.586693	82	0.659407
82.1	0.59045	82.1	0.664873
82.2	0.591655	82.2	0.670259
82.3	0.595514	82.3	0.675566
82.4	0.601974	82.4	0.680796
82.5	0.610884	82.5	0.685949
82.6	0.620395	82.6	0.691027
82.7	0.627255	82.7	0.696031
82.8	0.635767	82.8	0.700962
82.9	0.640776	82.9	0.70582
83	0.64793	83	0.710608
83.1	0.653893	83.1	0.715325
83.2	0.657652	83.2	0.719974
83.3	0.665212	83.3	0.724555
83.4	0.67102	83.4	0.729069
83.5	0.673876	83.5	0.733517
83.6	0.679332	83.6	0.7379
83.7	0.686544	83.7	0.742219
83.8	0.698156	83.8	0.746475
83.9	0.701263	83.9	0.750669
84	0.708772	84	0.754801
84.1	0.715083	84.1	0.758873
84.2	0.721292	84.2	0.762885
84.3	0.726748	84.3	0.76684
84.4	0.726553	84.4	0.770736
84.5	0.734316	84.5	0.774575
84.6	0.738076	84.6	0.778358
84.7	0.745935	84.7	0.782086
84.8	0.749946	84.8	0.78576
84.9	0.754756	84.9	0.789379
85	0.759267	85	0.792946
85.1	0.765679	85.1	0.796461
85.2	0.766687	85.2	0.799924
85.3	0.769247	85.3	0.803337
85.4	0.775158	85.4	0.8067
85.5	0.778072	85.5	0.810014
85.6	0.781831	85.6	0.813279
85.7	0.786792	85.7	0.816497
85.8	0.792852	85.8	0.819668
85.9	0.798517	85.9	0.822792
86	0.796121	86	0.825871
86.1	0.798181	86.1	0.828904
86.2	0.801791	86.2	0.831894
86.3	0.807849	86.3	0.83484
86.4	0.811408	86.4	0.837742
86.5	0.815567	86.5	0.840603
86.6	0.81567	86.6	0.843421
86.7	0.816927	86.7	0.846198
86.8	0.823986	86.8	0.848935
86.9	0.831102	86.9	0.851632
87	0.836113	87	0.854289
87.1	0.840325	87.1	0.856908
87.2	0.845988	87.2	0.859488
87.3	0.848098	87.3	0.862031
87.4	0.847205	87.4	0.864536
87.5	0.848866	87.5	0.867005
87.6	0.85138	87.6	0.869438
87.7	0.859546	87.7	0.871835
87.8	0.862754	87.8	0.874198
87.9	0.868715	87.9	0.876525
88	0.873827	88	0.878819
88.1	0.87669	88.1	0.881079
88.2	0.880751	88.2	0.883306
88.3	0.880912	88.3	0.885501
88.4	0.881627	88.4	0.887663
88.5	0.888144	88.5	0.889794
88.6	0.894459	88.6	0.891894
88.7	0.895016	88.7	0.893963
88.8	0.891173	88.8	0.896002
88.9	0.890784	88.9	0.898011
89	0.896049	89	0.899991
89.1	0.90427	89.1	0.901942
89.2	0.904729	89.2	0.903864
89.3	0.906294	89.3	0.905759
89.4	0.906358	89.4	0.907625
89.5	0.907675	89.5	0.909465
89.6	0.905687	89.6	0.911277
89.7	0.906256	89.7	0.913063
89.8	0.898216	89.8	0.914823
89.9	0.897536	89.9	0.916557
90	0.892549	90	0.918266
90.1	0.897271	90.1	0.91995
90.2	0.895393	90.2	0.921609
90.3	0.894721	90.3	0.923244
90.4	0.900998	90.4	0.924855
90.5	0.902077	90.5	0.926443
90.6	0.903052	90.6	0.928007
90.7	0.904286	90.7	0.929549
90.8	0.905765	90.8	0.931068
90.9	0.905938	90.9	0.932565
91	0.913773	91	0.93404
91.1	0.920306	91.1	0.935493
91.2	0.924533	91.2	0.936925
91.3	0.927112	91.3	0.938337
91.4	0.927998	91.4	0.939727
91.5	0.930082	91.5	0.941098
91.6	0.927059	91.6	0.942448
91.7	0.919638	91.7	0.943778
91.8	0.914826	91.8	0.94509
91.9	0.914914	91.9	0.946382
92	0.908143	92	0.947655
92.1	0.904524	92.1	0.948909
92.2	0.904057	92.2	0.950145
92.3	0.90239	92.3	0.951364
92.4	0.90253	92.4	0.952564
92.5	0.903871	92.5	0.953747
92.6	0.90727	92.6	0.954912
92.7	0.908471	92.7	0.956061
92.8	0.922538	92.8	0.957192
92.9	0.916437	92.9	0.958308
93	0.917344	93	0.959406
93.1	0.915696	93.1	0.960489
93.2	0.915446	93.2	0.961556
93.3	0.900334	93.3	0.962608
93.4	0.891824	93.4	0.963644
93.5	0.887872	93.5	0.964665
93.6	0.885889	93.6	0.965671
93.7	0.882093	93.7	0.966662
93.8	0.885092	93.8	0.967639
93.9	0.885092	93.9	0.968601
94	0.885092	94	0.96955
94.1	0.885092	94.1	0.970485
94.2		94.2	0.971405
94.3		94.3	0.972313
94.4		94.4	0.973207
94.5		94.5	0.974088
94.6		94.6	0.974957
94.7		94.7	0.975812
94.8		94.8	0.976656
94.9		94.9	0.977486
95		95	0.977486
95.1		95.1	0.966367
95.2		95.2	0.955376
95.3		95.3	0.944508
95.4		95.4	0.933765
95.5		95.5	0.923143
95.6		95.6	0.912642
95.7		95.7	0.902262
95.8		95.8	0.891998
95.9		95.9	0.881853
96		96	0.871821
96.1		96.1	0.861904
96.2		96.2	0.852101
96.3		96.3	0.842408
96.4		96.4	0.832826
96.5		96.5	0.823352
96.6		96.6	0.813986
96.7	0.9466	96.7	0.804728
96.8	0.9466	96.8	0.795574
96.9	0.94645	96.9	0.786525
97	0.94355	97	0.777578
97.1	0.929351	97.1	0.768733
97.2	0.92885	97.2	0.759989
97.3	0.9203	97.3	0.751344
97.4	0.9003	97.4	0.742799
97.5	0.8715	97.5	0.734349
97.6	0.8585	97.6	0.725995
97.7	0.87125	97.7	0.717738
97.8	0.86625	97.8	0.709573
97.9	0.85565	97.9	0.701503
98	0.85445	98	0.693523
98.1	0.847651	98.1	0.685634
98.2	0.85035	98.2	0.677836
98.3	0.82945	98.3	0.670125
98.4	0.83015	98.4	0.662503
98.5	0.82135	98.5	0.654967
98.6	0.8181	98.6	0.647516
98.7	0.8127	98.7	0.640151
98.8	0.80975	98.8	0.632869
98.9	0.8006	98.9	0.625671
99	0.78935	99	0.618554
99.1	0.781	99.1	0.611518
99.2	0.77115	99.2	0.604562
99.3	0.75735	99.3	0.597685
99.4	0.7515	99.4	0.590887
99.5	0.742	99.5	0.584165
99.6	0.7283	99.6	0.57752
99.7	0.71755	99.7	0.570952
99.8	0.70685	99.8	0.564457
99.9	0.69485	99.9	0.558037
100	0.6889	100	0.551689
100.1	0.68015	100.1	0.545413
100.2	0.6793	100.2	0.53921
100.3	0.67295	100.3	0.533076
100.4	0.66945	100.4	0.527013
100.5	0.66155	100.5	0.521018
100.6	0.65635	100.6	0.515091
100.7	0.65115	100.7	0.509233
100.8	0.6454	100.8	0.50344
100.9	0.62785	100.9	0.497714
101	0.6249	101	0.492052
101.1	0.62325	101.1	0.486455
101.2	0.6162	101.2	0.480922
101.3	0.61555	101.3	0.475451
101.4	0.6105	101.4	0.470043
101.5	0.6013	101.5	0.464696
101.6	0.60385	101.6	0.45941
101.7	0.6046	101.7	0.454185
101.8	0.5991	101.8	0.449019
101.9	0.59075	101.9	0.443911
102	0.58065	102	0.438862
102.1	0.5721	102.1	0.433869
102.2	0.56865	102.2	0.428935
102.3	0.5624	102.3	0.424055
102.4	0.55685	102.4	0.419232
102.5	0.55155	102.5	0.414463
102.6	0.54765	102.6	0.409749
102.7	0.54185	102.7	0.405088
102.8	0.5353	102.8	0.40048
102.9	0.52905	102.9	0.395925
103	0.5199	103	0.391421
103.1	0.5112	103.1	0.386969
103.2	0.50635	103.2	0.382567
103.3	0.5014	103.3	0.378216
103.4	0.4978	103.4	0.373914
103.5	0.49265	103.5	0.36966
103.6	0.4886	103.6	0.365455
103.7	0.49145	103.7	0.361299
103.8	0.4873	103.8	0.357189
103.9	0.48545	103.9	0.353126
104	0.48335	104	0.349109
104.1	0.4819	104.1	0.345138
104.2	0.48865	104.2	0.341212
104.3	0.4948	104.3	0.337331
104.4	0.4863	104.4	0.333494
104.5	0.4782	104.5	0.3297
104.6	0.484101	104.6	0.32595
104.7	0.48135	104.7	0.322243
104.8	0.4887	104.8	0.318577
104.9	0.47705	104.9	0.314954
105	0.49075	105	0.311371
105.1	0.4643	105.1	0.307829
105.2	0.5635	105.2	0.304328
105.3	0.4726	105.3	0.300866
105.4	0.4561	105.4	0.297444
105.5	0.53125	105.5	0.29406
105.6	0.593301	105.6	0.290715
105.7	0.71595	105.7	0.287409
105.8	0.56375	105.8	0.284139
105.9	0.51555	105.9	0.280907
106	0.3641	106	0.277712
106.1	0.274308	106.1	0.274553
106.2	0.2125	106.2	0.27143
106.3	0.18995	106.3	0.268343
106.4	0.21765	106.4	0.26529
106.5	0.2529	106.5	0.262273
106.6	0.270502	106.6	0.259289
106.7	0.253	106.7	0.25634
106.8	0.2666	106.8	0.253424
106.9	0.2835	106.9	0.250542
107	0.33245	107	0.247692
107.1	0.3576	107.1	0.244874
107.2	0.36405	107.2	0.242089
107.3	0.45625	107.3	0.239335
107.4	0.41345	107.4	0.236613
107.5	0.3009	107.5	0.233921
107.6	0.324992	107.6	0.23126
107.7	0.32515	107.7	0.22863
107.8	0.37305	107.8	0.226029
107.9	0.4659	107.9	0.223458
108	0.6389	108	0.220916
108.1	0.284434	108.1	0.218403
108.2	0.05775	108.2	0.215919
108.3	0.3077	108.3	0.213463
108.4	0.51155	108.4	0.211035
108.5	0.26635	108.5	0.208635
108.6	0.077402	108.6	0.206261
108.7	-0.3018	108.7	0.203915
108.8	-0.3443	108.8	0.201596
108.9	0.0107	108.9	0.199303
109	0.037	109	0.197036
109.1	0.432304	109.1	0.194794
109.2	0.71035	109.2	0.192579
109.3	0.5549	109.3	0.190388
109.4	0.47075	109.4	0.188223
109.5	0.49805	109.5	0.186082
109.6	0.471048	109.6	0.183965
109.7	0.5298	109.7	0.181872
109.8	0.5061	109.8	0.179803
109.9	0.4234	109.9	0.177758
110	0.36265	110	0.175736
110.1	0.3513	110.1	0.173737
110.2	0.3428	110.2	0.171761
110.3	0.35145	110.3	0.169807
110.4	0.3487	110.4	0.167876
110.5	0.35835	110.5	0.165966
110.6	0.336249	110.6	0.164078
110.7	0.33385	110.7	0.162212
110.8	0.34055	110.8	0.160367
110.9	0.33045	110.9	0.158543
111	0.3275	111	0.156739
111.1	0.3061	111.1	0.154956
111.2	0.3159	111.2	0.153194
111.3	0.3176	111.3	0.151451
111.4	0.30905	111.4	0.149729
111.5	0.303	111.5	0.148026
111.6	0.301849	111.6	0.146342
111.7	0.293	111.7	0.144677
111.8	0.289	111.8	0.143031
111.9	0.2891	111.9	0.141405
112	0.28675	112	0.139796
112.1	0.2926	112.1	0.138206
112.2	0.29	112.2	0.136634
112.3	0.2771	112.3	0.13508
112.4	0.2743	112.4	0.133543
112.5	0.27865	112.5	0.132024
112.6	0.26925	112.6	0.130522
112.7	0.2704	112.7	0.129038
112.8	0.27135	112.8	0.12757
112.9	0.26705	112.9	0.126119
113	0.2619	113	0.124684
113.1	0.265	113.1	0.123266
113.2	0.26625	113.2	0.121864
113.3	0.27005	113.3	0.120478
113.4	0.27205	113.4	0.119107
113.5	0.27275	113.5	0.117753
113.6	0.27005	113.6	0.116413
113.7	0.26805	113.7	0.115089
113.8	0.2657	113.8	0.11378
113.9	0.26995	113.9	0.112486
114	0.275	114	0.111206
114.1	0.271	114.1	0.109941
114.2	0.2674	114.2	0.108691
114.3	0.26455	114.3	0.107454
114.4	0.26625	114.4	0.106232
114.5	0.2595	114.5	0.105024
114.6	0.25405	114.6	0.103829
114.7	0.25335	114.7	0.102648
114.8	0.25225	114.8	0.10148
114.9	0.25095	114.9	0.100326
115	0.2447	115	0.0991848
115.1	0.24375	115.1	0.0980566
115.2	0.2408	115.2	0.0969413
115.3	0.238	115.3	0.0958385
115.4	0.23215	115.4	0.0947485
115.5	0.23435	115.5	0.0936707
115.6	0.22835	115.6	0.0926051
115.7	0.22905	115.7	0.0915519
115.8	0.22465	115.8	0.0905104
115.9	0.22455	115.9	0.089481
116	0.22575	116	0.0884631
116.1	0.2262	116.1	0.0874568
116.2	0.22515	116.2	0.086462
116.3	0.22455	116.3	0.0854785
116.4	0.224	116.4	0.0845063
116.5	0.22265	116.5	0.083545
116.6	0.2208	116.6	0.0825946
116.7	0.2163	116.7	0.0816552
116.8	0.21485	116.8	0.0807263
116.9	0.21675	116.9	0.0798082
117	0.2151	117	0.0789003
117.1	0.212	117.1	0.0780028
117.2	0.20815	117.2	0.0771156
117.3	0.20995	117.3	0.0762384
117.4	0.21115	117.4	0.0753713
117.5	0.2094	117.5	0.0745139
117.6	0.2081	117.6	0.0736662
117.7	0.21075	117.7	0.0728284
117.8	0.21465	117.8	0.0719999
117.9	0.2157	117.9	0.071181
118	0.21265	118	0.0703713
118.1	0.21525	118.1	0.0695708
118.2	0.21725	118.2	0.0687795
118.3	0.2174	118.3	0.0679971
118.4	0.2144	118.4	0.0672237
118.5	0.20895	118.5	0.066459
118.6	0.2103	118.6	0.065703
118.7	0.21145	118.7	0.0649557
118.8	0.2104	118.8	0.0642168
118.9	0.20915	118.9	0.0634864
119	0.20585	119	0.0627642
119.1	0.2062	119.1	0.0620503
119.2	0.2036	119.2	0.0613445
119.3	0.20115	119.3	0.0606467
119.4	0.1958	119.4	0.0599569
119.5	0.1946	119.5	0.0592749
119.6	0.196	119.6	0.0586006
119.7	0.1968	119.7	0.0579341
119.8	0.19815	119.8	0.057275
119.9	0.199	119.9	0.0566236
120	0.19165	120	0.0559795
120.1	0.18375	120.1	0.0553427
120.2	0.18355	120.2	0.0547132
120.3	0.1818	120.3	0.0540909
120.4	0.17775	120.4	0.0534756
120.5	0.1767	120.5	0.0528673
120.6	0.17815	120.6	0.0522659
120.7	0.18165	120.7	0.0516715
120.8	0.18035	120.8	0.0510837
120.9	0.1784	120.9	0.0505027
121	0.17995	121	0.0499282
121.1	0.1879	121.1	0.0493602
121.2	0.18465	121.2	0.0487988
121.3	0.1862	121.3	0.0482437
121.4	0.1883	121.4	0.047695
121.5	0.1904	121.5	0.0471524
121.6	0.1876	121.6	0.046616
121.7	0.18215	121.7	0.0460858
121.8	0.18275	121.8	0.0455616
121.9	0.18215	121.9	0.0450434
122	0.1845	122	0.044531
122.1	0.17175	122.1	0.0440244
122.2	0.1728	122.2	0.0435237
122.3	0.1718	122.3	0.0430286
122.4	0.1686	122.4	0.0425392
122.5	0.1662	122.5	0.0420553
122.6	0.15595	122.6	0.0415769
122.7	0.14935	122.7	0.041104
122.8	0.14325	122.8	0.0406364
122.9	0.1379	122.9	0.0401743
123	0.13075	123	0.0397172
123.1	0.13605	123.1	0.0392654
123.2	0.13295	123.2	0.0388189
123.3	0.1267	123.3	0.0383773
123.4	0.1192	123.4	0.0379408
123.5	0.1114	123.5	0.0375092
123.6	0.111701	123.6	0.0370825
123.7	0.11955	123.7	0.0366607
123.8	0.12945	123.8	0.0362437
123.9	0.14425	123.9	0.0358315
124	0.16215	124	0.0354239
124.1	0.179199	124.1	0.0350209
124.2	0.1632	124.2	0.0346226
124.3	0.14005	124.3	0.0342287
124.4	0.1248	124.4	0.0338394
124.5	0.10085	124.5	0.0334545
124.6	0.0894	124.6	0.0330739
124.7	0.09205	124.7	0.0326977
124.8	0.0839	124.8	0.0323258
124.9	0.11915	124.9	0.0319581
125	0.12275	125	0.0315946
125.1	0.14265	125.1	0.0312352
125.2	0.15475	125.2	0.0308799
125.3	0.15635	125.3	0.0305286
125.4	0.15725	125.4	0.0301814
125.5	0.15745	125.5	0.0298381
125.6	0.152699	125.6	0.0294987
125.7	0.15785	125.7	0.0291632
125.8	0.1475	125.8	0.0288314
125.9	0.1549	125.9	0.0285035
126	0.15685	126	0.0281792
126.1	0.118999	126.1	0.0278587
126.2	0.11195	126.2	0.0275418
126.3	0.1076	126.3	0.0272285
126.4	0.12105	126.4	0.0269188
126.5	0.13415	126.5	0.0266126
126.6	0.14535	126.6	0.0263099
126.7	0.1423	126.7	0.0260107
126.8	0.14465	126.8	0.0257148
126.9	0.13635	126.9	0.0254223
127	0.12265	127	0.0251331
127.1	0.0958486	127.1	0.0248472
127.2	0.0771	127.2	0.0245646
127.3	0.05885	127.3	0.0242852
127.4	0.0784	127.4	0.0240089
127.5	0.08675	127.5	0.0237358
127.6	0.07345	127.6	0.0234658
127.7	0.06105	127.7	0.0231989
127.8	0.07265	127.8	0.022935
127.9	0.1262	127.9	0.0226742
128	0.14505	128	0.0224162
128.1	0.131098	128.1	0.0221612
128.2	0.1152	128.2	0.0219092
128.3	0.10385	128.3	0.02166
128.4	0.07115	128.4	0.0214136
128.5	0.06055	128.5	0.02117
128.6	0.0668021	128.6	0.0209292
128.7	0.07045	128.7	0.0206912
128.8	0.0572	128.8	0.0204558
128.9	0.0477	128.9	0.0202231
129	0.07825	129	0.0199931
129.1	0.0995005	129.1	0.0197656
129.2	0.1236	129.2	0.0195408
129.3	0.1376	129.3	0.0193185
129.4	0.1247	129.4	0.0190988
129.5	0.13345	129.5	0.0188816
129.6	0.13425	129.6	0.0186668
129.7	0.13965	129.7	0.0184545
129.8	0.1403	129.8	0.0182445
129.9	0.1384	129.9	0.018037
130	0.1383	130	0.0178318
130.1	0.14505	130.1	0.017629
130.2	0.15045	130.2	0.0174285
130.3	0.153	130.3	0.0172302
130.4	0.1558	130.4	0.0170343
130.5	0.15925	130.5	0.0168405
130.6	0.1505	130.6	0.0166489
130.7	0.1476	130.7	0.0164596
130.8	0.1481	130.8	0.0162723
130.9	0.14875	130.9	0.0160872
131	0.1447	131	0.0159042
131.1	0.14825	131.1	0.0157233
131.2	0.1472	131.2	0.0155445
131.3	0.1391	131.3	0.0153677
131.4	0.133	131.4	0.0151929
131.5	0.13575	131.5	0.0150201
131.6	0.1381	131.6	0.0148492
131.7	0.14255	131.7	0.0146803
131.8	0.1444	131.8	0.0145133
131.9	0.1439	131.9	0.0143482
132	0.14285	132	0.014185
132.1	0.138	132.1	0.0140237
132.2	0.12435	132.2	0.0138642
132.3	0.1167	132.3	0.0137064
132.4	0.11255	132.4	0.0135505
132.5	0.10685	132.5	0.0133964
132.6	0.10055	132.6	0.013244
132.7	0.0922	132.7	0.0130934
132.8	0.09005	132.8	0.0129444
132.9	0.08485	132.9	0.0127972
133	0.0795	133	0.0126516
133.1	0.0800502	133.1	0.0125077
133.2	0.0758	133.2	0.0123655
133.3	0.07525	133.3	0.0122248
133.4	0.07295	133.4	0.0120857
133.5	0.06535	133.5	0.0119483
133.6	0.0641499	133.6	0.0118123
133.7	0.0591	133.7	0.011678
133.8	0.0548	133.8	0.0115452
133.9	0.0534	133.9	0.0114138
134	0.0594	134	0.011284
134.1	0.0743498	134.1	0.0111556
134.2	0.08445	134.2	0.0110288
134.3	0.08795	134.3	0.0109033
134.4	0.1022	134.4	0.0107793
134.5	0.1052	134.5	0.0106567
134.6	0.109	134.6	0.0105354
134.7	0.1086	134.7	0.0104156
134.8	0.11205	134.8	0.0102971
134.9	0.1189	134.9	0.01018
135	0.122	135	0.0100642
135.1	0.12375	135.1	0.00994973
135.2	0.12095	135.2	0.00983657
135.3	0.1214	135.3	0.00972467
135.4	0.12285	135.4	0.00961406
135.5	0.11975	135.5	0.0095047
135.6	0.11355	135.6	0.00939658
135.7	0.10885	135.7	0.0092897
135.8	0.10375	135.8	0.00918403
135.9	0.09395	135.9	0.00907957
136	0.0886	136	0.00897629
136.1	0.0868	136.1	0.00887418
136.2	0.0855	136.2	0.00877324
136.3	0.0794	136.3	0.00867344
136.4	0.0762	136.4	0.00857479
136.5	0.0777	136.5	0.00847725
136.6	0.0745001	136.6	0.00838082
136.7	0.07305	136.7	0.0082855
136.8	0.0713	136.8	0.00819125
136.9	0.0701	136.9	0.00809808
137	0.0724	137	0.00800596
137.1	0.0713504	137.1	0.00791489
137.2	0.07085	137.2	0.00782487
137.3	0.0703	137.3	0.00773586
137.4	0.0689	137.4	0.00764787
137.5	0.06365	137.5	0.00756087
137.6	0.0661	137.6	0.00747486
137.7	0.0692	137.7	0.00738984
137.8	0.0675	137.8	0.00730578
137.9	0.06495	137.9	0.00722269
138	0.05985	138	0.00714053
138.1	0.0570502	138.1	0.0070593
138.2	0.0559	138.2	0.00697901
138.3	0.0549	138.3	0.00689962
138.4	0.0547	138.4	0.00682114
138.5	0.05735	138.5	0.00674355
138.6	0.0620001	138.6	0.00666684
138.7	0.06305	138.7	0.00659101
138.8	0.06335	138.8	0.00651604
138.9	0.0659	138.9	0.00644192
139	0.0621	139	0.00636864
139.1	0.0614002	139.1	0.0062962
139.2	0.0652	139.2	0.00622459
139.3	0.0668	139.3	0.00615378
139.4	0.071	139.4	0.00608379
139.5	0.0676	139.5	0.00601458
139.6	0.06565	139.6	0.00594616
139.7	0.0646	139.7	0.00587853
139.8	0.0639	139.8	0.00581166
139.9	0.06625	139.9	0.00574556
140	0.0677	140	0.0056802
140.1	0.0666501	140.1	0.00561559
140.2	0.0694	140.2	0.00555172
140.3	0.0714	140.3	0.00548856
140.4	0.07405	140.4	0.00542614
140.5	0.07425	140.5	0.00536441
140.6	0.07605	140.6	0.00530339
140.7	0.0748	140.7	0.00524307
140.8	0.07775	140.8	0.00518343
140.9	0.07585	140.9	0.00512447
141	0.0761	141	0.00506618
141.1	0.0774999	141.1	0.00500855
141.2	0.0822	141.2	0.00495158
141.3	0.08545	141.3	0.00489525
141.4	0.0951	141.4	0.00483958
141.5	0.09485	141.5	0.00478452
141.6	0.0952998	141.6	0.0047301
141.7	0.0951	141.7	0.0046763
141.8	0.09565	141.8	0.0046231
141.9	0.09855	141.9	0.00457052
142	0.0978	142	0.00451853
142.1	0.0966498	142.1	0.00446713
142.2	0.0971	142.2	0.00441632
142.3	0.0985	142.3	0.00436608
142.4	0.09885	142.4	0.00431642
142.5	0.10045	142.5	0.00426732
142.6	0.1007	142.6	0.00421878
142.7	0.09925	142.7	0.0041708
142.8	0.0998	142.8	0.00412335
142.9	0.10125	142.9	0.00407645
143	0.10535	143	0.00403008
143.1	0.10935	143.1	0.00398424
143.2	0.10755	143.2	0.00393892
143.3	0.11165	143.3	0.00389411
143.4	0.1075	143.4	0.00384982
143.5	0.10765	143.5	0.00380603
143.6	0.10585	143.6	0.00376273
143.7	0.1057	143.7	0.00371994
143.8	0.10125	143.8	0.00367762
143.9	0.1011	143.9	0.00363579
144	0.10125	144	0.00359443
144.1	0.0942001	144.1	0.00355355
144.2	0.0946	144.2	0.00351313
144.3	0.0927	144.3	0.00347317
144.4	0.09675	144.4	0.00343366
144.5	0.09545	144.5	0.0033946
144.6	0.0910503	144.6	0.00335599
144.7	0.0914	144.7	0.00331782
144.8	0.08655	144.8	0.00328008
144.9	0.08275	144.9	0.00324277
145	0.0768	145	0.00320588
145.1	0.0807499	145.1	0.00316941
145.2	0.07115	145.2	0.00313336
145.3	0.07195	145.3	0.00309772
145.4	0.07225	145.4	0.00306249
145.5	0.06035	145.5	0.00302765
145.6	0.0600501	145.6	0.00299321
145.7	0.0589	145.7	0.00295917
145.8	0.0543	145.8	0.0029255
145.9	0.0584	145.9	0.00289223
146	0.05575	146	0.00285933
146.1	0.0498502	146.1	0.0028268
146.2	0.04205	146.2	0.00279465
146.3	0.04225	146.3	0.00276286
146.4	0.0458	146.4	0.00273144
146.5	0.0483	146.5	0.00270036
146.6	0.0523999	146.6	0.00266965
146.7	0.04945	146.7	0.00263928
146.8	0.061	146.8	0.00260926
146.9	0.06425	146.9	0.00257958
147	0.06305	147	0.00255024
147.1	0.0632503	147.1	0.00252123
147.2	0.06725	147.2	0.00249255
147.3	0.0619	147.3	0.0024642
147.4	0.06195	147.4	0.00243617
147.5	0.0622	147.5	0.00240846
147.6	0.0603001	147.6	0.00238106
147.7	0.0607	147.7	0.00235398
147.8	0.0651	147.8	0.0023272
147.9	0.06645	147.9	0.00230073
148	0.0653	148	0.00227456
148.1	0.06115	148.1	0.00224869
148.2	0.0572	148.2	0.00222311
148.3	0.0538	148.3	0.00219782
148.4	0.05445	148.4	0.00217282
148.5	0.05975	148.5	0.00214811
148.6	0.0617	148.6	0.00212367
148.7	0.06485	148.7	0.00209952
148.8	0.07075	148.8	0.00207563
148.9	0.06645	148.9	0.00205203
149	0.06645	149	0.00202868
149.1	0.0686	149.1	0.00200561
149.2	0.0686	149.2	0.00198279
149.3		149.3	0.00196024
149.4		149.4	0.00193794
149.5		149.5	0.0019159
149.6		149.6	0.0018941
149.7		149.7	0.00187256
149.8		149.8	0.00185126
149.9		149.9	0.0018302
150		150	0.00180939
150.1		150.1	0.00180939
150.2		150.2	0.0459198
150.3		150.3	0.0891179
150.4		150.4	0.13141
150.5		150.5	0.172826
150.6		150.6	0.21338
150.7		150.7	0.253083
150.8		150.8	0.291965
150.9		150.9	0.330031
151		151	0.36731
151.1		151.1	0.403811
151.2		151.2	0.439547
151.3		151.3	0.474544
151.4		151.4	0.508807
151.5		151.5	0.54236
151.6		151.6	0.575215
151.7		151.7	0.60738
151.8	0.34825	151.8	0.63888
151.9	0.385365	151.9	0.669719
152	0.40842	152	0.69992
152.1	0.417808	152.1	0.729492
152.2	0.438665	152.2	0.758443
152.3	0.474038	152.3	0.786796
152.4	0.511998	152.4	0.814554
152.5	0.529228	152.5	0.841737
152.6	0.5769	152.6	0.868354
152.7	0.5989	152.7	0.894413
152.8	0.611138	152.8	0.919932
152.9	0.644751	152.9	0.944916
153	0.671966	153	0.969384
153.1	0.702629	153.1	0.993341
153.2	0.724585	153.2	1.0168
153.3	0.748487	153.3	1.03977
153.4	0.770741	153.4	1.06225
153.5	0.7938	153.5	1.08428
153.6	0.817054	153.6	1.10584
153.7	0.837863	153.7	1.12695
153.8	0.862463	153.8	1.14763
153.9	0.898128	153.9	1.16787
154	0.92884	154	1.18769
154.1	0.957046	154.1	1.2071
154.2	0.982909	154.2	1.2261
154.3	1.01122	154.3	1.24471
154.4	1.03558	154.4	1.26293
154.5	1.05478	154.5	1.28077
154.6	1.07203	154.6	1.29824
154.7	1.10099	154.7	1.31534
154.8	1.12831	154.8	1.33209
154.9	1.14281	154.9	1.34849
155	1.16908	155	1.36455
155.1	1.19419	155.1	1.38027
155.2	1.20495	155.2	1.39567
155.3	1.22466	155.3	1.41074
155.4	1.24798	155.4	1.4255
155.5	1.26329	155.5	1.43996
155.6	1.28134	155.6	1.45411
155.7	1.29715	155.7	1.46796
155.8	1.3106	155.8	1.48153
155.9	1.33587	155.9	1.49482
156	1.35687	156	1.50783
156.1	1.37362	156.1	1.52057
156.2	1.39008	156.2	1.53304
156.3	1.40538	156.3	1.54525
156.4	1.41784	156.4	1.55721
156.5	1.42805	156.5	1.56892
156.6	1.44306	156.6	1.58039
156.7	1.45441	156.7	1.59161
156.8	1.46832	156.8	1.60261
156.9	1.48703	156.9	1.61337
157	1.50745	157	1.62391
157.1	1.53282	157.1	1.63423
157.2	1.54508	157.2	1.64433
157.3	1.56184	157.3	1.65423
157.4	1.57184	157.4	1.66391
157.5	1.58765	157.5	1.6734
157.6	1.60176	157.6	1.68269
157.7	1.61492	157.7	1.69179
157.8	1.62988	157.8	1.70069
157.9	1.64499	157.9	1.70941
158	1.662	158	1.71795
158.1	1.67836	158.1	1.72631
158.2	1.68873	158.2	1.7345
158.3	1.70218	158.3	1.74251
158.4	1.71309	158.4	1.75036
158.5	1.72215	158.5	1.75805
158.6	1.73927	158.6	1.76557
158.7	1.74798	158.7	1.77294
158.8	1.75639	158.8	1.78016
158.9	1.76174	158.9	1.78722
159	1.77291	159	1.79414
159.1	1.78131	159.1	1.80091
159.2	1.79698	159.2	1.80754
159.3	1.80344	159.3	1.81404
159.4	1.81035	159.4	1.82039
159.5	1.82331	159.5	1.82662
159.6	1.83623	159.6	1.83272
159.7	1.84829	159.7	1.83869
159.8	1.85775	159.8	1.84453
159.9	1.86967	159.9	1.85026
160	1.87638	160	1.85586
160.1	1.87984	160.1	1.86135
160.2	1.88806	160.2	1.86672
160.3	1.88991	160.3	1.87198
160.4	1.89788	160.4	1.87713
160.5	1.9111	160.5	1.88218
160.6	1.91971	160.6	1.88712
160.7	1.92457	160.7	1.89195
160.8	1.93594	160.8	1.89669
160.9	1.9483	160.9	1.90132
[truncated: 2,928 more rows]
