# Supplementary material for: Homo-BacPROTAC-induced degradation of ClpC1 as a strategy against drug-resistant mycobacteria
Source: Nat Commun. 2024 Mar 5;15:2005. doi: 10.1038/s41467-024-46218-7 (PMC10914731; doi:10.1038/s41467-024-46218-7)
Supplement: Supplementary file 4 — Source Data [file 41467_2024_46218_MOESM4_ESM.zip › SourceData/SuppFig7_Compound_26.xlsx]

## Sheet: 74020681_20210427x
Run 1; Ch 2; Fc 2-1 corr; Cy 34; 74020681; Conc 2.5 7.5 22 66.5 200 nM_X	Run 1; Ch 2; Fc 2-1 corr; Cy 34; 74020681; Conc 2.5 7.5 22 66.5 200 nM_Y	Run 1; Ch 2; Fc 2-1 corr; Cy 34; 74020681; Conc 2.5 7.5 22 66.5 200 nM; Fitted_X	Run 1; Ch 2; Fc 2-1 corr; Cy 34; 74020681; Conc 2.5 7.5 22 66.5 200 nM; Fitted_Y
-38.9	-0.946081	-38.9	0
-38.8	-1.2892	-38.8	0
-38.7	-0.5506	-38.7	0
-38.6	-0.3598	-38.6	0
-38.5	-0.0723	-38.5	0
-38.4	0.0175928	-38.4	0
-38.3	0.0461	-38.3	0
-38.2	0.1959	-38.2	0
-38.1	0.1174	-38.1	0
-38	0.1075	-38	0
-37.9	0.1043	-37.9	0
-37.8	0.0946	-37.8	0
-37.7	0.0677	-37.7	0
-37.6	0.144499	-37.6	0
-37.5	0.0657	-37.5	0
-37.4	-0.0106	-37.4	0
-37.3	0.2946	-37.3	0
-37.2	0.194	-37.2	0
-37.1	-0.1071	-37.1	0
-37	1.5339	-37	0
-36.9	1.5617	-36.9	0
-36.8	0.8999	-36.8	0
-36.7	-0.1187	-36.7	0
-36.6	-0.162801	-36.6	0
-36.5	-0.0632	-36.5	0
-36.4	-0.116794	-36.4	0
-36.3	-0.1632	-36.3	0
-36.2	-0.151	-36.2	0
-36.1	-0.1828	-36.1	0
-36	-0.1812	-36	0
-35.9	-0.148499	-35.9	0
-35.8	-0.1492	-35.8	0
-35.7	-0.1286	-35.7	0
-35.6	-0.1232	-35.6	0
-35.5	-0.0962	-35.5	0
-35.4	-0.0610996	-35.4	0
-35.3	-0.0279	-35.3	0
-35.2	-0.0252	-35.2	0
-35.1	-0.0525	-35.1	0
-35	-0.0445	-35	0
-34.9	-0.0438993	-34.9	0
-34.8	-0.0502	-34.8	0
-34.7	-0.0327	-34.7	0
-34.6	-0.0313011	-34.6	0
-34.5	-0.0218	-34.5	0
-34.4	-0.0250993	-34.4	0
-34.3	-0.0391	-34.3	0
-34.2	-0.0289	-34.2	0
-34.1	-0.018	-34.1	0
-34	-0.0235	-34	0
-33.9	-0.0342992	-33.9	0
-33.8	-0.0506	-33.8	0
-33.7	-0.0545	-33.7	0
-33.6	-0.0444	-33.6	0
-33.5	-0.0482	-33.5	0
-33.4	-0.0426999	-33.4	0
-33.3	-0.0444	-33.3	0
-33.2	-0.0458	-33.2	0
-33.1	-0.0627	-33.1	0
-33	-0.0591	-33	0
-32.9	-0.0596997	-32.9	0
-32.8	-0.0587	-32.8	0
-32.7	-0.0579	-32.7	0
-32.6	-0.0645	-32.6	0
-32.5	-0.0686	-32.5	0
-32.4	-0.0602998	-32.4	0
-32.3	-0.0521	-32.3	0
-32.2	-0.0517	-32.2	0
-32.1	-0.0521003	-32.1	0
-32	-0.0558	-32	0
-31.9	-0.0613001	-31.9	0
-31.8	-0.0611	-31.8	0
-31.7	-0.0491	-31.7	0
-31.6	-0.0373	-31.6	0
-31.5	-0.0325	-31.5	0
-31.4	-0.0305003	-31.4	0
-31.3	-0.0460002	-31.3	0
-31.2	-0.0566	-31.2	0
-31.1	-0.0783	-31.1	0
-31	-0.0827	-31	0
-30.9	-0.0850001	-30.9	0
-30.8	-0.0854001	-30.8	0
-30.7	-0.085	-30.7	0
-30.6	-0.0869	-30.6	0
-30.5	-0.0856	-30.5	0
-30.4	-0.0937002	-30.4	0
-30.3	-0.1022	-30.3	0
-30.2	-0.1003	-30.2	0
-30.1	-0.0959	-30.1	0
-30	-0.0932	-30	0
-29.9	-0.0948	-29.9	0
-29.8	-0.0943	-29.8	0
-29.7	-0.0967	-29.7	0
-29.6	-0.0926	-29.6	0
-29.5	-0.0911	-29.5	0
-29.4	-0.0825999	-29.4	0
-29.3	-0.0782	-29.3	0
-29.2	-0.0744	-29.2	0
-29.1	-0.0732	-29.1	0
-29	-0.0715	-29	0
-28.9	-0.0724	-28.9	0
-28.8	-0.0704	-28.8	0
-28.7	-0.0655	-28.7	0
-28.6	-0.0643	-28.6	0
-28.5	-0.0669	-28.5	0
-28.4	-0.0654	-28.4	0
-28.3	-0.0630001	-28.3	0
-28.2	-0.0637	-28.2	0
-28.1	-0.0629	-28.1	0
-28	-0.0619	-28	0
-27.9	-0.0634	-27.9	0
-27.8	-0.0629001	-27.8	0
-27.7	-0.0651	-27.7	0
-27.6	-0.0617	-27.6	0
-27.5	-0.0608	-27.5	0
-27.4	-0.0591001	-27.4	0
-27.3	-0.0623001	-27.3	0
-27.2	-0.0634	-27.2	0
-27.1	-0.0665	-27.1	0
-27	-0.0648	-27	0
-26.9	-0.0636001	-26.9	0
-26.8	-0.0612	-26.8	0
-26.7	-0.0558	-26.7	0
-26.6	-0.0558	-26.6	0
-26.5	-0.0577	-26.5	0
-26.4	-0.0634	-26.4	0
-26.3	-0.0636	-26.3	0
-26.2	-0.0598	-26.2	0
-26.1	-0.058	-26.1	0
-26	-0.0566	-26	0
-25.9	-0.0528	-25.9	0
-25.8	-0.0494	-25.8	0
-25.7	-0.0491	-25.7	0
-25.6	-0.0475	-25.6	0
-25.5	-0.0428	-25.5	0
-25.4	-0.0412	-25.4	0
-25.3	-0.0382	-25.3	0
-25.2	-0.0377	-25.2	0
-25.1	-0.0355	-25.1	0
-25	-0.039	-25	0
-24.9	-0.0426	-24.9	0
-24.8	-0.0409	-24.8	0
-24.7	-0.04	-24.7	0
-24.6	-0.0464	-24.6	0
-24.5	-0.0495	-24.5	0
-24.4	-0.0458001	-24.4	0
-24.3	-0.0493001	-24.3	0
-24.2	-0.0536	-24.2	0
-24.1	-0.0586	-24.1	0
-24	-0.0612	-24	0
-23.9	-0.0596	-23.9	0
-23.8	-0.0614	-23.8	0
-23.7	-0.0617	-23.7	0
-23.6	-0.0601	-23.6	0
-23.5	-0.0576	-23.5	0
-23.4	-0.0539	-23.4	0
-23.3	-0.054	-23.3	0
-23.2	-0.0539	-23.2	0
-23.1	-0.0529	-23.1	0
-23	-0.0542	-23	0
-22.9	-0.055	-22.9	0
-22.8	-0.0483	-22.8	0
-22.7	-0.0527	-22.7	0
-22.6	-0.0545	-22.6	0
-22.5	-0.0562	-22.5	0
-22.4	-0.0573	-22.4	0
-22.3	-0.0533	-22.3	0
-22.2	-0.0408	-22.2	0
-22.1	-0.0391	-22.1	0
-22	-0.042	-22	0
-21.9	-0.0460001	-21.9	0
-21.8	-0.0518	-21.8	0
-21.7	-0.0433	-21.7	0
-21.6	-0.0442	-21.6	0
-21.5	-0.0424	-21.5	0
-21.4	-0.0435	-21.4	0
-21.3	-0.0508	-21.3	0
-21.2	-0.0513	-21.2	0
-21.1	-0.0508	-21.1	0
-21	-0.0481	-21	0
-20.9	-0.0426	-20.9	0
-20.8	-0.0381	-20.8	0
-20.7	-0.0294	-20.7	0
-20.6	-0.0217	-20.6	0
-20.5	-0.019	-20.5	0
-20.4	-0.0235	-20.4	0
-20.3	-0.0266	-20.3	0
-20.2	-0.0215	-20.2	0
-20.1	-0.016	-20.1	0
-20	-0.0126	-20	0
-19.9	-0.0078	-19.9	0
-19.8	-0.0009	-19.8	0
-19.7	0.0045	-19.7	0
-19.6	0.0137999	-19.6	0
-19.5	0.0053	-19.5	0
-19.4	-0.0019	-19.4	0
-19.3	-0.0108	-19.3	0
-19.2	-0.0114999	-19.2	0
-19.1	-0.0062001	-19.1	0
-19	-0.0049	-19	0
-18.9	-0.0022	-18.9	0
-18.8	-0.0033	-18.8	0
-18.7	-0.00139993	-18.7	0
-18.6	-0.0075	-18.6	0
-18.5	-0.005	-18.5	0
-18.4	-0.00440009	-18.4	0
-18.3	-0.0122999	-18.3	0
-18.2	-0.0105	-18.2	0
-18.1	-0.016	-18.1	0
-18	-0.0196	-18	0
-17.9	-0.0203	-17.9	0
-17.8	-0.0164998	-17.8	0
-17.7	-0.0072	-17.7	0
-17.6	-0.0135	-17.6	0
-17.5	-0.0162	-17.5	0
-17.4	-0.0248999	-17.4	0
-17.3	-0.0246002	-17.3	0
-17.2	-0.0232002	-17.2	0
-17.1	-0.0143001	-17.1	0
-17	-0.0075	-17	0
-16.9	-0.0191	-16.9	0
-16.8	-0.0206	-16.8	0
-16.7	-0.00780011	-16.7	0
-16.6	0.000999765	-16.6	0
-16.5	-0.0052	-16.5	0
-16.4	-0.0118	-16.4	0
-16.3	-0.0203	-16.3	0
-16.2	-0.0224001	-16.2	0
-16.1	-0.0134	-16.1	0
-16	-0.0137	-16	0
-15.9	-0.0163	-15.9	0
-15.8	-0.0055	-15.8	0
-15.7	0.017	-15.7	0
-15.6	0.0237	-15.6	0
-15.5	0.0217	-15.5	0
-15.4	0.0343	-15.4	0
-15.3	0.04	-15.3	0
-15.2	0.0334	-15.2	0
-15.1	0.0109997	-15.1	0
-15	0.0184	-15	0
-14.9	0.0285	-14.9	0
-14.8	0.0204	-14.8	0
-14.7	0.0105002	-14.7	0
-14.6	-0.00449954	-14.6	0
-14.5	0.000899999	-14.5	0
-14.4	0.000100003	-14.4	0
-14.3	-0.0236	-14.3	0
-14.2	-0.0169001	-14.2	0
-14.1	-0.0254998	-14.1	0
-14	-0.0327	-14	0
-13.9	-0.0364	-13.9	0
-13.8	-0.0361	-13.8	0
-13.7	-0.0343001	-13.7	0
-13.6	-0.0315999	-13.6	0
-13.5	-0.024	-13.5	0
-13.4	-0.0331002	-13.4	0
-13.3	-0.0518	-13.3	0
-13.2	-0.0486	-13.2	0
-13.1	-0.0412	-13.1	0
-13	-0.042	-13	0
-12.9	-0.0403	-12.9	0
-12.8	-0.0435	-12.8	0
-12.7	-0.0404	-12.7	0
-12.6	-0.0425	-12.6	0
-12.5	-0.039	-12.5	0
-12.4	-0.0517	-12.4	0
-12.3	-0.0575	-12.3	0
-12.2	-0.0611	-12.2	0
-12.1	-0.0592	-12.1	0
-12	-0.066	-12	0
-11.9	-0.067	-11.9	0
-11.8	-0.0755	-11.8	0
-11.7	-0.0708	-11.7	0
-11.6	-0.0724	-11.6	0
-11.5	-0.0702	-11.5	0
-11.4	-0.0670999	-11.4	0
-11.3	-0.0598	-11.3	0
-11.2	-0.064	-11.2	0
-11.1	-0.0685	-11.1	0
-11	-0.0679	-11	0
-10.9	-0.0712	-10.9	0
-10.8	-0.0618	-10.8	0
-10.7	-0.0635	-10.7	0
-10.6	-0.0608	-10.6	0
-10.5	-0.0562	-10.5	0
-10.4	-0.0512999	-10.4	0
-10.3	-0.0452	-10.3	0
-10.2	-0.0421	-10.2	0
-10.1	-0.0378	-10.1	0
-10	-0.0241	-10	0
-9.9	-0.0215	-9.9	0
-9.8	-0.0259	-9.8	0
-9.7	-0.0216	-9.7	0
-9.6	-0.0164	-9.6	0
-9.5	-0.0059	-9.5	0
-9.4	0.0014	-9.4	0
-9.3	0.0045	-9.3	0
-9.2	0.0062	-9.2	0
-9.1	0.0132	-9.1	0
-9	0.0276	-9	0
-8.9	0.0347	-8.9	0
-8.8	0.0472	-8.8	0
-8.7	0.0508	-8.7	0
-8.6	0.0472	-8.6	0
-8.5	0.0568	-8.5	0
-8.4	0.0487	-8.4	0
-8.3	0.0361	-8.3	0
-8.2	0.0187	-8.2	0
-8.1	0.016	-8.1	0
-8	0.0074	-8	0
-7.9	-0.0005	-7.9	0
-7.8	-0.0034	-7.8	0
-7.7	-0.0015	-7.7	0
-7.6	-0.0057	-7.6	0
-7.5	-0.0047	-7.5	0
-7.4	-0.00580004	-7.4	0
-7.3	-0.0058	-7.3	0
-7.2	-0.0044	-7.2	0
-7.1	-0.00499998	-7.1	0
-7	-0.0057	-7	0
-6.9	-0.0051	-6.9	0
-6.8	-0.0034	-6.8	0
-6.7	-0.001	-6.7	0
-6.6	0.0024	-6.6	0
-6.5	0.0037	-6.5	0
-6.4	0.0057	-6.4	0
-6.3	0.0072	-6.3	0
-6.2	0.0073	-6.2	0
-6.1	0.009	-6.1	0
-6	0.0079	-6	0
-5.9	0.0092	-5.9	0
-5.8	0.0074	-5.8	0
-5.7	0.0035	-5.7	0
-5.6	0.00569982	-5.6	0
-5.5	-0.0036	-5.5	0
-5.4	-0.0034	-5.4	0
-5.3	0.0005	-5.3	0
-5.2	-0.0002	-5.2	0
-5.1	-9.82254e-11	-5.1	0
-5	-0.0006	-5	0
-4.9	0.0007	-4.9	0
-4.8	-0.0003	-4.8	0
-4.7	-0.0025	-4.7	0
-4.6	-0.0072	-4.6	0
-4.5	-0.0081	-4.5	0
-4.4	-0.0064	-4.4	0
-4.3	-0.0082	-4.3	0
-4.2	-0.0042	-4.2	0
-4.1	-0.0043	-4.1	0
-4	-0.0031	-4	0
-3.9	-0.004	-3.9	0
-3.8	-0.0085	-3.8	0
-3.7	-0.0069	-3.7	0
-3.6	-0.005	-3.6	0
-3.5	-0.0024	-3.5	0
-3.4	-0.0007	-3.4	0
-3.3	-0.0019	-3.3	0
-3.2	0.0074	-3.2	0
-3.1	0.0077	-3.1	0
-3	0.0078	-3	0
-2.9	0.00610016	-2.9	0
-2.8	0.0113	-2.8	0
-2.7	0.0137	-2.7	0
-2.6	0.0143	-2.6	0
-2.5	0.0169	-2.5	0
-2.4	0.0166	-2.4	0
-2.3	0.0129	-2.3	0
-2.2	0.016	-2.2	0
-2.1	0.0174	-2.1	0
-2	0.0162	-2	0
-1.9	0.0112001	-1.9	0
-1.8	0.0051	-1.8	0
-1.7	0.0027	-1.7	0
-1.6	-0.0066	-1.6	0
-1.5	-0.0127	-1.5	0
-1.4	-0.0067	-1.4	0
-1.3	-5.71163e-10	-1.3	0
-1.2	0.0036	-1.2	0
-1.1	0.0036	-1.1	0
-1	0.0036	-1	0
-0.900002	-5.71163e-10	-0.900002	0
-0.799999	-5.71163e-10	-0.799999	0
-0.700001		-0.700001	0
-0.599998		-0.599998	0
-0.5		-0.5	0
-0.400002		-0.400002	0
-0.299999		-0.299999	0
-0.200001		-0.200001	0
-0.0999985		-0.0999985	0
0		0	0
0.0999985		0.0999985	0
0.200001		0.200001	0.00274977
0.299999		0.299999	0.00548603
0.400002		0.400002	0.00820906
0.5		0.5	0.0109187
0.599998		0.599998	0.0136152
0.700001		0.700001	0.0162986
0.799999		0.799999	0.0189689
0.900002		0.900002	0.0216262
1		1	0.0242705
1.1		1.1	0.0269019
1.2		1.2	0.0295206
1.3		1.3	0.0321264
1.4		1.4	0.0347197
1.5		1.5	0.0373002
1.6		1.6	0.0398681
1.7		1.7	0.0424236
1.8	-0.0465567	1.8	0.0449666
1.9	-0.0410403	1.9	0.0474973
2	-0.0408432	2	0.0500155
2.1	-0.0394587	2.1	0.0525215
2.2	-0.0366573	2.2	0.0550154
2.3	-0.0339712	2.3	0.057497
2.4	-0.0338973	2.4	0.0599666
2.5	-0.0338973	2.5	0.0624241
2.6	-0.0533909	2.6	0.0648696
2.7	-0.0812443	2.7	0.0673033
2.8	-0.101097	2.8	0.0697251
2.9	-0.10634	2.9	0.0721351
3	-0.0931825	3	0.0745333
3.1	-0.076437	3.1	0.0769198
3.2	-0.0657161	3.2	0.0792948
3.3	-0.0663958	3.3	0.0816581
3.4	-0.0731059	3.4	0.08401
3.5	-0.0687512	3.5	0.0863504
3.6	-0.066216	3.6	0.0886793
3.7	-0.0527106	3.7	0.090997
3.8	-0.050326	3.8	0.0933033
3.9	-0.044938	3.9	0.0955985
4	-0.0326033	4	0.0978824
4.1	-0.040609	4.1	0.100155
4.2	-0.0471255	4.2	0.102417
4.3	-0.0306263	4.3	0.104668
4.4	-0.0186574	4.4	0.106907
4.5	-0.023039	4.5	0.109136
4.6	-0.0147818	4.6	0.111354
4.7	-0.0143924	4.7	0.113561
4.8	-0.00859026	4.8	0.115758
4.9	-0.0271419	4.9	0.117943
5	-0.0176926	5	0.120118
5.1	-0.0261403	5.1	0.122283
5.2	-0.0269806	5.2	0.124437
5.3	-0.0277188	5.3	0.12658
5.4	-0.0355411	5.4	0.128713
5.5	-0.0386501	5.5	0.130836
5.6	-0.0248769	5.6	0.132948
5.7	-0.0121195	5.7	0.13505
5.8	-0.0026621	5.8	0.137142
5.9	0.00767001	5.9	0.139223
6	0.015228	6	0.141295
6.1	0.0230619	6.1	0.143356
6.2	0.032515	6.2	0.145407
6.3	0.0407562	6.3	0.147448
6.4	0.0361542	6.4	0.14948
6.5	0.0312398	6.5	0.151501
6.6	0.0315534	6.6	0.153512
6.7	0.0332688	6.7	0.155514
6.8	0.0320769	6.8	0.157506
6.9	0.0267653	6.9	0.159489
7	0.0227678	7	0.161461
7.1	0.023482	7.1	0.163424
7.2	0.0210902	7.2	0.165378
7.3	0.0187848	7.3	0.167322
7.4	0.020889	7.4	0.169256
7.5	0.0230994	7.5	0.171181
7.6	0.0229054	7.6	0.173097
7.7	0.0235112	7.7	0.175003
7.8	0.0166059	7.8	0.1769
7.9	0.0138236	7.9	0.178788
8	0.00560985	8	0.180666
8.1	0.00713936	8.1	0.182536
8.2	0.0110599	8.2	0.184396
8.3	0.0123748	8.3	0.186248
8.4	0.0104875	8.4	0.18809
8.5	0.0100048	8.5	0.189923
8.6	0.00731296	8.6	0.191747
8.7	0.0054307	8.7	0.193563
8.8	0.00393503	8.8	0.195369
8.9	0.0020545	8.9	0.197167
9	0.00205938	9	0.198956
9.1	-0.000341341	9.1	0.200737
9.2	-0.00536565	9.2	0.202508
9.3	-0.00194783	9.3	0.204271
9.4	-0.00183674	9.4	0.206026
9.5	0.00440747	9.5	0.207772
9.6	0.00603146	9.6	0.209509
9.7	0.00633469	9.7	0.211238
9.8	0.00916543	9.8	0.212958
9.9	0.00988945	9.9	0.21467
10	0.0126179	10	0.216374
10.1	0.0116285	10.1	0.21807
10.2	0.00974415	10.2	0.219757
10.3	0.00826254	10.3	0.221436
10.4	0.00837646	10.4	0.223107
10.5	0.0129955	10.5	0.224769
10.6	0.0156257	10.6	0.226424
10.7	0.0130313	10.7	0.22807
10.8	0.00964464	10.8	0.229709
10.9	0.00454623	10.9	0.231339
11	0.00857085	11	0.232962
11.1	0.0132101	11.1	0.234576
11.2	0.0189577	11.2	0.236183
11.3	0.0208752	11.3	0.237782
11.4	0.0214875	11.4	0.239373
11.5	0.0231099	11.5	0.240957
11.6	0.0221211	11.6	0.242532
11.7	0.0273621	11.7	0.2441
11.8	0.0329986	11.8	0.245661
11.9	0.0334402	11.9	0.247214
12	0.0346817	12	0.248759
12.1	0.0308019	12.1	0.250296
12.2	0.0353469	12.2	0.251827
12.3	0.0309863	12.3	0.253349
12.4	0.0282195	12.4	0.254865
12.5	0.0310735	12.5	0.256373
12.6	0.0246707	12.6	0.257873
12.7	0.0260264	12.7	0.259366
12.8	0.0250681	12.8	0.260852
12.9	0.0277199	12.9	0.262331
13	0.0295852	13	0.263803
13.1	0.0279185	13.1	0.265267
13.2	0.0404833	13.2	0.266724
13.3	0.0548638	13.3	0.268174
13.4	0.0661279	13.4	0.269617
13.5	0.0625026	13.5	0.271053
13.6	0.0627973	13.6	0.272482
13.7	0.0557331	13.7	0.273905
13.8	0.0547141	13.8	0.27532
13.9	0.0567176	13.9	0.276728
14	0.0559021	14	0.278129
14.1	0.0464692	14.1	0.279524
14.2	0.0411268	14.2	0.280912
14.3	0.0437478	14.3	0.282293
14.4	0.0393116	14.4	0.283667
14.5	0.0279259	14.5	0.285034
14.6	0.0363341	14.6	0.286395
14.7	0.0460517	14.7	0.28775
14.8	0.0587964	14.8	0.289097
14.9	0.0665169	14.9	0.290438
15	0.066483	15	0.291773
15.1	0.0606279	15.1	0.293101
15.2	0.0486429	15.2	0.294423
15.3	0.0496287	15.3	0.295738
15.4	0.0409679	15.4	0.297047
15.5	0.0417583	15.5	0.298349
15.6	0.0234874	15.6	0.299645
15.7	0.0288295	15.7	0.300935
15.8	0.0204295	15.8	0.302218
15.9	0.0275116	15.9	0.303495
16	0.0311954	16	0.304766
16.1	0.0465347	16.1	0.306031
16.2	0.0600937	16.2	0.30729
16.3	0.0596064	16.3	0.308542
16.4	0.0663439	16.4	0.309789
16.5	0.0624421	16.5	0.311029
16.6	0.0610495	16.6	0.312263
16.7	0.057456	16.7	0.313491
16.8	0.0647789	16.8	0.314714
16.9	0.0658012	16.9	0.31593
17	0.0747124	17	0.31714
17.1	0.086174	17.1	0.318345
17.2	0.0895812	17.2	0.319543
17.3	0.0911777	17.3	0.320736
17.4	0.0978214	17.4	0.321923
17.5	0.107895	17.5	0.323104
17.6	0.107591	17.6	0.32428
17.7	0.117661	17.7	0.325449
17.8	0.124719	17.8	0.326613
17.9	0.126902	17.9	0.327772
18	0.124157	18	0.328924
18.1	0.14119	18.1	0.330071
18.2	0.134665	18.2	0.331213
18.3	0.132917	18.3	0.332349
18.4	0.132563	18.4	0.333479
18.5	0.152388	18.5	0.334604
18.6	0.133538	18.6	0.335723
18.7	0.132563	18.7	0.336837
18.8	0.123655	18.8	0.337946
18.9	0.11926	18.9	0.339049
19	0.123655	19	0.340147
19.1	0.123655	19.1	0.341239
19.2		19.2	0.342326
19.3		19.3	0.343408
19.4		19.4	0.344484
19.5		19.5	0.345555
19.6		19.6	0.346621
19.7		19.7	0.347682
19.8		19.8	0.348738
19.9		19.9	0.348738
20		20	0.347256
20.1		20.1	0.34578
20.2		20.2	0.344311
20.3		20.3	0.342848
20.4		20.4	0.341391
20.5		20.5	0.33994
20.6		20.6	0.338495
20.7		20.7	0.337057
20.8		20.8	0.335624
20.9		20.9	0.334198
21		21	0.332778
21.1		21.1	0.331363
21.2		21.2	0.329955
21.3		21.3	0.328553
21.4		21.4	0.327157
21.5		21.5	0.325767
21.6		21.6	0.324382
21.7	0.192	21.7	0.323004
21.8	0.1898	21.8	0.321631
21.9	0.1861	21.9	0.320264
22	0.1861	22	0.318903
22.1	0.1819	22.1	0.317548
22.2	0.1819	22.2	0.316198
22.3	0.1728	22.3	0.314855
22.4	0.1728	22.4	0.313517
22.5	0.1855	22.5	0.312184
22.6	0.196	22.6	0.310858
22.7	0.2028	22.7	0.309537
22.8	0.2149	22.8	0.308221
22.9	0.2204	22.9	0.306911
23	0.2065	23	0.305607
23.1	0.2128	23.1	0.304308
23.2	0.2352	23.2	0.303015
23.3	0.2193	23.3	0.301727
23.4	0.2211	23.4	0.300445
23.5	0.2196	23.5	0.299168
23.6	0.2066	23.6	0.297897
23.7	0.2043	23.7	0.296631
23.8	0.2062	23.8	0.29537
23.9	0.1973	23.9	0.294115
24	0.1971	24	0.292865
24.1	0.1957	24.1	0.291621
24.2	0.1878	24.2	0.290381
24.3	0.1745	24.3	0.289147
24.4	0.174	24.4	0.287919
24.5	0.1805	24.5	0.286695
24.6	0.1846	24.6	0.285477
24.7	0.1854	24.7	0.284264
24.8	0.1858	24.8	0.283056
24.9	0.1782	24.9	0.281853
25	0.1795	25	0.280655
25.1	0.1836	25.1	0.279462
25.2	0.1909	25.2	0.278275
25.3	0.1988	25.3	0.277092
25.4	0.2091	25.4	0.275914
25.5	0.2077	25.5	0.274742
25.6	0.2075	25.6	0.273574
25.7	0.2003	25.7	0.272412
25.8	0.1924	25.8	0.271254
25.9	0.1853	25.9	0.270101
26	0.1786	26	0.268954
26.1	0.1767	26.1	0.267811
26.2	0.1778	26.2	0.266672
26.3	0.1707	26.3	0.265539
26.4	0.1638	26.4	0.264411
26.5	0.1628	26.5	0.263287
26.6	0.1622	26.6	0.262168
26.7	0.1616	26.7	0.261054
26.8	0.1587	26.8	0.259945
26.9	0.1531	26.9	0.25884
27	0.1488	27	0.25774
27.1	0.15	27.1	0.256645
27.2	0.1529	27.2	0.255554
27.3	0.1498	27.3	0.254468
27.4	0.1461	27.4	0.253387
27.5	0.1517	27.5	0.25231
27.6	0.153	27.6	0.251238
27.7	0.1571	27.7	0.25017
27.8	0.1518	27.8	0.249107
27.9	0.1478	27.9	0.248048
28	0.1526	28	0.246994
28.1	0.1577	28.1	0.245945
28.2	0.165	28.2	0.244899
28.3	0.1703	28.3	0.243859
28.4	0.1712	28.4	0.242822
28.5	0.1692	28.5	0.24179
28.6	0.1661	28.6	0.240763
28.7	0.1669	28.7	0.23974
28.8	0.1714	28.8	0.238721
28.9	0.1707	28.9	0.237706
29	0.1695	29	0.236696
29.1	0.1753	29.1	0.23569
29.2	0.1739	29.2	0.234689
29.3	0.1563	29.3	0.233691
29.4	0.1481	29.4	0.232698
29.5	0.1533	29.5	0.231709
29.6	0.1768	29.6	0.230725
29.7	0.1522	29.7	0.229744
29.8	0.1596	29.8	0.228768
29.9	0.1592	29.9	0.227796
30	0.145	30	0.226828
30.1	0.1096	30.1	0.225864
30.2	0.1269	30.2	0.224904
30.3	0.136	30.3	0.223948
30.4	0.167	30.4	0.222996
30.5	0.1721	30.5	0.222049
30.6	0.6254	30.6	0.221105
30.7	0.3533	30.7	0.220166
30.8	0.8314	30.8	0.21923
30.9	0.300116	30.9	0.218298
31	0.876	31	0.217371
31.1	0.371317	31.1	0.216447
31.2	0.319502	31.2	0.215527
31.3	0.180497	31.3	0.214611
31.4	0.0379995	31.4	0.213699
31.5	0.00410046	31.5	0.212791
31.6	-0.0198012	31.6	0.211887
31.7	0.0268993	31.7	0.210986
31.8	0.0699	31.8	0.21009
31.9	0.0991	31.9	0.209197
32	0.105899	32	0.208308
32.1	0.109499	32.1	0.207423
32.2	0.124899	32.2	0.206541
32.3	0.168002	32.3	0.205663
32.4	0.184801	32.4	0.204789
32.5	0.137199	32.5	0.203919
32.6	0.104001	32.6	0.203053
32.7	0.1641	32.7	0.20219
32.8	0.114701	32.8	0.20133
32.9	0.1359	32.9	0.200475
33	0.378399	33	0.199623
33.1	-0.240199	33.1	0.198775
33.2	0.197693	33.2	0.19793
33.3	0.211089	33.3	0.197089
33.4	-0.113269	33.4	0.196251
33.5	0.2296	33.5	0.195417
33.6	0.210015	33.6	0.194587
33.7	-1.1635	33.7	0.19376
33.8	-0.2957	33.8	0.192937
33.9	0.0385819	33.9	0.192117
34	0.248164	34	0.1913
34.1	0.4379	34.1	0.190487
34.2	0.1853	34.2	0.189678
34.3	0.0832999	34.3	0.188872
34.4	0.0257005	34.4	0.188069
34.5	-0.0166004	34.5	0.18727
34.6	-0.0125996	34.6	0.186474
34.7	0.0200984	34.7	0.185682
34.8	0.0530003	34.8	0.184892
34.9	0.0983	34.9	0.184107
35	0.0905	35	0.183324
35.1	0.1017	35.1	0.182545
35.2	0.1086	35.2	0.18177
35.3	0.1283	35.3	0.180997
35.4	0.1492	35.4	0.180228
35.5	0.1369	35.5	0.179462
35.6	0.1694	35.6	0.178699
35.7	0.1807	35.7	0.17794
35.8	0.1653	35.8	0.177184
35.9	0.1783	35.9	0.176431
36	0.1663	36	0.175681
36.1	0.1498	36.1	0.174935
36.2	0.1681	36.2	0.174191
36.3	0.1709	36.3	0.173451
36.4	0.1782	36.4	0.172714
36.5	0.1752	36.5	0.17198
36.6	0.1706	36.6	0.171249
36.7	0.172	36.7	0.170521
36.8	0.1838	36.8	0.169797
36.9	0.1792	36.9	0.169075
37	0.171	37	0.168357
37.1	0.1713	37.1	0.167641
37.2	0.1748	37.2	0.166929
37.3	0.1721	37.3	0.166219
37.4	0.1659	37.4	0.165513
37.5	0.1625	37.5	0.16481
37.6	0.161	37.6	0.164109
37.7	0.1634	37.7	0.163412
37.8	0.1618	37.8	0.162717
37.9	0.152	37.9	0.162026
38	0.1514	38	0.161337
38.1	0.1455	38.1	0.160652
38.2	0.1365	38.2	0.159969
38.3	0.1282	38.3	0.159289
38.4	0.1234	38.4	0.158612
38.5	0.1264	38.5	0.157938
38.6	0.134	38.6	0.157267
38.7	0.1327	38.7	0.156599
38.8	0.1344	38.8	0.155933
38.9	0.1344	38.9	0.155271
39	0.1352	39	0.154611
39.1	0.1317	39.1	0.153954
39.2	0.1334	39.2	0.1533
39.3	0.1324	39.3	0.152648
39.4	0.133	39.4	0.151999
39.5	0.1323	39.5	0.151354
39.6	0.1324	39.6	0.15071
39.7	0.1368	39.7	0.15007
39.8	0.1385	39.8	0.149432
39.9	0.1383	39.9	0.148797
40	0.1383	40	0.148165
40.1	0.145	40.1	0.147535
40.2	0.146	40.2	0.146908
40.3	0.1446	40.3	0.146284
40.4	0.1387	40.4	0.145662
40.5	0.1317	40.5	0.145043
40.6	0.1304	40.6	0.144427
40.7	0.1257	40.7	0.143813
40.8	0.127	40.8	0.143202
40.9	0.1332	40.9	0.142593
41	0.1315	41	0.141987
41.1	0.1295	41.1	0.141384
41.2	0.127	41.2	0.140783
41.3	0.1258	41.3	0.140185
41.4	0.1246	41.4	0.139589
41.5	0.1229	41.5	0.138996
41.6	0.1231	41.6	0.138405
41.7	0.1213	41.7	0.137817
41.8	0.1296	41.8	0.137232
41.9	0.1331	41.9	0.136648
42	0.1318	42	0.136068
42.1	0.1273	42.1	0.135489
42.2	0.1262	42.2	0.134914
42.3	0.1252	42.3	0.13434
42.4	0.1272	42.4	0.133769
42.5	0.1256	42.5	0.133201
42.6	0.1262	42.6	0.132635
42.7	0.1292	42.7	0.132071
42.8	0.1317	42.8	0.13151
42.9	0.1329	42.9	0.130951
43	0.1291	43	0.130395
43.1	0.1277	43.1	0.129841
43.2	0.1251	43.2	0.129289
43.3	0.1253	43.3	0.128739
43.4	0.1261	43.4	0.128192
43.5	0.1277	43.5	0.127648
43.6	0.1306	43.6	0.127105
43.7	0.1295	43.7	0.126565
43.8	0.1301	43.8	0.126027
43.9	0.1334	43.9	0.125492
44	0.1329	44	0.124958
44.1	0.1341	44.1	0.124427
44.2	0.1376	44.2	0.123899
44.3	0.1405	44.3	0.123372
44.4	0.1342	44.4	0.122848
44.5	0.1357	44.5	0.122326
44.6	0.1395	44.6	0.121806
44.7	0.1383	44.7	0.121288
44.8	0.1408	44.8	0.120773
44.9	0.1394	44.9	0.12026
45	0.1393	45	0.119748
45.1	0.1359	45.1	0.11924
45.2	0.1327	45.2	0.118733
45.3	0.1307	45.3	0.118228
45.4	0.133	45.4	0.117726
45.5	0.1309	45.5	0.117226
45.6	0.128	45.6	0.116727
45.7	0.1247	45.7	0.116231
45.8	0.1222	45.8	0.115737
45.9	0.1222	45.9	0.115246
46	0.1176	46	0.114756
46.1	0.118	46.1	0.114268
46.2	0.1146	46.2	0.113783
46.3	0.1169	46.3	0.113299
46.4	0.1172	46.4	0.112818
46.5	0.1155	46.5	0.112338
46.6	0.1138	46.6	0.111861
46.7	0.1134	46.7	0.111386
46.8	0.1112	46.8	0.110912
46.9	0.1075	46.9	0.110441
47	0.0996	47	0.109971
47.1	0.1026	47.1	0.109504
47.2	0.0937	47.2	0.109039
47.3	0.0872	47.3	0.108575
47.4	0.0796	47.4	0.108114
47.5	0.0806	47.5	0.107655
47.6	0.0847	47.6	0.107197
47.7	0.0858	47.7	0.106742
47.8	0.0792	47.8	0.106288
47.9	0.0789	47.9	0.105836
48	0.0782	48	0.105387
48.1	0.0725	48.1	0.104939
48.2	0.0627	48.2	0.104493
48.3	0.0628	48.3	0.104049
48.4	0.0636	48.4	0.103607
48.5	0.0636	48.5	0.103166
48.6	0.0694	48.6	0.102728
48.7	0.0732	48.7	0.102291
48.8	0.0765	48.8	0.101857
48.9	0.0826	48.9	0.101424
49	0.0915	49	0.100993
49.1	0.0942	49.1	0.100564
49.2	0.0949	49.2	0.100136
49.3	0.0946	49.3	0.0997107
49.4	0.0838	49.4	0.099287
49.5	0.0745	49.5	0.0988651
49.6	0.0592	49.6	0.0984449
49.7	0.0455	49.7	0.0980266
49.8	0.0448	49.8	0.09761
49.9	0.0402	49.9	0.0971952
50	0.0309	50	0.0967822
50.1	0.0351	50.1	0.0963709
50.2	0.0235	50.2	0.0959614
50.3	0.0132003	50.3	0.0955536
50.4	0.0127003	50.4	0.0951475
50.5	0.0143001	50.5	0.0947432
50.6	0.0151	50.6	0.0943406
50.7	0.0109	50.7	0.0939397
50.8	0.0084	50.8	0.0935404
50.9	-0.00199936	50.9	0.0931429
51	0.0147007	51	0.0927471
51.1	0.0210993	51.1	0.092353
51.2	0.0194996	51.2	0.0919606
51.3	0.00649999	51.3	0.0915697
51.4	-0.000899827	51.4	0.0911806
51.5	-0.0120001	51.5	0.0907931
51.6	-0.0181999	51.6	0.0904073
51.7	-0.0181003	51.7	0.0900231
51.8	-0.0110999	51.8	0.0896406
51.9	-0.00829955	51.9	0.0892596
52	0.0140009	52	0.0888803
52.1	0.0134001	52.1	0.0885026
52.2	0.0170997	52.2	0.0881265
52.3	0.0150001	52.3	0.087752
52.4	-0.00150005	52.4	0.0873791
52.5	-0.0235	52.5	0.0870078
52.6	-0.0412999	52.6	0.0866381
52.7	-0.0401003	52.7	0.0862699
52.8	-0.0422999	52.8	0.0859033
52.9	-0.0303999	52.9	0.0855382
53	0.00249986	53	0.0851747
53.1	0.0181997	53.1	0.0848128
53.2	0.0155001	53.2	0.0844524
53.3	0.0344003	53.3	0.0840935
53.4	0.0411	53.4	0.0837361
53.5	0.0666996	53.5	0.0833803
53.6	0.0596005	53.6	0.0830259
53.7	0.0712999	53.7	0.0826731
53.8	0.0790998	53.8	0.0823218
53.9	0.077	53.9	0.081972
54	0.0717999	54	0.0816236
54.1	0.0736	54.1	0.0812768
54.2	0.0738	54.2	0.0809314
54.3	0.0736	54.3	0.0805874
54.4	0.0807	54.4	0.080245
54.5	0.0894	54.5	0.079904
54.6	0.0928	54.6	0.0795644
54.7	0.1011	54.7	0.0792263
54.8	0.1027	54.8	0.0788896
54.9	0.1136	54.9	0.0785544
55	0.1149	55	0.0782206
55.1	0.1127	55.1	0.0778882
55.2	0.1005	55.2	0.0775572
55.3	0.1013	55.3	0.0772276
55.4	0.0965006	55.4	0.0768994
55.5	0.1081	55.5	0.0765726
55.6	0.1033	55.6	0.0762472
55.7	0.107	55.7	0.0759232
55.8	0.1123	55.8	0.0756006
55.9	0.1245	55.9	0.0752793
56	0.1303	56	0.0749594
56.1	0.1278	56.1	0.0746409
56.2	0.119	56.2	0.0743237
56.3	0.1006	56.3	0.0740078
56.4	0.0924999	56.4	0.0736933
56.5	0.0835	56.5	0.0733802
56.6	0.0809	56.6	0.0730683
56.7	0.0874999	56.7	0.0727578
56.8	0.0866001	56.8	0.0724486
56.9	0.0966001	56.9	0.0721408
57	0.0948998	57	0.0718342
57.1	0.0863002	57.1	0.071529
57.2	0.0805	57.2	0.071225
57.3	0.0809999	57.3	0.0709223
57.4	0.0776997	57.4	0.0706209
57.5	0.0769	57.5	0.0703208
57.6	0.0776	57.6	0.070022
57.7	0.0786	57.7	0.0697244
57.8	0.0761	57.8	0.0694281
57.9	0.0871	57.9	0.0691331
58	0.0915	58	0.0688393
58.1	0.0985	58.1	0.0685468
58.2	0.1048	58.2	0.0682555
58.3	0.1123	58.3	0.0679654
58.4	0.1135	58.4	0.0676766
58.5	0.1298	58.5	0.067389
58.6	0.1278	58.6	0.0671026
58.7	0.1287	58.7	0.0668175
58.8	0.1201	58.8	0.0665335
58.9	0.1193	58.9	0.0662508
59	0.1235	59	0.0659693
59.1	0.1275	59.1	0.0656889
59.2	0.1331	59.2	0.0654098
59.3	0.1243	59.3	0.0651318
59.4	0.1197	59.4	0.064855
59.5	0.107	59.5	0.0645794
59.6	0.0932	59.6	0.064305
59.7	0.0833	59.7	0.0640317
59.8	0.0763	59.8	0.0637596
59.9	0.0828	59.9	0.0634887
60	0.0802	60	0.0632189
60.1	0.0845	60.1	0.0629502
60.2	0.0801	60.2	0.0626827
60.3	0.0761	60.3	0.0624163
60.4	0.0789	60.4	0.0621511
60.5	0.0845	60.5	0.061887
60.6	0.0892	60.6	0.061624
60.7	0.0824	60.7	0.0613621
60.8	0.0834	60.8	0.0611014
60.9	0.087	60.9	0.0608417
61	0.0895	61	0.0605832
61.1	0.0892	61.1	0.0603257
61.2	0.0904	61.2	0.0600694
61.3	0.0917	61.3	0.0598141
61.4	0.0833	61.4	0.0595599
61.5	0.0819	61.5	0.0593068
61.6	0.0819	61.6	0.0590548
61.7	0.0861	61.7	0.0588038
61.8	0.0902	61.8	0.0585539
61.9	0.09	61.9	0.0583051
62	0.0885	62	0.0580573
62.1	0.0864	62.1	0.0578106
62.2	0.0863	62.2	0.057565
62.3	0.0802	62.3	0.0573203
62.4	0.0801	62.4	0.0570768
62.5	0.0808	62.5	0.0568342
62.6	0.0786	62.6	0.0565927
62.7	0.0777	62.7	0.0563522
62.8	0.0759	62.8	0.0561127
62.9	0.0743	62.9	0.0558743
63	0.0763	63	0.0556368
63.1	0.073	63.1	0.0554004
63.2	0.0737	63.2	0.055165
63.3	0.0691	63.3	0.0549305
63.4	0.0679	63.4	0.0546971
63.5	0.0683	63.5	0.0544647
63.6	0.0716	63.6	0.0542332
63.7	0.0713	63.7	0.0540028
63.8	0.0724	63.8	0.0537733
63.9	0.0696	63.9	0.0535448
64	0.0674	64	0.0533172
64.1	0.0653	64.1	0.0530907
64.2	0.0636	64.2	0.0528651
64.3	0.0646	64.3	0.0526404
64.4	0.0656	64.4	0.0524167
64.5	0.0693	64.5	0.052194
64.6	0.0675	64.6	0.0519722
64.7	0.0715	64.7	0.0517513
64.8	0.072	64.8	0.0515314
64.9	0.0772	64.9	0.0513124
65	0.0782	65	0.0510943
65.1	0.0788	65.1	0.0508772
65.2	0.0755	65.2	0.050661
65.3	0.0749	65.3	0.0504457
65.4	0.0773	65.4	0.0502313
65.5	0.0789	65.5	0.0500179
65.6	0.0776	65.6	0.0498053
65.7	0.0772	65.7	0.0495937
65.8	0.0779	65.8	0.0493829
65.9	0.0777002	65.9	0.0491731
66	0.075	66	0.0489641
66.1	0.0843	66.1	0.0487561
66.2	0.0822	66.2	0.0485489
66.3	0.0842	66.3	0.0483425
66.4	0.0878997	66.4	0.0481371
66.5	0.0871	66.5	0.0479326
66.6	0.0963	66.6	0.0477289
66.7	0.1022	66.7	0.047526
66.8	0.1094	66.8	0.0473241
66.9	0.1092	66.9	0.047123
67	0.1041	67	0.0469227
67.1	0.1006	67.1	0.0467233
67.2	0.1022	67.2	0.0465248
67.3	0.1031	67.3	0.0463271
67.4	0.1036	67.4	0.0461302
67.5	0.1033	67.5	0.0459342
67.6	0.1037	67.6	0.045739
67.7	0.1023	67.7	0.0455446
67.8	0.1054	67.8	0.045351
67.9	0.0973999	67.9	0.0451583
68	0.0966	68	0.0449664
68.1	0.0939	68.1	0.0447754
68.2	0.0881	68.2	0.0445851
68.3	0.0866	68.3	0.0443956
68.4	0.0797003	68.4	0.0442069
68.5	0.0823	68.5	0.0440191
68.6	0.0747003	68.6	0.043832
68.7	0.0692	68.7	0.0436458
68.8	0.0734	68.8	0.0434603
68.9	0.0761998	68.9	0.0432756
69	0.0771	69	0.0430917
69.1	0.0776	69.1	0.0429086
69.2	0.0763	69.2	0.0427262
69.3	0.0686	69.3	0.0425447
69.4	0.0625001	69.4	0.0423639
69.5	0.0616	69.5	0.0421839
69.6	0.0602	69.6	0.0420046
69.7	0.0585	69.7	0.0418261
69.8	0.0619	69.8	0.0416483
69.9	0.0549	69.9	0.0414714
70	0.0525	70	0.0412951
70.1	0.0489	70.1	0.0411197
70.2	0.0474	70.2	0.0409449
70.3	0.0452	70.3	0.0407709
70.4	0.0423	70.4	0.0405977
70.5	0.0487	70.5	0.0404251
70.6	0.0435	70.6	0.0402534
70.7	0.0436	70.7	0.0400823
70.8	0.0427	70.8	0.039912
70.9	0.0471998	70.9	0.0397424
71	0.0439	71	0.0395735
71.1	0.0494999	71.1	0.0394053
71.2	0.0522	71.2	0.0392379
71.3	0.0573	71.3	0.0390711
71.4	0.0669	71.4	0.0389051
71.5	0.0694	71.5	0.0387397
71.6	0.0663	71.6	0.0385751
71.7	0.0615	71.7	0.0384112
71.8	0.0572	71.8	0.038248
71.9	0.0566002	71.9	0.0380854
72	0.0594	72	0.0379236
72.1	0.0619	72.1	0.0377624
72.2	0.061	72.2	0.037602
72.3	0.0649	72.3	0.0374422
72.4	0.0634997	72.4	0.0372831
72.5	0.0596	72.5	0.0371246
72.6	0.0555003	72.6	0.0369669
72.7	0.0576	72.7	0.0368098
72.8	0.0548	72.8	0.0366533
72.9	0.0507999	72.9	0.0364976
73	0.0456	73	0.0363425
73.1	0.0490997	73.1	0.036188
73.2	0.0437	73.2	0.0360343
73.3	0.042	73.3	0.0358811
73.4	0.0510996	73.4	0.0357287
73.5	0.0495	73.5	0.0355768
73.6	0.0401002	73.6	0.0354256
73.7	0.0342	73.7	0.0352751
73.8	0.0339	73.8	0.0351252
73.9	0.0342	73.9	0.0349759
74	0.0342	74	0.0348273
74.1	0.0339	74.1	0.0346793
74.2	0.0339	74.2	0.0345319
74.3		74.3	0.0343852
74.4		74.4	0.0342391
74.5		74.5	0.0340936
74.6		74.6	0.0339487
74.7		74.7	0.0338044
74.8		74.8	0.0336608
74.9		74.9	0.0335177
75		75	0.0333753
75.1		75.1	0.0333753
75.2		75.2	0.041415
75.3		75.3	0.0494061
75.4		75.4	0.0573478
75.5		75.5	0.0652408
75.6		75.6	0.0730856
75.7		75.7	0.0808824
75.8		75.8	0.0886321
75.9		75.9	0.0963339
76		76	0.103988
76.1		76.1	0.111596
76.2		76.2	0.119158
76.3		76.3	0.126673
76.4		76.4	0.134142
76.5		76.5	0.141566
76.6		76.6	0.148943
76.7		76.7	0.156276
76.8	0.06433	76.8	0.163565
76.9	0.0619115	76.9	0.170808
77	0.0595597	77	0.178007
77.1	0.0619115	77.1	0.185162
77.2	0.06433	77.2	0.192274
77.3	0.0619115	77.3	0.199342
77.4	0.0553338	77.4	0.206367
77.5	0.0452492	77.5	0.213348
77.6	0.0484209	77.6	0.220287
77.7	0.0590513	77.7	0.227184
77.8	0.082558	77.8	0.234038
77.9	0.0910546	77.9	0.240851
78	0.0894692	78	0.247621
78.1	0.0969138	78.1	0.254351
78.2	0.113289	78.2	0.261039
78.3	0.118703	78.3	0.267686
78.4	0.122417	78.4	0.274293
78.5	0.125551	78.5	0.280859
78.6	0.142545	78.6	0.287385
78.7	0.146589	78.7	0.293871
78.8	0.151437	78.8	0.300318
78.9	0.150461	78.9	0.306725
79	0.151092	79	0.313093
79.1	0.148218	79.1	0.319421
79.2	0.152848	79.2	0.325711
79.3	0.155477	79.3	0.331963
79.4	0.168449	79.4	0.338177
79.5	0.168056	79.5	0.344352
79.6	0.15993	79.6	0.35049
79.7	0.153534	79.7	0.35659
79.8	0.154665	79.8	0.362653
79.9	0.159457	79.9	0.368679
80	0.165098	80	0.374667
80.1	0.174349	80.1	0.38062
80.2	0.193633	80.2	0.386535
80.3	0.213005	80.3	0.392415
80.4	0.225762	80.4	0.398259
80.5	0.229602	80.5	0.404067
80.6	0.233144	80.6	0.409839
80.7	0.234187	80.7	0.415576
80.8	0.229814	80.8	0.421278
80.9	0.234747	80.9	0.426945
81	0.242169	81	0.432578
81.1	0.240183	81.1	0.438176
81.2	0.241885	81.2	0.443739
81.3	0.237994	81.3	0.449269
81.4	0.238718	81.4	0.454765
81.5	0.236522	81.5	0.460227
81.6	0.236541	81.6	0.465656
81.7	0.242979	81.7	0.471052
81.8	0.246506	81.8	0.476415
81.9	0.252242	81.9	0.481744
82	0.255876	82	0.487042
82.1	0.264523	82.1	0.492306
82.2	0.272158	82.2	0.497539
82.3	0.272371	82.3	0.50274
82.4	0.277516	82.4	0.507909
82.5	0.282755	82.5	0.513046
82.6	0.284201	82.6	0.518151
82.7	0.28612	82.7	0.523226
82.8	0.286851	82.8	0.52827
82.9	0.292688	82.9	0.533282
83	0.294819	83	0.538264
83.1	0.29875	83.1	0.543216
83.2	0.302482	83.2	0.548137
83.3	0.308224	83.3	0.553028
83.4	0.310043	83.4	0.557889
83.5	0.31577	83.5	0.562721
83.6	0.32201	83.6	0.567522
83.7	0.324833	83.7	0.572295
83.8	0.333069	83.8	0.577038
83.9	0.338807	83.9	0.581753
84	0.34235	84	0.586438
84.1	0.351201	84.1	0.591095
84.2	0.359232	84.2	0.595723
84.3	0.362179	84.3	0.600323
84.4	0.36793	84.4	0.604895
84.5	0.370858	84.5	0.609439
84.6	0.375707	84.6	0.613955
84.7	0.381444	84.7	0.618443
84.8	0.389004	84.8	0.622905
84.9	0.39204	84.9	0.627338
85	0.395485	85	0.631745
85.1	0.396029	85.1	0.636124
85.2	0.39636	85.2	0.640477
85.3	0.400009	85.3	0.644804
85.4	0.403353	85.4	0.649103
85.5	0.40789	85.5	0.653377
85.6	0.41344	85.6	0.657624
85.7	0.421098	85.7	0.661845
85.8	0.423634	85.8	0.666041
85.9	0.430898	85.9	0.670211
86	0.43424	86	0.674355
86.1	0.435599	86.1	0.678474
86.2	0.439458	86.2	0.682568
86.3	0.441413	86.3	0.686637
86.4	0.443467	86.4	0.690681
86.5	0.445729	86.5	0.6947
86.6	0.448372	86.6	0.698694
86.7	0.452329	86.7	0.702664
86.8	0.454886	86.8	0.70661
86.9	0.463363	86.9	0.710532
87	0.464019	87	0.714429
87.1	0.467996	87.1	0.718303
87.2	0.465026	87.2	0.722153
87.3	0.46809	87.3	0.72598
87.4	0.470352	87.4	0.729783
87.5	0.466886	87.5	0.733563
87.6	0.462417	87.6	0.73732
87.7	0.467755	87.7	0.741053
87.8	0.46088	87.8	0.744765
87.9	0.476582	87.9	0.748453
88	0.488269	88	0.752118
88.1	0.497636	88.1	0.755762
88.2	0.509522	88.2	0.759383
88.3	0.502695	88.3	0.762982
88.4	0.506634	88.4	0.766558
88.5	0.513414	88.5	0.770113
88.6	0.507933	88.6	0.773646
88.7	0.502309	88.7	0.777158
88.8	0.509865	88.8	0.780648
88.9	0.514261	88.9	0.784117
89	0.515783	89	0.787564
89.1	0.515156	89.1	0.790991
89.2	0.517767	89.2	0.794396
89.3	0.528399	89.3	0.797781
89.4	0.526522	89.4	0.801145
89.5	0.516015	89.5	0.804488
89.6	0.515958	89.6	0.807811
89.7	0.523532	89.7	0.811114
89.8	0.515785	89.8	0.814396
89.9	0.509431	89.9	0.817658
90	0.505887	90	0.820901
90.1	0.494537	90.1	0.824123
90.2	0.489406	90.2	0.827326
90.3	0.486774	90.3	0.830509
90.4	0.491381	90.4	0.833672
90.5	0.49829	90.5	0.836817
90.6	0.503398	90.6	0.839942
90.7	0.514824	90.7	0.843048
90.8	0.529503	90.8	0.846135
90.9	0.528713	90.9	0.849203
91	0.540073	91	0.852253
91.1	0.558372	91.1	0.855283
91.2	0.566826	91.2	0.858295
91.3	0.573564	91.3	0.861289
91.4	0.596535	91.4	0.864264
91.5	0.604147	91.5	0.867222
91.6	0.599824	91.6	0.870161
91.7	0.603132	91.7	0.873082
91.8	0.607151	91.8	0.875985
91.9	0.602569	91.9	0.87887
92	0.603558	92	0.881738
92.1	0.599768	92.1	0.884589
92.2	0.605011	92.2	0.887422
92.3	0.605034	92.3	0.890237
92.4	0.613089	92.4	0.893035
92.5	0.628947	92.5	0.895817
92.6	0.634674	92.6	0.898581
92.7	0.638706	92.7	0.901328
92.8	0.647622	92.8	0.904059
92.9	0.666269	92.9	0.906772
93	0.683239	93	0.909469
93.1	0.693626	93.1	0.91215
93.2	0.701221	93.2	0.914814
93.3	0.719174	93.3	0.917462
93.4	0.723492	93.4	0.920094
93.5	0.724166	93.5	0.92271
93.6	0.739707	93.6	0.925309
93.7	0.758484	93.7	0.927893
93.8	0.769405	93.8	0.930461
93.9	0.771158	93.9	0.933013
94	0.769669	94	0.93555
94.1	0.769405	94.1	0.938071
94.2		94.2	0.940576
94.3		94.3	0.943067
94.4		94.4	0.945542
94.5		94.5	0.948002
94.6		94.6	0.950447
94.7		94.7	0.952877
94.8		94.8	0.955292
94.9		94.9	0.957692
95		95	0.957692
95.1		95.1	0.953622
95.2		95.2	0.949569
95.3		95.3	0.945533
95.4		95.4	0.941515
95.5		95.5	0.937513
95.6		95.6	0.933528
95.7		95.7	0.929561
95.8		95.8	0.92561
95.9		95.9	0.921677
96		96	0.91776
96.1		96.1	0.913859
96.2		96.2	0.909975
96.3		96.3	0.906108
96.4		96.4	0.902257
96.5		96.5	0.898422
96.6		96.6	0.894604
96.7	0.8169	96.7	0.890802
96.8	0.8169	96.8	0.887016
96.9	0.815	96.9	0.883246
97	0.8139	97	0.879492
97.1	0.8133	97.1	0.875754
97.2	0.8133	97.2	0.872033
97.3	0.7963	97.3	0.868326
97.4	0.7963	97.4	0.864636
97.5	0.8037	97.5	0.860961
97.6	0.7967	97.6	0.857302
97.7	0.7988	97.7	0.853659
97.8	0.7935	97.8	0.850031
97.9	0.778	97.9	0.846418
98	0.7832	98	0.842821
98.1	0.8016	98.1	0.839239
98.2	0.7922	98.2	0.835672
98.3	0.7876	98.3	0.832121
98.4	0.7789	98.4	0.828584
98.5	0.7704	98.5	0.825063
98.6	0.776	98.6	0.821556
98.7	0.774	98.7	0.818065
98.8	0.7647	98.8	0.814588
98.9	0.7567	98.9	0.811126
99	0.7486	99	0.807679
99.1	0.7419	99.1	0.804246
99.2	0.74	99.2	0.800828
99.3	0.7425	99.3	0.797425
99.4	0.7401	99.4	0.794036
99.5	0.7389	99.5	0.790661
99.6	0.7364	99.6	0.787301
99.7	0.7357	99.7	0.783955
99.8	0.7336	99.8	0.780623
99.9	0.7228	99.9	0.777306
100	0.724	100	0.774002
100.1	0.7233	100.1	0.770712
100.2	0.7294	100.2	0.767437
100.3	0.7239	100.3	0.764175
100.4	0.72	100.4	0.760928
100.5	0.7196	100.5	0.757694
100.6	0.7153	100.6	0.754474
100.7	0.7108	100.7	0.751267
100.8	0.7038	100.8	0.748074
100.9	0.7065	100.9	0.744895
101	0.7055	101	0.74173
101.1	0.7104	101.1	0.738577
101.2	0.7097	101.2	0.735438
101.3	0.7091	101.3	0.732313
101.4	0.7127	101.4	0.729201
101.5	0.6982	101.5	0.726102
101.6	0.6901	101.6	0.723016
101.7	0.6824	101.7	0.719943
101.8	0.6764	101.8	0.716883
101.9	0.6726	101.9	0.713837
102	0.6677	102	0.710803
102.1	0.6668	102.1	0.707782
102.2	0.6682	102.2	0.704774
102.3	0.6739	102.3	0.701779
102.4	0.6713	102.4	0.698797
102.5	0.6663	102.5	0.695827
102.6	0.6645	102.6	0.692869
102.7	0.6663	102.7	0.689925
102.8	0.6637	102.8	0.686993
102.9	0.6667	102.9	0.684073
103	0.6743	103	0.681166
103.1	0.6784	103.1	0.678271
103.2	0.6782	103.2	0.675388
103.3	0.6775	103.3	0.672518
103.4	0.668	103.4	0.66966
103.5	0.6628	103.5	0.666814
103.6	0.6677	103.6	0.66398
103.7	0.6601	103.7	0.661158
103.8	0.6551	103.8	0.658348
103.9	0.648	103.9	0.655551
104	0.6442	104	0.652765
104.1	0.6331	104.1	0.64999
104.2	0.6272	104.2	0.647228
104.3	0.6287	104.3	0.644477
104.4	0.6353	104.4	0.641739
104.5	0.6147	104.5	0.639011
104.6	0.645301	104.6	0.636295
104.7	0.6516	104.7	0.633591
104.8	0.6395	104.8	0.630898
104.9	0.6237	104.9	0.628218
105	0.6085	105	0.625548
105.1	0.6555	105.1	0.622889
105.2	0.6367	105.2	0.620242
105.3	0.5995	105.3	0.617606
105.4	0.6137	105.4	0.614981
105.5	0.7949	105.5	0.612368
105.6	0.8186	105.6	0.609765
105.7	0.7556	105.7	0.607174
105.8	1.1319	105.8	0.604593
105.9	0.9512	105.9	0.602024
106	1.208	106	0.599465
106.1	0.839496	106.1	0.596918
106.2	0.7507	106.2	0.594381
106.3	0.5827	106.3	0.591855
106.4	0.4779	106.4	0.58934
106.5	0.502	106.5	0.586835
106.6	0.5716	106.6	0.584341
106.7	0.5632	106.7	0.581858
106.8	0.5763	106.8	0.579385
106.9	0.6017	106.9	0.576923
107	0.6614	107	0.574471
107.1	0.6413	107.1	0.572029
107.2	0.6629	107.2	0.569599
107.3	0.6695	107.3	0.567178
107.4	0.683296	107.4	0.564768
107.5	0.6875	107.5	0.562367
107.6	0.7676	107.6	0.559977
107.7	0.7602	107.7	0.557598
107.8	0.7042	107.8	0.555228
107.9	0.3414	107.9	0.552868
108	0.6447	108	0.550519
108.1	0.9521	108.1	0.548179
108.2	0.6804	108.2	0.545849
108.3	0.734	108.3	0.54353
108.4	0.561	108.4	0.54122
108.5	1.3485	108.5	0.53892
108.6	1.3321	108.6	0.536629
108.7	1.2071	108.7	0.534349
108.8	0.9152	108.8	0.532078
108.9	-0.428304	108.9	0.529817
109	-0.2313	109	0.527565
109.1	-0.3152	109.1	0.525323
109.2	0.2881	109.2	0.523091
109.3	0.4649	109.3	0.520867
109.4	0.406094	109.4	0.518654
109.5	0.438	109.5	0.51645
109.6	0.5031	109.6	0.514255
109.7	0.5195	109.7	0.51207
109.8	0.5665	109.8	0.509893
109.9	0.642499	109.9	0.507727
110	0.5961	110	0.505569
110.1	0.5877	110.1	0.50342
110.2	0.5466	110.2	0.501281
110.3	0.5485	110.3	0.49915
110.4	0.5827	110.4	0.497029
110.5	0.5927	110.5	0.494917
110.6	0.5883	110.6	0.492813
110.7	0.6017	110.7	0.490719
110.8	0.6076	110.8	0.488634
110.9	0.5815	110.9	0.486557
111	0.5719	111	0.484489
111.1	0.5853	111.1	0.48243
111.2	0.5505	111.2	0.48038
111.3	0.5564	111.3	0.478339
111.4	0.5565	111.4	0.476306
111.5	0.543	111.5	0.474282
111.6	0.5283	111.6	0.472266
111.7	0.5323	111.7	0.470259
111.8	0.5428	111.8	0.468261
111.9	0.5355	111.9	0.466271
112	0.5228	112	0.464289
112.1	0.5229	112.1	0.462316
112.2	0.5203	112.2	0.460351
112.3	0.5194	112.3	0.458395
112.4	0.5286	112.4	0.456447
112.5	0.5315	112.5	0.454507
112.6	0.5347	112.6	0.452575
112.7	0.5324	112.7	0.450652
112.8	0.5346	112.8	0.448737
112.9	0.5275	112.9	0.44683
113	0.5199	113	0.444931
113.1	0.519	113.1	0.44304
113.2	0.5191	113.2	0.441157
113.3	0.517	113.3	0.439283
113.4	0.5273	113.4	0.437416
113.5	0.5257	113.5	0.435557
113.6	0.5269	113.6	0.433706
113.7	0.5231	113.7	0.431863
113.8	0.5214	113.8	0.430027
113.9	0.5136	113.9	0.4282
114	0.5134	114	0.42638
114.1	0.507	114.1	0.424568
114.2	0.5027	114.2	0.422764
114.3	0.5017	114.3	0.420967
114.4	0.496	114.4	0.419178
114.5	0.4968	114.5	0.417397
114.6	0.495	114.6	0.415623
114.7	0.4896	114.7	0.413857
114.8	0.4881	114.8	0.412098
114.9	0.4828	114.9	0.410347
115	0.4827	115	0.408603
115.1	0.4834	115.1	0.406866
115.2	0.4853	115.2	0.405137
115.3	0.4781	115.3	0.403415
115.4	0.4809	115.4	0.401701
115.5	0.4854	115.5	0.399994
115.6	0.4879	115.6	0.398294
115.7	0.4879	115.7	0.396602
115.8	0.488	115.8	0.394916
115.9	0.4856	115.9	0.393238
116	0.4864	116	0.391567
116.1	0.4833	116.1	0.389903
116.2	0.4813	116.2	0.388246
116.3	0.4771	116.3	0.386596
116.4	0.4771	116.4	0.384953
116.5	0.4787	116.5	0.383317
116.6	0.482	116.6	0.381688
116.7	0.4763	116.7	0.380066
116.8	0.4777	116.8	0.378451
116.9	0.4728	116.9	0.376842
117	0.4728	117	0.375241
117.1	0.4725	117.1	0.373646
117.2	0.4723	117.2	0.372058
117.3	0.4772	117.3	0.370477
117.4	0.4719	117.4	0.368903
117.5	0.4673	117.5	0.367335
117.6	0.465	117.6	0.365774
117.7	0.4613	117.7	0.36422
117.8	0.4576	117.8	0.362672
117.9	0.4552	117.9	0.361131
118	0.4525	118	0.359596
118.1	0.4484	118.1	0.358067
118.2	0.4511	118.2	0.356546
118.3	0.4552	118.3	0.355031
118.4	0.4488	118.4	0.353522
118.5	0.4427	118.5	0.35202
118.6	0.4416	118.6	0.350523
118.7	0.4417	118.7	0.349034
118.8	0.444	118.8	0.347551
118.9	0.4408	118.9	0.346074
119	0.4425	119	0.344603
119.1	0.4424	119.1	0.343138
119.2	0.4425	119.2	0.34168
119.3	0.438	119.3	0.340228
119.4	0.4394	119.4	0.338782
119.5	0.4373	119.5	0.337343
119.6	0.4348	119.6	0.335909
119.7	0.4346	119.7	0.334482
119.8	0.433	119.8	0.33306
119.9	0.4306	119.9	0.331645
120	0.4282	120	0.330235
120.1	0.4271	120.1	0.328832
120.2	0.4303	120.2	0.327435
120.3	0.4318	120.3	0.326043
120.4	0.4246	120.4	0.324658
120.5	0.4213	120.5	0.323278
120.6	0.4196	120.6	0.321904
120.7	0.418	120.7	0.320536
120.8	0.4161	120.8	0.319174
120.9	0.4153	120.9	0.317817
121	0.4162	121	0.316467
121.1	0.4175	121.1	0.315122
121.2	0.4103	121.2	0.313783
121.3	0.4077	121.3	0.312449
121.4	0.4043	121.4	0.311122
121.5	0.3956	121.5	0.309799
121.6	0.3943	121.6	0.308483
121.7	0.3959	121.7	0.307172
121.8	0.3947	121.8	0.305866
121.9	0.391	121.9	0.304567
122	0.3986	122	0.303272
122.1	0.4078	122.1	0.301983
122.2	0.4065	122.2	0.3007
122.3	0.4037	122.3	0.299422
122.4	0.3999	122.4	0.29815
122.5	0.3962	122.5	0.296883
122.6	0.3877	122.6	0.295621
122.7	0.3854	122.7	0.294365
122.8	0.3875	122.8	0.293114
122.9	0.3854	122.9	0.291868
123	0.3869	123	0.290628
123.1	0.3835	123.1	0.289393
123.2	0.3878	123.2	0.288163
123.3	0.3884	123.3	0.286938
123.4	0.3902	123.4	0.285719
123.5	0.3846	123.5	0.284505
123.6	0.3777	123.6	0.283296
123.7	0.3789	123.7	0.282092
123.8	0.3739	123.8	0.280893
123.9	0.3615	123.9	0.279699
124	0.3599	124	0.278511
124.1	0.357001	124.1	0.277327
124.2	0.368	124.2	0.276149
124.3	0.3693	124.3	0.274975
124.4	0.375799	124.4	0.273807
124.5	0.3761	124.5	0.272643
124.6	0.3748	124.6	0.271484
124.7	0.3625	124.7	0.270331
124.8	0.3586	124.8	0.269182
124.9	0.361099	124.9	0.268038
125	0.3661	125	0.266899
125.1	0.3801	125.1	0.265765
125.2	0.3705	125.2	0.264635
125.3	0.3716	125.3	0.263511
125.4	0.3666	125.4	0.262391
125.5	0.3582	125.5	0.261276
125.6	0.352401	125.6	0.260165
125.7	0.357	125.7	0.25906
125.8	0.363	125.8	0.257959
125.9	0.3692	125.9	0.256863
126	0.3727	126	0.255771
126.1	0.3707	126.1	0.254684
126.2	0.3631	126.2	0.253602
126.3	0.35	126.3	0.252524
126.4	0.3496	126.4	0.251451
126.5	0.3472	126.5	0.250382
126.6	0.3314	126.6	0.249318
126.7	0.3279	126.7	0.248259
126.8	0.3342	126.8	0.247204
126.9	0.3319	126.9	0.246153
127	0.3362	127	0.245107
127.1	0.349301	127.1	0.244066
127.2	0.358	127.2	0.243028
127.3	0.3591	127.3	0.241996
127.4	0.3468	127.4	0.240967
127.5	0.332	127.5	0.239943
127.6	0.3158	127.6	0.238923
127.7	0.3056	127.7	0.237908
127.8	0.3032	127.8	0.236897
127.9	0.3037	127.9	0.23589
128	0.3061	128	0.234888
128.1	0.3172	128.1	0.23389
128.2	0.3154	128.2	0.232896
128.3	0.3141	128.3	0.231906
128.4	0.3131	128.4	0.230921
128.5	0.3149	128.5	0.229939
128.6	0.3257	128.6	0.228962
128.7	0.3339	128.7	0.227989
128.8	0.3268	128.8	0.22702
128.9	0.3235	128.9	0.226056
129	0.3211	129	0.225095
129.1	0.3192	129.1	0.224138
129.2	0.3193	129.2	0.223186
129.3	0.3121	129.3	0.222237
129.4	0.3145	129.4	0.221293
129.5	0.3176	129.5	0.220353
129.6	0.322099	129.6	0.219416
129.7	0.3126	129.7	0.218484
129.8	0.3098	129.8	0.217555
129.9	0.3112	129.9	0.216631
130	0.3151	130	0.21571
130.1	0.3154	130.1	0.214793
130.2	0.3135	130.2	0.213881
130.3	0.3191	130.3	0.212972
130.4	0.3243	130.4	0.212067
130.5	0.3211	130.5	0.211165
130.6	0.312701	130.6	0.210268
130.7	0.3223	130.7	0.209375
130.8	0.3167	130.8	0.208485
130.9	0.3103	130.9	0.207599
131	0.3051	131	0.206717
131.1	0.2996	131.1	0.205838
131.2	0.3101	131.2	0.204963
131.3	0.3155	131.3	0.204092
131.4	0.3204	131.4	0.203225
131.5	0.3245	131.5	0.202361
131.6	0.324799	131.6	0.201501
131.7	0.3108	131.7	0.200645
131.8	0.3145	131.8	0.199792
131.9	0.3126	131.9	0.198943
132	0.304	132	0.198098
132.1	0.3049	132.1	0.197256
132.2	0.3035	132.2	0.196418
132.3	0.3056	132.3	0.195583
132.4	0.3014	132.4	0.194752
132.5	0.3003	132.5	0.193924
132.6	0.2954	132.6	0.1931
132.7	0.3015	132.7	0.19228
132.8	0.2928	132.8	0.191463
132.9	0.2948	132.9	0.190649
133	0.2949	133	0.189839
133.1	0.2965	133.1	0.189032
133.2	0.2868	133.2	0.188229
133.3	0.2873	133.3	0.187429
133.4	0.2846	133.4	0.186632
133.5	0.2836	133.5	0.185839
133.6	0.2801	133.6	0.185049
133.7	0.2771	133.7	0.184263
133.8	0.2689	133.8	0.18348
133.9	0.2708	133.9	0.1827
134	0.2683	134	0.181924
134.1	0.2674	134.1	0.181151
134.2	0.2681	134.2	0.180381
134.3	0.2668	134.3	0.179614
134.4	0.2601	134.4	0.178851
134.5	0.2636	134.5	0.178091
134.6	0.269901	134.6	0.177334
134.7	0.2777	134.7	0.176581
134.8	0.2676	134.8	0.17583
134.9	0.2756	134.9	0.175083
135	0.2849	135	0.174339
135.1	0.284601	135.1	0.173598
135.2	0.2864	135.2	0.17286
135.3	0.2857	135.3	0.172126
135.4	0.2774	135.4	0.171394
135.5	0.2712	135.5	0.170666
135.6	0.2649	135.6	0.169941
135.7	0.262	135.7	0.169219
135.8	0.2671	135.8	0.168499
135.9	0.2661	135.9	0.167784
136	0.2661	136	0.16707
136.1	0.265599	136.1	0.16636
136.2	0.256	136.2	0.165654
136.3	0.252	136.3	0.16495
136.4	0.2475	136.4	0.164249
136.5	0.2491	136.5	0.163551
136.6	0.2509	136.6	0.162856
136.7	0.2508	136.7	0.162164
136.8	0.253	136.8	0.161474
136.9	0.2499	136.9	0.160788
137	0.25	137	0.160105
137.1	0.2482	137.1	0.159424
137.2	0.2475	137.2	0.158747
137.3	0.2497	137.3	0.158072
137.4	0.2519	137.4	0.157401
137.5	0.2576	137.5	0.156732
137.6	0.2582	137.6	0.156066
137.7	0.2589	137.7	0.155403
137.8	0.2524	137.8	0.154742
137.9	0.2527	137.9	0.154085
138	0.2495	138	0.15343
138.1	0.2546	138.1	0.152778
138.2	0.2495	138.2	0.152128
138.3	0.2456	138.3	0.151482
138.4	0.2479	138.4	0.150838
138.5	0.246	138.5	0.150197
138.6	0.2477	138.6	0.149559
138.7	0.2463	138.7	0.148923
138.8	0.2408	138.8	0.148291
138.9	0.2403	138.9	0.14766
139	0.2419	139	0.147033
139.1	0.24	139.1	0.146408
139.2	0.2419	139.2	0.145786
139.3	0.2414	139.3	0.145166
139.4	0.2448	139.4	0.14455
139.5	0.2407	139.5	0.143935
139.6	0.2366	139.6	0.143323
139.7	0.2365	139.7	0.142714
139.8	0.2338	139.8	0.142108
139.9	0.2305	139.9	0.141504
140	0.221	140	0.140903
140.1	0.2149	140.1	0.140304
140.2	0.2133	140.2	0.139708
140.3	0.212	140.3	0.139114
140.4	0.2094	140.4	0.138523
140.5	0.2054	140.5	0.137934
140.6	0.2022	140.6	0.137348
140.7	0.1996	140.7	0.136764
140.8	0.1966	140.8	0.136183
140.9	0.199	140.9	0.135604
141	0.2003	141	0.135028
141.1	0.2052	141.1	0.134454
141.2	0.2056	141.2	0.133883
141.3	0.1986	141.3	0.133314
141.4	0.1889	141.4	0.132748
141.5	0.1768	141.5	0.132183
141.6	0.1642	141.6	0.131622
141.7	0.1632	141.7	0.131062
141.8	0.1686	141.8	0.130505
141.9	0.1636	141.9	0.129951
142	0.1629	142	0.129399
142.1	0.165	142.1	0.128849
142.2	0.1687	142.2	0.128301
142.3	0.1699	142.3	0.127756
142.4	0.1772	142.4	0.127213
142.5	0.1878	142.5	0.126672
142.6	0.1849	142.6	0.126134
142.7	0.1908	142.7	0.125598
142.8	0.1914	142.8	0.125064
142.9	0.1931	142.9	0.124533
143	0.1935	143	0.124004
143.1	0.1902	143.1	0.123477
143.2	0.1952	143.2	0.122952
143.3	0.1972	143.3	0.122429
143.4	0.193	143.4	0.121909
143.5	0.1989	143.5	0.121391
143.6	0.2024	143.6	0.120875
143.7	0.2043	143.7	0.120362
143.8	0.2051	143.8	0.11985
143.9	0.2047	143.9	0.119341
144	0.2001	144	0.118834
144.1	0.2086	144.1	0.118329
144.2	0.2031	144.2	0.117826
144.3	0.2054	144.3	0.117325
144.4	0.2035	144.4	0.116827
144.5	0.2097	144.5	0.11633
144.6	0.2073	144.6	0.115836
144.7	0.2043	144.7	0.115344
144.8	0.2014	144.8	0.114853
144.9	0.2024	144.9	0.114365
145	0.2001	145	0.113879
145.1	0.1932	145.1	0.113395
145.2	0.1897	145.2	0.112913
145.3	0.1943	145.3	0.112434
145.4	0.2045	145.4	0.111956
145.5	0.2075	145.5	0.11148
145.6	0.2135	145.6	0.111006
145.7	0.215	145.7	0.110535
145.8	0.2125	145.8	0.110065
145.9	0.2168	145.9	0.109597
146	0.221	146	0.109131
146.1	0.2255	146.1	0.108668
146.2	0.2222	146.2	0.108206
146.3	0.2132	146.3	0.107746
146.4	0.2065	146.4	0.107288
146.5	0.1995	146.5	0.106832
146.6	0.193199	146.6	0.106378
146.7	0.1832	146.7	0.105926
146.8	0.1825	146.8	0.105476
146.9	0.1815	146.9	0.105028
147	0.1788	147	0.104581
147.1	0.179501	147.1	0.104137
147.2	0.1859	147.2	0.103695
147.3	0.1872	147.3	0.103254
147.4	0.1858	147.4	0.102815
147.5	0.1785	147.5	0.102378
147.6	0.1723	147.6	0.101943
147.7	0.1709	147.7	0.10151
147.8	0.163	147.8	0.101078
147.9	0.1503	147.9	0.100649
148	0.1497	148	0.100221
148.1	0.1483	148.1	0.0997953
148.2	0.1524	148.2	0.0993713
148.3	0.161	148.3	0.098949
148.4	0.1585	148.4	0.0985285
148.5	0.1578	148.5	0.0981098
148.6	0.1547	148.6	0.0976928
148.7	0.1542	148.7	0.0972777
148.8	0.1386	148.8	0.0968643
148.9	0.1386	148.9	0.0964527
149	0.1386	149	0.0960428
149.1	0.1386	149.1	0.0956347
149.2	0.1399	149.2	0.0952283
149.3		149.3	0.0948236
149.4		149.4	0.0944207
149.5		149.5	0.0940194
149.6		149.6	0.0936198
149.7		149.7	0.093222
149.8		149.8	0.0928259
149.9		149.9	0.0924314
150		150	0.0920386
150.1		150.1	0.0920386
150.2		150.2	0.115281
150.3		150.3	0.138301
150.4		150.4	0.161093
150.5		150.5	0.183668
150.6		150.6	0.206023
150.7		150.7	0.228158
150.8		150.8	0.250081
150.9		150.9	0.271788
151		151	0.293287
151.1		151.1	0.314577
151.2		151.2	0.335657
151.3		151.3	0.356536
151.4		151.4	0.377208
151.5		151.5	0.397683
151.6		151.6	0.417958
151.7		151.7	0.438034
151.8	0.254648	151.8	0.457918
151.9	0.276585	151.9	0.477605
152	0.3021	152	0.497104
152.1	0.311301	152.1	0.516414
152.2	0.323124	152.2	0.535533
152.3	0.32669	152.3	0.554469
152.4	0.357441	152.4	0.573218
152.5	0.384065	152.5	0.591788
152.6	0.405881	152.6	0.610178
152.7	0.407106	152.7	0.628386
152.8	0.403304	152.8	0.64642
152.9	0.414732	152.9	0.664276
153	0.40871	153	0.681961
153.1	0.415941	153.1	0.699474
153.2	0.434083	153.2	0.716814
153.3	0.458115	153.3	0.733989
153.4	0.471462	153.4	0.750994
153.5	0.496613	153.5	0.767836
153.6	0.516385	153.6	0.784515
153.7	0.516251	153.7	0.801029
153.8	0.526595	153.8	0.817385
153.9	0.549457	153.9	0.83358
154	0.557468	154	0.849619
154.1	0.570702	154.1	0.865503
154.2	0.584541	154.2	0.88123
154.3	0.602793	154.3	0.896807
154.4	0.627579	154.4	0.91223
154.5	0.639611	154.5	0.927505
154.6	0.664014	154.6	0.942632
154.7	0.672136	154.7	0.95761
154.8	0.686156	154.8	0.972444
154.9	0.714135	154.9	0.987132
155	0.724025	155	1.00168
155.1	0.745795	155.1	1.01609
155.2	0.764166	155.2	1.03035
155.3	0.7787	155.3	1.04448
155.4	0.782913	155.4	1.05846
155.5	0.791531	155.5	1.07232
155.6	0.806683	155.6	1.08604
155.7	0.816015	155.7	1.09962
155.8	0.828137	155.8	1.11308
155.9	0.846688	155.9	1.1264
156	0.85852	156	1.13959
156.1	0.873674	156.1	1.15266
156.2	0.888829	156.2	1.16559
156.3	0.903885	156.3	1.17841
156.4	0.918841	156.4	1.19109
156.5	0.931578	156.5	1.20366
156.6	0.937494	156.6	1.2161
156.7	0.955241	156.7	1.22842
156.8	0.974206	156.8	1.24062
156.9	0.987954	156.9	1.25271
157	0.998677	157	1.26467
157.1	1.0133	157.1	1.27652
157.2	1.02904	157.2	1.28826
157.3	1.03955	157.3	1.29988
157.4	1.05981	157.4	1.31138
157.5	1.07394	157.5	1.32278
157.6	1.08588	157.6	1.33406
157.7	1.09391	157.7	1.34524
157.8	1.10884	157.8	1.3563
157.9	1.1271	157.9	1.36726
158	1.13342	158	1.37811
158.1	1.14676	158.1	1.38886
158.2	1.16011	158.2	1.3995
158.3	1.17706	158.3	1.41004
158.4	1.192	158.4	1.42048
158.5	1.20554	158.5	1.43081
158.6	1.21767	158.6	1.44105
158.7	1.22971	158.7	1.45118
158.8	1.23953	158.8	1.46122
158.9	1.25581	158.9	1.47116
159	1.26475	159	1.481
159.1	1.2774	159.1	1.49075
159.2	1.28444	159.2	1.5004
159.3	1.29318	159.3	1.50996
159.4	1.30262	159.4	1.51942
159.5	1.30786	159.5	1.5288
159.6	1.31672	159.6	1.53808
159.7	1.32255	159.7	1.54727
159.8	1.33159	159.8	1.55637
159.9	1.34946	159.9	1.56539
160	1.35772	160	1.57431
160.1	1.3736	160.1	1.58315
160.2	1.38112	160.2	1.59191
160.3	1.39267	160.3	1.60058
160.4	1.39939	160.4	1.60916
160.5	1.40963	160.5	1.61766
160.6	1.41473	160.6	1.62608
160.7	1.42562	160.7	1.63442
160.8	1.43419	160.8	1.64267
160.9	1.44504	160.9	1.65085
[truncated: 7,889 more rows]
