# Supplementary material for: Homo-BacPROTAC-induced degradation of ClpC1 as a strategy against drug-resistant mycobacteria
Source: Nat Commun. 2024 Mar 5;15:2005. doi: 10.1038/s41467-024-46218-7 (PMC10914731; doi:10.1038/s41467-024-46218-7)
Supplement: Supplementary file 4 — Source Data [file 41467_2024_46218_MOESM4_ESM.zip › SourceData/SuppFig7_Compound_27.xlsx]

## Sheet: 74020682_20210422x
Run 1; Ch 3; Fc 2-1 corr; Cy 22; 74020682; Conc 2.5 7.5 22 66.5 200 nM_X	Run 1; Ch 3; Fc 2-1 corr; Cy 22; 74020682; Conc 2.5 7.5 22 66.5 200 nM_Y	Run 1; Ch 3; Fc 2-1 corr; Cy 22; 74020682; Conc 2.5 7.5 22 66.5 200 nM; Fitted_X	Run 1; Ch 3; Fc 2-1 corr; Cy 22; 74020682; Conc 2.5 7.5 22 66.5 200 nM; Fitted_Y
-38.9	-1.40834	-38.9	0
-38.8	-1.49355	-38.8	0
-38.7	-0.7745	-38.7	0
-38.6	0.0726	-38.6	0
-38.5	0.2677	-38.5	0
-38.4	0.154253	-38.4	0
-38.3	0.14575	-38.3	0
-38.2	0.15115	-38.2	0
-38.1	0.2037	-38.1	0
-38	0.22955	-38	0
-37.9	0.23065	-37.9	0
-37.8	0.11465	-37.8	0
-37.7	-0.25955	-37.7	0
-37.6	0.2296	-37.6	0
-37.5	-0.3943	-37.5	0
-37.4	0.0567318	-37.4	0
-37.3	0.4459	-37.3	0
-37.2	1.61675	-37.2	0
-37.1	1.363	-37.1	0
-37	1.9488	-37	0
-36.9	1.70141	-36.9	0
-36.8	1.0751	-36.8	0
-36.7	-0.3725	-36.7	0
-36.6	-0.3953	-36.6	0
-36.5	-0.33595	-36.5	0
-36.4	-0.244098	-36.4	0
-36.3	-0.1427	-36.3	0
-36.2	-0.0232	-36.2	0
-36.1	-0.05575	-36.1	0
-36	-0.0677	-36	0
-35.9	-0.0285992	-35.9	0
-35.8	-0.0239	-35.8	0
-35.7	-0.03985	-35.7	0
-35.6	-0.04315	-35.6	0
-35.5	-0.0268	-35.5	0
-35.4	-0.0134999	-35.4	0
-35.3	0.00295	-35.3	0
-35.2	0.0034	-35.2	0
-35.1	0.01085	-35.1	0
-35	0.00745001	-35	0
-34.9	0.01955	-34.9	0
-34.8	0.00889998	-34.8	0
-34.7	0.0215	-34.7	0
-34.6	0.02255	-34.6	0
-34.5	0.01825	-34.5	0
-34.4	0.0238001	-34.4	0
-34.3	0.02535	-34.3	0
-34.2	0.0367	-34.2	0
-34.1	0.0494	-34.1	0
-34	0.05015	-34	0
-33.9	0.0421	-33.9	0
-33.8	0.03455	-33.8	0
-33.7	0.02925	-33.7	0
-33.6	0.03005	-33.6	0
-33.5	0.0316	-33.5	0
-33.4	0.03675	-33.4	0
-33.3	0.042	-33.3	0
-33.2	0.042	-33.2	0
-33.1	0.0544	-33.1	0
-33	0.0769	-33	0
-32.9	0.0976998	-32.9	0
-32.8	0.1077	-32.8	0
-32.7	0.1067	-32.7	0
-32.6	0.10265	-32.6	0
-32.5	0.10625	-32.5	0
-32.4	0.10795	-32.4	0
-32.3	0.1045	-32.3	0
-32.2	0.10385	-32.2	0
-32.1	0.10565	-32.1	0
-32	0.1085	-32	0
-31.9	0.1034	-31.9	0
-31.8	0.10025	-31.8	0
-31.7	0.0971	-31.7	0
-31.6	0.09435	-31.6	0
-31.5	0.0852	-31.5	0
-31.4	0.0742	-31.4	0
-31.3	0.07445	-31.3	0
-31.2	0.0733001	-31.2	0
-31.1	0.0725001	-31.1	0
-31	0.0698	-31	0
-30.9	0.0728	-30.9	0
-30.8	0.0805	-30.8	0
-30.7	0.0834001	-30.7	0
-30.6	0.091	-30.6	0
-30.5	0.0881	-30.5	0
-30.4	0.0865	-30.4	0
-30.3	0.08735	-30.3	0
-30.2	0.09055	-30.2	0
-30.1	0.0964	-30.1	0
-30	0.10595	-30	0
-29.9	0.1151	-29.9	0
-29.8	0.12535	-29.8	0
-29.7	0.1343	-29.7	0
-29.6	0.1546	-29.6	0
-29.5	0.1694	-29.5	0
-29.4	0.1891	-29.4	0
-29.3	0.1924	-29.3	0
-29.2	0.19215	-29.2	0
-29.1	0.19255	-29.1	0
-29	0.2009	-29	0
-28.9	0.21325	-28.9	0
-28.8	0.2263	-28.8	0
-28.7	0.23	-28.7	0
-28.6	0.23585	-28.6	0
-28.5	0.2451	-28.5	0
-28.4	0.25625	-28.4	0
-28.3	0.2589	-28.3	0
-28.2	0.26095	-28.2	0
-28.1	0.269	-28.1	0
-28	0.2761	-28	0
-27.9	0.27455	-27.9	0
-27.8	0.2696	-27.8	0
-27.7	0.26485	-27.7	0
-27.6	0.2699	-27.6	0
-27.5	0.26385	-27.5	0
-27.4	0.26765	-27.4	0
-27.3	0.27045	-27.3	0
-27.2	0.2705	-27.2	0
-27.1	0.267	-27.1	0
-27	0.266	-27	0
-26.9	0.27015	-26.9	0
-26.8	0.2751	-26.8	0
-26.7	0.277	-26.7	0
-26.6	0.2742	-26.6	0
-26.5	0.2693	-26.5	0
-26.4	0.2676	-26.4	0
-26.3	0.2651	-26.3	0
-26.2	0.2557	-26.2	0
-26.1	0.2535	-26.1	0
-26	0.25165	-26	0
-25.9	0.25305	-25.9	0
-25.8	0.2467	-25.8	0
-25.7	0.2435	-25.7	0
-25.6	0.24555	-25.6	0
-25.5	0.25145	-25.5	0
-25.4	0.25035	-25.4	0
-25.3	0.25005	-25.3	0
-25.2	0.25295	-25.2	0
-25.1	0.25195	-25.1	0
-25	0.24145	-25	0
-24.9	0.23185	-24.9	0
-24.8	0.2325	-24.8	0
-24.7	0.22625	-24.7	0
-24.6	0.22415	-24.6	0
-24.5	0.2225	-24.5	0
-24.4	0.2205	-24.4	0
-24.3	0.21385	-24.3	0
-24.2	0.21705	-24.2	0
-24.1	0.22295	-24.1	0
-24	0.23045	-24	0
-23.9	0.2285	-23.9	0
-23.8	0.22455	-23.8	0
-23.7	0.22745	-23.7	0
-23.6	0.2298	-23.6	0
-23.5	0.23335	-23.5	0
-23.4	0.2363	-23.4	0
-23.3	0.2315	-23.3	0
-23.2	0.2265	-23.2	0
-23.1	0.2233	-23.1	0
-23	0.22565	-23	0
-22.9	0.22145	-22.9	0
-22.8	0.2167	-22.8	0
-22.7	0.2165	-22.7	0
-22.6	0.21065	-22.6	0
-22.5	0.20765	-22.5	0
-22.4	0.20755	-22.4	0
-22.3	0.20665	-22.3	0
-22.2	0.20535	-22.2	0
-22.1	0.2016	-22.1	0
-22	0.1992	-22	0
-21.9	0.1958	-21.9	0
-21.8	0.19465	-21.8	0
-21.7	0.1946	-21.7	0
-21.6	0.1985	-21.6	0
-21.5	0.20105	-21.5	0
-21.4	0.20095	-21.4	0
-21.3	0.2046	-21.3	0
-21.2	0.2018	-21.2	0
-21.1	0.2046	-21.1	0
-21	0.2002	-21	0
-20.9	0.19745	-20.9	0
-20.8	0.20255	-20.8	0
-20.7	0.1986	-20.7	0
-20.6	0.20145	-20.6	0
-20.5	0.1925	-20.5	0
-20.4	0.19025	-20.4	0
-20.3	0.1936	-20.3	0
-20.2	0.2007	-20.2	0
-20.1	0.1901	-20.1	0
-20	0.1934	-20	0
-19.9	0.18955	-19.9	0
-19.8	0.18165	-19.8	0
-19.7	0.1703	-19.7	0
-19.6	0.16285	-19.6	0
-19.5	0.15115	-19.5	0
-19.4	0.14445	-19.4	0
-19.3	0.1402	-19.3	0
-19.2	0.1358	-19.2	0
-19.1	0.13865	-19.1	0
-19	0.14615	-19	0
-18.9	0.14445	-18.9	0
-18.8	0.14305	-18.8	0
-18.7	0.1439	-18.7	0
-18.6	0.1386	-18.6	0
-18.5	0.1366	-18.5	0
-18.4	0.1387	-18.4	0
-18.3	0.1336	-18.3	0
-18.2	0.1205	-18.2	0
-18.1	0.1122	-18.1	0
-18	0.11835	-18	0
-17.9	0.11945	-17.9	0
-17.8	0.12885	-17.8	0
-17.7	0.1331	-17.7	0
-17.6	0.13405	-17.6	0
-17.5	0.13435	-17.5	0
-17.4	0.13255	-17.4	0
-17.3	0.1206	-17.3	0
-17.2	0.12165	-17.2	0
-17.1	0.1243	-17.1	0
-17	0.12245	-17	0
-16.9	0.12325	-16.9	0
-16.8	0.1276	-16.8	0
-16.7	0.11765	-16.7	0
-16.6	0.11005	-16.6	0
-16.5	0.1086	-16.5	0
-16.4	0.1206	-16.4	0
-16.3	0.1152	-16.3	0
-16.2	0.1115	-16.2	0
-16.1	0.10725	-16.1	0
-16	0.11295	-16	0
-15.9	0.1101	-15.9	0
-15.8	0.1215	-15.8	0
-15.7	0.1274	-15.7	0
-15.6	0.13055	-15.6	0
-15.5	0.13085	-15.5	0
-15.4	0.1352	-15.4	0
-15.3	0.1466	-15.3	0
-15.2	0.1406	-15.2	0
-15.1	0.1354	-15.1	0
-15	0.12005	-15	0
-14.9	0.1059	-14.9	0
-14.8	0.10405	-14.8	0
-14.7	0.0952	-14.7	0
-14.6	0.0972	-14.6	0
-14.5	0.0916	-14.5	0
-14.4	0.10175	-14.4	0
-14.3	0.10255	-14.3	0
-14.2	0.11235	-14.2	0
-14.1	0.1093	-14.1	0
-14	0.10205	-14	0
-13.9	0.0937	-13.9	0
-13.8	0.08545	-13.8	0
-13.7	0.07735	-13.7	0
-13.6	0.0600001	-13.6	0
-13.5	0.0581	-13.5	0
-13.4	0.0554	-13.4	0
-13.3	0.0589	-13.3	0
-13.2	0.0636	-13.2	0
-13.1	0.0634	-13.1	0
-13	0.0597	-13	0
-12.9	0.0691	-12.9	0
-12.8	0.07375	-12.8	0
-12.7	0.0636001	-12.7	0
-12.6	0.0572	-12.6	0
-12.5	0.04835	-12.5	0
-12.4	0.04045	-12.4	0
-12.3	0.0365	-12.3	0
-12.2	0.0277001	-12.2	0
-12.1	0.0262001	-12.1	0
-12	0.0246	-12	0
-11.9	0.02265	-11.9	0
-11.8	0.0232	-11.8	0
-11.7	0.0243	-11.7	0
-11.6	0.0280499	-11.6	0
-11.5	0.03185	-11.5	0
-11.4	0.0361	-11.4	0
-11.3	0.03825	-11.3	0
-11.2	0.0404501	-11.2	0
-11.1	0.04605	-11.1	0
-11	0.0446	-11	0
-10.9	0.0451	-10.9	0
-10.8	0.0426	-10.8	0
-10.7	0.0320501	-10.7	0
-10.6	0.0250001	-10.6	0
-10.5	0.0263	-10.5	0
-10.4	0.0302	-10.4	0
-10.3	0.02705	-10.3	0
-10.2	0.02775	-10.2	0
-10.1	0.0248	-10.1	0
-10	0.01875	-10	0
-9.9	0.0176	-9.9	0
-9.8	0.02365	-9.8	0
-9.7	0.0232	-9.7	0
-9.6	0.02465	-9.6	0
-9.5	0.0272	-9.5	0
-9.4	0.0279	-9.4	0
-9.3	0.0297	-9.3	0
-9.2	0.02865	-9.2	0
-9.1	0.0252499	-9.1	0
-9	0.02225	-9	0
-8.9	0.0152	-8.9	0
-8.8	0.01535	-8.8	0
-8.7	0.01785	-8.7	0
-8.6	0.01535	-8.6	0
-8.5	0.01345	-8.5	0
-8.4	0.016	-8.4	0
-8.3	0.0178	-8.3	0
-8.2	0.01765	-8.2	0
-8.1	0.0228	-8.1	0
-8	0.01825	-8	0
-7.9	0.01875	-7.9	0
-7.8	0.0184	-7.8	0
-7.7	0.0243	-7.7	0
-7.6	0.023	-7.6	0
-7.5	0.01855	-7.5	0
-7.4	0.01555	-7.4	0
-7.3	0.0136	-7.3	0
-7.2	0.0136	-7.2	0
-7.1	0.0134	-7.1	0
-7	0.0158	-7	0
-6.9	0.0139	-6.9	0
-6.8	0.01545	-6.8	0
-6.7	0.01435	-6.7	0
-6.6	0.01115	-6.6	0
-6.5	0.00775	-6.5	0
-6.4	0.01165	-6.4	0
-6.3	0.01095	-6.3	0
-6.2	0.00675	-6.2	0
-6.1	0.004	-6.1	0
-6	0.00125	-6	0
-5.9	0.00159995	-5.9	0
-5.8	-0.00095	-5.8	0
-5.7	-0.0019	-5.7	0
-5.6	-0.00105	-5.6	0
-5.5	-0.00165	-5.5	0
-5.4	-0.00464994	-5.4	0
-5.3	-0.00515	-5.3	0
-5.2	-0.0057	-5.2	0
-5.1	-0.0112	-5.1	0
-5	-0.0139	-5	0
-4.9	-0.0127501	-4.9	0
-4.8	-0.0108	-4.8	0
-4.7	-0.0158	-4.7	0
-4.6	-0.01195	-4.6	0
-4.5	-0.00725	-4.5	0
-4.4	-0.00755006	-4.4	0
-4.3	-0.00655	-4.3	0
-4.2	-0.0062	-4.2	0
-4.1	-0.00525	-4.1	0
-4	-0.00285	-4	0
-3.9	-0.00434999	-3.9	0
-3.8	-0.00315	-3.8	0
-3.7	-0.00565	-3.7	0
-3.6	-0.0058	-3.6	0
-3.5	-0.003	-3.5	0
-3.4	-0.00295002	-3.4	0
-3.3	0.001	-3.3	0
-3.2	0.00125	-3.2	0
-3.1	0.00065	-3.1	0
-3	0.00465	-3	0
-2.9	0.00285005	-2.9	0
-2.8	-0.0007	-2.8	0
-2.7	0.00255	-2.7	0
-2.6	0.003	-2.6	0
-2.5	0.0052	-2.5	0
-2.4	0.00955001	-2.4	0
-2.3	0.00885	-2.3	0
-2.2	0.0073	-2.2	0
-2.1	0.00835	-2.1	0
-2	0.00555	-2	0
-1.9	0.00934994	-1.9	0
-1.8	0.0153	-1.8	0
-1.7	0.01175	-1.7	0
-1.6	0.01725	-1.6	0
-1.5	0.01685	-1.5	0
-1.4	0.02195	-1.4	0
-1.3	0.0278	-1.3	0
-1.2	0.02995	-1.2	0
-1.1	0.02995	-1.1	0
-1	0.03075	-1	0
-0.900002	0.0311	-0.900002	0
-0.799999	0.0311	-0.799999	0
-0.700001		-0.700001	0
-0.599998		-0.599998	0
-0.5		-0.5	0
-0.400002		-0.400002	0
-0.299999		-0.299999	0
-0.200001		-0.200001	0
-0.0999985		-0.0999985	0
0		0	0
0.0999985		0.0999985	0
0.200001		0.200001	0.00456386
0.299999		0.299999	0.00912629
0.400002		0.400002	0.0136876
0.5		0.5	0.0182475
0.599998		0.599998	0.0228062
0.700001		0.700001	0.0273637
0.799999		0.799999	0.0319199
0.900002		0.900002	0.0364749
1		1	0.0410285
1.1		1.1	0.0455808
1.2		1.2	0.0501321
1.3		1.3	0.0546819
1.4		1.4	0.0592306
1.5		1.5	0.0637779
1.6		1.6	0.068324
1.7		1.7	0.0728689
1.8	0.227038	1.8	0.0774124
1.9	0.227611	1.9	0.0819548
2	0.235898	2	0.0864958
2.1	0.227038	2.1	0.0910355
2.2	0.196215	2.2	0.0955742
2.3	0.190735	2.3	0.100111
2.4	0.183273	2.4	0.104647
2.5	0.196215	2.5	0.109182
2.6	0.191059	2.6	0.113716
2.7	0.168011	2.7	0.118248
2.8	0.193447	2.8	0.122779
2.9	0.206043	2.9	0.127309
3	0.232336	3	0.131837
3.1	0.242229	3.1	0.136364
3.2	0.251622	3.2	0.14089
3.3	0.26161	3.3	0.145415
3.4	0.270355	3.4	0.149938
3.5	0.2714	3.5	0.15446
3.6	0.305392	3.6	0.158981
3.7	0.33633	3.7	0.163501
3.8	0.335826	3.8	0.168019
3.9	0.337718	3.9	0.172536
4	0.328463	4	0.177052
4.1	0.340805	4.1	0.181566
4.2	0.344347	4.2	0.186079
4.3	0.339738	4.3	0.190591
4.4	0.34843	4.4	0.195102
4.5	0.339827	4.5	0.199612
4.6	0.339223	4.6	0.20412
4.7	0.341015	4.7	0.208627
4.8	0.330512	4.8	0.213132
4.9	0.334507	4.9	0.217637
5	0.309156	5	0.22214
5.1	0.309702	5.1	0.226642
5.2	0.321447	5.2	0.231142
5.3	0.324843	5.3	0.235642
5.4	0.33734	5.4	0.24014
5.5	0.341185	5.5	0.244637
5.6	0.36533	5.6	0.249132
5.7	0.372376	5.7	0.253627
5.8	0.396319	5.8	0.258119
5.9	0.373967	5.9	0.262611
6	0.379162	6	0.267102
6.1	0.382558	6.1	0.271591
6.2	0.383205	6.2	0.276079
6.3	0.372252	6.3	0.280566
6.4	0.376197	6.4	0.285051
6.5	0.381245	6.5	0.289535
6.6	0.377241	6.6	0.294018
6.7	0.381236	6.7	0.2985
6.8	0.386431	6.8	0.30298
6.9	0.389824	6.9	0.307459
7	0.401869	7	0.311937
7.1	0.416962	7.1	0.316413
7.2	0.422058	7.2	0.320889
7.3	0.436551	7.3	0.325363
7.4	0.447894	7.4	0.329836
7.5	0.454137	7.5	0.334307
7.6	0.450181	7.6	0.338777
7.7	0.448828	7.7	0.343246
7.8	0.455673	7.8	0.347714
7.9	0.458767	7.9	0.35218
8	0.472111	8	0.356645
8.1	0.480256	8.1	0.361109
8.2	0.473652	8.2	0.365572
8.3	0.469048	8.3	0.370033
8.4	0.463493	8.4	0.374493
8.5	0.467486	8.5	0.378952
8.6	0.47368	8.6	0.38341
8.7	0.461925	8.7	0.387866
8.8	0.468568	8.8	0.392321
8.9	0.474261	8.9	0.396775
9	0.476404	9	0.401227
9.1	0.485495	9.1	0.405678
9.2	0.498885	9.2	0.410128
9.3	0.512326	9.3	0.414577
9.4	0.517316	9.4	0.419024
9.5	0.526609	9.5	0.42347
9.6	0.53315	9.6	0.427915
9.7	0.527793	9.7	0.432359
9.8	0.518686	9.8	0.436801
9.9	0.514079	9.9	0.441242
10	0.508421	10	0.445682
10.1	0.513312	10.1	0.45012
10.2	0.515004	10.2	0.454558
10.3	0.514996	10.3	0.458993
10.4	0.50929	10.4	0.463428
10.5	0.508734	10.5	0.467862
10.6	0.513575	10.6	0.472294
10.7	0.513717	10.7	0.476725
10.8	0.52001	10.8	0.481154
10.9	0.518102	10.9	0.485583
11	0.523343	11	0.49001
11.1	0.528334	11.1	0.494435
11.2	0.540623	11.2	0.49886
11.3	0.545663	11.3	0.503283
11.4	0.552354	11.4	0.507705
11.5	0.557093	11.5	0.512126
11.6	0.550436	11.6	0.516545
11.7	0.554726	11.7	0.520964
11.8	0.552618	11.8	0.52538
11.9	0.558256	11.9	0.529796
12	0.561696	12	0.53421
12.1	0.567236	12.1	0.538623
12.2	0.571724	12.2	0.543035
12.3	0.568213	12.3	0.547446
12.4	0.573251	12.4	0.551855
12.5	0.58009	12.5	0.556263
12.6	0.584378	12.6	0.56067
12.7	0.583318	12.7	0.565075
12.8	0.582858	12.8	0.569479
12.9	0.580147	12.9	0.573882
13	0.582534	13	0.578284
13.1	0.581025	13.1	0.582684
13.2	0.576515	13.2	0.587083
13.3	0.573355	13.3	0.591481
13.4	0.578094	13.4	0.595878
13.5	0.566134	13.5	0.600273
13.6	0.573521	13.6	0.604667
13.7	0.571108	13.7	0.60906
13.8	0.570347	13.8	0.613451
13.9	0.562386	13.9	0.617841
14	0.565074	14	0.62223
14.1	0.568013	14.1	0.626618
14.2	0.5766	14.2	0.631004
14.3	0.581338	14.3	0.635389
14.4	0.572576	14.4	0.639773
14.5	0.561265	14.5	0.644156
14.6	0.568301	14.6	0.648537
14.7	0.570888	14.7	0.652917
14.8	0.568125	14.8	0.657296
14.9	0.565163	14.9	0.661673
15	0.564899	15	0.666049
15.1	0.577084	15.1	0.670424
15.2	0.571071	15.2	0.674798
15.3	0.577257	15.3	0.67917
15.4	0.581892	15.4	0.683541
15.5	0.583478	15.5	0.687911
15.6	0.586813	15.6	0.692279
15.7	0.588349	15.7	0.696647
15.8	0.580236	15.8	0.701013
15.9	0.58692	15.9	0.705378
16	0.585555	16	0.709741
16.1	0.589441	16.1	0.714103
16.2	0.595025	16.2	0.718464
16.3	0.59556	16.3	0.722824
16.4	0.599897	16.4	0.727182
16.5	0.610581	16.5	0.731539
16.6	0.604165	16.6	0.735895
16.7	0.606098	16.7	0.740249
16.8	0.607633	16.8	0.744602
16.9	0.611717	16.9	0.748954
17	0.61235	17	0.753305
17.1	0.612384	17.1	0.757654
17.2	0.61742	17.2	0.762003
17.3	0.6327	17.3	0.766349
17.4	0.639383	17.4	0.770695
17.5	0.654462	17.5	0.775039
17.6	0.655295	17.6	0.779382
17.7	0.661226	17.7	0.783724
17.8	0.667106	17.8	0.788065
17.9	0.667189	17.9	0.792404
18	0.654573	18	0.796742
18.1	0.661706	18.1	0.801078
18.2	0.677233	18.2	0.805414
18.3	0.674763	18.3	0.809748
18.4	0.672392	18.4	0.814081
18.5	0.687544	18.5	0.818412
18.6	0.689697	18.6	0.822742
18.7	0.696299	18.7	0.827071
18.8	0.710428	18.8	0.831399
18.9	0.723654	18.9	0.835726
19	0.732938	19	0.840051
19.1	0.738941	19.1	0.844375
19.2		19.2	0.848697
19.3		19.3	0.853018
19.4		19.4	0.857339
19.5		19.5	0.861657
19.6		19.6	0.865975
19.7		19.7	0.870291
19.8		19.8	0.874606
19.9		19.9	0.874606
20		20	0.874529
20.1		20.1	0.874452
20.2		20.2	0.874374
20.3		20.3	0.874297
20.4		20.4	0.87422
20.5		20.5	0.874143
20.6		20.6	0.874066
20.7		20.7	0.873988
20.8		20.8	0.873911
20.9		20.9	0.873834
21		21	0.873757
21.1		21.1	0.87368
21.2		21.2	0.873603
21.3		21.3	0.873526
21.4		21.4	0.873449
21.5		21.5	0.873371
21.6		21.6	0.873294
21.7	0.93625	21.7	0.873217
21.8	0.93625	21.8	0.87314
21.9	0.9425	21.9	0.873063
22	0.9427	22	0.872986
22.1	0.94285	22.1	0.872909
22.2	0.9648	22.2	0.872832
22.3	0.9648	22.3	0.872755
22.4	0.9648	22.4	0.872678
22.5	0.96495	22.5	0.872601
22.6	0.96455	22.6	0.872524
22.7	0.9616	22.7	0.872447
22.8	0.94845	22.8	0.87237
22.9	0.94465	22.9	0.872293
23	0.94305	23	0.872216
23.1	0.90705	23.1	0.872139
23.2	0.9028	23.2	0.872062
23.3	0.91195	23.3	0.871985
23.4	0.9154	23.4	0.871908
23.5	0.90535	23.5	0.871831
23.6	0.902899	23.6	0.871754
23.7	0.8972	23.7	0.871677
23.8	0.913	23.8	0.8716
23.9	0.9113	23.9	0.871523
24	0.92555	24	0.871446
24.1	0.89315	24.1	0.871369
24.2	0.9143	24.2	0.871292
24.3	0.9192	24.3	0.871215
24.4	0.92165	24.4	0.871139
24.5	0.91645	24.5	0.871062
24.6	0.93585	24.6	0.870985
24.7	0.9374	24.7	0.870908
24.8	0.94445	24.8	0.870831
24.9	0.9272	24.9	0.870754
25	0.92365	25	0.870677
25.1	0.9184	25.1	0.870601
25.2	0.925249	25.2	0.870524
25.3	0.93165	25.3	0.870447
25.4	0.9259	25.4	0.87037
25.5	0.91835	25.5	0.870293
25.6	0.91995	25.6	0.870216
25.7	0.91015	25.7	0.87014
25.8	0.917201	25.8	0.870063
25.9	0.91845	25.9	0.869986
26	0.91865	26	0.869909
26.1	0.9119	26.1	0.869832
26.2	0.9161	26.2	0.869756
26.3	0.919	26.3	0.869679
26.4	0.91955	26.4	0.869602
26.5	0.9227	26.5	0.869525
26.6	0.92865	26.6	0.869449
26.7	0.9224	26.7	0.869372
26.8	0.9192	26.8	0.869295
26.9	0.90955	26.9	0.869218
27	0.90795	27	0.869142
27.1	0.8888	27.1	0.869065
27.2	0.8956	27.2	0.868988
27.3	0.9108	27.3	0.868912
27.4	0.927	27.4	0.868835
27.5	0.93475	27.5	0.868758
27.6	0.9121	27.6	0.868682
27.7	0.8968	27.7	0.868605
27.8	0.8985	27.8	0.868528
27.9	0.8939	27.9	0.868452
28	0.90005	28	0.868375
28.1	0.8939	28.1	0.868298
28.2	0.89425	28.2	0.868222
28.3	0.8983	28.3	0.868145
28.4	0.90055	28.4	0.868068
28.5	0.90625	28.5	0.867992
28.6	0.8918	28.6	0.867915
28.7	0.8843	28.7	0.867839
28.8	0.8778	28.8	0.867762
28.9	0.8718	28.9	0.867685
29	0.8779	29	0.867609
29.1	0.8695	29.1	0.867532
29.2	0.87835	29.2	0.867456
29.3	0.89555	29.3	0.867379
29.4	0.89165	29.4	0.867303
29.5	0.9105	29.5	0.867226
29.6	0.91365	29.6	0.86715
29.7	0.8945	29.7	0.867073
29.8	0.899049	29.8	0.866997
29.9	0.877551	29.9	0.86692
30	0.889799	30	0.866844
30.1	0.8687	30.1	0.866767
30.2	0.8873	30.2	0.866691
30.3	0.85625	30.3	0.866614
30.4	1.0387	30.4	0.866538
30.5	1.0836	30.5	0.866461
30.6	0.801249	30.6	0.866385
30.7	1.72765	30.7	0.866308
30.8	1.70834	30.8	0.866232
30.9	1.3734	30.9	0.866155
31	1.41785	31	0.866079
31.1	1.14046	31.1	0.866002
31.2	0.803998	31.2	0.865926
31.3	0.958098	31.3	0.86585
31.4	0.921798	31.4	0.865773
31.5	0.739402	31.5	0.865697
31.6	0.71245	31.6	0.86562
31.7	0.76425	31.7	0.865544
31.8	0.80005	31.8	0.865468
31.9	0.79	31.9	0.865391
32	0.8039	32	0.865315
32.1	0.83965	32.1	0.865238
32.2	0.7903	32.2	0.865162
32.3	0.76295	32.3	0.865086
32.4	0.80625	32.4	0.865009
32.5	0.79785	32.5	0.864933
32.6	0.7795	32.6	0.864857
32.7	0.77515	32.7	0.86478
32.8	0.817898	32.8	0.864704
32.9	1.0206	32.9	0.864628
33	1.48745	33	0.864552
33.1	0.717799	33.1	0.864475
33.2	0.897907	33.2	0.864399
33.3	0.943301	33.3	0.864323
33.4	0.890405	33.4	0.864246
33.5	0.818295	33.5	0.86417
33.6	-0.324098	33.6	0.864094
33.7	-0.233475	33.7	0.864018
33.8	0.317895	33.8	0.863941
33.9	0.248746	33.9	0.863865
34	0.218954	34	0.863789
34.1	0.336753	34.1	0.863713
34.2	0.967053	34.2	0.863637
34.3	1.3413	34.3	0.86356
34.4	1.2762	34.4	0.863484
34.5	1.14245	34.5	0.863408
34.6	1.11035	34.6	0.863332
34.7	1.0689	34.7	0.863256
34.8	0.99955	34.8	0.863179
34.9	1.0231	34.9	0.863103
35	1.04525	35	0.863027
35.1	1.00255	35.1	0.862951
35.2	0.990651	35.2	0.862875
35.3	0.9979	35.3	0.862799
35.4	0.99985	35.4	0.862723
35.5	0.99815	35.5	0.862646
35.6	0.9947	35.6	0.86257
35.7	1.01075	35.7	0.862494
35.8	0.99545	35.8	0.862418
35.9	0.9746	35.9	0.862342
36	0.97015	36	0.862266
36.1	0.9612	36.1	0.86219
36.2	0.94995	36.2	0.862114
36.3	0.94825	36.3	0.862038
36.4	0.94145	36.4	0.861962
36.5	0.91975	36.5	0.861886
36.6	0.9137	36.6	0.86181
36.7	0.9048	36.7	0.861734
36.8	0.91	36.8	0.861657
36.9	0.9031	36.9	0.861581
37	0.89515	37	0.861505
37.1	0.8917	37.1	0.861429
37.2	0.88455	37.2	0.861353
37.3	0.8799	37.3	0.861277
37.4	0.87815	37.4	0.861201
37.5	0.88715	37.5	0.861125
37.6	0.8859	37.6	0.861049
37.7	0.8872	37.7	0.860974
37.8	0.8857	37.8	0.860898
37.9	0.88885	37.9	0.860822
38	0.8873	38	0.860746
38.1	0.8858	38.1	0.86067
38.2	0.8815	38.2	0.860594
38.3	0.88045	38.3	0.860518
38.4	0.88425	38.4	0.860442
38.5	0.8793	38.5	0.860366
38.6	0.8779	38.6	0.86029
38.7	0.8745	38.7	0.860214
38.8	0.87265	38.8	0.860138
38.9	0.86755	38.9	0.860062
39	0.8664	39	0.859987
39.1	0.8568	39.1	0.859911
39.2	0.85825	39.2	0.859835
39.3	0.85885	39.3	0.859759
39.4	0.8538	39.4	0.859683
39.5	0.8534	39.5	0.859607
39.6	0.85125	39.6	0.859531
39.7	0.84665	39.7	0.859456
39.8	0.84555	39.8	0.85938
39.9	0.8472	39.9	0.859304
40	0.846	40	0.859228
40.1	0.8467	40.1	0.859152
40.2	0.8488	40.2	0.859077
40.3	0.8498	40.3	0.859001
40.4	0.8521	40.4	0.858925
40.5	0.8565	40.5	0.858849
40.6	0.85305	40.6	0.858773
40.7	0.8529	40.7	0.858698
40.8	0.8577	40.8	0.858622
40.9	0.8574	40.9	0.858546
41	0.85955	41	0.85847
41.1	0.86555	41.1	0.858395
41.2	0.8691	41.2	0.858319
41.3	0.8696	41.3	0.858243
41.4	0.87145	41.4	0.858168
41.5	0.8729	41.5	0.858092
41.6	0.87275	41.6	0.858016
41.7	0.8729	41.7	0.85794
41.8	0.8757	41.8	0.857865
41.9	0.87625	41.9	0.857789
42	0.87585	42	0.857713
42.1	0.8814	42.1	0.857638
42.2	0.88515	42.2	0.857562
42.3	0.88735	42.3	0.857486
42.4	0.8856	42.4	0.857411
42.5	0.88895	42.5	0.857335
42.6	0.8917	42.6	0.85726
42.7	0.8913	42.7	0.857184
42.8	0.89365	42.8	0.857108
42.9	0.89725	42.9	0.857033
43	0.8976	43	0.856957
43.1	0.90075	43.1	0.856881
43.2	0.8996	43.2	0.856806
43.3	0.9042	43.3	0.85673
43.4	0.9056	43.4	0.856655
43.5	0.90425	43.5	0.856579
43.6	0.899	43.6	0.856504
43.7	0.90285	43.7	0.856428
43.8	0.9059	43.8	0.856352
43.9	0.9063	43.9	0.856277
44	0.90155	44	0.856201
44.1	0.90675	44.1	0.856126
44.2	0.9033	44.2	0.85605
44.3	0.90205	44.3	0.855975
44.4	0.89835	44.4	0.855899
44.5	0.8998	44.5	0.855824
44.6	0.90155	44.6	0.855748
44.7	0.9047	44.7	0.855673
44.8	0.9054	44.8	0.855597
44.9	0.9073	44.9	0.855522
45	0.90685	45	0.855446
45.1	0.9092	45.1	0.855371
45.2	0.91325	45.2	0.855296
45.3	0.91145	45.3	0.85522
45.4	0.91335	45.4	0.855145
45.5	0.91915	45.5	0.855069
45.6	0.9184	45.6	0.854994
45.7	0.91925	45.7	0.854918
45.8	0.92325	45.8	0.854843
45.9	0.92075	45.9	0.854768
46	0.9245	46	0.854692
46.1	0.9224	46.1	0.854617
46.2	0.92625	46.2	0.854541
46.3	0.9224	46.3	0.854466
46.4	0.92065	46.4	0.854391
46.5	0.91855	46.5	0.854315
46.6	0.92025	46.6	0.85424
46.7	0.92005	46.7	0.854165
46.8	0.91985	46.8	0.854089
46.9	0.91395	46.9	0.854014
47	0.91605	47	0.853939
47.1	0.9146	47.1	0.853863
47.2	0.9176	47.2	0.853788
47.3	0.91915	47.3	0.853713
47.4	0.9132	47.4	0.853637
47.5	0.9158	47.5	0.853562
47.6	0.9101	47.6	0.853487
47.7	0.9097	47.7	0.853412
47.8	0.9065	47.8	0.853336
47.9	0.906	47.9	0.853261
48	0.91045	48	0.853186
48.1	0.91495	48.1	0.85311
48.2	0.90485	48.2	0.853035
48.3	0.9106	48.3	0.85296
48.4	0.9191	48.4	0.852885
48.5	0.92585	48.5	0.85281
48.6	0.9276	48.6	0.852734
48.7	0.9211	48.7	0.852659
48.8	0.91955	48.8	0.852584
48.9	0.91975	48.9	0.852509
49	0.9183	49	0.852434
49.1	0.9254	49.1	0.852358
49.2	0.9335	49.2	0.852283
49.3	0.92965	49.3	0.852208
49.4	0.9421	49.4	0.852133
49.5	0.95165	49.5	0.852058
49.6	0.9543	49.6	0.851983
49.7	0.94235	49.7	0.851907
49.8	0.93515	49.8	0.851832
49.9	0.932	49.9	0.851757
50	0.9162	50	0.851682
50.1	0.9015	50.1	0.851607
50.2	0.8935	50.2	0.851532
50.3	0.8953	50.3	0.851457
50.4	0.8974	50.4	0.851382
50.5	0.89975	50.5	0.851306
50.6	0.89915	50.6	0.851231
50.7	0.90805	50.7	0.851156
50.8	0.9076	50.8	0.851081
50.9	0.8999	50.9	0.851006
51	0.9005	51	0.850931
51.1	0.90355	51.1	0.850856
51.2	0.89395	51.2	0.850781
51.3	0.8787	51.3	0.850706
51.4	0.8694	51.4	0.850631
51.5	0.8681	51.5	0.850556
51.6	0.8612	51.6	0.850481
51.7	0.8635	51.7	0.850406
51.8	0.8658	51.8	0.850331
51.9	0.8669	51.9	0.850256
52	0.87465	52	0.850181
52.1	0.8673	52.1	0.850106
52.2	0.8685	52.2	0.850031
52.3	0.86515	52.3	0.849956
52.4	0.8661	52.4	0.849881
52.5	0.85705	52.5	0.849806
52.6	0.8573	52.6	0.849731
52.7	0.86115	52.7	0.849656
52.8	0.869	52.8	0.849581
52.9	0.87105	52.9	0.849506
53	0.8781	53	0.849432
53.1	0.8827	53.1	0.849357
53.2	0.8828	53.2	0.849282
53.3	0.8827	53.3	0.849207
53.4	0.88475	53.4	0.849132
53.5	0.88155	53.5	0.849057
53.6	0.87165	53.6	0.848982
53.7	0.8584	53.7	0.848907
53.8	0.8747	53.8	0.848832
53.9	0.8833	53.9	0.848758
54	0.8999	54	0.848683
54.1	0.90215	54.1	0.848608
54.2	0.9052	54.2	0.848533
54.3	0.91325	54.3	0.848458
54.4	0.90645	54.4	0.848383
54.5	0.9024	54.5	0.848309
54.6	0.893	54.6	0.848234
54.7	0.89715	54.7	0.848159
54.8	0.8914	54.8	0.848084
54.9	0.88695	54.9	0.848009
55	0.8998	55	0.847935
55.1	0.9061	55.1	0.84786
55.2	0.9144	55.2	0.847785
55.3	0.91195	55.3	0.84771
55.4	0.9062	55.4	0.847636
55.5	0.9128	55.5	0.847561
55.6	0.909	55.6	0.847486
55.7	0.9068	55.7	0.847411
55.8	0.9086	55.8	0.847337
55.9	0.9076	55.9	0.847262
56	0.90945	56	0.847187
56.1	0.9072	56.1	0.847113
56.2	0.9014	56.2	0.847038
56.3	0.90525	56.3	0.846963
56.4	0.9167	56.4	0.846888
56.5	0.921	56.5	0.846814
56.6	0.92865	56.6	0.846739
56.7	0.9244	56.7	0.846664
56.8	0.9207	56.8	0.84659
56.9	0.9211	56.9	0.846515
57	0.91885	57	0.846441
57.1	0.9215	57.1	0.846366
57.2	0.91765	57.2	0.846291
57.3	0.91825	57.3	0.846217
57.4	0.92005	57.4	0.846142
57.5	0.91715	57.5	0.846067
57.6	0.92005	57.6	0.845993
57.7	0.93255	57.7	0.845918
57.8	0.94075	57.8	0.845844
57.9	0.94095	57.9	0.845769
58	0.9462	58	0.845694
58.1	0.9346	58.1	0.84562
58.2	0.93185	58.2	0.845545
58.3	0.93485	58.3	0.845471
58.4	0.94125	58.4	0.845396
58.5	0.94085	58.5	0.845322
58.6	0.9436	58.6	0.845247
58.7	0.9469	58.7	0.845173
58.8	0.94775	58.8	0.845098
58.9	0.9492	58.9	0.845024
59	0.94505	59	0.844949
59.1	0.9435	59.1	0.844875
59.2	0.94375	59.2	0.8448
59.3	0.94095	59.3	0.844726
59.4	0.9421	59.4	0.844651
59.5	0.93825	59.5	0.844577
59.6	0.9385	59.6	0.844502
59.7	0.95125	59.7	0.844428
59.8	0.9578	59.8	0.844353
59.9	0.9633	59.9	0.844279
60	0.96675	60	0.844204
60.1	0.96645	60.1	0.84413
60.2	0.9633	60.2	0.844056
60.3	0.9593	60.3	0.843981
60.4	0.95645	60.4	0.843907
60.5	0.9508	60.5	0.843832
60.6	0.9521	60.6	0.843758
60.7	0.95615	60.7	0.843684
60.8	0.95835	60.8	0.843609
60.9	0.9585	60.9	0.843535
61	0.96225	61	0.84346
61.1	0.9643	61.1	0.843386
61.2	0.9616	61.2	0.843312
61.3	0.9633	61.3	0.843237
61.4	0.9635	61.4	0.843163
61.5	0.96845	61.5	0.843089
61.6	0.9657	61.6	0.843014
61.7	0.95935	61.7	0.84294
61.8	0.96155	61.8	0.842866
61.9	0.96305	61.9	0.842791
62	0.96185	62	0.842717
62.1	0.9603	62.1	0.842643
62.2	0.9595	62.2	0.842568
62.3	0.96035	62.3	0.842494
62.4	0.96015	62.4	0.84242
62.5	0.9613	62.5	0.842346
62.6	0.9591	62.6	0.842271
62.7	0.96115	62.7	0.842197
62.8	0.95915	62.8	0.842123
62.9	0.9535	62.9	0.842049
63	0.95015	63	0.841974
63.1	0.95125	63.1	0.8419
63.2	0.9527	63.2	0.841826
63.3	0.9491	63.3	0.841752
63.4	0.9478	63.4	0.841678
63.5	0.94985	63.5	0.841603
63.6	0.94975	63.6	0.841529
63.7	0.94755	63.7	0.841455
63.8	0.95145	63.8	0.841381
63.9	0.94995	63.9	0.841307
64	0.94765	64	0.841232
64.1	0.94895	64.1	0.841158
64.2	0.94915	64.2	0.841084
64.3	0.9466	64.3	0.84101
64.4	0.94705	64.4	0.840936
64.5	0.9484	64.5	0.840862
64.6	0.94715	64.6	0.840788
64.7	0.9405	64.7	0.840713
64.8	0.9444	64.8	0.840639
64.9	0.94775	64.9	0.840565
65	0.9464	65	0.840491
65.1	0.9448	65.1	0.840417
65.2	0.9458	65.2	0.840343
65.3	0.9441	65.3	0.840269
65.4	0.94115	65.4	0.840195
65.5	0.94285	65.5	0.840121
65.6	0.9426	65.6	0.840047
65.7	0.94	65.7	0.839973
65.8	0.93315	65.8	0.839899
65.9	0.93535	65.9	0.839825
66	0.9333	66	0.83975
66.1	0.93205	66.1	0.839676
66.2	0.9293	66.2	0.839602
66.3	0.9306	66.3	0.839528
66.4	0.92415	66.4	0.839454
66.5	0.9212	66.5	0.83938
66.6	0.91895	66.6	0.839306
66.7	0.9186	66.7	0.839232
66.8	0.9153	66.8	0.839158
66.9	0.918	66.9	0.839084
67	0.91605	67	0.839011
67.1	0.9221	67.1	0.838937
67.2	0.92885	67.2	0.838863
67.3	0.92985	67.3	0.838789
67.4	0.92915	67.4	0.838715
67.5	0.9337	67.5	0.838641
67.6	0.93635	67.6	0.838567
67.7	0.9363	67.7	0.838493
67.8	0.9381	67.8	0.838419
67.9	0.93695	67.9	0.838345
68	0.9433	68	0.838271
68.1	0.94645	68.1	0.838197
68.2	0.9449	68.2	0.838123
68.3	0.9487	68.3	0.83805
68.4	0.95285	68.4	0.837976
68.5	0.95645	68.5	0.837902
68.6	0.9609	68.6	0.837828
68.7	0.9652	68.7	0.837754
68.8	0.9647	68.8	0.83768
68.9	0.96825	68.9	0.837606
69	0.973	69	0.837533
69.1	0.9695	69.1	0.837459
69.2	0.97405	69.2	0.837385
69.3	0.975	69.3	0.837311
69.4	0.97685	69.4	0.837237
69.5	0.97285	69.5	0.837164
69.6	0.97285	69.6	0.83709
69.7	0.9738	69.7	0.837016
69.8	0.9721	69.8	0.836942
69.9	0.97475	69.9	0.836868
70	0.97	70	0.836795
70.1	0.9736	70.1	0.836721
70.2	0.972	70.2	0.836647
70.3	0.9735	70.3	0.836573
70.4	0.9733	70.4	0.8365
70.5	0.97435	70.5	0.836426
70.6	0.97885	70.6	0.836352
70.7	0.9831	70.7	0.836279
70.8	0.98235	70.8	0.836205
70.9	0.98155	70.9	0.836131
71	0.984	71	0.836057
71.1	0.984	71.1	0.835984
71.2	0.98445	71.2	0.83591
71.3	0.98485	71.3	0.835836
71.4	0.98625	71.4	0.835763
71.5	0.9805	71.5	0.835689
71.6	0.97745	71.6	0.835615
71.7	0.9706	71.7	0.835542
71.8	0.95695	71.8	0.835468
71.9	0.95345	71.9	0.835394
72	0.94985	72	0.835321
72.1	0.94515	72.1	0.835247
72.2	0.94265	72.2	0.835174
72.3	0.9395	72.3	0.8351
72.4	0.9416	72.4	0.835026
72.5	0.94	72.5	0.834953
72.6	0.938	72.6	0.834879
72.7	0.9335	72.7	0.834806
72.8	0.92795	72.8	0.834732
72.9	0.92875	72.9	0.834659
73	0.92665	73	0.834585
73.1	0.9254	73.1	0.834511
73.2	0.9215	73.2	0.834438
73.3	0.92715	73.3	0.834364
73.4	0.934249	73.4	0.834291
73.5	0.9336	73.5	0.834217
73.6	0.9336	73.6	0.834144
73.7	0.9336	73.7	0.83407
73.8	0.93075	73.8	0.833997
73.9	0.92575	73.9	0.833923
74	0.92545	74	0.83385
74.1	0.92475	74.1	0.833776
74.2	0.923	74.2	0.833703
74.3		74.3	0.833629
74.4		74.4	0.833556
74.5		74.5	0.833482
74.6		74.6	0.833409
74.7		74.7	0.833335
74.8		74.8	0.833262
74.9		74.9	0.833189
75		75	0.833115
75.1		75.1	0.833115
75.2		75.2	0.846237
75.3		75.3	0.85935
75.4		75.4	0.872454
75.5		75.5	0.885548
75.6		75.6	0.898632
75.7		75.7	0.911708
75.8		75.8	0.924775
75.9		75.9	0.937832
76		76	0.95088
76.1		76.1	0.963918
76.2		76.2	0.976948
76.3		76.3	0.989969
76.4		76.4	1.00298
76.5		76.5	1.01598
76.6		76.6	1.02897
76.7		76.7	1.04196
76.8	-0.0716662	76.8	1.05493
76.9	-0.0748787	76.9	1.06789
77	-0.0748787	77	1.08085
77.1	-0.0716662	77.1	1.0938
77.2	-0.0480536	77.2	1.10673
77.3	-0.0445483	77.3	1.11966
77.4	-0.00541453	77.4	1.13258
77.5	0.00663903	77.5	1.14549
77.6	0.0383863	77.6	1.15839
77.7	0.0556901	77.7	1.17128
77.8	0.126939	77.8	1.18416
77.9	0.165592	77.9	1.19703
78	0.216345	78	1.20989
78.1	0.273151	78.1	1.22274
78.2	0.331359	78.2	1.23559
78.3	0.370666	78.3	1.24842
78.4	0.40022	78.4	1.26125
78.5	0.451427	78.5	1.27406
78.6	0.487631	78.6	1.28687
78.7	0.528488	78.7	1.29966
78.8	0.5538	78.8	1.31245
78.9	0.572107	78.9	1.32523
79	0.591923	79	1.338
79.1	0.63388	79.1	1.35076
79.2	0.632041	79.2	1.36351
79.3	0.653651	79.3	1.37625
79.4	0.64801	79.4	1.38898
79.5	0.653922	79.5	1.4017
79.6	0.675381	79.6	1.41442
79.7	0.68894	79.7	1.42712
79.8	0.711197	79.8	1.43981
79.9	0.720955	79.9	1.4525
80	0.72932	80	1.46517
80.1	0.718634	80.1	1.47784
80.2	0.722445	80.2	1.49049
80.3	0.751202	80.3	1.50314
80.4	0.755814	80.4	1.51578
80.5	0.780825	80.5	1.52841
80.6	0.807036	80.6	1.54103
80.7	0.841744	80.7	1.55364
80.8	0.864605	80.8	1.56624
80.9	0.879815	80.9	1.57883
81	0.896528	81	1.59141
81.1	0.91239	81.1	1.60398
81.2	0.922349	81.2	1.61654
81.3	0.953205	81.3	1.6291
81.4	0.950716	81.4	1.64164
81.5	0.957282	81.5	1.65417
81.6	0.964245	81.6	1.6667
81.7	0.956008	81.7	1.67921
81.8	0.950921	81.8	1.69172
81.9	0.948233	81.9	1.70421
82	0.942497	82	1.7167
82.1	0.95371	82.1	1.72918
82.2	0.950875	82.2	1.74165
82.3	0.956787	82.3	1.75411
82.4	0.94545	82.4	1.76655
82.5	0.960313	82.5	1.77899
82.6	0.994224	82.6	1.79142
82.7	1.01744	82.7	1.80384
82.8	1.0421	82.8	1.81626
82.9	1.05281	82.9	1.82866
83	1.06042	83	1.84105
83.1	1.05664	83.1	1.85343
83.2	1.05166	83.2	1.86581
83.3	1.06012	83.3	1.87817
83.4	1.07468	83.4	1.89053
83.5	1.07949	83.5	1.90287
83.6	1.08511	83.6	1.91521
83.7	1.09367	83.7	1.92753
83.8	1.10488	83.8	1.93985
83.9	1.11314	83.9	1.95216
84	1.11751	84	1.96445
84.1	1.13152	84.1	1.97674
84.2	1.13603	84.2	1.98902
84.3	1.14454	84.3	2.00129
84.4	1.1623	84.4	2.01355
84.5	1.17416	84.5	2.0258
84.6	1.17867	84.6	2.03804
84.7	1.19323	84.7	2.05027
84.8	1.2085	84.8	2.06249
84.9	1.22131	84.9	2.07471
85	1.22767	85	2.08691
85.1	1.23973	85.1	2.0991
85.2	1.24144	85.2	2.11128
85.3	1.2561	85.3	2.12346
85.4	1.26526	85.4	2.13562
85.5	1.27252	85.5	2.14778
85.6	1.28118	85.6	2.15992
85.7	1.28599	85.7	2.17206
85.8	1.2913	85.8	2.18419
85.9	1.29496	85.9	2.1963
86	1.30402	86	2.20841
86.1	1.31578	86.1	2.22051
86.2	1.32114	86.2	2.23259
86.3	1.33215	86.3	2.24467
86.4	1.34511	86.4	2.25674
86.5	1.35222	86.5	2.2688
86.6	1.35688	86.6	2.28085
86.7	1.37074	86.7	2.29289
86.8	1.379	86.8	2.30492
86.9	1.3983	86.9	2.31694
87	1.39312	87	2.32896
87.1	1.40442	87.1	2.34096
87.2	1.41468	87.2	2.35295
87.3	1.41434	87.3	2.36493
87.4	1.4198	87.4	2.37691
87.5	1.42476	87.5	2.38887
87.6	1.43107	87.6	2.40083
87.7	1.43597	87.7	2.41277
87.8	1.44698	87.8	2.42471
87.9	1.45294	87.9	2.43663
88	1.45745	88	2.44855
88.1	1.46315	88.1	2.46045
88.2	1.46476	88.2	2.47235
88.3	1.47622	88.3	2.48424
88.4	1.48083	88.4	2.49611
88.5	1.48169	88.5	2.50798
88.6	1.48999	88.6	2.51984
88.7	1.49975	88.7	2.53169
88.8	1.50691	88.8	2.54353
88.9	1.52126	88.9	2.55536
89	1.53922	89	2.56718
89.1	1.53653	89.1	2.57899
89.2	1.54883	89.2	2.59079
89.3	1.55574	89.3	2.60258
89.4	1.56175	89.4	2.61436
89.5	1.5702	89.5	2.62613
89.6	1.58341	89.6	2.6379
89.7	1.59236	89.7	2.64965
89.8	1.60377	89.8	2.66139
89.9	1.62182	89.9	2.67312
90	1.63478	90	2.68485
90.1	1.63404	90.1	2.69656
90.2	1.64709	90.2	2.70827
90.3	1.65545	90.3	2.71996
90.4	1.65945	90.4	2.73165
90.5	1.67281	90.5	2.74332
90.6	1.68306	90.6	2.75499
90.7	1.68552	90.7	2.76664
90.8	1.69712	90.8	2.77829
90.9	1.71263	90.9	2.78993
91	1.72433	91	2.80156
91.1	1.73908	91.1	2.81317
91.2	1.75304	91.2	2.82478
91.3	1.77059	91.3	2.83638
91.4	1.77715	91.4	2.84797
91.5	1.7847	91.5	2.85955
91.6	1.7987	91.6	2.87112
91.7	1.81726	91.7	2.88268
91.8	1.83001	91.8	2.89423
91.9	1.84352	91.9	2.90577
92	1.86192	92	2.9173
92.1	1.85857	92.1	2.92882
92.2	1.86988	92.2	2.94033
92.3	1.87953	92.3	2.95183
92.4	1.89038	92.4	2.96332
92.5	1.89923	92.5	2.97481
92.6	1.90953	92.6	2.98628
92.7	1.91959	92.7	2.99774
92.8	1.92334	92.8	3.0092
92.9	1.92614	92.9	3.02064
93	1.94454	93	3.03207
93.1	1.9573	93.1	3.0435
93.2	1.9635	93.2	3.05491
93.3	1.9702	93.3	3.06632
93.4	1.96246	93.4	3.07771
93.5	1.98411	93.5	3.0891
93.6	1.99996	93.6	3.10048
93.7	2.00895	93.7	3.11184
93.8	2.01314	93.8	3.1232
93.9	2.01437	93.9	3.13454
94	2.01554	94	3.14588
94.1	2.01702	94.1	3.15721
94.2		94.2	3.16853
94.3		94.3	3.17983
94.4		94.4	3.19113
94.5		94.5	3.20242
94.6		94.6	3.2137
94.7		94.7	3.22497
94.8		94.8	3.23623
94.9		94.9	3.24748
95		95	3.24748
95.1		95.1	3.24716
95.2		95.2	3.24684
95.3		95.3	3.24653
95.4		95.4	3.24621
95.5		95.5	3.24589
95.6		95.6	3.24557
95.7		95.7	3.24526
95.8		95.8	3.24494
95.9		95.9	3.24462
96		96	3.24431
96.1		96.1	3.24399
96.2		96.2	3.24367
96.3		96.3	3.24336
96.4		96.4	3.24304
96.5		96.5	3.24272
96.6		96.6	3.24241
96.7	3.27965	96.7	3.24209
96.8	3.3086	96.8	3.24177
96.9	3.27965	96.9	3.24146
97	3.25876	97	3.24114
97.1	3.2511	97.1	3.24082
97.2	3.2511	97.2	3.24051
97.3	3.2511	97.3	3.24019
97.4	3.27965	97.4	3.23987
97.5	3.32445	97.5	3.23956
97.6	3.34755	97.6	3.23924
97.7	3.3081	97.7	3.23892
97.8	3.29285	97.8	3.23861
97.9	3.2625	97.9	3.23829
98	3.30355	98	3.23798
98.1	3.3371	98.1	3.23766
98.2	3.3108	98.2	3.23734
98.3	3.2964	98.3	3.23703
98.4	3.2718	98.4	3.23671
98.5	3.2671	98.5	3.23639
98.6	3.2741	98.6	3.23608
98.7	3.27545	98.7	3.23576
98.8	3.2749	98.8	3.23545
98.9	3.2669	98.9	3.23513
99	3.26085	99	3.23481
99.1	3.26005	99.1	3.2345
99.2	3.2489	99.2	3.23418
99.3	3.2661	99.3	3.23387
99.4	3.2777	99.4	3.23355
99.5	3.27495	99.5	3.23324
99.6	3.29895	99.6	3.23292
99.7	3.30565	99.7	3.2326
99.8	3.3306	99.8	3.23229
99.9	3.33995	99.9	3.23197
100	3.33825	100	3.23166
100.1	3.3473	100.1	3.23134
100.2	3.35255	100.2	3.23103
100.3	3.3541	100.3	3.23071
100.4	3.36155	100.4	3.2304
100.5	3.35915	100.5	3.23008
100.6	3.3522	100.6	3.22977
100.7	3.3569	100.7	3.22945
100.8	3.3388	100.8	3.22914
100.9	3.3279	100.9	3.22882
101	3.31575	101	3.2285
101.1	3.3122	101.1	3.22819
101.2	3.3178	101.2	3.22787
101.3	3.3167	101.3	3.22756
101.4	3.32535	101.4	3.22724
101.5	3.33345	101.5	3.22693
101.6	3.3288	101.6	3.22661
101.7	3.32745	101.7	3.2263
101.8	3.30995	101.8	3.22598
101.9	3.30095	101.9	3.22567
102	3.3126	102	3.22536
102.1	3.2738	102.1	3.22504
102.2	3.29435	102.2	3.22473
102.3	3.30665	102.3	3.22441
102.4	3.31125	102.4	3.2241
102.5	3.2974	102.5	3.22378
102.6	3.2864	102.6	3.22347
102.7	3.27115	102.7	3.22315
102.8	3.272	102.8	3.22284
102.9	3.27705	102.9	3.22252
103	3.27785	103	3.22221
103.1	3.2859	103.1	3.22189
103.2	3.2914	103.2	3.22158
103.3	3.29125	103.3	3.22127
103.4	3.29615	103.4	3.22095
103.5	3.29905	103.5	3.22064
103.6	3.29565	103.6	3.22032
103.7	3.2966	103.7	3.22001
103.8	3.28725	103.8	3.21969
103.9	3.27675	103.9	3.21938
104	3.27655	104	3.21907
104.1	3.2759	104.1	3.21875
104.2	3.29155	104.2	3.21844
104.3	3.28485	104.3	3.21812
104.4	3.28305	104.4	3.21781
104.5	3.32485	104.5	3.2175
104.6	3.3138	104.6	3.21718
104.7	3.3182	104.7	3.21687
104.8	3.27475	104.8	3.21655
104.9	3.2789	104.9	3.21624
105	3.26765	105	3.21593
105.1	3.26275	105.1	3.21561
105.2	3.25645	105.2	3.2153
105.3	3.2944	105.3	3.21499
105.4	3.3547	105.4	3.21467
105.5	3.8118	105.5	3.21436
105.6	3.48775	105.6	3.21405
105.7	3.9224	105.7	3.21373
105.8	3.7708	105.8	3.21342
105.9	3.95165	105.9	3.21311
106	3.3853	106	3.21279
106.1	3.36121	106.1	3.21248
106.2	3.29925	106.2	3.21217
106.3	3.2628	106.3	3.21185
106.4	3.2651	106.4	3.21154
106.5	3.2571	106.5	3.21123
106.6	3.2714	106.6	3.21091
106.7	3.28925	106.7	3.2106
106.8	3.2448	106.8	3.21029
106.9	3.2126	106.9	3.20997
107	3.1886	107	3.20966
107.1	3.1781	107.1	3.20935
107.2	3.14865	107.2	3.20903
107.3	3.1016	107.3	3.20872
107.4	3.0891	107.4	3.20841
107.5	3.1816	107.5	3.20809
107.6	3.2251	107.6	3.20778
107.7	2.9739	107.7	3.20747
107.8	2.98155	107.8	3.20716
107.9	3.1848	107.9	3.20684
108	3.27415	108	3.20653
108.1	3.359	108.1	3.20622
108.2	3.12255	108.2	3.20591
108.3	3.0245	108.3	3.20559
108.4	3.24305	108.4	3.20528
108.5	3.16435	108.5	3.20497
108.6	3.21894	108.6	3.20466
108.7	3.60245	108.7	3.20434
108.8	3.10125	108.8	3.20403
108.9	2.33955	108.9	3.20372
109	3.05505	109	3.20341
109.1	3.14667	109.1	3.20309
109.2	3.11405	109.2	3.20278
109.3	3.31655	109.3	3.20247
109.4	3.3103	109.4	3.20216
109.5	3.20295	109.5	3.20184
109.6	3.24115	109.6	3.20153
109.7	3.2574	109.7	3.20122
109.8	3.21295	109.8	3.20091
109.9	3.2235	109.9	3.2006
110	3.2516	110	3.20028
110.1	3.25385	110.1	3.19997
110.2	3.2265	110.2	3.19966
110.3	3.22125	110.3	3.19935
110.4	3.22045	110.4	3.19904
110.5	3.2439	110.5	3.19872
110.6	3.22955	110.6	3.19841
110.7	3.2381	110.7	3.1981
110.8	3.22495	110.8	3.19779
110.9	3.20665	110.9	3.19748
111	3.20225	111	3.19717
111.1	3.2005	111.1	3.19685
111.2	3.1915	111.2	3.19654
111.3	3.1831	111.3	3.19623
111.4	3.17395	111.4	3.19592
111.5	3.173	111.5	3.19561
111.6	3.1762	111.6	3.1953
111.7	3.17485	111.7	3.19499
111.8	3.16855	111.8	3.19467
111.9	3.1704	111.9	3.19436
112	3.17345	112	3.19405
112.1	3.1718	112.1	3.19374
112.2	3.1725	112.2	3.19343
112.3	3.1757	112.3	3.19312
112.4	3.1756	112.4	3.19281
112.5	3.18035	112.5	3.1925
112.6	3.17885	112.6	3.19218
112.7	3.17815	112.7	3.19187
112.8	3.17575	112.8	3.19156
112.9	3.17335	112.9	3.19125
113	3.1726	113	3.19094
113.1	3.17085	113.1	3.19063
113.2	3.1709	113.2	3.19032
113.3	3.16575	113.3	3.19001
113.4	3.1651	113.4	3.1897
113.5	3.16795	113.5	3.18939
113.6	3.16505	113.6	3.18907
113.7	3.16495	113.7	3.18876
113.8	3.1655	113.8	3.18845
113.9	3.1629	113.9	3.18814
114	3.16675	114	3.18783
114.1	3.16815	114.1	3.18752
114.2	3.16635	114.2	3.18721
114.3	3.16815	114.3	3.1869
114.4	3.16665	114.4	3.18659
114.5	3.16695	114.5	3.18628
114.6	3.1671	114.6	3.18597
114.7	3.1654	114.7	3.18566
114.8	3.16855	114.8	3.18535
114.9	3.16865	114.9	3.18504
115	3.1709	115	3.18473
115.1	3.17145	115.1	3.18442
115.2	3.1714	115.2	3.18411
115.3	3.17475	115.3	3.1838
115.4	3.1729	115.4	3.18349
115.5	3.17705	115.5	3.18318
115.6	3.1766	115.6	3.18287
115.7	3.1747	115.7	3.18256
115.8	3.17915	115.8	3.18225
115.9	3.1805	115.9	3.18194
116	3.1855	116	3.18163
116.1	3.18285	116.1	3.18132
116.2	3.18765	116.2	3.18101
116.3	3.18585	116.3	3.1807
116.4	3.18735	116.4	3.18039
116.5	3.1878	116.5	3.18008
116.6	3.18195	116.6	3.17977
116.7	3.18425	116.7	3.17946
116.8	3.18085	116.8	3.17915
116.9	3.17755	116.9	3.17884
117	3.1753	117	3.17853
117.1	3.1777	117.1	3.17822
117.2	3.1756	117.2	3.17791
117.3	3.1717	117.3	3.1776
117.4	3.1684	117.4	3.17729
117.5	3.1728	117.5	3.17698
117.6	3.1728	117.6	3.17667
117.7	3.1725	117.7	3.17636
117.8	3.16705	117.8	3.17605
117.9	3.16435	117.9	3.17574
118	3.16145	118	3.17544
118.1	3.1637	118.1	3.17513
118.2	3.16585	118.2	3.17482
118.3	3.16305	118.3	3.17451
118.4	3.16	118.4	3.1742
118.5	3.16185	118.5	3.17389
118.6	3.15715	118.6	3.17358
118.7	3.16065	118.7	3.17327
118.8	3.1594	118.8	3.17296
118.9	3.15895	118.9	3.17265
119	3.15625	119	3.17235
119.1	3.15815	119.1	3.17204
119.2	3.15815	119.2	3.17173
119.3	3.1607	119.3	3.17142
119.4	3.1587	119.4	3.17111
119.5	3.15895	119.5	3.1708
119.6	3.1588	119.6	3.17049
119.7	3.1611	119.7	3.17018
119.8	3.1619	119.8	3.16988
119.9	3.1614	119.9	3.16957
120	3.1589	120	3.16926
120.1	3.15855	120.1	3.16895
120.2	3.1591	120.2	3.16864
120.3	3.16185	120.3	3.16833
120.4	3.1582	120.4	3.16802
120.5	3.15615	120.5	3.16772
120.6	3.15715	120.6	3.16741
120.7	3.1571	120.7	3.1671
120.8	3.1623	120.8	3.16679
120.9	3.16145	120.9	3.16648
121	3.1587	121	3.16617
121.1	3.15655	121.1	3.16587
121.2	3.1506	121.2	3.16556
121.3	3.1496	121.3	3.16525
121.4	3.1601	121.4	3.16494
121.5	3.16175	121.5	3.16463
121.6	3.16145	121.6	3.16433
121.7	3.15675	121.7	3.16402
121.8	3.165	121.8	3.16371
121.9	3.1645	121.9	3.1634
122	3.1699	122	3.16309
122.1	3.16255	122.1	3.16279
122.2	3.15855	122.2	3.16248
122.3	3.16025	122.3	3.16217
122.4	3.16555	122.4	3.16186
122.5	3.1669	122.5	3.16156
122.6	3.16915	122.6	3.16125
122.7	3.16595	122.7	3.16094
122.8	3.1693	122.8	3.16063
122.9	3.18175	122.9	3.16032
123	3.1947	123	3.16002
123.1	3.2012	123.1	3.15971
123.2	3.2024	123.2	3.1594
123.3	3.197	123.3	3.15909
123.4	3.1945	123.4	3.15879
123.5	3.17675	123.5	3.15848
123.6	3.14835	123.6	3.15817
123.7	3.1284	123.7	3.15787
123.8	3.10925	123.8	3.15756
123.9	3.10575	123.9	3.15725
124	3.1025	124	3.15694
124.1	3.09305	124.1	3.15664
124.2	3.10935	124.2	3.15633
124.3	3.12155	124.3	3.15602
124.4	3.1401	124.4	3.15572
124.5	3.1383	124.5	3.15541
124.6	3.14065	124.6	3.1551
124.7	3.14475	124.7	3.15479
124.8	3.1503	124.8	3.15449
124.9	3.1392	124.9	3.15418
125	3.13715	125	3.15387
125.1	3.14195	125.1	3.15357
125.2	3.1437	125.2	3.15326
125.3	3.15385	125.3	3.15295
125.4	3.15915	125.4	3.15265
125.5	3.1587	125.5	3.15234
125.6	3.16265	125.6	3.15203
125.7	3.16455	125.7	3.15173
125.8	3.15885	125.8	3.15142
125.9	3.15435	125.9	3.15111
126	3.1408	126	3.15081
126.1	3.13715	126.1	3.1505
126.2	3.1513	126.2	3.15019
126.3	3.16175	126.3	3.14989
126.4	3.16575	126.4	3.14958
126.5	3.1758	126.5	3.14928
126.6	3.18075	126.6	3.14897
126.7	3.191	126.7	3.14866
126.8	3.19735	126.8	3.14836
126.9	3.20755	126.9	3.14805
127	3.21895	127	3.14774
127.1	3.2201	127.1	3.14744
127.2	3.2052	127.2	3.14713
127.3	3.2051	127.3	3.14683
127.4	3.21415	127.4	3.14652
127.5	3.22815	127.5	3.14621
127.6	3.2317	127.6	3.14591
127.7	3.23465	127.7	3.1456
127.8	3.241	127.8	3.1453
127.9	3.24435	127.9	3.14499
128	3.2527	128	3.14468
128.1	3.25095	128.1	3.14438
128.2	3.24985	128.2	3.14407
128.3	3.2418	128.3	3.14377
128.4	3.2394	128.4	3.14346
128.5	3.24015	128.5	3.14316
128.6	3.2527	128.6	3.14285
128.7	3.26315	128.7	3.14254
128.8	3.2659	128.8	3.14224
128.9	3.26925	128.9	3.14193
129	3.26535	129	3.14163
129.1	3.2702	129.1	3.14132
129.2	3.2622	129.2	3.14102
129.3	3.25275	129.3	3.14071
129.4	3.2427	129.4	3.14041
129.5	3.2352	129.5	3.1401
129.6	3.21985	129.6	3.1398
129.7	3.2164	129.7	3.13949
129.8	3.22315	129.8	3.13919
129.9	3.22525	129.9	3.13888
130	3.22385	130	3.13858
130.1	3.22275	130.1	3.13827
130.2	3.2246	130.2	3.13796
130.3	3.22155	130.3	3.13766
130.4	3.2256	130.4	3.13735
130.5	3.2197	130.5	3.13705
130.6	3.22845	130.6	3.13674
130.7	3.22955	130.7	3.13644
130.8	3.2206	130.8	3.13614
130.9	3.2156	130.9	3.13583
131	3.20945	131	3.13553
131.1	3.2073	131.1	3.13522
131.2	3.20175	131.2	3.13492
131.3	3.20155	131.3	3.13461
131.4	3.2058	131.4	3.13431
131.5	3.2087	131.5	3.134
131.6	3.2084	131.6	3.1337
131.7	3.20695	131.7	3.13339
131.8	3.2006	131.8	3.13309
131.9	3.20125	131.9	3.13278
132	3.19445	132	3.13248
132.1	3.1982	132.1	3.13217
132.2	3.1933	132.2	3.13187
132.3	3.19165	132.3	3.13157
132.4	3.1897	132.4	3.13126
132.5	3.1904	132.5	3.13096
132.6	3.19265	132.6	3.13065
132.7	3.1947	132.7	3.13035
132.8	3.18735	132.8	3.13004
132.9	3.17915	132.9	3.12974
133	3.1767	133	3.12944
133.1	3.1764	133.1	3.12913
133.2	3.18125	133.2	3.12883
133.3	3.17475	133.3	3.12852
133.4	3.17285	133.4	3.12822
133.5	3.16785	133.5	3.12792
133.6	3.16245	133.6	3.12761
133.7	3.16075	133.7	3.12731
133.8	3.16335	133.8	3.127
133.9	3.17115	133.9	3.1267
134	3.1713	134	3.1264
134.1	3.16415	134.1	3.12609
134.2	3.1638	134.2	3.12579
134.3	3.16365	134.3	3.12549
134.4	3.1624	134.4	3.12518
134.5	3.16105	134.5	3.12488
134.6	3.15935	134.6	3.12457
134.7	3.16545	134.7	3.12427
134.8	3.16825	134.8	3.12397
134.9	3.17985	134.9	3.12366
135	3.17885	135	3.12336
135.1	3.18175	135.1	3.12306
135.2	3.1855	135.2	3.12275
135.3	3.18185	135.3	3.12245
135.4	3.1827	135.4	3.12215
135.5	3.18735	135.5	3.12184
135.6	3.182	135.6	3.12154
135.7	3.1852	135.7	3.12124
135.8	3.18735	135.8	3.12093
135.9	3.18555	135.9	3.12063
136	3.1897	136	3.12033
136.1	3.18725	136.1	3.12002
136.2	3.1899	136.2	3.11972
136.3	3.19	136.3	3.11942
136.4	3.19345	136.4	3.11912
136.5	3.1918	136.5	3.11881
136.6	3.19045	136.6	3.11851
136.7	3.18745	136.7	3.11821
136.8	3.18395	136.8	3.1179
136.9	3.18635	136.9	3.1176
137	3.18865	137	3.1173
137.1	3.18935	137.1	3.117
137.2	3.18635	137.2	3.11669
137.3	3.18405	137.3	3.11639
137.4	3.1874	137.4	3.11609
137.5	3.1897	137.5	3.11579
137.6	3.19185	137.6	3.11548
137.7	3.1927	137.7	3.11518
137.8	3.1931	137.8	3.11488
137.9	3.1923	137.9	3.11457
138	3.19685	138	3.11427
138.1	3.2012	138.1	3.11397
138.2	3.2048	138.2	3.11367
138.3	3.2055	138.3	3.11337
138.4	3.2074	138.4	3.11306
138.5	3.21055	138.5	3.11276
138.6	3.21095	138.6	3.11246
138.7	3.21395	138.7	3.11216
138.8	3.21035	138.8	3.11185
138.9	3.21265	138.9	3.11155
139	3.21075	139	3.11125
139.1	3.2088	139.1	3.11095
139.2	3.20745	139.2	3.11065
139.3	3.2069	139.3	3.11034
139.4	3.2047	139.4	3.11004
139.5	3.2066	139.5	3.10974
139.6	3.20765	139.6	3.10944
139.7	3.20435	139.7	3.10914
139.8	3.20735	139.8	3.10883
139.9	3.20595	139.9	3.10853
140	3.20575	140	3.10823
140.1	3.20505	140.1	3.10793
140.2	3.2042	140.2	3.10763
140.3	3.2041	140.3	3.10733
140.4	3.20685	140.4	3.10702
140.5	3.20935	140.5	3.10672
140.6	3.2074	140.6	3.10642
140.7	3.206	140.7	3.10612
140.8	3.2071	140.8	3.10582
140.9	3.21205	140.9	3.10552
141	3.2119	141	3.10521
141.1	3.2143	141.1	3.10491
141.2	3.2119	141.2	3.10461
141.3	3.21455	141.3	3.10431
141.4	3.21275	141.4	3.10401
141.5	3.21425	141.5	3.10371
141.6	3.2166	141.6	3.10341
141.7	3.2168	141.7	3.10311
141.8	3.21865	141.8	3.1028
141.9	3.22095	141.9	3.1025
142	3.21745	142	3.1022
142.1	3.2221	142.1	3.1019
142.2	3.22415	142.2	3.1016
142.3	3.21715	142.3	3.1013
142.4	3.2197	142.4	3.101
142.5	3.2226	142.5	3.1007
142.6	3.21935	142.6	3.1004
142.7	3.21715	142.7	3.10009
142.8	3.21845	142.8	3.09979
142.9	3.2285	142.9	3.09949
143	3.2251	143	3.09919
143.1	3.2231	143.1	3.09889
143.2	3.22365	143.2	3.09859
143.3	3.2198	143.3	3.09829
143.4	3.21935	143.4	3.09799
143.5	3.2143	143.5	3.09769
143.6	3.21545	143.6	3.09739
143.7	3.2125	143.7	3.09709
143.8	3.20335	143.8	3.09679
143.9	3.1991	143.9	3.09649
144	3.19735	144	3.09619
144.1	3.19605	144.1	3.09589
144.2	3.194	144.2	3.09559
144.3	3.1937	144.3	3.09529
144.4	3.19825	144.4	3.09498
144.5	3.19465	144.5	3.09468
144.6	3.19835	144.6	3.09438
144.7	3.20025	144.7	3.09408
144.8	3.2068	144.8	3.09378
144.9	3.20755	144.9	3.09348
145	3.2117	145	3.09318
145.1	3.21285	145.1	3.09288
145.2	3.2159	145.2	3.09258
145.3	3.2068	145.3	3.09228
145.4	3.2091	145.4	3.09198
145.5	3.2081	145.5	3.09168
145.6	3.2073	145.6	3.09138
145.7	3.2116	145.7	3.09108
145.8	3.2092	145.8	3.09078
145.9	3.2119	145.9	3.09048
146	3.20765	146	3.09018
146.1	3.2139	146.1	3.08988
146.2	3.21445	146.2	3.08958
146.3	3.21745	146.3	3.08928
146.4	3.21795	146.4	3.08899
146.5	3.2251	146.5	3.08869
146.6	3.2269	146.6	3.08839
146.7	3.2306	146.7	3.08809
146.8	3.23775	146.8	3.08779
146.9	3.237	146.9	3.08749
147	3.23615	147	3.08719
147.1	3.2388	147.1	3.08689
147.2	3.2418	147.2	3.08659
147.3	3.24625	147.3	3.08629
147.4	3.24085	147.4	3.08599
147.5	3.2433	147.5	3.08569
147.6	3.24505	147.6	3.08539
147.7	3.2437	147.7	3.08509
147.8	3.2425	147.8	3.08479
147.9	3.25065	147.9	3.08449
148	3.2572	148	3.0842
148.1	3.2522	148.1	3.0839
148.2	3.26125	148.2	3.0836
148.3	3.26205	148.3	3.0833
148.4	3.26755	148.4	3.083
148.5	3.2625	148.5	3.0827
148.6	3.2657	148.6	3.0824
148.7	3.273	148.7	3.0821
148.8	3.274	148.8	3.0818
148.9	3.2742	148.9	3.0815
149	3.2745	149	3.08121
149.1	3.2745	149.1	3.08091
149.2	3.2745	149.2	3.08061
149.3		149.3	3.08031
149.4		149.4	3.08001
149.5		149.5	3.07971
149.6		149.6	3.07941
149.7		149.7	3.07911
149.8		149.8	3.07882
149.9		149.9	3.07852
150		150	3.07822
150.1		150.1	3.07822
150.2		150.2	3.11217
150.3		150.3	3.14604
150.4		150.4	3.17983
150.5		150.5	3.21355
150.6		150.6	3.24719
150.7		150.7	3.28074
150.8		150.8	3.31423
150.9		150.9	3.34763
151		151	3.38096
151.1		151.1	3.41421
151.2		151.2	3.44737
151.3		151.3	3.48047
151.4		151.4	3.51348
151.5		151.5	3.54641
151.6		151.6	3.57927
151.7		151.7	3.61205
151.8	3.41582	151.8	3.64475
151.9	3.43799	151.9	3.67737
152	3.49665	152	3.70991
152.1	3.59196	152.1	3.74238
152.2	3.63584	152.2	3.77476
152.3	3.72042	152.3	3.80707
152.4	3.7453	152.4	3.8393
152.5	3.7453	152.5	3.87145
152.6	3.75178	152.6	3.90352
152.7	3.76047	152.7	3.93551
152.8	3.77176	152.8	3.96743
152.9	3.7948	152.9	3.99926
153	3.82644	153	4.03101
153.1	3.83892	153.1	4.06269
153.2	3.90131	153.2	4.09429
153.3	3.93195	153.3	4.12581
153.4	3.96854	153.4	4.15724
153.5	3.99758	153.5	4.18861
153.6	4.02202	153.6	4.21989
153.7	4.04697	153.7	4.25109
153.8	4.07805	153.8	4.28221
153.9	4.1067	153.9	4.31325
154	4.10989	154	4.34422
154.1	4.12348	154.1	4.3751
154.2	4.17877	154.2	4.40591
154.3	4.20141	154.3	4.43663
154.4	4.2198	154.4	4.46728
154.5	4.27559	154.5	4.49785
154.6	4.32093	154.6	4.52834
154.7	4.36132	154.7	4.55874
154.8	4.39816	154.8	4.58907
154.9	4.43105	154.9	4.61932
155	4.48199	155	4.64949
155.1	4.53822	155.1	4.67958
155.2	4.57837	155.2	4.70959
155.3	4.62496	155.3	4.73953
155.4	4.664	155.4	4.76937
155.5	4.69944	155.5	4.79915
155.6	4.71653	155.6	4.82884
155.7	4.74177	155.7	4.85845
155.8	4.77002	155.8	4.88799
155.9	4.81651	155.9	4.91744
156	4.8498	156	4.94681
156.1	4.88044	156.1	4.97611
156.2	4.92189	156.2	5.00532
156.3	4.94653	156.3	5.03446
156.4	4.97227	156.4	5.06351
156.5	5.00972	156.5	5.09249
156.6	5.03546	156.6	5.12138
156.7	5.05925	156.7	5.1502
156.8	5.09195	156.8	5.17893
156.9	5.12929	156.9	5.20759
157	5.15893	157	5.23616
157.1	5.20308	157.1	5.26466
157.2	5.21547	157.2	5.29308
157.3	5.23166	157.3	5.32142
157.4	5.25236	157.4	5.34967
157.5	5.28345	157.5	5.37785
157.6	5.32014	157.6	5.40595
157.7	5.35979	157.7	5.43396
157.8	5.38393	157.8	5.4619
157.9	5.41413	157.9	5.48976
158	5.43907	158	5.51754
158.1	5.46991	158.1	5.54524
158.2	5.50546	158.2	5.57286
158.3	5.54035	158.3	5.6004
158.4	5.57724	158.4	5.62786
158.5	5.61029	158.5	5.65524
158.6	5.62798	158.6	5.68254
158.7	5.65108	158.7	5.70976
158.8	5.67662	158.8	5.7369
158.9	5.70391	158.9	5.76396
159	5.74625	159	5.79094
159.1	5.76849	159.1	5.81785
159.2	5.80389	159.2	5.84467
159.3	5.83448	159.3	5.87141
159.4	5.86307	159.4	5.89808
159.5	5.89001	159.5	5.92466
159.6	5.92605	159.6	5.95117
159.7	5.94999	159.7	5.97759
159.8	5.96494	159.8	6.00394
159.9	5.99233	159.9	6.0302
160	6.01872	160	6.05639
160.1	6.03506	160.1	6.0825
160.2	6.05911	160.2	6.10852
160.3	6.09215	160.3	6.13447
160.4	6.12569	160.4	6.16034
160.5	6.15843	160.5	6.18613
160.6	6.18017	160.6	6.21185
160.7	6.21286	160.7	6.23748
160.8	6.2413	160.8	6.26303
160.9	6.25234	160.9	6.2885
[truncated: 4,049 more rows]
