# Supplementary material for: Homo-BacPROTAC-induced degradation of ClpC1 as a strategy against drug-resistant mycobacteria
Source: Nat Commun. 2024 Mar 5;15:2005. doi: 10.1038/s41467-024-46218-7 (PMC10914731; doi:10.1038/s41467-024-46218-7)
Supplement: Supplementary file 4 — Source Data [file 41467_2024_46218_MOESM4_ESM.zip › SourceData/SuppFig7_Compound_28.xlsx]

## Sheet: 74143431_20220127x
Run 1; Ch 1; Fc 2-1 corr; Cy 22; 74143431; Conc 2.5 7.5 22.5 66.8 200 nM_X	Run 1; Ch 1; Fc 2-1 corr; Cy 22; 74143431; Conc 2.5 7.5 22.5 66.8 200 nM_Y	Run 1; Ch 1; Fc 2-1 corr; Cy 22; 74143431; Conc 2.5 7.5 22.5 66.8 200 nM; Fitted_X	Run 1; Ch 1; Fc 2-1 corr; Cy 22; 74143431; Conc 2.5 7.5 22.5 66.8 200 nM; Fitted_Y
-38.6	0.9803	-38.6	0
-38.5	1.2566	-38.5	0
-38.4	0.5522	-38.4	0
-38.3	0.451809	-38.3	0
-38.2	0.2229	-38.2	0
-38.1	0.2911	-38.1	0
-38	-0.1375	-38	0
-37.9	0.00749999	-37.9	0
-37.8	-0.068794	-37.8	0
-37.7	0.0279	-37.7	0
-37.6	-0.0695	-37.6	0
-37.5	-0.5305	-37.5	0
-37.4	0.0292	-37.4	0
-37.3	-0.0154004	-37.3	0
-37.2	-0.4581	-37.2	0
-37.1	-1.3714	-37.1	0
-37	-1.3581	-37	0
-36.9	-1.1614	-36.9	0
-36.8	-0.607719	-36.8	0
-36.7	-1.3597	-36.7	0
-36.6	-1.0689	-36.6	0
-36.5	-0.5212	-36.5	0
-36.4	0.4504	-36.4	0
-36.3	0.396403	-36.3	0
-36.2	0.4654	-36.2	0
-36.1	0.2689	-36.1	0
-36	0.2625	-36	0
-35.9	0.2809	-35.9	0
-35.8	0.254102	-35.8	0
-35.7	0.2152	-35.7	0
-35.6	0.2793	-35.6	0
-35.5	0.2213	-35.5	0
-35.4	0.2107	-35.4	0
-35.3	0.2151	-35.3	0
-35.2	0.1939	-35.2	0
-35.1	0.181	-35.1	0
-35	0.188	-35	0
-34.9	0.1524	-34.9	0
-34.8	0.1575	-34.8	0
-34.7	0.1667	-34.7	0
-34.6	0.1496	-34.6	0
-34.5	0.1433	-34.5	0
-34.4	0.1573	-34.4	0
-34.3	0.131401	-34.3	0
-34.2	0.1325	-34.2	0
-34.1	0.1251	-34.1	0
-34	0.1148	-34	0
-33.9	0.1089	-33.9	0
-33.8	0.0984006	-33.8	0
-33.7	0.0907	-33.7	0
-33.6	0.088	-33.6	0
-33.5	0.085	-33.5	0
-33.4	0.0884	-33.4	0
-33.3	0.0897002	-33.3	0
-33.2	0.0891	-33.2	0
-33.1	0.0878	-33.1	0
-33	0.091	-33	0
-32.9	0.0962	-32.9	0
-32.8	0.1025	-32.8	0
-32.7	0.1105	-32.7	0
-32.6	0.1127	-32.6	0
-32.5	0.1236	-32.5	0
-32.4	0.1324	-32.4	0
-32.3	0.1242	-32.3	0
-32.2	0.1221	-32.2	0
-32.1	0.1262	-32.1	0
-32	0.133	-32	0
-31.9	0.1387	-31.9	0
-31.8	0.1294	-31.8	0
-31.7	0.1302	-31.7	0
-31.6	0.1267	-31.6	0
-31.5	0.1225	-31.5	0
-31.4	0.1208	-31.4	0
-31.3	0.1205	-31.3	0
-31.2	0.1157	-31.2	0
-31.1	0.1125	-31.1	0
-31	0.1123	-31	0
-30.9	0.1057	-30.9	0
-30.8	0.104	-30.8	0
-30.7	0.104	-30.7	0
-30.6	0.1041	-30.6	0
-30.5	0.102	-30.5	0
-30.4	0.1052	-30.4	0
-30.3	0.1044	-30.3	0
-30.2	0.11	-30.2	0
-30.1	0.1097	-30.1	0
-30	0.1076	-30	0
-29.9	0.1052	-29.9	0
-29.8	0.1061	-29.8	0
-29.7	0.1089	-29.7	0
-29.6	0.1117	-29.6	0
-29.5	0.1112	-29.5	0
-29.4	0.1125	-29.4	0
-29.3	0.11	-29.3	0
-29.2	0.1053	-29.2	0
-29.1	0.1093	-29.1	0
-29	0.1091	-29	0
-28.9	0.114	-28.9	0
-28.8	0.1103	-28.8	0
-28.7	0.1073	-28.7	0
-28.6	0.1068	-28.6	0
-28.5	0.0999001	-28.5	0
-28.4	0.0968	-28.4	0
-28.3	0.0933	-28.3	0
-28.2	0.0961	-28.2	0
-28.1	0.0928	-28.1	0
-28	0.0979	-28	0
-27.9	0.1008	-27.9	0
-27.8	0.1018	-27.8	0
-27.7	0.1066	-27.7	0
-27.6	0.106	-27.6	0
-27.5	0.1051	-27.5	0
-27.4	0.1053	-27.4	0
-27.3	0.1028	-27.3	0
-27.2	0.1021	-27.2	0
-27.1	0.1009	-27.1	0
-27	0.0961002	-27	0
-26.9	0.0925	-26.9	0
-26.8	0.0888	-26.8	0
-26.7	0.0843	-26.7	0
-26.6	0.0795001	-26.6	0
-26.5	0.0754001	-26.5	0
-26.4	0.0731	-26.4	0
-26.3	0.0693	-26.3	0
-26.2	0.0656	-26.2	0
-26.1	0.0683001	-26.1	0
-26	0.0636001	-26	0
-25.9	0.0567	-25.9	0
-25.8	0.0588	-25.8	0
-25.7	0.0571	-25.7	0
-25.6	0.0519001	-25.6	0
-25.5	0.0497001	-25.5	0
-25.4	0.0481	-25.4	0
-25.3	0.0477	-25.3	0
-25.2	0.0509	-25.2	0
-25.1	0.057	-25.1	0
-25	0.0527001	-25	0
-24.9	0.0513	-24.9	0
-24.8	0.0508	-24.8	0
-24.7	0.0497	-24.7	0
-24.6	0.0443001	-24.6	0
-24.5	0.0438001	-24.5	0
-24.4	0.041	-24.4	0
-24.3	0.0401	-24.3	0
-24.2	0.034	-24.2	0
-24.1	0.0292	-24.1	0
-24	0.027	-24	0
-23.9	0.026	-23.9	0
-23.8	0.0243	-23.8	0
-23.7	0.023	-23.7	0
-23.6	0.0273001	-23.6	0
-23.5	0.0301	-23.5	0
-23.4	0.0311	-23.4	0
-23.3	0.0333	-23.3	0
-23.2	0.0374	-23.2	0
-23.1	0.0387	-23.1	0
-23	0.0410999	-23	0
-22.9	0.042	-22.9	0
-22.8	0.0397	-22.8	0
-22.7	0.0406	-22.7	0
-22.6	0.0419	-22.6	0
-22.5	0.0417	-22.5	0
-22.4	0.0416	-22.4	0
-22.3	0.0361	-22.3	0
-22.2	0.0339	-22.2	0
-22.1	0.0345001	-22.1	0
-22	0.0346001	-22	0
-21.9	0.0342	-21.9	0
-21.8	0.0429	-21.8	0
-21.7	0.0481	-21.7	0
-21.6	0.0422001	-21.6	0
-21.5	0.0367001	-21.5	0
-21.4	0.045	-21.4	0
-21.3	0.0479	-21.3	0
-21.2	0.0436	-21.2	0
-21.1	0.0287001	-21.1	0
-21	0.0221001	-21	0
-20.9	0.0244	-20.9	0
-20.8	0.0139	-20.8	0
-20.7	0.0147	-20.7	0
-20.6	0.0229998	-20.6	0
-20.5	0.0378999	-20.5	0
-20.4	0.0416	-20.4	0
-20.3	0.056	-20.3	0
-20.2	0.0544	-20.2	0
-20.1	0.0574999	-20.1	0
-20	0.0572999	-20	0
-19.9	0.0586	-19.9	0
-19.8	0.0618	-19.8	0
-19.7	0.0578	-19.7	0
-19.6	0.0442	-19.6	0
-19.5	0.0419998	-19.5	0
-19.4	-0.0044	-19.4	0
-19.3	-0.0314	-19.3	0
-19.2	-0.0558	-19.2	0
-19.1	-0.0455004	-19.1	0
-19	-0.0346001	-19	0
-18.9	-0.013	-18.9	0
-18.8	0.0244	-18.8	0
-18.7	0.0516	-18.7	0
-18.6	0.086501	-18.6	0
-18.5	0.0599009	-18.5	0
-18.4	0.0033	-18.4	0
-18.3	-0.0531	-18.3	0
-18.2	-0.0772	-18.2	0
-18.1	-0.0780999	-18.1	0
-18	-0.0897004	-18	0
-17.9	-0.0255	-17.9	0
-17.8	0.0033	-17.8	0
-17.7	-0.0045	-17.7	0
-17.6	-0.0130999	-17.6	0
-17.5	-0.0383997	-17.5	0
-17.4	-0.0508	-17.4	0
-17.3	-0.0335	-17.3	0
-17.2	-0.0393	-17.2	0
-17.1	-0.0314004	-17.1	0
-17	-0.0256004	-17	0
-16.9	-0.0201	-16.9	0
-16.8	-0.0337	-16.8	0
-16.7	-0.0538	-16.7	0
-16.6	-0.0592001	-16.6	0
-16.5	-0.0492996	-16.5	0
-16.4	-0.0291	-16.4	0
-16.3	-0.0243	-16.3	0
-16.2	-0.0259	-16.2	0
-16.1	-0.0356996	-16.1	0
-16	-0.0261	-16	0
-15.9	0.0013	-15.9	0
-15.8	0.0021	-15.8	0
-15.7	-0.0025	-15.7	0
-15.6	0.0480997	-15.6	0
-15.5	0.0738002	-15.5	0
-15.4	0.0811	-15.4	0
-15.3	0.0984	-15.3	0
-15.2	0.1105	-15.2	0
-15.1	0.1032	-15.1	0
-15	0.1071	-15	0
-14.9	0.0959	-14.9	0
-14.8	0.0506	-14.8	0
-14.7	0.0008	-14.7	0
-14.6	-0.00860186	-14.6	0
-14.5	-0.0123003	-14.5	0
-14.4	-0.0109	-14.4	0
-14.3	-0.0195	-14.3	0
-14.2	-0.0352	-14.2	0
-14.1	-0.0225005	-14.1	0
-14	-0.0170002	-14	0
-13.9	-0.023	-13.9	0
-13.8	-0.0246	-13.8	0
-13.7	-0.0049	-13.7	0
-13.6	0.00239995	-13.6	0
-13.5	0.0186999	-13.5	0
-13.4	0.0277	-13.4	0
-13.3	0.0287	-13.3	0
-13.2	0.0319	-13.2	0
-13.1	0.0327	-13.1	0
-13	0.0177002	-13	0
-12.9	0.0117	-12.9	0
-12.8	0.0103	-12.8	0
-12.7	0.0095	-12.7	0
-12.6	0.00490002	-12.6	0
-12.5	-0.000399876	-12.5	0
-12.4	-0.0091	-12.4	0
-12.3	0.0009	-12.3	0
-12.2	-0.0118	-12.2	0
-12.1	-0.0040002	-12.1	0
-12	-0.00320004	-12	0
-11.9	-0.0118	-11.9	0
-11.8	-0.0145	-11.8	0
-11.7	-0.0214	-11.7	0
-11.6	-0.0303	-11.6	0
-11.5	-0.0328001	-11.5	0
-11.4	-0.0292	-11.4	0
-11.3	-0.0316	-11.3	0
-11.2	-0.0411	-11.2	0
-11.1	-0.0368001	-11.1	0
-11	-0.0473	-11	0
-10.9	-0.0539	-10.9	0
-10.8	-0.0535	-10.8	0
-10.7	-0.0586	-10.7	0
-10.6	-0.0563001	-10.6	0
-10.5	-0.0580999	-10.5	0
-10.4	-0.0589	-10.4	0
-10.3	-0.0535	-10.3	0
-10.2	-0.0552001	-10.2	0
-10.1	-0.0442003	-10.1	0
-10	-0.0427	-10	0
-9.9	-0.0417	-9.9	0
-9.8	-0.0393001	-9.8	0
-9.7	-0.0387001	-9.7	0
-9.6	-0.0449998	-9.6	0
-9.5	-0.0418	-9.5	0
-9.4	-0.0516	-9.4	0
-9.3	-0.0468	-9.3	0
-9.2	-0.0413	-9.2	0
-9.1	-0.0366001	-9.1	0
-9	-0.0370001	-9	0
-8.9	-0.037	-8.9	0
-8.8	-0.0442	-8.8	0
-8.7	-0.0417	-8.7	0
-8.6	-0.0387001	-8.6	0
-8.5	-0.0273001	-8.5	0
-8.4	-0.0235	-8.4	0
-8.3	-0.0189	-8.3	0
-8.2	-0.0246999	-8.2	0
-8.1	-0.0363996	-8.1	0
-8	-0.0306999	-8	0
-7.9	-0.0265	-7.9	0
-7.8	-0.0191001	-7.8	0
-7.7	-0.0248999	-7.7	0
-7.6	-0.0269999	-7.6	0
-7.5	-0.0227	-7.5	0
-7.4	-0.0249	-7.4	0
-7.3	-0.0278999	-7.3	0
-7.2	-0.0237	-7.2	0
-7.1	-0.0250999	-7.1	0
-7	-0.029	-7	0
-6.9	-0.0298999	-6.9	0
-6.8	-0.0193002	-6.8	0
-6.7	-0.02	-6.7	0
-6.6	-0.0183	-6.6	0
-6.5	-0.0149	-6.5	0
-6.4	-0.0149	-6.4	0
-6.3	-0.0102001	-6.3	0
-6.2	-0.0082	-6.2	0
-6.1	-0.0066	-6.1	0
-6	0.004	-6	0
-5.9	0.0008	-5.9	0
-5.8	0.00340004	-5.8	0
-5.7	0.0009	-5.7	0
-5.6	0.0002	-5.6	0
-5.5	0.0055	-5.5	0
-5.4	0.0054	-5.4	0
-5.3	0.00250003	-5.3	0
-5.2	0.0029	-5.2	0
-5.1	0.0041	-5.1	0
-5	0.0004	-5	0
-4.9	-0.0004	-4.9	0
-4.8	0.00320003	-4.8	0
-4.7	0.0033	-4.7	0
-4.6	0.0004	-4.6	0
-4.5	-0.0012	-4.5	0
-4.4	-0.00340002	-4.4	0
-4.3	-0.00600003	-4.3	0
-4.2	0.0014	-4.2	0
-4.1	0.00159997	-4.1	0
-4	0.0051	-4	0
-3.9	0.00380001	-3.9	0
-3.8	0.00310013	-3.8	0
-3.7	0.0057	-3.7	0
-3.6	0.00540003	-3.6	0
-3.5	0.0063	-3.5	0
-3.4	0.00609998	-3.4	0
-3.3	0.00290005	-3.3	0
-3.2	0.0188	-3.2	0
-3.1	0.0174001	-3.1	0
-3	0.0141	-3	0
-2.9	0.0107001	-2.9	0
-2.8	0.0149999	-2.8	0
-2.7	0.0163	-2.7	0
-2.6	0.0154001	-2.6	0
-2.5	0.0215	-2.5	0
-2.4	0.0273	-2.4	0
-2.3	0.0231001	-2.3	0
-2.2	0.0275	-2.2	0
-2.1	0.0346999	-2.1	0
-2	0.0369	-2	0
-1.9	0.0438	-1.9	0
-1.8	0.0431001	-1.8	0
-1.7	0.0416	-1.7	0
-1.6	0.0392	-1.6	0
-1.5	0.0394	-1.5	0
-1.4	0.0433	-1.4	0
-1.3	0.0471	-1.3	0
-1.2	0.049	-1.2	0
-1.1	0.0505	-1.1	0
-1	0.0505	-1	0
-0.900002	0.0505	-0.900002	0
-0.800003	0.049	-0.800003	0
-0.700001		-0.700001	0
-0.600002		-0.600002	0
-0.5		-0.5	0
-0.400002		-0.400002	0
-0.300003		-0.300003	0
-0.200001		-0.200001	0
-0.100002		-0.100002	0
0		0	0
0.0999985		0.0999985	0
0.199997		0.199997	0.000814159
0.299999		0.299999	0.00162823
0.399998		0.399998	0.00244216
0.5		0.5	0.00325599
0.599998		0.599998	0.00406968
0.699997		0.699997	0.00488325
0.799999		0.799999	0.00569673
0.899998		0.899998	0.00651007
1		1	0.00732332
1.1		1.1	0.00813642
1.2		1.2	0.0089494
1.3		1.3	0.00976229
1.4		1.4	0.010575
1.5		1.5	0.0113877
1.6		1.6	0.0122002
1.7		1.7	0.0130126
1.8	0.0642326	1.8	0.0138249
1.9	0.0549324	1.9	0.0146371
2	0.0547773	2	0.0154491
2.1	0.0529158	2.1	0.0162611
2.2	0.0523961	2.2	0.0170729
2.3	0.0507153	2.3	0.0178846
2.4	0.0529158	2.4	0.0186962
2.5	0.0549324	2.5	0.0195076
2.6	0.0630082	2.6	0.020319
2.7	0.0455327	2.7	0.0211302
2.8	0.0403081	2.8	0.0219413
2.9	0.0344789	2.9	0.0227523
3	0.0237945	3	0.0235632
3.1	0.0341406	3.1	0.0243739
3.2	0.0316907	3.2	0.0251846
3.3	0.0418489	3.3	0.0259951
3.4	0.0390954	3.4	0.0268055
3.5	0.0338579	3.5	0.0276158
3.6	0.0298116	3.6	0.028426
3.7	0.0235689	3.7	0.029236
3.8	0.0231855	3.8	0.030046
3.9	0.0155533	3.9	0.0308558
4	0.0162669	4	0.0316655
4.1	0.0206692	4.1	0.0324751
4.2	0.0198667	4.2	0.0332845
4.3	0.0236813	4.3	0.0340939
4.4	0.023396	4.4	0.0349031
4.5	0.0176714	4.5	0.0357122
4.6	0.0108589	4.6	0.0365212
4.7	0.00715584	4.7	0.0373301
4.8	0.00275698	4.8	0.0381389
4.9	0.000558868	4.9	0.0389475
5	-0.00796802	5	0.039756
5.1	-0.0164798	5.1	0.0405644
5.2	-0.0219956	5.2	0.0413727
5.3	-0.0267123	5.3	0.0421809
5.4	-0.0279211	5.4	0.0429889
5.5	-0.0322287	5.5	0.0437969
5.6	-0.0408499	5.6	0.0446047
5.7	-0.0453624	5.7	0.0454124
5.8	-0.0514779	5.8	0.04622
5.9	-0.0527726	5.9	0.0470275
6	-0.0564824	6	0.0478348
6.1	-0.0601847	6.1	0.0486421
6.2	-0.0605747	6.2	0.0494492
6.3	-0.066385	6.3	0.0502562
6.4	-0.0669718	6.4	0.0510631
6.5	-0.0680589	6.5	0.0518698
6.6	-0.0665476	6.6	0.0526765
6.7	-0.0661316	6.7	0.053483
6.8	-0.0662233	6.8	0.0542894
6.9	-0.0694365	6.9	0.0550957
7	-0.0657259	7	0.0559019
7.1	-0.0630051	7.1	0.056708
7.2	-0.0618819	7.2	0.0575139
7.3	-0.0583608	7.3	0.0583197
7.4	-0.0573479	7.4	0.0591254
7.5	-0.0560369	7.5	0.059931
7.6	-0.0554414	7.6	0.0607365
7.7	-0.0541387	7.7	0.0615419
7.8	-0.0485183	7.8	0.0623471
7.9	-0.0424077	7.9	0.0631522
8	-0.0422001	8	0.0639573
8.1	-0.0420914	8.1	0.0647621
8.2	-0.0362765	8.2	0.0655669
8.3	-0.0311509	8.3	0.0663716
8.4	-0.0286448	8.4	0.0671761
8.5	-0.0206254	8.5	0.0679805
8.6	-0.0165186	8.6	0.0687848
8.7	-0.0172173	8.7	0.069589
8.8	-0.0134151	8.8	0.0703931
8.9	-0.00839994	8.9	0.071197
9	-0.00939807	9	0.0720009
9.1	-0.00830256	9.1	0.0728046
9.2	-0.00749868	9.2	0.0736082
9.3	-0.00569227	9.3	0.0744117
9.4	-0.00328127	9.4	0.075215
9.5	-0.00308012	9.5	0.0760183
9.6	-0.00156761	9.6	0.0768214
9.7	-0.00427916	9.7	0.0776244
9.8	-0.011696	9.8	0.0784274
9.9	-0.0118944	9.9	0.0792301
10	-0.00228151	10	0.0800328
10.1	0.000728742	10.1	0.0808353
10.2	0.00114423	10.2	0.0816378
10.3	0.00686359	10.3	0.0824401
10.4	0.00746403	10.4	0.0832423
10.5	0.00826478	10.5	0.0840444
10.6	0.0145792	10.6	0.0848463
10.7	0.0105755	10.7	0.0856482
10.8	0.0153823	10.8	0.0864499
10.9	0.0220888	10.9	0.0872515
11	0.0218789	11	0.088053
11.1	0.0258922	11.1	0.0888544
11.2	0.0266025	11.2	0.0896556
11.3	0.0291987	11.3	0.0904568
11.4	0.0348101	11.4	0.0912578
11.5	0.0373173	11.5	0.0920588
11.6	0.039212	11.6	0.0928595
11.7	0.040612	11.7	0.0936602
11.8	0.0435128	11.8	0.0944608
11.9	0.0491129	11.9	0.0952612
12	0.0515011	12	0.0960616
12.1	0.0549	12.1	0.0968618
12.2	0.0570999	12.2	0.0976618
12.3	0.0616023	12.3	0.0984618
12.4	0.0633031	12.4	0.0992617
12.5	0.0638956	12.5	0.100061
12.6	0.0614823	12.6	0.100861
12.7	0.059865	12.7	0.101661
12.8	0.0590611	12.8	0.10246
12.9	0.053649	12.9	0.103259
13	0.0578551	13	0.104058
13.1	0.0536479	13.1	0.104857
13.2	0.0522306	13.2	0.105656
13.3	0.0482211	13.3	0.106455
13.4	0.044912	13.4	0.107254
13.5	0.0470131	13.5	0.108052
13.6	0.0470094	13.6	0.108851
13.7	0.0474182	13.7	0.109649
13.8	0.0524385	13.8	0.110447
13.9	0.0540382	13.9	0.111246
14	0.0506329	14	0.112044
14.1	0.0493292	14.1	0.112841
14.2	0.0495277	14.2	0.113639
14.3	0.0486273	14.3	0.114437
14.4	0.0411967	14.4	0.115234
14.5	0.0442985	14.5	0.116032
14.6	0.0404903	14.6	0.116829
14.7	0.0399976	14.7	0.117626
14.8	0.0435137	14.8	0.118423
14.9	0.0502429	14.9	0.11922
15	0.0452414	15	0.120017
15.1	0.0446456	15.1	0.120814
15.2	0.0402412	15.2	0.12161
15.3	0.0414453	15.3	0.122407
15.4	0.040143	15.4	0.123203
15.5	0.0384498	15.5	0.123999
15.6	0.0380635	15.6	0.124796
15.7	0.0364667	15.7	0.125592
15.8	0.0338738	15.8	0.126388
15.9	0.0351878	15.9	0.127183
16	0.0324916	16	0.127979
16.1	0.0282962	16.1	0.128774
16.2	0.0245089	16.2	0.12957
16.3	0.0232137	16.3	0.130365
16.4	0.0249337	16.4	0.13116
16.5	0.0294535	16.5	0.131956
16.6	0.0297728	16.6	0.13275
16.7	0.0332005	16.7	0.133545
16.8	0.0403372	16.8	0.13434
16.9	0.0370558	16.9	0.135135
17	0.0235391	17	0.135929
17.1	0.0251494	17.1	0.136724
17.2	0.0242551	17.2	0.137518
17.3	0.0224601	17.3	0.138312
17.4	0.0236805	17.4	0.139106
17.5	0.0225067	17.5	0.1399
17.6	0.0155309	17.6	0.140694
17.7	0.0148511	17.7	0.141487
17.8	0.0100613	17.8	0.142281
17.9	0.00878858	17.9	0.143074
18	0.0139193	18	0.143868
18.1	0.0165515	18.1	0.144661
18.2	0.0234839	18.2	0.145454
18.3	0.0237974	18.3	0.146247
18.4	0.0215115	18.4	0.14704
18.5	0.0187953	18.5	0.147833
18.6	0.0187953	18.6	0.148625
18.7	0.0178573	18.7	0.149418
18.8	0.0172835	18.8	0.15021
18.9	0.0172154	18.9	0.151002
19	0.0172154	19	0.151795
19.1	0.0148711	19.1	0.152587
19.2		19.2	0.153379
19.3		19.3	0.15417
19.4		19.4	0.154962
19.5		19.5	0.155754
19.6		19.6	0.156545
19.7		19.7	0.157337
19.8		19.8	0.158128
19.9		19.9	0.158919
20		20	0.158919
20.1		20.1	0.158907
20.2		20.2	0.158895
20.3		20.3	0.158883
20.4		20.4	0.158871
20.5		20.5	0.158859
20.6		20.6	0.158848
20.7		20.7	0.158836
20.8		20.8	0.158824
20.9		20.9	0.158812
21		21	0.1588
21.1		21.1	0.158788
21.2		21.2	0.158776
21.3		21.3	0.158764
21.4		21.4	0.158752
21.5		21.5	0.158741
21.6		21.6	0.158729
21.7	0.1722	21.7	0.158717
21.8	0.1722	21.8	0.158705
21.9	0.1722	21.9	0.158693
22	0.1733	22	0.158681
22.1	0.1722	22.1	0.158669
22.2	0.171	22.2	0.158657
22.3	0.1733	22.3	0.158646
22.4	0.171	22.4	0.158634
22.5	0.1851	22.5	0.158622
22.6	0.1794	22.6	0.15861
22.7	0.1767	22.7	0.158598
22.8	0.1787	22.8	0.158586
22.9	0.187	22.9	0.158574
23	0.1872	23	0.158562
23.1	0.2016	23.1	0.158551
23.2	0.2009	23.2	0.158539
23.3	0.1864	23.3	0.158527
23.4	0.1826	23.4	0.158515
23.5	0.1822	23.5	0.158503
23.6	0.1791	23.6	0.158491
23.7	0.1819	23.7	0.158479
23.8	0.1877	23.8	0.158468
23.9	0.1872	23.9	0.158456
24	0.1936	24	0.158444
24.1	0.1943	24.1	0.158432
24.2	0.1933	24.2	0.15842
24.3	0.2011	24.3	0.158408
24.4	0.2033	24.4	0.158396
24.5	0.2092	24.5	0.158385
24.6	0.2088	24.6	0.158373
24.7	0.2089	24.7	0.158361
24.8	0.2138	24.8	0.158349
24.9	0.2164	24.9	0.158337
25	0.2188	25	0.158325
25.1	0.2146	25.1	0.158313
25.2	0.2163	25.2	0.158302
25.3	0.2167	25.3	0.15829
25.4	0.2152	25.4	0.158278
25.5	0.2164	25.5	0.158266
25.6	0.2178	25.6	0.158254
25.7	0.2152	25.7	0.158242
25.8	0.2109	25.8	0.158231
25.9	0.2064	25.9	0.158219
26	0.203	26	0.158207
26.1	0.2024	26.1	0.158195
26.2	0.201	26.2	0.158183
26.3	0.2036	26.3	0.158171
26.4	0.2055	26.4	0.158159
26.5	0.2073	26.5	0.158148
26.6	0.2032	26.6	0.158136
26.7	0.2036	26.7	0.158124
26.8	0.2074	26.8	0.158112
26.9	0.2107	26.9	0.1581
27	0.2085	27	0.158088
27.1	0.2104	27.1	0.158077
27.2	0.2068	27.2	0.158065
27.3	0.2036	27.3	0.158053
27.4	0.2034	27.4	0.158041
27.5	0.204	27.5	0.158029
27.6	0.2034	27.6	0.158018
27.7	0.2112	27.7	0.158006
27.8	0.2121	27.8	0.157994
27.9	0.212	27.9	0.157982
28	0.2101	28	0.15797
28.1	0.2117	28.1	0.157958
28.2	0.2106	28.2	0.157947
28.3	0.2089	28.3	0.157935
28.4	0.2087	28.4	0.157923
28.5	0.2091	28.5	0.157911
28.6	0.1987	28.6	0.157899
28.7	0.1941	28.7	0.157887
28.8	0.1966	28.8	0.157876
28.9	0.1887	28.9	0.157864
29	0.1904	29	0.157852
29.1	0.1769	29.1	0.15784
29.2	0.1611	29.2	0.157828
29.3	0.1634	29.3	0.157817
29.4	0.1494	29.4	0.157805
29.5	0.1557	29.5	0.157793
29.6	0.1496	29.6	0.157781
29.7	0.1598	29.7	0.157769
29.8	0.1612	29.8	0.157758
29.9	0.1675	29.9	0.157746
30	0.1623	30	0.157734
30.1	0.172	30.1	0.157722
30.2	0.144001	30.2	0.15771
30.3	0.0134101	30.3	0.157698
30.4	-0.244492	30.4	0.157687
30.5	-0.342196	30.5	0.157675
30.6	-0.209504	30.6	0.157663
30.7	0.1848	30.7	0.157651
30.8	0.219101	30.8	0.157639
30.9	0.1824	30.9	0.157628
31	0.233599	31	0.157616
31.1	0.117501	31.1	0.157604
31.2	0.159801	31.2	0.157592
31.3	0.1652	31.3	0.157581
31.4	0.114299	31.4	0.157569
31.5	0.131699	31.5	0.157557
31.6	0.149101	31.6	0.157545
31.7	0.175601	31.7	0.157533
31.8	0.151802	31.8	0.157522
31.9	0.142199	31.9	0.15751
32	0.118899	32	0.157498
32.1	0.107301	32.1	0.157486
32.2	0.1291	32.2	0.157474
32.3	0.3576	32.3	0.157463
32.4	0.216487	32.4	0.157451
32.5	-0.161501	32.5	0.157439
32.6	-0.259091	32.6	0.157427
32.7	0.3202	32.7	0.157415
32.8	0.455398	32.8	0.157404
32.9	0.214306	32.9	0.157392
33	0.221196	33	0.15738
33.1	0.193301	33.1	0.157368
33.2	0.806067	33.2	0.157357
33.3	1.65898	33.3	0.157345
33.4	1.4638	33.4	0.157333
33.5	1.5962	33.5	0.157321
33.6	1.2682	33.6	0.157309
33.7	1.4537	33.7	0.157298
33.8	0.214199	33.8	0.157286
33.9	-0.152901	33.9	0.157274
34	-0.258702	34	0.157262
34.1	0.0362024	34.1	0.157251
34.2	0.00200156	34.2	0.157239
34.3	-0.0122001	34.3	0.157227
34.4	0.0226994	34.4	0.157215
34.5	0.0536991	34.5	0.157204
34.6	0.0716009	34.6	0.157192
34.7	0.0591011	34.7	0.15718
34.8	0.0711015	34.8	0.157168
34.9	0.0701994	34.9	0.157157
35	0.0795	35	0.157145
35.1	0.0939	35.1	0.157133
35.2	0.1387	35.2	0.157121
35.3	0.129701	35.3	0.157109
35.4	0.1479	35.4	0.157098
35.5	0.161999	35.5	0.157086
35.6	0.150101	35.6	0.157074
35.7	0.1637	35.7	0.157062
35.8	0.1703	35.8	0.157051
35.9	0.1794	35.9	0.157039
36	0.1709	36	0.157027
36.1	0.1675	36.1	0.157015
36.2	0.1751	36.2	0.157004
36.3	0.1836	36.3	0.156992
36.4	0.1829	36.4	0.15698
36.5	0.19	36.5	0.156968
36.6	0.1856	36.6	0.156957
36.7	0.1878	36.7	0.156945
36.8	0.1836	36.8	0.156933
36.9	0.1865	36.9	0.156921
37	0.1863	37	0.15691
37.1	0.187	37.1	0.156898
37.2	0.1825	37.2	0.156886
37.3	0.1849	37.3	0.156874
37.4	0.183	37.4	0.156863
37.5	0.1823	37.5	0.156851
37.6	0.1825	37.6	0.156839
37.7	0.1865	37.7	0.156828
37.8	0.1895	37.8	0.156816
37.9	0.1869	37.9	0.156804
38	0.1827	38	0.156792
38.1	0.1774	38.1	0.156781
38.2	0.1847	38.2	0.156769
38.3	0.1869	38.3	0.156757
38.4	0.1841	38.4	0.156745
38.5	0.1825	38.5	0.156734
38.6	0.1868	38.6	0.156722
38.7	0.1915	38.7	0.15671
38.8	0.1965	38.8	0.156698
38.9	0.1992	38.9	0.156687
39	0.2028	39	0.156675
39.1	0.2062	39.1	0.156663
39.2	0.2068	39.2	0.156652
39.3	0.2041	39.3	0.15664
39.4	0.204	39.4	0.156628
39.5	0.2039	39.5	0.156616
39.6	0.206	39.6	0.156605
39.7	0.2061	39.7	0.156593
39.8	0.2024	39.8	0.156581
39.9	0.2002	39.9	0.15657
40	0.201	40	0.156558
40.1	0.2045	40.1	0.156546
40.2	0.2028	40.2	0.156534
40.3	0.2028	40.3	0.156523
40.4	0.2074	40.4	0.156511
40.5	0.2073	40.5	0.156499
40.6	0.2083	40.6	0.156488
40.7	0.203	40.7	0.156476
40.8	0.1998	40.8	0.156464
40.9	0.1988	40.9	0.156452
41	0.2013	41	0.156441
41.1	0.201	41.1	0.156429
41.2	0.195	41.2	0.156417
41.3	0.1958	41.3	0.156406
41.4	0.1989	41.4	0.156394
41.5	0.1958	41.5	0.156382
41.6	0.1928	41.6	0.15637
41.7	0.1932	41.7	0.156359
41.8	0.1887	41.8	0.156347
41.9	0.1872	41.9	0.156335
42	0.1846	42	0.156324
42.1	0.1812	42.1	0.156312
42.2	0.1804	42.2	0.1563
42.3	0.1842	42.3	0.156289
42.4	0.1827	42.4	0.156277
42.5	0.185	42.5	0.156265
42.6	0.1857	42.6	0.156253
42.7	0.1838	42.7	0.156242
42.8	0.1803	42.8	0.15623
42.9	0.1792	42.9	0.156218
43	0.1782	43	0.156207
43.1	0.1797	43.1	0.156195
43.2	0.1783	43.2	0.156183
43.3	0.1755	43.3	0.156172
43.4	0.1776	43.4	0.15616
43.5	0.178	43.5	0.156148
43.6	0.1801	43.6	0.156137
43.7	0.1837	43.7	0.156125
43.8	0.1872	43.8	0.156113
43.9	0.1847	43.9	0.156101
44	0.1869	44	0.15609
44.1	0.1902	44.1	0.156078
44.2	0.1922	44.2	0.156066
44.3	0.1943	44.3	0.156055
44.4	0.198	44.4	0.156043
44.5	0.2009	44.5	0.156031
44.6	0.2009	44.6	0.15602
44.7	0.2044	44.7	0.156008
44.8	0.2079	44.8	0.155996
44.9	0.21	44.9	0.155985
45	0.209	45	0.155973
45.1	0.2111	45.1	0.155961
45.2	0.2049	45.2	0.15595
45.3	0.204	45.3	0.155938
45.4	0.1975	45.4	0.155926
45.5	0.1939	45.5	0.155915
45.6	0.1976	45.6	0.155903
45.7	0.1957	45.7	0.155891
45.8	0.2012	45.8	0.15588
45.9	0.197101	45.9	0.155868
46	0.209201	46	0.155856
46.1	0.221599	46.1	0.155845
46.2	0.2171	46.2	0.155833
46.3	0.2145	46.3	0.155821
46.4	0.2241	46.4	0.15581
46.5	0.2247	46.5	0.155798
46.6	0.2287	46.6	0.155786
46.7	0.2262	46.7	0.155775
46.8	0.2293	46.8	0.155763
46.9	0.2362	46.9	0.155751
47	0.2456	47	0.15574
47.1	0.2464	47.1	0.155728
47.2	0.2571	47.2	0.155716
47.3	0.2664	47.3	0.155705
47.4	0.274401	47.4	0.155693
47.5	0.2845	47.5	0.155681
47.6	0.290999	47.6	0.15567
47.7	0.2745	47.7	0.155658
47.8	0.2738	47.8	0.155647
47.9	0.2558	47.9	0.155635
48	0.237299	48	0.155623
48.1	0.190601	48.1	0.155612
48.2	0.1548	48.2	0.1556
48.3	0.1042	48.3	0.155588
48.4	0.0664998	48.4	0.155577
48.5	0.0321009	48.5	0.155565
48.6	0.0369991	48.6	0.155553
48.7	0.0516991	48.7	0.155542
48.8	0.0755002	48.8	0.15553
48.9	0.0809	48.9	0.155518
49	0.1177	49	0.155507
49.1	0.158602	49.1	0.155495
49.2	0.223899	49.2	0.155484
49.3	0.2515	49.3	0.155472
49.4	0.285599	49.4	0.15546
49.5	0.289799	49.5	0.155449
49.6	0.2681	49.6	0.155437
49.7	0.2477	49.7	0.155425
49.8	0.2231	49.8	0.155414
49.9	0.2047	49.9	0.155402
50	0.2124	50	0.15539
50.1	0.2101	50.1	0.155379
50.2	0.242499	50.2	0.155367
50.3	0.295599	50.3	0.155356
50.4	0.303399	50.4	0.155344
50.5	0.290098	50.5	0.155332
50.6	0.2623	50.6	0.155321
50.7	0.249499	50.7	0.155309
50.8	0.1967	50.8	0.155297
50.9	0.1839	50.9	0.155286
51	0.1847	51	0.155274
51.1	0.2103	51.1	0.155263
51.2	0.206199	51.2	0.155251
51.3	0.2145	51.3	0.155239
51.4	0.2047	51.4	0.155228
51.5	0.2079	51.5	0.155216
51.6	0.2313	51.6	0.155205
51.7	0.2494	51.7	0.155193
51.8	0.2507	51.8	0.155181
51.9	0.2618	51.9	0.15517
52	0.2729	52	0.155158
52.1	0.2748	52.1	0.155146
52.2	0.2629	52.2	0.155135
52.3	0.2611	52.3	0.155123
52.4	0.2541	52.4	0.155112
52.5	0.2604	52.5	0.1551
52.6	0.253	52.6	0.155088
52.7	0.2676	52.7	0.155077
52.8	0.2866	52.8	0.155065
52.9	0.3007	52.9	0.155054
53	0.3087	53	0.155042
53.1	0.308	53.1	0.15503
53.2	0.3244	53.2	0.155019
53.3	0.3295	53.3	0.155007
53.4	0.3201	53.4	0.154996
53.5	0.3001	53.5	0.154984
53.6	0.2751	53.6	0.154972
53.7	0.2556	53.7	0.154961
53.8	0.2511	53.8	0.154949
53.9	0.2468	53.9	0.154938
54	0.2421	54	0.154926
54.1	0.2446	54.1	0.154914
54.2	0.2254	54.2	0.154903
54.3	0.2146	54.3	0.154891
54.4	0.2065	54.4	0.15488
54.5	0.2228	54.5	0.154868
54.6	0.226	54.6	0.154856
54.7	0.2295	54.7	0.154845
54.8	0.2257	54.8	0.154833
54.9	0.2305	54.9	0.154822
55	0.2219	55	0.15481
55.1	0.2187	55.1	0.154799
55.2	0.2171	55.2	0.154787
55.3	0.2184	55.3	0.154775
55.4	0.2205	55.4	0.154764
55.5	0.2142	55.5	0.154752
55.6	0.2161	55.6	0.154741
55.7	0.2188	55.7	0.154729
55.8	0.2164	55.8	0.154717
55.9	0.2179	55.9	0.154706
56	0.2137	56	0.154694
56.1	0.2151	56.1	0.154683
56.2	0.2059	56.2	0.154671
56.3	0.2085	56.3	0.15466
56.4	0.2064	56.4	0.154648
56.5	0.2048	56.5	0.154636
56.6	0.1986	56.6	0.154625
56.7	0.1967	56.7	0.154613
56.8	0.191	56.8	0.154602
56.9	0.1887	56.9	0.15459
57	0.1851	57	0.154579
57.1	0.1837	57.1	0.154567
57.2	0.1776	57.2	0.154555
57.3	0.1844	57.3	0.154544
57.4	0.1813	57.4	0.154532
57.5	0.184	57.5	0.154521
57.6	0.1781	57.6	0.154509
57.7	0.1819	57.7	0.154498
57.8	0.181	57.8	0.154486
57.9	0.178	57.9	0.154475
58	0.1748	58	0.154463
58.1	0.1751	58.1	0.154451
58.2	0.18	58.2	0.15444
58.3	0.1795	58.3	0.154428
58.4	0.1788	58.4	0.154417
58.5	0.1787	58.5	0.154405
58.6	0.1805	58.6	0.154394
58.7	0.1879	58.7	0.154382
58.8	0.1851	58.8	0.154371
58.9	0.1826	58.9	0.154359
59	0.176	59	0.154347
59.1	0.1693	59.1	0.154336
59.2	0.168	59.2	0.154324
59.3	0.169	59.3	0.154313
59.4	0.1618	59.4	0.154301
59.5	0.1502	59.5	0.15429
59.6	0.1493	59.6	0.154278
59.7	0.1525	59.7	0.154267
59.8	0.1507	59.8	0.154255
59.9	0.1449	59.9	0.154244
60	0.1497	60	0.154232
60.1	0.1497	60.1	0.15422
60.2	0.1521	60.2	0.154209
60.3	0.1484	60.3	0.154197
60.4	0.1489	60.4	0.154186
60.5	0.1485	60.5	0.154174
60.6	0.152	60.6	0.154163
60.7	0.1525	60.7	0.154151
60.8	0.1542	60.8	0.15414
60.9	0.1503	60.9	0.154128
61	0.1471	61	0.154117
61.1	0.1474	61.1	0.154105
61.2	0.146	61.2	0.154094
61.3	0.145	61.3	0.154082
61.4	0.1448	61.4	0.15407
61.5	0.1435	61.5	0.154059
61.6	0.1407	61.6	0.154047
61.7	0.142	61.7	0.154036
61.8	0.1464	61.8	0.154024
61.9	0.1472	61.9	0.154013
62	0.1474	62	0.154001
62.1	0.1457	62.1	0.15399
62.2	0.147	62.2	0.153978
62.3	0.1505	62.3	0.153967
62.4	0.1529	62.4	0.153955
62.5	0.1516	62.5	0.153944
62.6	0.1526	62.6	0.153932
62.7	0.1513	62.7	0.153921
62.8	0.1509	62.8	0.153909
62.9	0.1509	62.9	0.153898
63	0.1547	63	0.153886
63.1	0.157	63.1	0.153875
63.2	0.1542	63.2	0.153863
63.3	0.152	63.3	0.153852
63.4	0.1536	63.4	0.15384
63.5	0.152	63.5	0.153829
63.6	0.1501	63.6	0.153817
63.7	0.1481	63.7	0.153806
63.8	0.1514	63.8	0.153794
63.9	0.1528	63.9	0.153783
64	0.1541	64	0.153771
64.1	0.1608	64.1	0.153759
64.2	0.1616	64.2	0.153748
64.3	0.1626	64.3	0.153736
64.4	0.1712	64.4	0.153725
64.5	0.1731	64.5	0.153713
64.6	0.1683	64.6	0.153702
64.7	0.1649	64.7	0.15369
64.8	0.1653	64.8	0.153679
64.9	0.1653	64.9	0.153667
65	0.1635	65	0.153656
65.1	0.1597	65.1	0.153644
65.2	0.1647	65.2	0.153633
65.3	0.1649	65.3	0.153621
65.4	0.166	65.4	0.15361
65.5	0.1655	65.5	0.153598
65.6	0.1689	65.6	0.153587
65.7	0.1724	65.7	0.153576
65.8	0.173	65.8	0.153564
65.9	0.1629	65.9	0.153553
66	0.1641	66	0.153541
66.1	0.1661	66.1	0.15353
66.2	0.1631	66.2	0.153518
66.3	0.1613	66.3	0.153507
66.4	0.160401	66.4	0.153495
66.5	0.1686	66.5	0.153484
66.6	0.1739	66.6	0.153472
66.7	0.1763	66.7	0.153461
66.8	0.174	66.8	0.153449
66.9	0.1721	66.9	0.153438
67	0.1766	67	0.153426
67.1	0.1795	67.1	0.153415
67.2	0.1779	67.2	0.153403
67.3	0.1782	67.3	0.153392
67.4	0.1768	67.4	0.15338
67.5	0.1778	67.5	0.153369
67.6	0.177	67.6	0.153357
67.7	0.1765	67.7	0.153346
67.8	0.177701	67.8	0.153334
67.9	0.1762	67.9	0.153323
68	0.1786	68	0.153311
68.1	0.18	68.1	0.1533
68.2	0.1768	68.2	0.153288
68.3	0.1792	68.3	0.153277
68.4	0.1792	68.4	0.153266
68.5	0.1819	68.5	0.153254
68.6	0.1915	68.6	0.153243
68.7	0.1972	68.7	0.153231
68.8	0.202	68.8	0.15322
68.9	0.201999	68.9	0.153208
69	0.2018	69	0.153197
69.1	0.2011	69.1	0.153185
69.2	0.2061	69.2	0.153174
69.3	0.2132	69.3	0.153162
69.4	0.2157	69.4	0.153151
69.5	0.2127	69.5	0.153139
69.6	0.214	69.6	0.153128
69.7	0.2132	69.7	0.153117
69.8	0.2138	69.8	0.153105
69.9	0.2152	69.9	0.153094
70	0.2145	70	0.153082
70.1	0.2176	70.1	0.153071
70.2	0.214	70.2	0.153059
70.3	0.2173	70.3	0.153048
70.4	0.2168	70.4	0.153036
70.5	0.2127	70.5	0.153025
70.6	0.2128	70.6	0.153013
70.7	0.2152	70.7	0.153002
70.8	0.209	70.8	0.152991
70.9	0.2058	70.9	0.152979
71	0.2047	71	0.152968
71.1	0.2033	71.1	0.152956
71.2	0.2006	71.2	0.152945
71.3	0.198	71.3	0.152933
71.4	0.2052	71.4	0.152922
71.5	0.2024	71.5	0.15291
71.6	0.1968	71.6	0.152899
71.7	0.1817	71.7	0.152888
71.8	0.194299	71.8	0.152876
71.9	0.1984	71.9	0.152865
72	0.201	72	0.152853
72.1	0.2037	72.1	0.152842
72.2	0.2105	72.2	0.15283
72.3	0.2106	72.3	0.152819
72.4	0.2074	72.4	0.152807
72.5	0.2062	72.5	0.152796
72.6	0.2113	72.6	0.152785
72.7	0.2092	72.7	0.152773
72.8	0.193701	72.8	0.152762
72.9	0.1882	72.9	0.15275
73	0.1866	73	0.152739
73.1	0.1718	73.1	0.152727
73.2	0.1495	73.2	0.152716
73.3	0.157399	73.3	0.152705
73.4	0.1443	73.4	0.152693
73.5	0.1458	73.5	0.152682
73.6	0.1458	73.6	0.15267
73.7	0.148	73.7	0.152659
73.8	0.149399	73.8	0.152647
73.9	0.1517	73.9	0.152636
74	0.1517	74	0.152625
74.1	0.149399	74.1	0.152613
74.2		74.2	0.152602
74.3		74.3	0.15259
74.4		74.4	0.152579
74.5		74.5	0.152568
74.6		74.6	0.152556
74.7		74.7	0.152545
74.8		74.8	0.152533
74.9		74.9	0.152533
75		75	0.154932
75.1		75.1	0.15733
75.2		75.2	0.159727
75.3		75.3	0.162123
75.4		75.4	0.164519
75.5		75.5	0.166914
75.6		75.6	0.169308
75.7		75.7	0.171702
75.8		75.8	0.174095
75.9		75.9	0.176487
76		76	0.178878
76.1		76.1	0.181269
76.2		76.2	0.183659
76.3		76.3	0.186049
76.4		76.4	0.188438
76.5		76.5	0.190826
76.6		76.6	0.193213
76.7	0.222351	76.7	0.1956
76.8	0.227855	76.8	0.197986
76.9	0.227855	76.9	0.200371
77	0.232339	77	0.202756
77.1	0.252878	77.1	0.20514
77.2	0.260925	77.2	0.207523
77.3	0.265491	77.3	0.209905
77.4	0.260925	77.4	0.212287
77.5	0.26719	77.5	0.214668
77.6	0.274321	77.6	0.217049
77.7	0.270557	77.7	0.219429
77.8	0.258594	77.8	0.221808
77.9	0.254551	77.9	0.224186
78	0.252716	78	0.226564
78.1	0.23946	78.1	0.228941
78.2	0.21825	78.2	0.231317
78.3	0.013941	78.3	0.233693
78.4	-0.136528	78.4	0.236068
78.5	-0.161122	78.5	0.238442
78.6	-0.170814	78.6	0.240815
78.7	-0.172707	78.7	0.243188
78.8	-0.175789	78.8	0.24556
78.9	-0.179488	78.9	0.247932
79	-0.18319	79	0.250302
79.1	-0.180875	79.1	0.252672
79.2	-0.177356	79.2	0.255042
79.3	-0.183759	79.3	0.25741
79.4	-0.193563	79.4	0.259779
79.5	-0.20277	79.5	0.262146
79.6	-0.207375	79.6	0.264512
79.7	-0.210473	79.7	0.266878
79.8	-0.202667	79.8	0.269243
79.9	-0.206581	79.9	0.271608
80	-0.206177	80	0.273972
80.1	-0.210395	80.1	0.276335
80.2	-0.2114	80.2	0.278697
80.3	-0.206495	80.3	0.281059
80.4	-0.202906	80.4	0.28342
80.5	-0.196214	80.5	0.285781
80.6	-0.200056	80.6	0.28814
80.7	-0.205107	80.7	0.290499
80.8	-0.200834	80.8	0.292858
80.9	-0.195157	80.9	0.295215
81	-0.186475	81	0.297572
81.1	-0.176887	81.1	0.299928
81.2	-0.180112	81.2	0.302284
81.3	-0.184253	81.3	0.304639
81.4	-0.181487	81.4	0.306993
81.5	-0.180523	81.5	0.309346
81.6	-0.189975	81.6	0.311699
81.7	-0.191212	81.7	0.314051
81.8	-0.189246	81.8	0.316402
81.9	-0.188078	81.9	0.318753
82	-0.188221	82	0.321103
82.1	-0.189962	82.1	0.323452
82.2	-0.181593	82.2	0.325801
82.3	-0.180441	82.3	0.328149
82.4	-0.17748	82.4	0.330496
82.5	-0.172135	82.5	0.332843
82.6	-0.175289	82.6	0.335189
82.7	-0.174739	82.7	0.337534
82.8	-0.167995	82.8	0.339878
82.9	-0.162144	82.9	0.342222
83	-0.159697	83	0.344565
83.1	-0.156145	83.1	0.346908
83.2	-0.154407	83.2	0.349249
83.3	-0.151562	83.3	0.35159
83.4	-0.149423	83.4	0.353931
83.5	-0.145071	83.5	0.35627
83.6	-0.138108	83.6	0.358609
83.7	-0.139367	83.7	0.360947
83.8	-0.138137	83.8	0.363285
83.9	-0.136804	83.9	0.365622
84	-0.13286	84	0.367958
84.1	-0.132228	84.1	0.370294
84.2	-0.130599	84.2	0.372628
84.3	-0.126767	84.3	0.374962
84.4	-0.126636	84.4	0.377296
84.5	-0.127312	84.5	0.379629
84.6	-0.125884	84.6	0.381961
84.7	-0.126653	84.7	0.384292
84.8	-0.122519	84.8	0.386623
84.9	-0.122191	84.9	0.388953
85	-0.116056	85	0.391282
85.1	-0.122039	85.1	0.393611
85.2	-0.122014	85.2	0.395939
85.3	-0.121902	85.3	0.398266
85.4	-0.123383	85.4	0.400592
85.5	-0.122373	85.5	0.402918
85.6	-0.121659	85.6	0.405243
85.7	-0.123551	85.7	0.407568
85.8	-0.119516	85.8	0.409892
85.9	-0.121508	85.9	0.412215
86	-0.122391	86	0.414537
86.1	-0.121879	86.1	0.416859
86.2	-0.121768	86.2	0.41918
86.3	-0.11284	86.3	0.4215
86.4	-0.116031	86.4	0.42382
86.5	-0.117114	86.5	0.426139
86.6	-0.11631	86.6	0.428457
86.7	-0.114291	86.7	0.430775
86.8	-0.11708	86.8	0.433092
86.9	-0.118365	86.9	0.435408
87	-0.117954	87	0.437723
87.1	-0.116337	87.1	0.440038
87.2	-0.114336	87.2	0.442352
87.3	-0.110716	87.3	0.444666
87.4	-0.109603	87.4	0.446979
87.5	-0.0764019	87.5	0.449291
87.6	-0.0404492	87.6	0.451602
87.7	-0.0130947	87.7	0.453913
87.8	-0.0057478	87.8	0.456223
87.9	0.0363069	87.9	0.458532
88	0.0734132	88	0.460841
88.1	0.116925	88.1	0.463149
88.2	0.176582	88.2	0.465456
88.3	0.182323	88.3	0.467762
88.4	0.215052	88.4	0.470068
88.5	0.273547	88.5	0.472374
88.6	0.300125	88.6	0.474678
88.7	0.337223	88.7	0.476982
88.8	0.370088	88.8	0.479285
88.9	0.372136	88.9	0.481588
89	0.410678	89	0.483889
89.1	0.411798	89.1	0.48619
89.2	0.441486	89.2	0.488491
89.3	0.451174	89.3	0.49079
89.4	0.449226	89.4	0.49309
89.5	0.453685	89.5	0.495388
89.6	0.480512	89.6	0.497685
89.7	0.507433	89.7	0.499983
89.8	0.525348	89.8	0.502279
89.9	0.53906	89.9	0.504574
90	0.574941	90	0.506869
90.1	0.598409	90.1	0.509163
90.2	0.607643	90.2	0.511457
90.3	0.617363	90.3	0.51375
90.4	0.62217	90.4	0.516042
90.5	0.622861	90.5	0.518333
90.6	0.632357	90.6	0.520624
90.7	0.641457	90.7	0.522914
90.8	0.651451	90.8	0.525204
90.9	0.655349	90.9	0.527492
91	0.659031	91	0.52978
91.1	0.667525	91.1	0.532068
91.2	0.67692	91.2	0.534355
91.3	0.684907	91.3	0.53664
91.4	0.693304	91.4	0.538926
91.5	0.694788	91.5	0.54121
91.6	0.703672	91.6	0.543494
91.7	0.710763	91.7	0.545778
91.8	0.724768	91.8	0.54806
91.9	0.734634	91.9	0.550342
92	0.743403	92	0.552623
92.1	0.758007	92.1	0.554904
92.2	0.761881	92.2	0.557183
92.3	0.766063	92.3	0.559462
92.4	0.774439	92.4	0.561741
92.5	0.781111	92.5	0.564018
92.6	0.794904	92.6	0.566296
92.7	0.801577	92.7	0.568572
92.8	0.816254	92.8	0.570848
92.9	0.825938	92.9	0.573123
93	0.836112	93	0.575397
93.1	0.840077	93.1	0.577671
93.2	0.844625	93.2	0.579944
93.3	0.851167	93.3	0.582216
93.4	0.858307	93.4	0.584488
93.5	0.863768	93.5	0.586758
93.6	0.862088	93.6	0.589029
93.7	0.861812	93.7	0.591298
93.8	0.861967	93.8	0.593567
93.9	0.862088	93.9	0.595835
94	0.862463	94	0.598103
94.1		94.1	0.60037
94.2		94.2	0.602636
94.3		94.3	0.604901
94.4		94.4	0.607166
94.5		94.5	0.60943
94.6		94.6	0.611693
94.7		94.7	0.613956
94.8		94.8	0.616218
94.9		94.9	0.616218
95		95	0.616171
95.1		95.1	0.616124
95.2		95.2	0.616077
95.3		95.3	0.61603
95.4		95.4	0.615982
95.5		95.5	0.615935
95.6		95.6	0.615888
95.7		95.7	0.615841
95.8		95.8	0.615794
95.9		95.9	0.615747
96		96	0.6157
96.1		96.1	0.615653
96.2		96.2	0.615606
96.3		96.3	0.615559
96.4		96.4	0.615512
96.5		96.5	0.615465
96.6	0.6028	96.6	0.615418
96.7	0.6028	96.7	0.615371
96.8	0.6028	96.8	0.615324
96.9	0.6008	96.9	0.615276
97	0.6028	97	0.615229
97.1	0.6028	97.1	0.615182
97.2	0.5975	97.2	0.615135
97.3	0.6091	97.3	0.615088
97.4	0.6275	97.4	0.615041
97.5	0.621299	97.5	0.614994
97.6	0.6198	97.6	0.614947
97.7	0.6064	97.7	0.6149
97.8	0.5914	97.8	0.614853
97.9	0.613799	97.9	0.614806
98	0.6068	98	0.614759
98.1	0.6164	98.1	0.614712
98.2	0.6148	98.2	0.614665
98.3	0.6081	98.3	0.614618
98.4	0.6028	98.4	0.614571
98.5	0.6025	98.5	0.614524
98.6	0.6049	98.6	0.614477
98.7	0.607	98.7	0.61443
98.8	0.6104	98.8	0.614383
98.9	0.6102	98.9	0.614336
99	0.6111	99	0.614289
99.1	0.6098	99.1	0.614242
99.2	0.614	99.2	0.614196
99.3	0.6132	99.3	0.614149
99.4	0.6129	99.4	0.614102
99.5	0.6112	99.5	0.614055
99.6	0.6108	99.6	0.614008
99.7	0.6148	99.7	0.613961
99.8	0.6159	99.8	0.613914
99.9	0.6134	99.9	0.613867
100	0.6209	100	0.61382
100.1	0.6216	100.1	0.613773
100.2	0.62	100.2	0.613726
100.3	0.6246	100.3	0.613679
100.4	0.6249	100.4	0.613632
100.5	0.6235	100.5	0.613585
100.6	0.6264	100.6	0.613539
100.7	0.6244	100.7	0.613492
100.8	0.6228	100.8	0.613445
100.9	0.6236	100.9	0.613398
101	0.6236	101	0.613351
101.1	0.6235	101.1	0.613304
101.2	0.6253	101.2	0.613257
101.3	0.6229	101.3	0.61321
101.4	0.6292	101.4	0.613163
101.5	0.6307	101.5	0.613117
101.6	0.6259	101.6	0.61307
101.7	0.6312	101.7	0.613023
101.8	0.6347	101.8	0.612976
101.9	0.6354	101.9	0.612929
102	0.6297	102	0.612882
102.1	0.6317	102.1	0.612835
102.2	0.634	102.2	0.612789
102.3	0.6367	102.3	0.612742
102.4	0.651399	102.4	0.612695
102.5	0.6524	102.5	0.612648
102.6	0.6581	102.6	0.612601
102.7	0.6601	102.7	0.612554
102.8	0.666	102.8	0.612508
102.9	0.6659	102.9	0.612461
103	0.6668	103	0.612414
103.1	0.6669	103.1	0.612367
103.2	0.6662	103.2	0.61232
103.3	0.6708	103.3	0.612274
103.4	0.6761	103.4	0.612227
103.5	0.6776	103.5	0.61218
103.6	0.6775	103.6	0.612133
103.7	0.6863	103.7	0.612086
103.8	0.6933	103.8	0.61204
103.9	0.6885	103.9	0.611993
104	0.6846	104	0.611946
104.1	0.694899	104.1	0.611899
104.2	0.695299	104.2	0.611852
104.3	0.682301	104.3	0.611806
104.4	0.6865	104.4	0.611759
104.5	0.695999	104.5	0.611712
104.6	0.7054	104.6	0.611665
104.7	0.7246	104.7	0.611619
104.8	0.7272	104.8	0.611572
104.9	0.740898	104.9	0.611525
105	0.7429	105	0.611478
105.1	0.778301	105.1	0.611432
105.2	0.896396	105.2	0.611385
105.3	0.703417	105.3	0.611338
105.4	0.993043	105.4	0.611291
105.5	0.925479	105.5	0.611245
105.6	0.561103	105.6	0.611198
105.7	0.60569	105.7	0.611151
105.8	0.714503	105.8	0.611105
105.9	0.764399	105.9	0.611058
106	0.767802	106	0.611011
106.1	0.710603	106.1	0.610964
106.2	0.7126	106.2	0.610918
106.3	0.7416	106.3	0.610871
106.4	0.718403	106.4	0.610824
106.5	0.704002	106.5	0.610778
106.6	0.723401	106.6	0.610731
106.7	0.723599	106.7	0.610684
106.8	0.716501	106.8	0.610638
106.9	0.734301	106.9	0.610591
107	0.734501	107	0.610544
107.1	0.719103	107.1	0.610498
107.2	0.743099	107.2	0.610451
107.3	0.763501	107.3	0.610404
107.4	0.713702	107.4	0.610358
107.5	0.691703	107.5	0.610311
107.6	0.749701	107.6	0.610264
107.7	1.44338	107.7	0.610218
107.8	1.10669	107.8	0.610171
107.9	1.22554	107.9	0.610124
108	1.02693	108	0.610078
108.1	0.659806	108.1	0.610031
108.2	0.629701	108.2	0.609985
108.3	-0.160504	108.3	0.609938
108.4	-0.174446	108.4	0.609891
108.5	0.967209	108.5	0.609845
108.6	0.537135	108.6	0.609798
108.7	0.725215	108.7	0.609752
108.8	0.8239	108.8	0.609705
108.9	0.763704	108.9	0.609658
109	0.752405	109	0.609612
109.1	0.762102	109.1	0.609565
109.2	0.743496	109.2	0.609519
109.3	0.707004	109.3	0.609472
109.4	0.677803	109.4	0.609425
109.5	0.670902	109.5	0.609379
109.6	0.662901	109.6	0.609332
109.7	0.639499	109.7	0.609286
109.8	0.641301	109.8	0.609239
109.9	0.656802	109.9	0.609193
110	0.66	110	0.609146
110.1	0.647402	110.1	0.609099
110.2	0.647399	110.2	0.609053
110.3	0.645301	110.3	0.609006
110.4	0.6552	110.4	0.60896
110.5	0.651001	110.5	0.608913
110.6	0.6651	110.6	0.608867
110.7	0.6469	110.7	0.60882
110.8	0.6507	110.8	0.608774
110.9	0.6603	110.9	0.608727
111	0.6603	111	0.608681
111.1	0.6661	111.1	0.608634
111.2	0.6609	111.2	0.608588
111.3	0.6634	111.3	0.608541
111.4	0.6693	111.4	0.608495
111.5	0.6737	111.5	0.608448
111.6	0.671101	111.6	0.608402
111.7	0.6685	111.7	0.608355
111.8	0.6661	111.8	0.608309
111.9	0.6626	111.9	0.608262
112	0.6569	112	0.608216
112.1	0.6542	112.1	0.608169
112.2	0.6575	112.2	0.608123
112.3	0.6601	112.3	0.608076
112.4	0.6603	112.4	0.60803
112.5	0.6596	112.5	0.607983
112.6	0.6687	112.6	0.607937
112.7	0.6713	112.7	0.60789
112.8	0.6719	112.8	0.607844
112.9	0.6791	112.9	0.607797
113	0.6821	113	0.607751
113.1	0.685	113.1	0.607704
113.2	0.6911	113.2	0.607658
113.3	0.6942	113.3	0.607612
113.4	0.6985	113.4	0.607565
113.5	0.7026	113.5	0.607519
113.6	0.7007	113.6	0.607472
113.7	0.6955	113.7	0.607426
113.8	0.6896	113.8	0.607379
113.9	0.6873	113.9	0.607333
114	0.6907	114	0.607287
114.1	0.6918	114.1	0.60724
114.2	0.69	114.2	0.607194
114.3	0.6888	114.3	0.607147
114.4	0.6868	114.4	0.607101
114.5	0.6872	114.5	0.607055
114.6	0.6887	114.6	0.607008
114.7	0.6868	114.7	0.606962
114.8	0.6828	114.8	0.606915
114.9	0.6876	114.9	0.606869
115	0.6865	115	0.606823
115.1	0.6857	115.1	0.606776
115.2	0.6836	115.2	0.60673
115.3	0.6802	115.3	0.606684
115.4	0.682	115.4	0.606637
115.5	0.6784	115.5	0.606591
115.6	0.6749	115.6	0.606544
115.7	0.6695	115.7	0.606498
115.8	0.6685	115.8	0.606452
115.9	0.67	115.9	0.606405
116	0.6679	116	0.606359
116.1	0.6666	116.1	0.606313
116.2	0.663	116.2	0.606266
116.3	0.6586	116.3	0.60622
116.4	0.6568	116.4	0.606174
116.5	0.6588	116.5	0.606127
116.6	0.658	116.6	0.606081
116.7	0.6597	116.7	0.606035
116.8	0.6559	116.8	0.605989
116.9	0.6553	116.9	0.605942
117	0.6552	117	0.605896
117.1	0.6545	117.1	0.60585
117.2	0.6539	117.2	0.605803
117.3	0.6527	117.3	0.605757
117.4	0.6559	117.4	0.605711
117.5	0.6553	117.5	0.605664
117.6	0.6569	117.6	0.605618
117.7	0.6573	117.7	0.605572
117.8	0.6474	117.8	0.605526
117.9	0.6492	117.9	0.605479
118	0.6491	118	0.605433
118.1	0.6485	118.1	0.605387
118.2	0.6486	118.2	0.605341
118.3	0.6495	118.3	0.605294
118.4	0.6481	118.4	0.605248
118.5	0.6468	118.5	0.605202
118.6	0.6444	118.6	0.605156
118.7	0.6387	118.7	0.605109
118.8	0.6371	118.8	0.605063
118.9	0.6343	118.9	0.605017
119	0.6349	119	0.604971
119.1	0.6304	119.1	0.604924
119.2	0.6242	119.2	0.604878
119.3	0.625	119.3	0.604832
119.4	0.6176	119.4	0.604786
119.5	0.6182	119.5	0.60474
119.6	0.6172	119.6	0.604693
119.7	0.6199	119.7	0.604647
119.8	0.6218	119.8	0.604601
119.9	0.6272	119.9	0.604555
120	0.6271	120	0.604509
120.1	0.6313	120.1	0.604462
120.2	0.6289	120.2	0.604416
120.3	0.6263	120.3	0.60437
120.4	0.6285	120.4	0.604324
120.5	0.6274	120.5	0.604278
120.6	0.6231	120.6	0.604231
120.7	0.6235	120.7	0.604185
120.8	0.6192	120.8	0.604139
120.9	0.621599	120.9	0.604093
121	0.6114	121	0.604047
121.1	0.6186	121.1	0.604001
121.2	0.6245	121.2	0.603954
121.3	0.6299	121.3	0.603908
121.4	0.632001	121.4	0.603862
121.5	0.642399	121.5	0.603816
121.6	0.6386	121.6	0.60377
121.7	0.641301	121.7	0.603724
121.8	0.632999	121.8	0.603678
121.9	0.638	121.9	0.603632
122	0.643	122	0.603585
122.1	0.659601	122.1	0.603539
122.2	0.671	122.2	0.603493
122.3	0.6815	122.3	0.603447
122.4	0.6683	122.4	0.603401
122.5	0.66	122.5	0.603355
122.6	0.634599	122.6	0.603309
122.7	0.601799	122.7	0.603263
122.8	0.606698	122.8	0.603217
122.9	0.614798	122.9	0.60317
123	0.613799	123	0.603124
123.1	0.616899	123.1	0.603078
123.2	0.616799	123.2	0.603032
123.3	0.615201	123.3	0.602986
123.4	0.617802	123.4	0.60294
123.5	0.623203	123.5	0.602894
123.6	0.632299	123.6	0.602848
123.7	0.649399	123.7	0.602802
123.8	0.631701	123.8	0.602756
123.9	0.637299	123.9	0.60271
124	0.629199	124	0.602664
124.1	0.636198	124.1	0.602618
124.2	0.621302	124.2	0.602572
124.3	0.646698	124.3	0.602526
124.4	0.653001	124.4	0.60248
124.5	0.633202	124.5	0.602434
124.6	0.6331	124.6	0.602387
124.7	0.653701	124.7	0.602341
124.8	0.645501	124.8	0.602295
124.9	0.645699	124.9	0.602249
125	0.6456	125	0.602203
125.1	0.665899	125.1	0.602157
125.2	0.671802	125.2	0.602111
125.3	0.696001	125.3	0.602065
125.4	0.6821	125.4	0.602019
125.5	0.7009	125.5	0.601973
125.6	0.7078	125.6	0.601927
125.7	0.6816	125.7	0.601881
125.8	0.6499	125.8	0.601835
125.9	0.646399	125.9	0.601789
126	0.648003	126	0.601743
126.1	0.607502	126.1	0.601698
126.2	0.633301	126.2	0.601652
126.3	0.638401	126.3	0.601606
126.4	0.6369	126.4	0.60156
126.5	0.672	126.5	0.601514
126.6	0.6616	126.6	0.601468
126.7	0.653	126.7	0.601422
126.8	0.6427	126.8	0.601376
126.9	0.6486	126.9	0.60133
127	0.6578	127	0.601284
127.1	0.659299	127.1	0.601238
127.2	0.666899	127.2	0.601192
127.3	0.654201	127.3	0.601146
127.4	0.6587	127.4	0.6011
127.5	0.637201	127.5	0.601054
127.6	0.623201	127.6	0.601008
127.7	0.627101	127.7	0.600962
127.8	0.633199	127.8	0.600917
127.9	0.6365	127.9	0.600871
128	0.6489	128	0.600825
128.1	0.6576	128.1	0.600779
128.2	0.6591	128.2	0.600733
128.3	0.6579	128.3	0.600687
128.4	0.6688	128.4	0.600641
128.5	0.6699	128.5	0.600595
128.6	0.673099	128.6	0.600549
128.7	0.6713	128.7	0.600503
128.8	0.6826	128.8	0.600458
128.9	0.6765	128.9	0.600412
129	0.6843	129	0.600366
129.1	0.680301	129.1	0.60032
129.2	0.6935	129.2	0.600274
129.3	0.6937	129.3	0.600228
129.4	0.697	129.4	0.600182
129.5	0.6824	129.5	0.600137
129.6	0.6798	129.6	0.600091
129.7	0.673001	129.7	0.600045
129.8	0.679699	129.8	0.599999
129.9	0.6833	129.9	0.599953
130	0.6977	130	0.599907
130.1	0.7013	130.1	0.599862
130.2	0.689199	130.2	0.599816
130.3	0.687299	130.3	0.59977
130.4	0.6924	130.4	0.599724
130.5	0.68	130.5	0.599678
130.6	0.695101	130.6	0.599632
130.7	0.698801	130.7	0.599587
130.8	0.696899	130.8	0.599541
130.9	0.6973	130.9	0.599495
131	0.6978	131	0.599449
131.1	0.6999	131.1	0.599403
131.2	0.695199	131.2	0.599358
131.3	0.686999	131.3	0.599312
131.4	0.686601	131.4	0.599266
131.5	0.6872	131.5	0.59922
131.6	0.6872	131.6	0.599175
131.7	0.683401	131.7	0.599129
131.8	0.691699	131.8	0.599083
131.9	0.693499	131.9	0.599037
132	0.7038	132	0.598991
132.1	0.7087	132.1	0.598946
132.2	0.7052	132.2	0.5989
132.3	0.7008	132.3	0.598854
132.4	0.6932	132.4	0.598808
132.5	0.693	132.5	0.598763
132.6	0.6919	132.6	0.598717
132.7	0.6982	132.7	0.598671
132.8	0.6974	132.8	0.598626
132.9	0.701299	132.9	0.59858
133	0.6977	133	0.598534
133.1	0.6987	133.1	0.598488
133.2	0.6891	133.2	0.598443
133.3	0.6869	133.3	0.598397
133.4	0.685199	133.4	0.598351
133.5	0.6889	133.5	0.598305
133.6	0.6995	133.6	0.59826
133.7	0.705899	133.7	0.598214
133.8	0.703801	133.8	0.598168
133.9	0.702	133.9	0.598123
134	0.7111	134	0.598077
134.1	0.7169	134.1	0.598031
134.2	0.7166	134.2	0.597986
134.3	0.7147	134.3	0.59794
134.4	0.7265	134.4	0.597894
134.5	0.7242	134.5	0.597849
134.6	0.7249	134.6	0.597803
134.7	0.7287	134.7	0.597757
134.8	0.7333	134.8	0.597712
134.9	0.7397	134.9	0.597666
135	0.7427	135	0.59762
135.1	0.744701	135.1	0.597575
135.2	0.7478	135.2	0.597529
135.3	0.749	135.3	0.597483
135.4	0.7546	135.4	0.597438
135.5	0.7565	135.5	0.597392
135.6	0.758401	135.6	0.597346
135.7	0.7605	135.7	0.597301
135.8	0.7597	135.8	0.597255
135.9	0.7608	135.9	0.59721
136	0.7574	136	0.597164
136.1	0.7541	136.1	0.597118
136.2	0.757001	136.2	0.597073
136.3	0.759399	136.3	0.597027
136.4	0.7553	136.4	0.596982
136.5	0.7538	136.5	0.596936
136.6	0.7595	136.6	0.59689
136.7	0.7573	136.7	0.596845
136.8	0.7592	136.8	0.596799
136.9	0.7622	136.9	0.596754
137	0.7614	137	0.596708
137.1	0.7611	137.1	0.596662
137.2	0.761199	137.2	0.596617
137.3	0.759601	137.3	0.596571
137.4	0.7583	137.4	0.596526
137.5	0.7548	137.5	0.59648
137.6	0.752001	137.6	0.596435
137.7	0.7534	137.7	0.596389
137.8	0.7467	137.8	0.596343
137.9	0.7458	137.9	0.596298
138	0.7502	138	0.596252
138.1	0.7519	138.1	0.596207
138.2	0.7508	138.2	0.596161
138.3	0.7496	138.3	0.596116
138.4	0.7474	138.4	0.59607
138.5	0.7457	138.5	0.596025
138.6	0.7503	138.6	0.595979
138.7	0.7463	138.7	0.595934
138.8	0.7436	138.8	0.595888
138.9	0.7437	138.9	0.595843
139	0.7416	139	0.595797
139.1	0.7401	139.1	0.595752
139.2	0.7366	139.2	0.595706
139.3	0.7371	139.3	0.595661
139.4	0.7341	139.4	0.595615
139.5	0.7294	139.5	0.59557
139.6	0.7275	139.6	0.595524
139.7	0.7242	139.7	0.595479
139.8	0.7288	139.8	0.595433
139.9	0.7278	139.9	0.595388
140	0.7262	140	0.595342
140.1	0.7232	140.1	0.595297
140.2	0.7155	140.2	0.595251
140.3	0.7127	140.3	0.595206
140.4	0.7091	140.4	0.59516
140.5	0.7061	140.5	0.595115
140.6	0.7032	140.6	0.595069
140.7	0.7028	140.7	0.595024
140.8	0.703	140.8	0.594979
140.9	0.6952	140.9	0.594933
141	0.6889	141	0.594888
141.1	0.68	141.1	0.594842
141.2	0.671499	141.2	0.594797
141.3	0.659201	141.3	0.594751
141.4	0.6443	141.4	0.594706
141.5	0.6485	141.5	0.594661
141.6	0.650501	141.6	0.594615
141.7	0.6526	141.7	0.59457
141.8	0.6603	141.8	0.594524
141.9	0.6601	141.9	0.594479
142	0.661	142	0.594433
142.1	0.662	142.1	0.594388
142.2	0.6612	142.2	0.594343
142.3	0.6581	142.3	0.594297
142.4	0.6669	142.4	0.594252
142.5	0.6688	142.5	0.594207
142.6	0.664	142.6	0.594161
142.7	0.666499	142.7	0.594116
142.8	0.664501	142.8	0.59407
142.9	0.6632	142.9	0.594025
143	0.6701	143	0.59398
143.1	0.673801	143.1	0.593934
143.2	0.6801	143.2	0.593889
143.3	0.6893	143.3	0.593844
143.4	0.6918	143.4	0.593798
143.5	0.6951	143.5	0.593753
143.6	0.6944	143.6	0.593708
143.7	0.692399	143.7	0.593662
143.8	0.690001	143.8	0.593617
143.9	0.6917	143.9	0.593572
144	0.6889	144	0.593526
144.1	0.6918	144.1	0.593481
144.2	0.693299	144.2	0.593436
144.3	0.693801	144.3	0.59339
144.4	0.6959	144.4	0.593345
144.5	0.7026	144.5	0.5933
144.6	0.7071	144.6	0.593254
144.7	0.7094	144.7	0.593209
144.8	0.7081	144.8	0.593164
144.9	0.7078	144.9	0.593118
145	0.7142	145	0.593073
145.1	0.710899	145.1	0.593028
145.2	0.7064	145.2	0.592982
145.3	0.7067	145.3	0.592937
145.4	0.7074	145.4	0.592892
145.5	0.7094	145.5	0.592847
145.6	0.7105	145.6	0.592801
145.7	0.7129	145.7	0.592756
145.8	0.7167	145.8	0.592711
145.9	0.7149	145.9	0.592666
146	0.7202	146	0.59262
146.1	0.7217	146.1	0.592575
146.2	0.718	146.2	0.59253
146.3	0.7155	146.3	0.592485
146.4	0.7049	146.4	0.592439
146.5	0.7028	146.5	0.592394
146.6	0.6951	146.6	0.592349
146.7	0.683699	146.7	0.592304
146.8	0.677601	146.8	0.592258
146.9	0.6752	146.9	0.592213
147	0.6722	147	0.592168
147.1	0.6642	147.1	0.592123
147.2	0.660401	147.2	0.592077
147.3	0.665699	147.3	0.592032
147.4	0.6603	147.4	0.591987
147.5	0.6607	147.5	0.591942
147.6	0.660401	147.6	0.591897
147.7	0.661599	147.7	0.591851
147.8	0.653501	147.8	0.591806
147.9	0.6475	147.9	0.591761
148	0.6486	148	0.591716
148.1	0.6348	148.1	0.591671
148.2	0.6252	148.2	0.591625
148.3	0.6269	148.3	0.59158
148.4	0.6234	148.4	0.591535
148.5	0.6223	148.5	0.59149
148.6	0.6114	148.6	0.591445
148.7	0.6114	148.7	0.5914
148.8	0.611	148.8	0.591354
148.9	0.61	148.9	0.591309
149	0.6096	149	0.591264
149.1	0.6096	149.1	0.591219
149.2		149.2	0.591174
149.3		149.3	0.591129
149.4		149.4	0.591084
149.5		149.5	0.591038
149.6		149.6	0.590993
149.7		149.7	0.590948
149.8		149.8	0.590903
149.9		149.9	0.590858
150		150	0.590858
150.1		150.1	0.597754
150.2		150.2	0.604645
150.3		150.3	0.611529
150.4		150.4	0.618409
150.5		150.5	0.625285
150.6		150.6	0.632155
150.7		150.7	0.63902
150.8		150.8	0.645878
150.9		150.9	0.652733
151		151	0.659582
151.1		151.1	0.666427
151.2		151.2	0.673266
151.3		151.3	0.680098
151.4		151.4	0.686927
151.5		151.5	0.693751
151.6		151.6	0.70057
151.7	0.941118	151.7	0.707384
151.8	0.941626	151.8	0.71419
151.9	0.941996	151.9	0.720993
152	0.94395	152	0.727792
152.1	0.950432	152.1	0.734585
152.2	0.95151	152.2	0.741373
152.3	0.950432	152.3	0.748153
152.4	0.960685	152.4	0.754931
152.5	0.967619	152.5	0.761703
152.6	0.96543	152.6	0.768471
152.7	0.947105	152.7	0.775233
152.8	0.946944	152.8	0.781988
152.9	0.941176	152.9	0.78874
153	0.940464	153	0.795486
153.1	0.934147	153.1	0.802228
153.2	0.917408	153.2	0.808964
153.3	0.903087	153.3	0.815694
153.4	0.895584	153.4	0.82242
153.5	0.883353	153.5	0.829141
153.6	0.877751	153.6	0.835857
153.7	0.870847	153.7	0.842568
153.8	0.86606	153.8	0.849271
153.9	0.865263	153.9	0.855972
154	0.858766	154	0.862667
154.1	0.859357	154.1	0.869357
154.2	0.863974	154.2	0.876042
154.3	0.865073	154.3	0.88272
154.4	0.875594	154.4	0.889395
154.5	0.878784	154.5	0.896065
154.6	0.8845	154.6	0.902729
154.7	0.893508	154.7	0.909389
154.8	0.901918	154.8	0.916041
154.9	0.913932	154.9	0.92269
155	0.919843	155	0.929334
155.1	0.928766	155.1	0.935973
155.2	0.936682	155.2	0.942607
155.3	0.942594	155.3	0.949234
155.4	0.954316	155.4	0.955857
155.5	0.961537	155.5	0.962476
155.6	0.973961	155.6	0.969089
155.7	0.977936	155.7	0.975697
155.8	0.98014	155.8	0.982298
155.9	0.981235	155.9	0.988896
156	0.97864	156	0.995489
156.1	0.969127	156.1	1.00208
156.2	0.96584	156.2	1.00866
156.3	0.957928	156.3	1.01523
156.4	0.960438	156.4	1.02181
156.5	0.953538	156.5	1.02837
156.6	0.945535	156.6	1.03494
156.7	0.947363	156.7	1.04149
156.8	0.943176	156.8	1.04804
156.9	0.938888	156.9	1.05459
157	0.939499	157	1.06113
157.1	0.938931	157.1	1.06767
157.2	0.933543	157.2	1.0742
157.3	0.939082	157.3	1.08072
157.4	0.943419	157.4	1.08725
157.5	0.948847	157.5	1.09376
157.6	0.951469	157.6	1.10027
157.7	0.953687	157.7	1.10678
157.8	0.955013	157.8	1.11328
157.9	0.955635	157.9	1.11977
158	0.957861	158	1.12626
158.1	0.967912	158.1	1.13275
158.2	0.977156	158.2	1.13923
158.3	0.985498	158.3	1.1457
158.4	0.991227	158.4	1.15217
158.5	1.00027	158.5	1.15864
158.6	1.01222	158.6	1.1651
158.7	1.01255	158.7	1.17155
158.8	1.01608	158.8	1.178
158.9	1.02473	158.9	1.18444
159	1.02796	159	1.19088
159.1	1.03911	159.1	1.19732
159.2	1.04765	159.2	1.20375
159.3	1.05687	159.3	1.21017
159.4	1.06861	159.4	1.21659
159.5	1.07453	159.5	1.223
159.6	1.08547	159.6	1.22941
159.7	1.0957	159.7	1.23582
159.8	1.10342	159.8	1.24221
159.9	1.10904	159.9	1.24861
160	1.12198	160	1.255
160.1	1.13101	160.1	1.26138
160.2	1.14273	160.2	1.26776
160.3	1.14985	160.3	1.27413
160.4	1.16458	160.4	1.2805
160.5	1.17201	160.5	1.28686
160.6	1.18021	160.6	1.29322
160.7	1.18241	160.7	1.29957
160.8	1.18841	160.8	1.30592
160.9	1.20179	160.9	1.31226
161	1.22241	161	1.3186
161.1	1.24522	161.1	1.32493
161.2	1.26101	161.2	1.33126
[truncated: 5,937 more rows]
