# Supplementary material for: Homo-BacPROTAC-induced degradation of ClpC1 as a strategy against drug-resistant mycobacteria
Source: Nat Commun. 2024 Mar 5;15:2005. doi: 10.1038/s41467-024-46218-7 (PMC10914731; doi:10.1038/s41467-024-46218-7)
Supplement: Supplementary file 4 — Source Data [file 41467_2024_46218_MOESM4_ESM.zip › SourceData/SuppFig7_Compound_5.xlsx]

## Sheet: 18144443_20210303x
Run 1; Ch 6; Fc 2-1 corr; Cy 22; 18144443; Conc 2.5 7.5 22 66.5 200 nM_X	Run 1; Ch 6; Fc 2-1 corr; Cy 22; 18144443; Conc 2.5 7.5 22 66.5 200 nM_Y	Run 1; Ch 6; Fc 2-1 corr; Cy 22; 18144443; Conc 2.5 7.5 22 66.5 200 nM; Fitted_X	Run 1; Ch 6; Fc 2-1 corr; Cy 22; 18144443; Conc 2.5 7.5 22 66.5 200 nM; Fitted_Y
-38.9	-0.665258	-38.9	0
-38.8	-0.7366	-38.8	0
-38.7	-1.0516	-38.7	0
-38.6	-0.3637	-38.6	0
-38.5	0.0102	-38.5	0
-38.4	-0.4956	-38.4	0
-38.3	0.3793	-38.3	0
-38.2	0.0272	-38.2	0
-38.1	0.0267	-38.1	0
-38	0.0055	-38	0
-37.9	0.0193994	-37.9	0
-37.8	-0.049	-37.8	0
-37.7	-0.0467	-37.7	0
-37.6	0.0096	-37.6	0
-37.5	-0.0524	-37.5	0
-37.4	-0.0195998	-37.4	0
-37.3	0.1211	-37.3	0
-37.2	0.2106	-37.2	0
-37.1	0.6996	-37.1	0
-37	1.8558	-37	0
-36.9	1.67151	-36.9	0
-36.8	1.0076	-36.8	0
-36.7	-0.5316	-36.7	0
-36.6	-0.3928	-36.6	0
-36.5	-0.2286	-36.5	0
-36.4	-0.143698	-36.4	0
-36.3	-0.0869	-36.3	0
-36.2	-0.1338	-36.2	0
-36.1	-0.1556	-36.1	0
-36	-0.1594	-36	0
-35.9	-0.174098	-35.9	0
-35.8	-0.1436	-35.8	0
-35.7	-0.1235	-35.7	0
-35.6	-0.1325	-35.6	0
-35.5	-0.1348	-35.5	0
-35.4	-0.1101	-35.4	0
-35.3	-0.1111	-35.3	0
-35.2	-0.0934	-35.2	0
-35.1	-0.0802	-35.1	0
-35	-0.0779	-35	0
-34.9	-0.0751995	-34.9	0
-34.8	-0.0772	-34.8	0
-34.7	-0.0873	-34.7	0
-34.6	-0.081	-34.6	0
-34.5	-0.0732	-34.5	0
-34.4	-0.0757992	-34.4	0
-34.3	-0.0737	-34.3	0
-34.2	-0.0708	-34.2	0
-34.1	-0.0783	-34.1	0
-34	-0.0904	-34	0
-33.9	-0.0843996	-33.9	0
-33.8	-0.0852	-33.8	0
-33.7	-0.0633	-33.7	0
-33.6	-0.0423	-33.6	0
-33.5	-0.0352	-33.5	0
-33.4	-0.0270999	-33.4	0
-33.3	-0.025	-33.3	0
-33.2	-0.0256	-33.2	0
-33.1	-0.0373	-33.1	0
-33	-0.0319	-33	0
-32.9	-0.0345996	-32.9	0
-32.8	-0.0308	-32.8	0
-32.7	-0.0328	-32.7	0
-32.6	-0.0314	-32.6	0
-32.5	-0.0245	-32.5	0
-32.4	-0.0282995	-32.4	0
-32.3	-0.0333	-32.3	0
-32.2	-0.038	-32.2	0
-32.1	-0.023	-32.1	0
-32	-0.0279	-32	0
-31.9	-0.037	-31.9	0
-31.8	-0.0359	-31.8	0
-31.7	-0.0274001	-31.7	0
-31.6	-0.0241	-31.6	0
-31.5	-0.023	-31.5	0
-31.4	-0.00769999	-31.4	0
-31.3	0.00800001	-31.3	0
-31.2	0.0108001	-31.2	0
-31.1	0.0137	-31.1	0
-31	0.012	-31	0
-30.9	0.0173	-30.9	0
-30.8	0.0211	-30.8	0
-30.7	0.0207001	-30.7	0
-30.6	0.0138001	-30.6	0
-30.5	0.0126	-30.5	0
-30.4	0.00990001	-30.4	0
-30.3	0.00320001	-30.3	0
-30.2	-0.00379994	-30.2	0
-30.1	-0.00989993	-30.1	0
-30	-0.0156	-30	0
-29.9	-0.0131	-29.9	0
-29.8	-0.0139	-29.8	0
-29.7	-0.0113	-29.7	0
-29.6	-0.0177999	-29.6	0
-29.5	-0.0114	-29.5	0
-29.4	-0.0148	-29.4	0
-29.3	-0.0164	-29.3	0
-29.2	-0.0149	-29.2	0
-29.1	-0.0161	-29.1	0
-29	-0.017	-29	0
-28.9	-0.0206	-28.9	0
-28.8	-0.019	-28.8	0
-28.7	-0.0145	-28.7	0
-28.6	-0.0126	-28.6	0
-28.5	-0.0145	-28.5	0
-28.4	-0.0166	-28.4	0
-28.3	-0.0153	-28.3	0
-28.2	-0.0191999	-28.2	0
-28.1	-0.0183	-28.1	0
-28	-0.0199	-28	0
-27.9	-0.0127	-27.9	0
-27.8	-0.00860001	-27.8	0
-27.7	-0.00719999	-27.7	0
-27.6	-0.0068	-27.6	0
-27.5	-0.00249999	-27.5	0
-27.4	-0.00359999	-27.4	0
-27.3	-0.00499999	-27.3	0
-27.2	-0.00229996	-27.2	0
-27.1	0.00119998	-27.1	0
-27	-0.000899992	-27	0
-26.9	0.00139999	-26.9	0
-26.8	-0.00069999	-26.8	0
-26.7	-0.00469996	-26.7	0
-26.6	-0.00659996	-26.6	0
-26.5	-0.0121	-26.5	0
-26.4	-0.0149	-26.4	0
-26.3	-0.0123	-26.3	0
-26.2	-0.0115	-26.2	0
-26.1	-0.00980003	-26.1	0
-26	-0.0085	-26	0
-25.9	-0.0045	-25.9	0
-25.8	-0.0103	-25.8	0
-25.7	-0.00990001	-25.7	0
-25.6	-0.0127999	-25.6	0
-25.5	-0.0128	-25.5	0
-25.4	-0.0169	-25.4	0
-25.3	-0.0147	-25.3	0
-25.2	-0.0173999	-25.2	0
-25.1	-0.0188	-25.1	0
-25	-0.0124	-25	0
-24.9	-0.013	-24.9	0
-24.8	-0.00820001	-24.8	0
-24.7	-0.00619997	-24.7	0
-24.6	-0.00329996	-24.6	0
-24.5	-0.0065	-24.5	0
-24.4	0.000100007	-24.4	0
-24.3	0.000399997	-24.3	0
-24.2	0.000700005	-24.2	0
-24.1	0.00609993	-24.1	0
-24	0.00810001	-24	0
-23.9	0.0062	-23.9	0
-23.8	0.00699999	-23.8	0
-23.7	0.0105999	-23.7	0
-23.6	0.00839997	-23.6	0
-23.5	0.0113	-23.5	0
-23.4	0.011	-23.4	0
-23.3	0.0179	-23.3	0
-23.2	0.0174	-23.2	0
-23.1	0.0153001	-23.1	0
-23	0.017	-23	0
-22.9	0.0212	-22.9	0
-22.8	0.0242	-22.8	0
-22.7	0.0232	-22.7	0
-22.6	0.0228	-22.6	0
-22.5	0.023	-22.5	0
-22.4	0.0242	-22.4	0
-22.3	0.0249	-22.3	0
-22.2	0.0198001	-22.2	0
-22.1	0.0231	-22.1	0
-22	0.0164	-22	0
-21.9	0.0177	-21.9	0
-21.8	0.0176	-21.8	0
-21.7	0.0163	-21.7	0
-21.6	0.0145001	-21.6	0
-21.5	0.0122	-21.5	0
-21.4	0.0101	-21.4	0
-21.3	0.00780001	-21.3	0
-21.2	0.0129999	-21.2	0
-21.1	0.00980005	-21.1	0
-21	0.0112	-21	0
-20.9	0.013	-20.9	0
-20.8	0.0158	-20.8	0
-20.7	0.0134	-20.7	0
-20.6	0.0128	-20.6	0
-20.5	0.00869999	-20.5	0
-20.4	0.0036	-20.4	0
-20.3	0.00109999	-20.3	0
-20.2	-0.00510005	-20.2	0
-20.1	-0.00270002	-20.1	0
-20	-0.00369999	-20	0
-19.9	-0.0112	-19.9	0
-19.8	-0.0156	-19.8	0
-19.7	-0.0197	-19.7	0
-19.6	-0.0197999	-19.6	0
-19.5	-0.0288	-19.5	0
-19.4	-0.0405	-19.4	0
-19.3	-0.0481	-19.3	0
-19.2	-0.0507001	-19.2	0
-19.1	-0.053	-19.1	0
-19	-0.0492	-19	0
-18.9	-0.0384	-18.9	0
-18.8	-0.0325	-18.8	0
-18.7	-0.0248002	-18.7	0
-18.6	-0.00650026	-18.6	0
-18.5	-0.0105	-18.5	0
-18.4	-0.0195	-18.4	0
-18.3	-0.0154	-18.3	0
-18.2	-0.02	-18.2	0
-18.1	-0.0188	-18.1	0
-18	-0.0355	-18	0
-17.9	-0.0245	-17.9	0
-17.8	-0.0238	-17.8	0
-17.7	-0.0080002	-17.7	0
-17.6	-0.00430008	-17.6	0
-17.5	-0.0149	-17.5	0
-17.4	-0.0204	-17.4	0
-17.3	-0.018	-17.3	0
-17.2	-0.0244996	-17.2	0
-17.1	-0.0279998	-17.1	0
-17	-0.0164	-17	0
-16.9	0.00140001	-16.9	0
-16.8	-0.00150001	-16.8	0
-16.7	0.00759976	-16.7	0
-16.6	0.00450002	-16.6	0
-16.5	0.0097	-16.5	0
-16.4	0.00200001	-16.4	0
-16.3	-0.00119999	-16.3	0
-16.2	0.00350024	-16.2	0
-16.1	-0.00449992	-16.1	0
-16	-0.0246	-16	0
-15.9	-0.0483	-15.9	0
-15.8	-0.0453	-15.8	0
-15.7	-0.0599002	-15.7	0
-15.6	-0.0370007	-15.6	0
-15.5	-0.0316	-15.5	0
-15.4	-0.0173	-15.4	0
-15.3	0.00439999	-15.3	0
-15.2	0.0674997	-15.2	0
-15.1	0.0310002	-15.1	0
-15	-0.0547	-15	0
-14.9	-0.0947	-14.9	0
-14.8	-0.0958	-14.8	0
-14.7	-0.0818003	-14.7	0
-14.6	-0.0485003	-14.6	0
-14.5	-0.016	-14.5	0
-14.4	-0.00469999	-14.4	0
-14.3	0.0185	-14.3	0
-14.2	0.0777999	-14.2	0
-14.1	0.1169	-14.1	0
-14	0.0698	-14	0
-13.9	0.0188	-13.9	0
-13.8	0.0069	-13.8	0
-13.7	0.00690012	-13.7	0
-13.6	-0.0336997	-13.6	0
-13.5	-0.0334	-13.5	0
-13.4	-0.0303	-13.4	0
-13.3	-0.0128	-13.3	0
-13.2	-0.00989999	-13.2	0
-13.1	-0.0157	-13.1	0
-13	-0.00850001	-13	0
-12.9	0.00550001	-12.9	0
-12.8	0.00709999	-12.8	0
-12.7	0.00100006	-12.7	0
-12.6	-0.00679997	-12.6	0
-12.5	-0.0088	-12.5	0
-12.4	-0.000600004	-12.4	0
-12.3	-0.00910001	-12.3	0
-12.2	-0.0115999	-12.2	0
-12.1	-0.0196999	-12.1	0
-12	-0.0242	-12	0
-11.9	-0.0226	-11.9	0
-11.8	-0.0364	-11.8	0
-11.7	-0.0379	-11.7	0
-11.6	-0.0389001	-11.6	0
-11.5	-0.041	-11.5	0
-11.4	-0.0453	-11.4	0
-11.3	-0.0447	-11.3	0
-11.2	-0.0388	-11.2	0
-11.1	-0.0279	-11.1	0
-11	-0.0315	-11	0
-10.9	-0.0312	-10.9	0
-10.8	-0.0305	-10.8	0
-10.7	-0.0431999	-10.7	0
-10.6	-0.0421	-10.6	0
-10.5	-0.0405	-10.5	0
-10.4	-0.0386	-10.4	0
-10.3	-0.0353	-10.3	0
-10.2	-0.0407999	-10.2	0
-10.1	-0.0372	-10.1	0
-10	-0.0407	-10	0
-9.9	-0.0429	-9.9	0
-9.8	-0.0432	-9.8	0
-9.7	-0.0426	-9.7	0
-9.6	-0.0394	-9.6	0
-9.5	-0.0372	-9.5	0
-9.4	-0.04	-9.4	0
-9.3	-0.0417	-9.3	0
-9.2	-0.0462999	-9.2	0
-9.1	-0.0442	-9.1	0
-9	-0.0486	-9	0
-8.9	-0.0435	-8.9	0
-8.8	-0.0423	-8.8	0
-8.7	-0.0388	-8.7	0
-8.6	-0.0386	-8.6	0
-8.5	-0.0378	-8.5	0
-8.4	-0.0371	-8.4	0
-8.3	-0.0368	-8.3	0
-8.2	-0.0318999	-8.2	0
-8.1	-0.0294999	-8.1	0
-8	-0.0288	-8	0
-7.9	-0.0335	-7.9	0
-7.8	-0.0278	-7.8	0
-7.7	-0.0192001	-7.7	0
-7.6	-0.0122	-7.6	0
-7.5	-0.0058	-7.5	0
-7.4	-0.0016	-7.4	0
-7.3	-0.007	-7.3	0
-7.2	-0.0058	-7.2	0
-7.1	-0.00399998	-7.1	0
-7	-0.0037	-7	0
-6.9	-0.00599983	-6.9	0
-6.8	-0.0093	-6.8	0
-6.7	-0.0088	-6.7	0
-6.6	-0.0066	-6.6	0
-6.5	-0.0099	-6.5	0
-6.4	-0.0135999	-6.4	0
-6.3	-0.0148	-6.3	0
-6.2	-0.0148	-6.2	0
-6.1	-0.0094	-6.1	0
-6	-0.0087	-6	0
-5.9	-0.00550008	-5.9	0
-5.8	-0.0003	-5.8	0
-5.7	-0.006	-5.7	0
-5.6	-0.0095	-5.6	0
-5.5	-0.0078	-5.5	0
-5.4	-0.00719988	-5.4	0
-5.3	-0.0081	-5.3	0
-5.2	-0.0068	-5.2	0
-5.1	-0.006	-5.1	0
-5	-0.0034	-5	0
-4.9	-0.00279998	-4.9	0
-4.8	-0.0071	-4.8	0
-4.7	-0.0066	-4.7	0
-4.6	-0.0094	-4.6	0
-4.5	-0.0113	-4.5	0
-4.4	-0.00920006	-4.4	0
-4.3	-0.006	-4.3	0
-4.2	-0.0053	-4.2	0
-4.1	-0.0066	-4.1	0
-4	-0.009	-4	0
-3.9	-0.00819992	-3.9	0
-3.8	-0.008	-3.8	0
-3.7	-0.007	-3.7	0
-3.6	-0.009	-3.6	0
-3.5	-0.008	-3.5	0
-3.4	-0.00340013	-3.4	0
-3.3	0.0044	-3.3	0
-3.2	0.0128	-3.2	0
-3.1	0.0169	-3.1	0
-3	0.0119	-3	0
-2.9	0.0124001	-2.9	0
-2.8	0.0109	-2.8	0
-2.7	0.0107	-2.7	0
-2.6	0.0078	-2.6	0
-2.5	0.0018	-2.5	0
-2.4	-0.00140005	-2.4	0
-2.3	0.0038	-2.3	0
-2.2	-0.0028	-2.2	0
-2.1	-0.0015	-2.1	0
-2	0.0047	-2	0
-1.9	0.00420003	-1.9	0
-1.8	0.0123	-1.8	0
-1.7	0.0097	-1.7	0
-1.6	0.0098	-1.6	0
-1.5	0.0085	-1.5	0
-1.4	0.0085	-1.4	0
-1.3	0.0122	-1.3	0
-1.2	0.0242	-1.2	0
-1.1	0.0244	-1.1	0
-1	0.0284	-1	0
-0.900002	0.0284	-0.900002	0
-0.799999	0.0284	-0.799999	0
-0.700001		-0.700001	0
-0.599998		-0.599998	0
-0.5		-0.5	0
-0.400002		-0.400002	0
-0.299999		-0.299999	0
-0.200001		-0.200001	0
-0.0999985		-0.0999985	0
0		0	0
0.0999985		0.0999985	0
0.200001		0.200001	0.00343737
0.299999		0.299999	0.00687082
0.400002		0.400002	0.0103006
0.5		0.5	0.0137265
0.599998		0.599998	0.0171486
0.700001		0.700001	0.0205671
0.799999		0.799999	0.0239816
0.900002		0.900002	0.0273925
1		1	0.0307995
1.1		1.1	0.0342027
1.2		1.2	0.0376023
1.3		1.3	0.0409979
1.4		1.4	0.0443899
1.5		1.5	0.047778
1.6		1.6	0.0511623
1.7		1.7	0.054543
1.8	0.058671	1.8	0.0579197
1.9	0.0554131	1.9	0.0612928
2	0.0515457	2	0.064662
2.1	0.0484816	2.1	0.0680274
2.2	0.0484816	2.2	0.0713892
2.3	0.0480945	2.3	0.074747
2.4	0.038097	2.4	0.0781012
2.5	0.0484816	2.5	0.0814515
2.6	0.0773362	2.6	0.084798
2.7	0.105441	2.7	0.0881409
2.8	0.106336	2.8	0.0914799
2.9	0.116145	2.9	0.0948152
3	0.0971817	3	0.0981466
3.1	0.135918	3.1	0.101474
3.2	0.128971	3.2	0.104798
3.3	0.137989	3.3	0.108118
3.4	0.12378	3.4	0.111435
3.5	0.134933	3.5	0.114747
3.6	0.125858	3.6	0.118056
3.7	0.138072	3.7	0.121361
3.8	0.123557	3.8	0.124662
3.9	0.114436	3.9	0.12796
4	0.131273	4	0.131253
4.1	0.117984	4.1	0.134543
4.2	0.126997	4.2	0.13783
4.3	0.130735	4.3	0.141112
4.4	0.151371	4.4	0.144391
4.5	0.164477	4.5	0.147665
4.6	0.181888	4.6	0.150936
4.7	0.180889	4.7	0.154204
4.8	0.180091	4.8	0.157467
4.9	0.168955	4.9	0.160727
5	0.164215	5	0.163983
5.1	0.155924	5.1	0.167235
5.2	0.14748	5.2	0.170484
5.3	0.148443	5.3	0.173728
5.4	0.143362	5.4	0.176969
5.5	0.144289	5.5	0.180206
5.6	0.153252	5.6	0.18344
5.7	0.148076	5.7	0.186669
5.8	0.152752	5.8	0.189895
5.9	0.155296	5.9	0.193117
6	0.161412	6	0.196335
6.1	0.148032	6.1	0.19955
6.2	0.137726	6.2	0.202761
6.3	0.124672	6.3	0.205968
6.4	0.13309	6.4	0.209171
6.5	0.122765	6.5	0.21237
6.6	0.122069	6.6	0.215566
6.7	0.12216	6.7	0.218758
6.8	0.118037	6.8	0.221946
6.9	0.1134	6.9	0.225131
7	0.112858	7	0.228311
7.1	0.114252	7.1	0.231488
7.2	0.107349	7.2	0.234661
7.3	0.108543	7.3	0.237831
7.4	0.104352	7.4	0.240996
7.5	0.10742	7.5	0.244158
7.6	0.106327	7.6	0.247316
7.7	0.108537	7.7	0.250471
7.8	0.117189	7.8	0.253621
7.9	0.122807	7.9	0.256768
8	0.123803	8	0.259911
8.1	0.121642	8.1	0.26305
8.2	0.117298	8.2	0.266186
8.3	0.115941	8.3	0.269318
8.4	0.114905	8.4	0.272446
8.5	0.104644	8.5	0.27557
8.6	0.104727	8.6	0.27869
8.7	0.107129	8.7	0.281807
8.8	0.106987	8.8	0.28492
8.9	0.10184	8.9	0.28803
9	0.10251	9	0.291135
9.1	0.100495	9.1	0.294237
9.2	0.100894	9.2	0.297335
9.3	0.108173	9.3	0.300429
9.4	0.111657	9.4	0.30352
9.5	0.116248	9.5	0.306607
9.6	0.115903	9.6	0.30969
9.7	0.125148	9.7	0.312769
9.8	0.128943	9.8	0.315845
9.9	0.135066	9.9	0.318916
10	0.141182	10	0.321984
10.1	0.139756	10.1	0.325049
10.2	0.148664	10.2	0.328109
10.3	0.149852	10.3	0.331166
10.4	0.150626	10.4	0.334219
10.5	0.153622	10.5	0.337269
10.6	0.153706	10.6	0.340314
10.7	0.154773	10.7	0.343356
10.8	0.157081	10.8	0.346394
10.9	0.160472	10.9	0.349429
11	0.163462	11	0.35246
11.1	0.168953	11.1	0.355487
11.2	0.171641	11.2	0.35851
11.3	0.174265	11.3	0.361529
11.4	0.181782	11.4	0.364545
11.5	0.18827	11.5	0.367557
11.6	0.196781	11.6	0.370565
11.7	0.199387	11.7	0.37357
11.8	0.205579	11.8	0.376571
11.9	0.212973	11.9	0.379568
12	0.216581	12	0.382561
12.1	0.218158	12.1	0.385551
12.2	0.211	12.2	0.388537
12.3	0.216591	12.3	0.391519
12.4	0.222988	12.4	0.394498
12.5	0.221358	12.5	0.397472
12.6	0.22355	12.6	0.400443
12.7	0.230571	12.7	0.403411
12.8	0.230462	12.8	0.406374
12.9	0.234307	12.9	0.409334
13	0.235983	13	0.41229
13.1	0.236462	13.1	0.415243
13.2	0.241692	13.2	0.418192
13.3	0.245184	13.3	0.421137
13.4	0.250503	13.4	0.424078
13.5	0.250208	13.5	0.427016
13.6	0.258334	13.6	0.42995
13.7	0.259951	13.7	0.43288
13.8	0.260575	13.8	0.435806
13.9	0.258767	13.9	0.438729
14	0.25855	14	0.441648
14.1	0.264311	14.1	0.444563
14.2	0.268336	14.2	0.447475
14.3	0.26754	14.3	0.450383
14.4	0.269258	14.4	0.453287
14.5	0.270862	14.5	0.456188
14.6	0.27449	14.6	0.459085
14.7	0.275007	14.7	0.461978
14.8	0.279529	14.8	0.464867
14.9	0.283039	14.9	0.467753
15	0.287477	15	0.470635
15.1	0.285715	15.1	0.473513
15.2	0.290772	15.2	0.476388
15.3	0.292803	15.3	0.479259
15.4	0.30586	15.4	0.482126
15.5	0.314886	15.5	0.48499
15.6	0.325731	15.6	0.48785
15.7	0.327102	15.7	0.490706
15.8	0.329548	15.8	0.493559
15.9	0.332793	15.9	0.496407
16	0.326979	16	0.499253
16.1	0.327828	16.1	0.502094
16.2	0.329184	16.2	0.504932
16.3	0.328621	16.3	0.507766
16.4	0.329766	16.4	0.510596
16.5	0.337968	16.5	0.513423
16.6	0.335286	16.6	0.516246
16.7	0.334837	16.7	0.519066
16.8	0.328271	16.8	0.521881
16.9	0.329824	16.9	0.524693
17	0.331972	17	0.527502
17.1	0.323095	17.1	0.530306
17.2	0.320823	17.2	0.533107
17.3	0.312338	17.3	0.535905
17.4	0.310292	17.4	0.538698
17.5	0.310347	17.5	0.541488
17.6	0.312632	17.6	0.544275
17.7	0.315816	17.7	0.547057
17.8	0.314594	17.8	0.549836
17.9	0.315222	17.9	0.552612
18	0.320623	18	0.555384
18.1	0.316497	18.1	0.558152
18.2	0.312739	18.2	0.560916
18.3	0.31402	18.3	0.563677
18.4	0.31933	18.4	0.566434
18.5	0.320412	18.5	0.569187
18.6	0.31933	18.6	0.571937
18.7	0.318375	18.7	0.574683
18.8	0.309701	18.8	0.577426
18.9	0.309701	18.9	0.580164
19	0.309701	19	0.5829
19.1	0.309701	19.1	0.585631
19.2		19.2	0.588359
19.3		19.3	0.591083
19.4		19.4	0.593804
19.5		19.5	0.596521
19.6		19.6	0.599234
19.7		19.7	0.601944
19.8		19.8	0.60465
19.9		19.9	0.60465
20		20	0.604014
20.1		20.1	0.603378
20.2		20.2	0.602743
20.3		20.3	0.602109
20.4		20.4	0.601475
20.5		20.5	0.600843
20.6		20.6	0.600211
20.7		20.7	0.59958
20.8		20.8	0.598949
20.9		20.9	0.598319
21		21	0.59769
21.1		21.1	0.597062
21.2		21.2	0.596435
21.3		21.3	0.595808
21.4		21.4	0.595182
21.5		21.5	0.594556
21.6		21.6	0.593932
21.7	0.4533	21.7	0.593308
21.8	0.4533	21.8	0.592684
21.9	0.4535	21.9	0.592062
22	0.4535	22	0.59144
22.1	0.4533	22.1	0.590819
22.2	0.4533	22.2	0.590199
22.3	0.4533	22.3	0.589579
22.4	0.4533	22.4	0.58896
22.5	0.4479	22.5	0.588342
22.6	0.4378	22.6	0.587725
22.7	0.4261	22.7	0.587108
22.8	0.4233	22.8	0.586492
22.9	0.4216	22.9	0.585877
23	0.4206	23	0.585262
23.1	0.4132	23.1	0.584648
23.2	0.4225	23.2	0.584035
23.3	0.4307	23.3	0.583423
23.4	0.4237	23.4	0.582811
23.5	0.4188	23.5	0.5822
23.6	0.4195	23.6	0.581589
23.7	0.4189	23.7	0.58098
23.8	0.4249	23.8	0.580371
23.9	0.4292	23.9	0.579762
24	0.4193	24	0.579155
24.1	0.4123	24.1	0.578548
24.2	0.4133	24.2	0.577942
24.3	0.422	24.3	0.577337
24.4	0.4124	24.4	0.576732
24.5	0.4064	24.5	0.576128
24.6	0.407	24.6	0.575524
24.7	0.4147	24.7	0.574922
24.8	0.413	24.8	0.57432
24.9	0.4143	24.9	0.573718
25	0.4083	25	0.573118
25.1	0.4182	25.1	0.572518
25.2	0.4194	25.2	0.571919
25.3	0.4165	25.3	0.57132
25.4	0.4181	25.4	0.570722
25.5	0.4189	25.5	0.570125
25.6	0.4221	25.6	0.569529
25.7	0.4256	25.7	0.568933
25.8	0.4322	25.8	0.568338
25.9	0.437	25.9	0.567744
26	0.4304	26	0.56715
26.1	0.4523	26.1	0.566557
26.2	0.4545	26.2	0.565965
26.3	0.4502	26.3	0.565373
26.4	0.4496	26.4	0.564782
26.5	0.4494	26.5	0.564192
26.6	0.4603	26.6	0.563602
26.7	0.4604	26.7	0.563013
26.8	0.4578	26.8	0.562425
26.9	0.458	26.9	0.561837
27	0.458	27	0.56125
27.1	0.4601	27.1	0.560664
27.2	0.4549	27.2	0.560078
27.3	0.4527	27.3	0.559493
27.4	0.4562	27.4	0.558909
27.5	0.4554	27.5	0.558326
27.6	0.4546	27.6	0.557743
27.7	0.4519	27.7	0.55716
27.8	0.4448	27.8	0.556579
27.9	0.4433	27.9	0.555998
28	0.4508	28	0.555418
28.1	0.4588	28.1	0.554838
28.2	0.456	28.2	0.554259
28.3	0.4571	28.3	0.553681
28.4	0.4581	28.4	0.553103
28.5	0.4641	28.5	0.552526
28.6	0.4555	28.6	0.55195
28.7	0.4515	28.7	0.551375
28.8	0.4554	28.8	0.5508
28.9	0.4536	28.9	0.550225
29	0.4613	29	0.549652
29.1	0.4664	29.1	0.549079
29.2	0.4697	29.2	0.548506
29.3	0.4612	29.3	0.547935
29.4	0.4509	29.4	0.547363
29.5	0.4367	29.5	0.546793
29.6	0.4327	29.6	0.546223
29.7	0.4084	29.7	0.545654
29.8	0.4019	29.8	0.545086
29.9	0.417799	29.9	0.544518
30	0.391801	30	0.543951
30.1	0.413799	30.1	0.543384
30.2	0.4408	30.2	0.542819
30.3	0.5766	30.3	0.542253
30.4	0.656699	30.4	0.541689
30.5	0.465101	30.5	0.541125
30.6	0.00120648	30.6	0.540562
30.7	0.102003	30.7	0.539999
30.8	0.590504	30.8	0.539437
30.9	1.29781	30.9	0.538876
31	1.16369	31	0.538315
31.1	0.626117	31.1	0.537755
31.2	0.498404	31.2	0.537195
31.3	0.455498	31.3	0.536637
31.4	0.382299	31.4	0.536078
31.5	0.358401	31.5	0.535521
31.6	0.419297	31.6	0.534964
31.7	0.436899	31.7	0.534408
31.8	0.434802	31.8	0.533852
31.9	0.4776	31.9	0.533297
32	0.4556	32	0.532743
32.1	0.4501	32.1	0.532189
32.2	0.489598	32.2	0.531636
32.3	0.5627	32.3	0.531083
32.4	0.6111	32.4	0.530531
32.5	0.4916	32.5	0.52998
32.6	0.411205	32.6	0.52943
32.7	0.653694	32.7	0.52888
32.8	0.674199	32.8	0.52833
32.9	0.9809	32.9	0.527781
33	0.7916	33	0.527233
33.1	0.120804	33.1	0.526686
33.2	0.0521982	33.2	0.526139
33.3	-0.630375	33.3	0.525593
33.4	-0.431801	33.4	0.525047
33.5	-0.382199	33.5	0.524502
33.6	-0.209396	33.6	0.523958
33.7	0.530878	33.7	0.523414
33.8	1.06099	33.8	0.522871
33.9	0.843894	33.9	0.522328
34	0.758306	34	0.521786
34.1	0.630702	34.1	0.521245
34.2	0.487904	34.2	0.520704
34.3	0.426698	34.3	0.520164
34.4	0.346402	34.4	0.519624
34.5	0.342298	34.5	0.519085
34.6	0.369599	34.6	0.518547
34.7	0.409798	34.7	0.518009
34.8	0.4024	34.8	0.517472
34.9	0.4342	34.9	0.516936
35	0.4134	35	0.5164
35.1	0.463199	35.1	0.515865
35.2	0.449001	35.2	0.51533
35.3	0.468599	35.3	0.514796
35.4	0.423299	35.4	0.514263
35.5	0.437601	35.5	0.51373
35.6	0.463799	35.6	0.513197
35.7	0.448001	35.7	0.512666
35.8	0.472399	35.8	0.512135
35.9	0.4345	35.9	0.511604
36	0.4472	36	0.511074
36.1	0.430801	36.1	0.510545
36.2	0.4322	36.2	0.510017
36.3	0.4286	36.3	0.509488
36.4	0.426799	36.4	0.508961
36.5	0.419501	36.5	0.508434
36.6	0.4278	36.6	0.507908
36.7	0.4236	36.7	0.507382
36.8	0.4202	36.8	0.506857
36.9	0.4209	36.9	0.506333
37	0.4263	37	0.505809
37.1	0.4286	37.1	0.505285
37.2	0.44	37.2	0.504763
37.3	0.4466	37.3	0.50424
37.4	0.4631	37.4	0.503719
37.5	0.4693	37.5	0.503198
37.6	0.4611	37.6	0.502677
37.7	0.4534	37.7	0.502158
37.8	0.4443	37.8	0.501638
37.9	0.4501	37.9	0.50112
38	0.4457	38	0.500602
38.1	0.4522	38.1	0.500084
38.2	0.4611	38.2	0.499567
38.3	0.457	38.3	0.499051
38.4	0.4413	38.4	0.498535
38.5	0.4413	38.5	0.49802
38.6	0.4493	38.6	0.497506
38.7	0.4502	38.7	0.496992
38.8	0.4526	38.8	0.496478
38.9	0.4533	38.9	0.495965
39	0.4547	39	0.495453
39.1	0.4532	39.1	0.494941
39.2	0.4531	39.2	0.49443
39.3	0.4535	39.3	0.493919
39.4	0.4527	39.4	0.49341
39.5	0.45	39.5	0.4929
39.6	0.4486	39.6	0.492391
39.7	0.4485	39.7	0.491883
39.8	0.4459	39.8	0.491375
39.9	0.4426	39.9	0.490868
40	0.4425	40	0.490362
40.1	0.4434	40.1	0.489856
40.2	0.4474	40.2	0.48935
40.3	0.4512	40.3	0.488845
40.4	0.4492	40.4	0.488341
40.5	0.4463	40.5	0.487837
40.6	0.441	40.6	0.487334
40.7	0.4409	40.7	0.486831
40.8	0.4467	40.8	0.486329
40.9	0.4474	40.9	0.485828
41	0.4443	41	0.485327
41.1	0.4396	41.1	0.484826
41.2	0.4394	41.2	0.484327
41.3	0.4413	41.3	0.483827
41.4	0.4392	41.4	0.483329
41.5	0.4403	41.5	0.48283
41.6	0.4391	41.6	0.482333
41.7	0.4376	41.7	0.481836
41.8	0.4411	41.8	0.481339
41.9	0.4398	41.9	0.480843
42	0.44	42	0.480348
42.1	0.4452	42.1	0.479853
42.2	0.4403	42.2	0.479359
42.3	0.4379	42.3	0.478865
42.4	0.4378	42.4	0.478372
42.5	0.4353	42.5	0.477879
42.6	0.4333	42.6	0.477387
42.7	0.4242	42.7	0.476896
42.8	0.4219	42.8	0.476405
42.9	0.421	42.9	0.475914
43	0.4202	43	0.475424
43.1	0.4167	43.1	0.474935
43.2	0.4178	43.2	0.474446
43.3	0.4181	43.3	0.473958
43.4	0.4211	43.4	0.47347
43.5	0.4237	43.5	0.472983
43.6	0.4206	43.6	0.472497
43.7	0.4147	43.7	0.47201
43.8	0.4156	43.8	0.471525
43.9	0.4201	43.9	0.47104
44	0.42	44	0.470555
44.1	0.4181	44.1	0.470071
44.2	0.4108	44.2	0.469588
44.3	0.4077	44.3	0.469105
44.4	0.4112	44.4	0.468623
44.5	0.416	44.5	0.468141
44.6	0.4161	44.6	0.46766
44.7	0.4105	44.7	0.467179
44.8	0.4105	44.8	0.466699
44.9	0.4125	44.9	0.466219
45	0.4105	45	0.46574
45.1	0.4071	45.1	0.465262
45.2	0.4086	45.2	0.464784
45.3	0.4091	45.3	0.464306
45.4	0.413	45.4	0.463829
45.5	0.4163	45.5	0.463352
45.6	0.4192	45.6	0.462877
45.7	0.4178	45.7	0.462401
45.8	0.4155	45.8	0.461926
45.9	0.4156	45.9	0.461452
46	0.4195	46	0.460978
46.1	0.4157	46.1	0.460505
46.2	0.418	46.2	0.460032
46.3	0.4185	46.3	0.45956
46.4	0.4148	46.4	0.459088
46.5	0.4122	46.5	0.458617
46.6	0.4143	46.6	0.458146
46.7	0.4161	46.7	0.457676
46.8	0.4124	46.8	0.457206
46.9	0.4119	46.9	0.456737
47	0.4094	47	0.456268
47.1	0.4162	47.1	0.4558
47.2	0.405	47.2	0.455333
47.3	0.4064	47.3	0.454866
47.4	0.4023	47.4	0.454399
47.5	0.4006	47.5	0.453933
47.6	0.39	47.6	0.453468
47.7	0.3952	47.7	0.453003
47.8	0.4027	47.8	0.452538
47.9	0.3996	47.9	0.452074
48	0.3878	48	0.451611
48.1	0.3883	48.1	0.451148
48.2	0.3828	48.2	0.450685
48.3	0.3778	48.3	0.450223
48.4	0.3735	48.4	0.449762
48.5	0.3565	48.5	0.449301
48.6	0.3528	48.6	0.448841
48.7	0.3488	48.7	0.448381
48.8	0.3418	48.8	0.447921
48.9	0.3551	48.9	0.447462
49	0.3668	49	0.447004
49.1	0.3875	49.1	0.446546
49.2	0.3951	49.2	0.446089
49.3	0.4012	49.3	0.445632
49.4	0.4154	49.4	0.445175
49.5	0.3991	49.5	0.44472
49.6	0.388	49.6	0.444264
49.7	0.3887	49.7	0.443809
49.8	0.3891	49.8	0.443355
49.9	0.4019	49.9	0.442901
50	0.3938	50	0.442448
50.1	0.3912	50.1	0.441995
50.2	0.3803	50.2	0.441543
50.3	0.3825	50.3	0.441091
50.4	0.3926	50.4	0.440639
50.5	0.4067	50.5	0.440188
50.6	0.3889	50.6	0.439738
50.7	0.3602	50.7	0.439288
50.8	0.3488	50.8	0.438839
50.9	0.3655	50.9	0.43839
51	0.3774	51	0.437942
51.1	0.3963	51.1	0.437494
51.2	0.444999	51.2	0.437046
51.3	0.4914	51.3	0.436599
51.4	0.4928	51.4	0.436153
51.5	0.4897	51.5	0.435707
51.6	0.4583	51.6	0.435261
51.7	0.401701	51.7	0.434817
51.8	0.4109	51.8	0.434372
51.9	0.414301	51.9	0.433928
52	0.441099	52	0.433485
52.1	0.449	52.1	0.433042
52.2	0.4955	52.2	0.432599
52.3	0.490699	52.3	0.432157
52.4	0.4756	52.4	0.431715
52.5	0.4799	52.5	0.431274
52.6	0.4813	52.6	0.430834
52.7	0.4704	52.7	0.430394
52.8	0.4864	52.8	0.429954
52.9	0.4897	52.9	0.429515
53	0.4881	53	0.429076
53.1	0.500299	53.1	0.428638
53.2	0.5018	53.2	0.4282
53.3	0.482499	53.3	0.427763
53.4	0.4619	53.4	0.427326
53.5	0.4493	53.5	0.42689
53.6	0.4407	53.6	0.426454
53.7	0.4514	53.7	0.426019
53.8	0.4469	53.8	0.425584
53.9	0.449901	53.9	0.42515
54	0.469199	54	0.424716
54.1	0.4829	54.1	0.424283
54.2	0.4781	54.2	0.42385
54.3	0.5032	54.3	0.423417
54.4	0.502899	54.4	0.422985
54.5	0.482201	54.5	0.422554
54.6	0.4774	54.6	0.422123
54.7	0.4744	54.7	0.421692
54.8	0.47	54.8	0.421262
54.9	0.4784	54.9	0.420832
55	0.4722	55	0.420403
55.1	0.4687	55.1	0.419974
55.2	0.4608	55.2	0.419546
55.3	0.4538	55.3	0.419118
55.4	0.446	55.4	0.418691
55.5	0.4512	55.5	0.418264
55.6	0.4555	55.6	0.417838
55.7	0.4597	55.7	0.417412
55.8	0.4722	55.8	0.416987
55.9	0.4801	55.9	0.416562
56	0.4836	56	0.416137
56.1	0.4821	56.1	0.415713
56.2	0.4791	56.2	0.41529
56.3	0.4798	56.3	0.414866
56.4	0.4741	56.4	0.414444
56.5	0.4639	56.5	0.414022
56.6	0.4547	56.6	0.4136
56.7	0.4483	56.7	0.413179
56.8	0.4471	56.8	0.412758
56.9	0.4492	56.9	0.412337
57	0.4568	57	0.411917
57.1	0.4596	57.1	0.411498
57.2	0.4626	57.2	0.411079
57.3	0.4661	57.3	0.410661
57.4	0.4566	57.4	0.410242
57.5	0.452	57.5	0.409825
57.6	0.4471	57.6	0.409408
57.7	0.4538	57.7	0.408991
57.8	0.4555	57.8	0.408575
57.9	0.4566	57.9	0.408159
58	0.4516	58	0.407744
58.1	0.4511	58.1	0.407329
58.2	0.4491	58.2	0.406914
58.3	0.4449	58.3	0.4065
58.4	0.4351	58.4	0.406087
58.5	0.4358	58.5	0.405674
58.6	0.433	58.6	0.405261
58.7	0.4276	58.7	0.404849
58.8	0.4212	58.8	0.404437
58.9	0.4222	58.9	0.404026
59	0.4188	59	0.403615
59.1	0.4132	59.1	0.403204
59.2	0.4116	59.2	0.402794
59.3	0.4078	59.3	0.402385
59.4	0.407	59.4	0.401976
59.5	0.403	59.5	0.401567
59.6	0.405	59.6	0.401159
59.7	0.3997	59.7	0.400751
59.8	0.4008	59.8	0.400344
59.9	0.4016	59.9	0.399937
60	0.3947	60	0.399531
60.1	0.3876	60.1	0.399125
60.2	0.3918	60.2	0.398719
60.3	0.394	60.3	0.398314
60.4	0.3984	60.4	0.397909
60.5	0.399	60.5	0.397505
60.6	0.401	60.6	0.397101
60.7	0.4013	60.7	0.396698
60.8	0.4011	60.8	0.396295
60.9	0.4045	60.9	0.395893
61	0.4038	61	0.395491
61.1	0.4018	61.1	0.395089
61.2	0.3993	61.2	0.394688
61.3	0.4012	61.3	0.394287
61.4	0.3961	61.4	0.393887
61.5	0.3929	61.5	0.393487
61.6	0.3955	61.6	0.393087
61.7	0.3955	61.7	0.392689
61.8	0.3978	61.8	0.39229
61.9	0.4015	61.9	0.391892
62	0.4004	62	0.391494
62.1	0.403	62.1	0.391097
62.2	0.403	62.2	0.3907
62.3	0.403	62.3	0.390304
62.4	0.3978	62.4	0.389908
62.5	0.3996	62.5	0.389512
62.6	0.3957	62.6	0.389117
62.7	0.3916	62.7	0.388722
62.8	0.3958	62.8	0.388328
62.9	0.3939	62.9	0.387934
63	0.3964	63	0.387541
63.1	0.3995	63.1	0.387148
63.2	0.3994	63.2	0.386755
63.3	0.3987	63.3	0.386363
63.4	0.4005	63.4	0.385971
63.5	0.3982	63.5	0.38558
63.6	0.4	63.6	0.385189
63.7	0.3991	63.7	0.384798
63.8	0.399	63.8	0.384408
63.9	0.3981	63.9	0.384019
64	0.4001	64	0.38363
64.1	0.4003	64.1	0.383241
64.2	0.4003	64.2	0.382852
64.3	0.4007	64.3	0.382464
64.4	0.4025	64.4	0.382077
64.5	0.4082	64.5	0.38169
64.6	0.4036	64.6	0.381303
64.7	0.4074	64.7	0.380917
64.8	0.4076	64.8	0.380531
64.9	0.4109	64.9	0.380146
65	0.4092	65	0.379761
65.1	0.4096	65.1	0.379376
65.2	0.4094	65.2	0.378992
65.3	0.4082	65.3	0.378608
65.4	0.4081	65.4	0.378225
65.5	0.4088	65.5	0.377842
65.6	0.4109	65.6	0.377459
65.7	0.4125	65.7	0.377077
65.8	0.4152	65.8	0.376695
65.9	0.4151	65.9	0.376314
66	0.4117	66	0.375933
66.1	0.4092	66.1	0.375553
66.2	0.4082	66.2	0.375172
66.3	0.413	66.3	0.374793
66.4	0.4178	66.4	0.374414
66.5	0.4238	66.5	0.374035
66.6	0.4207	66.6	0.373656
66.7	0.4253	66.7	0.373278
66.8	0.4219	66.8	0.372901
66.9	0.4303	66.9	0.372523
67	0.4264	67	0.372146
67.1	0.4297	67.1	0.37177
67.2	0.4265	67.2	0.371394
67.3	0.4341	67.3	0.371018
67.4	0.4392	67.4	0.370643
67.5	0.4367	67.5	0.370268
67.6	0.4306	67.6	0.369894
67.7	0.4359	67.7	0.36952
67.8	0.4353	67.8	0.369146
67.9	0.4319	67.9	0.368773
68	0.4333	68	0.3684
68.1	0.438	68.1	0.368028
68.2	0.4358	68.2	0.367656
68.3	0.4366	68.3	0.367284
68.4	0.4385	68.4	0.366913
68.5	0.4366	68.5	0.366542
68.6	0.441	68.6	0.366172
68.7	0.437	68.7	0.365802
68.8	0.4345	68.8	0.365432
68.9	0.4285	68.9	0.365063
69	0.4269	69	0.364694
69.1	0.4252	69.1	0.364326
69.2	0.4247	69.2	0.363958
69.3	0.4263	69.3	0.36359
69.4	0.4204	69.4	0.363223
69.5	0.4195	69.5	0.362856
69.6	0.4148	69.6	0.36249
69.7	0.4109	69.7	0.362124
69.8	0.4099	69.8	0.361758
69.9	0.4096	69.9	0.361393
70	0.4011	70	0.361028
70.1	0.3997	70.1	0.360663
70.2	0.3908	70.2	0.360299
70.3	0.3949	70.3	0.359936
70.4	0.3921	70.4	0.359572
70.5	0.3877	70.5	0.359209
70.6	0.3887	70.6	0.358847
70.7	0.3934	70.7	0.358485
70.8	0.3922	70.8	0.358123
70.9	0.3917	70.9	0.357761
71	0.3848	71	0.3574
71.1	0.3883	71.1	0.35704
71.2	0.3847	71.2	0.35668
71.3	0.3824	71.3	0.35632
71.4	0.3719	71.4	0.35596
71.5	0.3679	71.5	0.355601
71.6	0.3598	71.6	0.355242
71.7	0.3614	71.7	0.354884
71.8	0.3631	71.8	0.354526
71.9	0.3618	71.9	0.354169
72	0.3627	72	0.353812
72.1	0.3649	72.1	0.353455
72.2	0.3575	72.2	0.353098
72.3	0.3568	72.3	0.352742
72.4	0.3478	72.4	0.352387
72.5	0.344	72.5	0.352031
72.6	0.3433	72.6	0.351677
72.7	0.3442	72.7	0.351322
72.8	0.3369	72.8	0.350968
72.9	0.335499	72.9	0.350614
73	0.3258	73	0.350261
73.1	0.3314	73.1	0.349908
73.2	0.3306	73.2	0.349555
73.3	0.3208	73.3	0.349203
73.4	0.3238	73.4	0.348851
73.5	0.3342	73.5	0.3485
73.6	0.3328	73.6	0.348149
73.7	0.3284	73.7	0.347798
73.8	0.3261	73.8	0.347447
73.9	0.3183	73.9	0.347097
74	0.3183	74	0.346748
74.1	0.3183	74.1	0.346399
74.2	0.3185	74.2	0.34605
74.3		74.3	0.345701
74.4		74.4	0.345353
74.5		74.5	0.345005
74.6		74.6	0.344658
74.7		74.7	0.344311
74.8		74.8	0.343964
74.9		74.9	0.343618
75		75	0.343272
75.1		75.1	0.343272
75.2		75.2	0.353076
75.3		75.3	0.362866
75.4		75.4	0.372639
75.5		75.5	0.382397
75.6		75.6	0.39214
75.7		75.7	0.401867
75.8		75.8	0.41158
75.9		75.9	0.421276
76		76	0.430957
76.1		76.1	0.440622
76.2		76.2	0.450272
76.3		76.3	0.459907
76.4		76.4	0.469526
76.5		76.5	0.479129
76.6		76.6	0.488716
76.7		76.7	0.498288
76.8	0.474012	76.8	0.507845
76.9	0.475159	76.9	0.517385
77	0.480667	77	0.52691
77.1	0.481532	77.1	0.536418
77.2	0.492333	77.2	0.545911
77.3	0.499006	77.3	0.555389
77.4	0.503803	77.4	0.56485
77.5	0.508762	77.5	0.574296
77.6	0.513073	77.6	0.583725
77.7	0.517609	77.7	0.593139
77.8	0.52526	77.8	0.602537
77.9	0.503884	77.9	0.611919
78	0.507112	78	0.621285
78.1	0.505499	78.1	0.630634
78.2	0.510645	78.2	0.639968
78.3	0.505623	78.3	0.649286
78.4	0.517961	78.4	0.658588
78.5	0.525654	78.5	0.667873
78.6	0.535742	78.6	0.677142
78.7	0.530628	78.7	0.686395
78.8	0.544947	78.8	0.695633
78.9	0.568891	78.9	0.704853
79	0.557374	79	0.714057
79.1	0.569464	79.1	0.723245
79.2	0.583711	79.2	0.732417
79.3	0.572426	79.3	0.741573
79.4	0.587305	79.4	0.750712
79.5	0.575049	79.5	0.759835
79.6	0.579648	79.6	0.768941
79.7	0.586602	79.7	0.778031
79.8	0.59529	79.8	0.787105
79.9	0.595397	79.9	0.796162
80	0.600868	80	0.805203
80.1	0.59716	80.1	0.814227
80.2	0.604378	80.2	0.823234
80.3	0.611748	80.3	0.832225
80.4	0.618032	80.4	0.8412
80.5	0.622706	80.5	0.850157
80.6	0.635972	80.6	0.859098
80.7	0.644159	80.7	0.868023
80.8	0.660911	80.8	0.876931
80.9	0.678962	80.9	0.885822
81	0.689891	81	0.894696
81.1	0.696469	81.1	0.903554
81.2	0.70134	81.2	0.912395
81.3	0.708356	81.3	0.921219
81.4	0.717988	81.4	0.930026
81.5	0.733707	81.5	0.938817
81.6	0.748483	81.6	0.94759
81.7	0.75983	81.7	0.956347
81.8	0.761934	81.8	0.965087
81.9	0.771691	81.9	0.97381
82	0.784588	82	0.982515
82.1	0.798207	82.1	0.991204
82.2	0.800269	82.2	0.999876
82.3	0.809457	82.3	1.00853
82.4	0.815204	82.4	1.01717
82.5	0.824385	82.5	1.02579
82.6	0.832292	82.6	1.03439
82.7	0.832733	82.7	1.04298
82.8	0.838638	82.8	1.05155
82.9	0.839508	82.9	1.0601
83	0.842287	83	1.06864
83.1	0.848394	83.1	1.07716
83.2	0.854179	83.2	1.08566
83.3	0.864679	83.3	1.09414
83.4	0.871995	83.4	1.10261
83.5	0.886309	83.5	1.11105
83.6	0.900549	83.6	1.11949
83.7	0.905728	83.7	1.1279
83.8	0.925455	83.8	1.1363
83.9	0.940607	83.9	1.14468
84	0.948652	84	1.15304
84.1	0.957241	84.1	1.16139
84.2	0.961731	84.2	1.16971
84.3	0.967113	84.3	1.17802
84.4	0.980625	84.4	1.18632
84.5	0.992034	84.5	1.19459
84.6	1.00232	84.6	1.20285
84.7	1.00573	84.7	1.21109
84.8	1.02429	84.8	1.21931
84.9	1.03021	84.9	1.22752
85	1.0361	85	1.2357
85.1	1.04893	85.1	1.24387
85.2	1.05992	85.2	1.25203
85.3	1.0701	85.3	1.26016
85.4	1.07889	85.4	1.26828
85.5	1.08602	85.5	1.27638
85.6	1.09083	85.6	1.28446
85.7	1.09601	85.7	1.29252
85.8	1.10183	85.8	1.30057
85.9	1.11175	85.9	1.3086
86	1.11804	86	1.31661
86.1	1.12485	86.1	1.3246
86.2	1.12915	86.2	1.33258
86.3	1.13437	86.3	1.34054
86.4	1.14398	86.4	1.34848
86.5	1.15269	86.5	1.3564
86.6	1.15688	86.6	1.3643
86.7	1.16398	86.7	1.37219
86.8	1.16988	86.8	1.38006
86.9	1.17818	86.9	1.38791
87	1.18396	87	1.39574
87.1	1.19308	87.1	1.40355
87.2	1.19648	87.2	1.41135
87.3	1.2029	87.3	1.41913
87.4	1.21453	87.4	1.42689
87.5	1.22293	87.5	1.43463
87.6	1.23233	87.6	1.44236
87.7	1.23778	87.7	1.45006
87.8	1.24709	87.8	1.45775
87.9	1.2538	87.9	1.46542
88	1.26179	88	1.47308
88.1	1.26688	88.1	1.48071
88.2	1.27661	88.2	1.48833
88.3	1.28411	88.3	1.49592
88.4	1.29301	88.4	1.5035
88.5	1.30233	88.5	1.51107
88.6	1.31685	88.6	1.51861
88.7	1.32365	88.7	1.52614
88.8	1.32502	88.8	1.53364
88.9	1.33794	88.9	1.54113
89	1.34517	89	1.5486
89.1	1.35475	89.1	1.55606
89.2	1.36023	89.2	1.56349
89.3	1.36975	89.3	1.57091
89.4	1.37362	89.4	1.57831
89.5	1.38302	89.5	1.58569
89.6	1.3885	89.6	1.59305
89.7	1.39349	89.7	1.60039
89.8	1.40067	89.8	1.60772
89.9	1.40336	89.9	1.61502
90	1.41074	90	1.62231
90.1	1.41936	90.1	1.62958
90.2	1.42858	90.2	1.63683
90.3	1.43821	90.3	1.64407
90.4	1.44478	90.4	1.65128
90.5	1.45368	90.5	1.65848
90.6	1.45896	90.6	1.66566
90.7	1.46826	90.7	1.67282
90.8	1.47135	90.8	1.67996
90.9	1.47644	90.9	1.68708
91	1.4749	91	1.69419
91.1	1.4739	91.1	1.70127
91.2	1.48947	91.2	1.70834
91.3	1.4942	91.3	1.71539
91.4	1.50415	91.4	1.72242
91.5	1.51116	91.5	1.72944
91.6	1.52097	91.6	1.73643
91.7	1.52011	91.7	1.74341
91.8	1.53077	91.8	1.75036
91.9	1.53399	91.9	1.7573
92	1.53746	92	1.76422
92.1	1.54374	92.1	1.77112
92.2	1.55123	92.2	1.77801
92.3	1.56356	92.3	1.78487
92.4	1.57047	92.4	1.79172
92.5	1.57779	92.5	1.79855
92.6	1.58598	92.6	1.80536
92.7	1.59047	92.7	1.81215
92.8	1.58716	92.8	1.81892
92.9	1.59538	92.9	1.82567
93	1.60981	93	1.83241
93.1	1.62307	93.1	1.83912
93.2	1.62627	93.2	1.84582
93.3	1.63017	93.3	1.8525
93.4	1.64639	93.4	1.85916
93.5	1.6502	93.5	1.8658
93.6	1.65584	93.6	1.87243
93.7	1.65863	93.7	1.87903
93.8	1.66457	93.8	1.88562
93.9	1.66478	93.9	1.89219
94	1.66457	94	1.89874
94.1	1.66457	94.1	1.90527
94.2		94.2	1.91178
94.3		94.3	1.91827
94.4		94.4	1.92475
94.5		94.5	1.93121
94.6		94.6	1.93764
94.7		94.7	1.94406
94.8		94.8	1.95047
94.9		94.9	1.95685
95		95	1.95685
95.1		95.1	1.95415
95.2		95.2	1.95146
95.3		95.3	1.94878
95.4		95.4	1.9461
95.5		95.5	1.94343
95.6		95.6	1.94076
95.7		95.7	1.9381
95.8		95.8	1.93544
95.9		95.9	1.93279
96		96	1.93014
96.1		96.1	1.9275
96.2		96.2	1.92487
96.3		96.3	1.92224
96.4		96.4	1.91961
96.5		96.5	1.91699
96.6		96.6	1.91437
96.7	1.7867	96.7	1.91176
96.8	1.7879	96.8	1.90916
96.9	1.7932	96.9	1.90656
97	1.7958	97	1.90396
97.1	1.8001	97.1	1.90137
97.2	1.8295	97.2	1.89879
97.3	1.8401	97.3	1.89621
97.4	1.8401	97.4	1.89363
97.5	1.8322	97.5	1.89106
97.6	1.8232	97.6	1.8885
97.7	1.8053	97.7	1.88594
97.8	1.8053	97.8	1.88338
97.9	1.7789	97.9	1.88083
98	1.7855	98	1.87828
98.1	1.8024	98.1	1.87574
98.2	1.7986	98.2	1.87321
98.3	1.7886	98.3	1.87068
98.4	1.7941	98.4	1.86815
98.5	1.7916	98.5	1.86563
98.6	1.7999	98.6	1.86311
98.7	1.7918	98.7	1.8606
98.8	1.7873	98.8	1.8581
98.9	1.787	98.9	1.85559
99	1.7886	99	1.8531
99.1	1.7959	99.1	1.8506
99.2	1.7888	99.2	1.84812
99.3	1.7878	99.3	1.84563
99.4	1.7911	99.4	1.84316
99.5	1.7816	99.5	1.84068
99.6	1.7767	99.6	1.83821
99.7	1.772	99.7	1.83575
99.8	1.7588	99.8	1.83329
99.9	1.755	99.9	1.83083
100	1.7347	100	1.82838
100.1	1.7373	100.1	1.82594
100.2	1.7317	100.2	1.8235
100.3	1.7287	100.3	1.82106
100.4	1.7313	100.4	1.81863
100.5	1.7337	100.5	1.8162
100.6	1.7402	100.6	1.81378
100.7	1.7461	100.7	1.81136
100.8	1.7557	100.8	1.80895
100.9	1.7772	100.9	1.80654
101	1.7898	101	1.80413
101.1	1.8008	101.1	1.80173
101.2	1.7829	101.2	1.79933
101.3	1.7682	101.3	1.79694
101.4	1.77	101.4	1.79456
101.5	1.7777	101.5	1.79217
101.6	1.7783	101.6	1.7898
101.7	1.7723	101.7	1.78742
101.8	1.7623	101.8	1.78505
101.9	1.7576	101.9	1.78269
102	1.76	102	1.78033
102.1	1.749	102.1	1.77797
102.2	1.745	102.2	1.77562
102.3	1.744	102.3	1.77327
102.4	1.7419	102.4	1.77093
102.5	1.7392	102.5	1.76859
102.6	1.7409	102.6	1.76625
102.7	1.7415	102.7	1.76392
102.8	1.7362	102.8	1.7616
102.9	1.7315	102.9	1.75927
103	1.7318	103	1.75696
103.1	1.7392	103.1	1.75464
103.2	1.7375	103.2	1.75233
103.3	1.7365	103.3	1.75003
103.4	1.722	103.4	1.74773
103.5	1.7206	103.5	1.74543
103.6	1.7233	103.6	1.74314
103.7	1.7289	103.7	1.74085
103.8	1.7402	103.8	1.73856
103.9	1.7431	103.9	1.73628
104	1.7338	104	1.73401
104.1	1.718	104.1	1.73174
104.2	1.7089	104.2	1.72947
104.3	1.7052	104.3	1.7272
104.4	1.7099	104.4	1.72494
104.5	1.7087	104.5	1.72269
104.6	1.7204	104.6	1.72044
104.7	1.6894	104.7	1.71819
104.8	1.6875	104.8	1.71595
104.9	1.6928	104.9	1.71371
105	1.7273	105	1.71147
105.1	1.7556	105.1	1.70924
105.2	1.7197	105.2	1.70701
105.3	1.7164	105.3	1.70479
105.4	1.855	105.4	1.70257
105.5	1.7688	105.5	1.70035
105.6	1.25369	105.6	1.69814
105.7	1.6792	105.7	1.69593
105.8	1.9489	105.8	1.69373
105.9	2.2547	105.9	1.69153
106	1.7851	106	1.68933
106.1	1.60199	106.1	1.68714
106.2	1.4992	106.2	1.68495
106.3	1.4715	106.3	1.68277
106.4	1.5967	106.4	1.68059
106.5	1.6297	106.5	1.67841
106.6	1.61251	106.6	1.67624
106.7	1.6478	106.7	1.67407
106.8	1.6712	106.8	1.6719
106.9	1.6633	106.9	1.66974
107	1.6919	107	1.66758
107.1	1.7101	107.1	1.66543
107.2	1.7056	107.2	1.66328
107.3	1.7004	107.3	1.66113
107.4	1.6623	107.4	1.65899
107.5	1.5901	107.5	1.65685
107.6	1.62082	107.6	1.65472
107.7	1.7931	107.7	1.65258
107.8	1.7805	107.8	1.65046
107.9	1.8829	107.9	1.64833
108	1.8955	108	1.64621
108.1	1.51	108.1	1.64409
108.2	1.3631	108.2	1.64198
108.3	1.5355	108.3	1.63987
108.4	1.3344	108.4	1.63777
108.5	1.1484	108.5	1.63566
108.6	1.25553	108.6	1.63357
108.7	1.5735	108.7	1.63147
108.8	1.5116	108.8	1.62938
108.9	1.618	108.9	1.62729
109	1.8708	109	1.62521
109.1	1.96939	109.1	1.62313
109.2	1.9272	109.2	1.62105
109.3	1.9652	109.3	1.61898
109.4	1.8231	109.4	1.61691
109.5	1.4799	109.5	1.61484
109.6	1.42121	109.6	1.61278
109.7	1.4989	109.7	1.61072
109.8	1.5141	109.8	1.60867
109.9	1.5525	109.9	1.60661
110	1.5245	110	1.60456
110.1	1.57241	110.1	1.60252
110.2	1.617	110.2	1.60048
110.3	1.6177	110.3	1.59844
110.4	1.6145	110.4	1.59641
110.5	1.6471	110.5	1.59437
110.6	1.5986	110.6	1.59235
110.7	1.6524	110.7	1.59032
110.8	1.6485	110.8	1.5883
110.9	1.653	110.9	1.58628
111	1.6719	111	1.58427
111.1	1.6659	111.1	1.58226
111.2	1.642	111.2	1.58025
111.3	1.6655	111.3	1.57825
111.4	1.6448	111.4	1.57625
111.5	1.6528	111.5	1.57425
111.6	1.66	111.6	1.57226
111.7	1.6576	111.7	1.57027
111.8	1.6619	111.8	1.56828
111.9	1.6513	111.9	1.5663
112	1.6706	112	1.56432
112.1	1.6694	112.1	1.56234
112.2	1.6661	112.2	1.56037
112.3	1.6559	112.3	1.5584
112.4	1.6612	112.4	1.55643
112.5	1.657	112.5	1.55447
112.6	1.6547	112.6	1.5525
112.7	1.6454	112.7	1.55055
112.8	1.6305	112.8	1.54859
112.9	1.6266	112.9	1.54664
113	1.6251	113	1.5447
113.1	1.6187	113.1	1.54275
113.2	1.6122	113.2	1.54081
113.3	1.6152	113.3	1.53887
113.4	1.6119	113.4	1.53694
113.5	1.6182	113.5	1.53501
113.6	1.6112	113.6	1.53308
113.7	1.6134	113.7	1.53115
113.8	1.6154	113.8	1.52923
113.9	1.614	113.9	1.52731
114	1.6198	114	1.5254
114.1	1.6282	114.1	1.52349
114.2	1.6312	114.2	1.52158
114.3	1.6345	114.3	1.51967
114.4	1.6337	114.4	1.51777
114.5	1.6308	114.5	1.51587
114.6	1.6266	114.6	1.51397
114.7	1.6245	114.7	1.51208
114.8	1.6276	114.8	1.51019
114.9	1.6243	114.9	1.5083
115	1.6177	115	1.50642
115.1	1.6235	115.1	1.50454
115.2	1.6283	115.2	1.50266
115.3	1.6273	115.3	1.50078
115.4	1.6227	115.4	1.49891
115.5	1.6191	115.5	1.49704
115.6	1.6216	115.6	1.49518
115.7	1.6216	115.7	1.49332
115.8	1.6182	115.8	1.49146
115.9	1.6146	115.9	1.4896
116	1.6108	116	1.48775
116.1	1.6103	116.1	1.4859
116.2	1.6078	116.2	1.48405
116.3	1.6097	116.3	1.4822
116.4	1.6098	116.4	1.48036
116.5	1.6084	116.5	1.47852
116.6	1.602	116.6	1.47669
116.7	1.6016	116.7	1.47485
116.8	1.5982	116.8	1.47303
116.9	1.599	116.9	1.4712
117	1.5987	117	1.46937
117.1	1.5975	117.1	1.46755
117.2	1.596	117.2	1.46574
117.3	1.6017	117.3	1.46392
117.4	1.5981	117.4	1.46211
117.5	1.5999	117.5	1.4603
117.6	1.6007	117.6	1.45849
117.7	1.603	117.7	1.45669
117.8	1.599	117.8	1.45489
117.9	1.6022	117.9	1.45309
118	1.6045	118	1.4513
118.1	1.6013	118.1	1.44951
118.2	1.6021	118.2	1.44772
118.3	1.5984	118.3	1.44593
118.4	1.5993	118.4	1.44415
118.5	1.5942	118.5	1.44237
118.6	1.596	118.6	1.44059
118.7	1.5954	118.7	1.43882
118.8	1.5939	118.8	1.43704
118.9	1.5903	118.9	1.43528
119	1.5892	119	1.43351
119.1	1.5824	119.1	1.43175
119.2	1.5794	119.2	1.42999
119.3	1.5747	119.3	1.42823
119.4	1.5702	119.4	1.42647
119.5	1.5669	119.5	1.42472
119.6	1.5729	119.6	1.42297
119.7	1.5724	119.7	1.42122
119.8	1.5673	119.8	1.41948
119.9	1.5664	119.9	1.41774
120	1.5667	120	1.416
120.1	1.5627	120.1	1.41426
120.2	1.5623	120.2	1.41253
120.3	1.5613	120.3	1.4108
120.4	1.5535	120.4	1.40907
120.5	1.5489	120.5	1.40735
120.6	1.5441	120.6	1.40563
120.7	1.5456	120.7	1.40391
120.8	1.5488	120.8	1.40219
120.9	1.5431	120.9	1.40048
121	1.546	121	1.39877
121.1	1.5445	121.1	1.39706
121.2	1.5426	121.2	1.39535
121.3	1.5376	121.3	1.39365
121.4	1.5364	121.4	1.39195
121.5	1.5416	121.5	1.39025
121.6	1.54	121.6	1.38856
121.7	1.5351	121.7	1.38686
121.8	1.5343	121.8	1.38517
121.9	1.5243	121.9	1.38349
122	1.5177	122	1.3818
122.1	1.5178	122.1	1.38012
122.2	1.5031	122.2	1.37844
122.3	1.4915	122.3	1.37676
122.4	1.4958	122.4	1.37509
122.5	1.492	122.5	1.37342
122.6	1.4857	122.6	1.37175
122.7	1.4697	122.7	1.37008
122.8	1.4703	122.8	1.36842
122.9	1.4774	122.9	1.36676
123	1.4782	123	1.3651
123.1	1.4822	123.1	1.36344
123.2	1.481	123.2	1.36179
123.3	1.4715	123.3	1.36014
123.4	1.4617	123.4	1.35849
123.5	1.466	123.5	1.35684
123.6	1.4559	123.6	1.3552
123.7	1.4427	123.7	1.35356
123.8	1.4385	123.8	1.35192
123.9	1.4372	123.9	1.35028
124	1.4339	124	1.34865
124.1	1.4278	124.1	1.34702
124.2	1.4172	124.2	1.34539
124.3	1.418	124.3	1.34377
124.4	1.4194	124.4	1.34214
124.5	1.4169	124.5	1.34052
124.6	1.4063	124.6	1.3389
124.7	1.4185	124.7	1.33729
124.8	1.4439	124.8	1.33567
124.9	1.4442	124.9	1.33406
125	1.4471	125	1.33245
125.1	1.4523	125.1	1.33085
125.2	1.4509	125.2	1.32924
125.3	1.4493	125.3	1.32764
125.4	1.447	125.4	1.32604
125.5	1.4374	125.5	1.32445
125.6	1.4491	125.6	1.32285
125.7	1.4525	125.7	1.32126
125.8	1.4672	125.8	1.31967
125.9	1.4789	125.9	1.31809
126	1.477	126	1.3165
126.1	1.4726	126.1	1.31492
126.2	1.4609	126.2	1.31334
126.3	1.4503	126.3	1.31177
126.4	1.4659	126.4	1.31019
126.5	1.4857	126.5	1.30862
126.6	1.4749	126.6	1.30705
126.7	1.466	126.7	1.30548
126.8	1.4456	126.8	1.30392
126.9	1.4253	126.9	1.30235
127	1.3936	127	1.30079
127.1	1.3534	127.1	1.29924
127.2	1.372	127.2	1.29768
127.3	1.3878	127.3	1.29613
127.4	1.4214	127.4	1.29458
127.5	1.4453	127.5	1.29303
127.6	1.4524	127.6	1.29148
127.7	1.4361	127.7	1.28994
127.8	1.4067	127.8	1.28839
127.9	1.3858	127.9	1.28686
128	1.381	128	1.28532
128.1	1.3661	128.1	1.28378
128.2	1.3713	128.2	1.28225
128.3	1.3875	128.3	1.28072
128.4	1.439	128.4	1.27919
128.5	1.4979	128.5	1.27767
128.6	1.5326	128.6	1.27614
128.7	1.5327	128.7	1.27462
128.8	1.4987	128.8	1.2731
128.9	1.4739	128.9	1.27159
129	1.4406	129	1.27007
129.1	1.4261	129.1	1.26856
129.2	1.4392	129.2	1.26705
129.3	1.4383	129.3	1.26554
129.4	1.4294	129.4	1.26404
129.5	1.4317	129.5	1.26254
129.6	1.4189	129.6	1.26103
129.7	1.4123	129.7	1.25954
129.8	1.412	129.8	1.25804
129.9	1.4136	129.9	1.25655
130	1.4128	130	1.25505
130.1	1.4097	130.1	1.25356
130.2	1.4073	130.2	1.25208
130.3	1.3884	130.3	1.25059
130.4	1.3705	130.4	1.24911
130.5	1.3675	130.5	1.24763
130.6	1.3765	130.6	1.24615
130.7	1.3781	130.7	1.24467
130.8	1.3878	130.8	1.2432
130.9	1.3975	130.9	1.24173
131	1.4036	131	1.24026
131.1	1.3965	131.1	1.23879
131.2	1.3795	131.2	1.23732
131.3	1.3722	131.3	1.23586
131.4	1.3674	131.4	1.2344
131.5	1.3642	131.5	1.23294
131.6	1.3568	131.6	1.23148
131.7	1.3608	131.7	1.23003
131.8	1.359	131.8	1.22857
131.9	1.3583	131.9	1.22712
132	1.3559	132	1.22567
132.1	1.3613	132.1	1.22423
132.2	1.3588	132.2	1.22278
132.3	1.359	132.3	1.22134
132.4	1.3655	132.4	1.2199
132.5	1.3641	132.5	1.21846
132.6	1.3665	132.6	1.21703
132.7	1.3629	132.7	1.21559
132.8	1.3616	132.8	1.21416
132.9	1.3622	132.9	1.21273
133	1.3638	133	1.2113
133.1	1.3604	133.1	1.20988
133.2	1.3614	133.2	1.20845
133.3	1.3687	133.3	1.20703
133.4	1.3742	133.4	1.20561
133.5	1.3742	133.5	1.2042
133.6	1.381	133.6	1.20278
133.7	1.3843	133.7	1.20137
133.8	1.3856	133.8	1.19996
133.9	1.3897	133.9	1.19855
134	1.3909	134	1.19714
134.1	1.3963	134.1	1.19574
134.2	1.3968	134.2	1.19433
134.3	1.396	134.3	1.19293
134.4	1.3801	134.4	1.19153
134.5	1.3709	134.5	1.19014
134.6	1.3674	134.6	1.18874
134.7	1.3638	134.7	1.18735
134.8	1.3608	134.8	1.18596
134.9	1.3578	134.9	1.18457
135	1.3535	135	1.18318
135.1	1.3625	135.1	1.1818
135.2	1.3632	135.2	1.18041
135.3	1.3572	135.3	1.17903
135.4	1.3534	135.4	1.17765
135.5	1.3492	135.5	1.17628
135.6	1.3539	135.6	1.1749
135.7	1.3522	135.7	1.17353
135.8	1.3536	135.8	1.17216
135.9	1.3552	135.9	1.17079
136	1.3559	136	1.16942
136.1	1.3514	136.1	1.16806
136.2	1.347	136.2	1.16669
136.3	1.3442	136.3	1.16533
136.4	1.3396	136.4	1.16397
136.5	1.3369	136.5	1.16262
136.6	1.3353	136.6	1.16126
136.7	1.3331	136.7	1.15991
136.8	1.3369	136.8	1.15856
136.9	1.3378	136.9	1.15721
137	1.3404	137	1.15586
137.1	1.339	137.1	1.15451
137.2	1.3349	137.2	1.15317
137.3	1.3353	137.3	1.15183
137.4	1.3317	137.4	1.15049
137.5	1.3308	137.5	1.14915
137.6	1.3293	137.6	1.14781
137.7	1.327	137.7	1.14648
137.8	1.3275	137.8	1.14515
137.9	1.3268	137.9	1.14382
138	1.3289	138	1.14249
138.1	1.3336	138.1	1.14116
138.2	1.3307	138.2	1.13983
138.3	1.3225	138.3	1.13851
138.4	1.3251	138.4	1.13719
138.5	1.3206	138.5	1.13587
138.6	1.3186	138.6	1.13455
138.7	1.3168	138.7	1.13324
138.8	1.3112	138.8	1.13192
138.9	1.3055	138.9	1.13061
139	1.3088	139	1.1293
139.1	1.3048	139.1	1.12799
139.2	1.3034	139.2	1.12669
139.3	1.3024	139.3	1.12538
139.4	1.2969	139.4	1.12408
139.5	1.2955	139.5	1.12278
139.6	1.289	139.6	1.12148
139.7	1.2885	139.7	1.12018
139.8	1.2885	139.8	1.11889
139.9	1.2878	139.9	1.1176
140	1.2873	140	1.1163
140.1	1.2777	140.1	1.11501
140.2	1.2805	140.2	1.11373
140.3	1.2755	140.3	1.11244
140.4	1.2705	140.4	1.11116
140.5	1.2731	140.5	1.10987
140.6	1.2735	140.6	1.10859
140.7	1.2717	140.7	1.10731
140.8	1.2672	140.8	1.10604
140.9	1.2638	140.9	1.10476
141	1.2598	141	1.10349
141.1	1.2577	141.1	1.10221
141.2	1.2549	141.2	1.10094
141.3	1.2522	141.3	1.09968
141.4	1.243	141.4	1.09841
141.5	1.2375	141.5	1.09714
141.6	1.2373	141.6	1.09588
141.7	1.2397	141.7	1.09462
141.8	1.2417	141.8	1.09336
141.9	1.2433	141.9	1.0921
142	1.2435	142	1.09085
142.1	1.2451	142.1	1.08959
142.2	1.2469	142.2	1.08834
142.3	1.2428	142.3	1.08709
142.4	1.2422	142.4	1.08584
142.5	1.2349	142.5	1.08459
142.6	1.2279	142.6	1.08335
142.7	1.2254	142.7	1.0821
142.8	1.218	142.8	1.08086
142.9	1.2184	142.9	1.07962
143	1.2184	143	1.07838
143.1	1.2193	143.1	1.07714
143.2	1.2166	143.2	1.07591
143.3	1.2182	143.3	1.07468
143.4	1.2127	143.4	1.07344
143.5	1.2074	143.5	1.07221
143.6	1.2087	143.6	1.07098
143.7	1.209	143.7	1.06976
143.8	1.2058	143.8	1.06853
143.9	1.2107	143.9	1.06731
144	1.2139	144	1.06609
144.1	1.2138	144.1	1.06487
144.2	1.2105	144.2	1.06365
144.3	1.2064	144.3	1.06243
144.4	1.2016	144.4	1.06122
144.5	1.2025	144.5	1.06
144.6	1.1979	144.6	1.05879
144.7	1.1989	144.7	1.05758
144.8	1.202	144.8	1.05637
144.9	1.1986	144.9	1.05517
145	1.2022	145	1.05396
145.1	1.2043	145.1	1.05276
145.2	1.2013	145.2	1.05156
145.3	1.197	145.3	1.05036
145.4	1.1965	145.4	1.04916
145.5	1.1953	145.5	1.04796
145.6	1.1989	145.6	1.04676
145.7	1.197	145.7	1.04557
145.8	1.1938	145.8	1.04438
145.9	1.1985	145.9	1.04319
146	1.2	146	1.042
146.1	1.1988	146.1	1.04081
146.2	1.2004	146.2	1.03963
146.3	1.2042	146.3	1.03844
146.4	1.1986	146.4	1.03726
146.5	1.1966	146.5	1.03608
146.6	1.1899	146.6	1.0349
146.7	1.1929	146.7	1.03372
146.8	1.1906	146.8	1.03255
146.9	1.1803	146.9	1.03137
147	1.1746	147	1.0302
147.1	1.1666	147.1	1.02903
147.2	1.1632	147.2	1.02786
147.3	1.1656	147.3	1.02669
147.4	1.168	147.4	1.02553
147.5	1.1758	147.5	1.02436
147.6	1.1764	147.6	1.0232
147.7	1.1718	147.7	1.02204
147.8	1.1702	147.8	1.02088
147.9	1.1695	147.9	1.01972
148	1.1676	148	1.01856
148.1	1.1648	148.1	1.01741
148.2	1.166	148.2	1.01625
148.3	1.1677	148.3	1.0151
148.4	1.1736	148.4	1.01395
148.5	1.1722	148.5	1.0128
148.6	1.1644	148.6	1.01165
148.7	1.1644	148.7	1.01051
148.8	1.1634	148.8	1.00936
148.9	1.1634	148.9	1.00822
149	1.1634	149	1.00708
149.1	1.1634	149.1	1.00594
149.2	1.1644	149.2	1.0048
149.3		149.3	1.00366
149.4		149.4	1.00253
149.5		149.5	1.00139
149.6		149.6	1.00026
149.7		149.7	0.999132
149.8		149.8	0.998002
149.9		149.9	0.996875
150		150	0.995749
150.1		150.1	0.995749
150.2		150.2	1.02331
150.3		150.3	1.0508
150.4		150.4	1.07819
150.5		150.5	1.10549
150.6		150.6	1.13271
150.7		150.7	1.15983
150.8		150.8	1.18686
150.9		150.9	1.2138
151		151	1.24065
151.1		151.1	1.2674
151.2		151.2	1.29406
151.3		151.3	1.32063
151.4		151.4	1.3471
151.5		151.5	1.37347
151.6		151.6	1.39975
151.7		151.7	1.42593
151.8	1.48017	151.8	1.45202
151.9	1.48194	151.9	1.478
152	1.48331	152	1.50389
152.1	1.50135	152.1	1.52968
152.2	1.52963	152.2	1.55537
152.3	1.541	152.3	1.58095
152.4	1.55786	152.4	1.60643
152.5	1.57872	152.5	1.63182
152.6	1.60303	152.6	1.6571
152.7	1.61728	152.7	1.68227
152.8	1.65312	152.8	1.70734
152.9	1.67203	152.9	1.7323
153	1.70538	153	1.75716
153.1	1.71796	153.1	1.78192
153.2	1.73949	153.2	1.80656
153.3	1.75967	153.3	1.8311
153.4	1.79104	153.4	1.85552
153.5	1.80987	153.5	1.87984
153.6	1.82543	153.6	1.90405
153.7	1.84634	153.7	1.92815
153.8	1.87711	153.8	1.95214
153.9	1.90788	153.9	1.97601
154	1.92423	154	1.99977
154.1	1.93921	154.1	2.02342
154.2	1.96441	154.2	2.04695
154.3	1.97683	154.3	2.07037
154.4	2.00463	154.4	2.09367
154.5	2.04342	154.5	2.11686
154.6	2.04847	154.6	2.13993
154.7	2.06736	154.7	2.16288
154.8	2.09377	154.8	2.18571
154.9	2.11247	154.9	2.20842
155	2.13302	155	2.23102
155.1	2.16344	155.1	2.25349
155.2	2.19491	155.2	2.27584
155.3	2.22082	155.3	2.29807
155.4	2.24308	155.4	2.32018
155.5	2.26788	155.5	2.34217
155.6	2.28188	155.6	2.36403
155.7	2.30753	155.7	2.38576
155.8	2.32707	155.8	2.40737
155.9	2.34225	155.9	2.42886
156	2.36305	156	2.45022
156.1	2.38748	156.1	2.47145
156.2	2.40185	156.2	2.49255
156.3	2.42053	156.3	2.51353
156.4	2.43751	156.4	2.53437
156.5	2.45639	156.5	2.55509
156.6	2.47359	156.6	2.57568
156.7	2.48848	156.7	2.59613
156.8	2.50583	156.8	2.61646
156.9	2.5345	156.9	2.63665
157	2.55642	157	2.65671
157.1	2.57501	157.1	2.67664
157.2	2.59705	157.2	2.69643
157.3	2.62512	157.3	2.71609
157.4	2.64655	157.4	2.73561
157.5	2.67025	157.5	2.755
157.6	2.69188	157.6	2.77425
157.7	2.70694	157.7	2.79337
157.8	2.72584	157.8	2.81235
157.9	2.75086	157.9	2.83119
158	2.76816	158	2.8499
158.1	2.78907	158.1	2.86847
158.2	2.8118	158.2	2.88689
158.3	2.82949	158.3	2.90518
158.4	2.85171	158.4	2.92333
158.5	2.87513	158.5	2.94134
158.6	2.89676	158.6	2.95921
158.7	2.91958	158.7	2.97694
158.8	2.9411	158.8	2.99453
158.9	2.96474	158.9	3.01197
159	2.98396	159	3.02928
159.1	2.99954	159.1	3.04644
159.2	3.01745	159.2	3.06346
159.3	3.03647	159.3	3.08034
159.4	3.05789	159.4	3.09707
159.5	3.08083	159.5	3.11366
159.6	3.10429	159.6	3.13011
159.7	3.1203	159.7	3.14642
159.8	3.14214	159.8	3.16258
159.9	3.16124	159.9	3.17859
160	3.18012	160	3.19447
160.1	3.20233	160.1	3.2102
160.2	3.22167	160.2	3.22578
160.3	3.2428	160.3	3.24122
160.4	3.2598	160.4	3.25651
160.5	3.27219	160.5	3.27167
160.6	3.28783	160.6	3.28667
160.7	3.31038	160.7	3.30153
160.8	3.3277	160.8	3.31625
160.9	3.34952	160.9	3.33082
[truncated: 7,890 more rows]
