# Supplementary material for: Homo-BacPROTAC-induced degradation of ClpC1 as a strategy against drug-resistant mycobacteria
Source: Nat Commun. 2024 Mar 5;15:2005. doi: 10.1038/s41467-024-46218-7 (PMC10914731; doi:10.1038/s41467-024-46218-7)
Supplement: Supplementary file 4 — Source Data [file 41467_2024_46218_MOESM4_ESM.zip › SourceData/SuppFig7_Compound_6.xlsx]

## Sheet: 18067735_20210303x
Run 1; Ch 4; Fc 2-1 corr; Cy 22; 18067735; Conc 2.5 7.5 22 66.5 200 nM_X	Run 1; Ch 4; Fc 2-1 corr; Cy 22; 18067735; Conc 2.5 7.5 22 66.5 200 nM_Y	Run 1; Ch 4; Fc 2-1 corr; Cy 22; 18067735; Conc 2.5 7.5 22 66.5 200 nM; Fitted_X	Run 1; Ch 4; Fc 2-1 corr; Cy 22; 18067735; Conc 2.5 7.5 22 66.5 200 nM; Fitted_Y
-38.9	-0.274089	-38.9	0
-38.8	-0.6541	-38.8	0
-38.7	-0.2344	-38.7	0
-38.6	0.118	-38.6	0
-38.5	0.0883	-38.5	0
-38.4	-0.147502	-38.4	0
-38.3	0.416	-38.3	0
-38.2	0.1213	-38.2	0
-38.1	0.121	-38.1	0
-38	0.1651	-38	0
-37.9	0.115701	-37.9	0
-37.8	0.031	-37.8	0
-37.7	-0.0373	-37.7	0
-37.6	-0.00290001	-37.6	0
-37.5	-0.0018	-37.5	0
-37.4	-0.109398	-37.4	0
-37.3	0.0515	-37.3	0
-37.2	0.0855	-37.2	0
-37.1	0.6451	-37.1	0
-37	1.0168	-37	0
-36.9	0.9728	-36.9	0
-36.8	0.4417	-36.8	0
-36.7	-0.1955	-36.7	0
-36.6	-0.3915	-36.6	0
-36.5	-0.1404	-36.5	0
-36.4	-0.0690985	-36.4	0
-36.3	-0.0275	-36.3	0
-36.2	-0.0514	-36.2	0
-36.1	-0.0154	-36.1	0
-36	-0.0029	-36	0
-35.9	-0.0184985	-35.9	0
-35.8	-0.0207	-35.8	0
-35.7	0.000100027	-35.7	0
-35.6	0.0148	-35.6	0
-35.5	0.0171	-35.5	0
-35.4	0.0257006	-35.4	0
-35.3	0.0247	-35.3	0
-35.2	0.0332	-35.2	0
-35.1	0.0503	-35.1	0
-35	0.0554	-35	0
-34.9	0.0629007	-34.9	0
-34.8	0.0421	-34.8	0
-34.7	0.0357	-34.7	0
-34.6	0.0501	-34.6	0
-34.5	0.0319	-34.5	0
-34.4	0.027401	-34.4	0
-34.3	0.0168	-34.3	0
-34.2	0.0469	-34.2	0
-34.1	0.0426	-34.1	0
-34	0.0428	-34	0
-33.9	0.0337007	-33.9	0
-33.8	0.0396	-33.8	0
-33.7	0.0421	-33.7	0
-33.6	0.0501	-33.6	0
-33.5	0.0398	-33.5	0
-33.4	0.0325005	-33.4	0
-33.3	0.037	-33.3	0
-33.2	0.04	-33.2	0
-33.1	0.0465	-33.1	0
-33	0.0397	-33	0
-32.9	0.0419001	-32.9	0
-32.8	0.0338	-32.8	0
-32.7	0.0366	-32.7	0
-32.6	0.0334	-32.6	0
-32.5	0.0378	-32.5	0
-32.4	0.0381001	-32.4	0
-32.3	0.0305	-32.3	0
-32.2	0.0276	-32.2	0
-32.1	0.0316	-32.1	0
-32	0.0326	-32	0
-31.9	0.0363	-31.9	0
-31.8	0.0327	-31.8	0
-31.7	0.0293001	-31.7	0
-31.6	0.0295001	-31.6	0
-31.5	0.0305	-31.5	0
-31.4	0.0295	-31.4	0
-31.3	0.0304	-31.3	0
-31.2	0.0368	-31.2	0
-31.1	0.0341002	-31.1	0
-31	0.0402	-31	0
-30.9	0.0436	-30.9	0
-30.8	0.0363	-30.8	0
-30.7	0.0373	-30.7	0
-30.6	0.0371001	-30.6	0
-30.5	0.0374	-30.5	0
-30.4	0.0368	-30.4	0
-30.3	0.037	-30.3	0
-30.2	0.0416	-30.2	0
-30.1	0.0438	-30.1	0
-30	0.0454	-30	0
-29.9	0.0421	-29.9	0
-29.8	0.0476	-29.8	0
-29.7	0.0417001	-29.7	0
-29.6	0.0430001	-29.6	0
-29.5	0.0374	-29.5	0
-29.4	0.0314	-29.4	0
-29.3	0.0257	-29.3	0
-29.2	0.0193	-29.2	0
-29.1	0.0184	-29.1	0
-29	0.017	-29	0
-28.9	0.0165	-28.9	0
-28.8	0.0174	-28.8	0
-28.7	0.0172001	-28.7	0
-28.6	0.0153	-28.6	0
-28.5	0.0119	-28.5	0
-28.4	0.0139	-28.4	0
-28.3	0.0204	-28.3	0
-28.2	0.0183	-28.2	0
-28.1	0.0164001	-28.1	0
-28	0.0128	-28	0
-27.9	0.0132	-27.9	0
-27.8	0.0032	-27.8	0
-27.7	0.00249996	-27.7	0
-27.6	0.000900025	-27.6	0
-27.5	0.0056	-27.5	0
-27.4	0.0145	-27.4	0
-27.3	0.0137	-27.3	0
-27.2	0.0132	-27.2	0
-27.1	0.0138001	-27.1	0
-27	0.0106	-27	0
-26.9	0.0102	-26.9	0
-26.8	0.0065	-26.8	0
-26.7	0.00570011	-26.7	0
-26.6	0.0106	-26.6	0
-26.5	0.014	-26.5	0
-26.4	0.0119	-26.4	0
-26.3	0.0074	-26.3	0
-26.2	0.00590008	-26.2	0
-26.1	0.00200011	-26.1	0
-26	-0.0017	-26	0
-25.9	-0.0036	-25.9	0
-25.8	-0.0084	-25.8	0
-25.7	-0.0188998	-25.7	0
-25.6	-0.0182999	-25.6	0
-25.5	-0.0152	-25.5	0
-25.4	-0.0145	-25.4	0
-25.3	-0.0187	-25.3	0
-25.2	-0.0183	-25.2	0
-25.1	-0.0218999	-25.1	0
-25	-0.0209	-25	0
-24.9	-0.021	-24.9	0
-24.8	-0.0218	-24.8	0
-24.7	-0.0251999	-24.7	0
-24.6	-0.0262	-24.6	0
-24.5	-0.0296	-24.5	0
-24.4	-0.0325	-24.4	0
-24.3	-0.0319	-24.3	0
-24.2	-0.0303999	-24.2	0
-24.1	-0.0264	-24.1	0
-24	-0.0294	-24	0
-23.9	-0.0266	-23.9	0
-23.8	-0.0225	-23.8	0
-23.7	-0.0196	-23.7	0
-23.6	-0.0201999	-23.6	0
-23.5	-0.0175	-23.5	0
-23.4	-0.0206	-23.4	0
-23.3	-0.0253	-23.3	0
-23.2	-0.0298999	-23.2	0
-23.1	-0.0264	-23.1	0
-23	-0.0277	-23	0
-22.9	-0.0276	-22.9	0
-22.8	-0.0293	-22.8	0
-22.7	-0.0228	-22.7	0
-22.6	-0.0187	-22.6	0
-22.5	-0.0206	-22.5	0
-22.4	-0.0211	-22.4	0
-22.3	-0.0284	-22.3	0
-22.2	-0.0293999	-22.2	0
-22.1	-0.0325999	-22.1	0
-22	-0.0317	-22	0
-21.9	-0.0354	-21.9	0
-21.8	-0.0321	-21.8	0
-21.7	-0.0294	-21.7	0
-21.6	-0.0262	-21.6	0
-21.5	-0.0283	-21.5	0
-21.4	-0.0214	-21.4	0
-21.3	-0.0192	-21.3	0
-21.2	-0.0231	-21.2	0
-21.1	-0.0314999	-21.1	0
-21	-0.0387	-21	0
-20.9	-0.0434	-20.9	0
-20.8	-0.0391	-20.8	0
-20.7	-0.0384	-20.7	0
-20.6	-0.0389999	-20.6	0
-20.5	-0.0403	-20.5	0
-20.4	-0.0321	-20.4	0
-20.3	-0.0312	-20.3	0
-20.2	-0.0177	-20.2	0
-20.1	-0.018	-20.1	0
-20	-0.0227	-20	0
-19.9	-0.0269	-19.9	0
-19.8	-0.0224	-19.8	0
-19.7	-0.0181999	-19.7	0
-19.6	-0.0108	-19.6	0
-19.5	-0.0015	-19.5	0
-19.4	0.0164	-19.4	0
-19.3	0.0109	-19.3	0
-19.2	0.0146	-19.2	0
-19.1	0.0166001	-19.1	0
-19	0.0148	-19	0
-18.9	0.0129	-18.9	0
-18.8	0.0132	-18.8	0
-18.7	0.0134	-18.7	0
-18.6	0.0199999	-18.6	0
-18.5	0.0267	-18.5	0
-18.4	0.0303	-18.4	0
-18.3	0.019	-18.3	0
-18.2	0.0257	-18.2	0
-18.1	0.0199002	-18.1	0
-18	0.0206	-18	0
-17.9	0.0345	-17.9	0
-17.8	0.0465	-17.8	0
-17.7	0.0630998	-17.7	0
-17.6	0.0753	-17.6	0
-17.5	0.0897	-17.5	0
-17.4	0.0892999	-17.4	0
-17.3	0.0761995	-17.3	0
-17.2	0.0511002	-17.2	0
-17.1	0.0183003	-17.1	0
-17	0.00719999	-17	0
-16.9	-0.024	-16.9	0
-16.8	-0.023	-16.8	0
-16.7	-0.00630028	-16.7	0
-16.6	-0.00340008	-16.6	0
-16.5	0.0118	-16.5	0
-16.4	0.0183	-16.4	0
-16.3	0.0314999	-16.3	0
-16.2	0.0342998	-16.2	0
-16.1	0.0172001	-16.1	0
-16	-0.0112	-16	0
-15.9	-0.0529	-15.9	0
-15.8	-0.0758	-15.8	0
-15.7	-0.0676002	-15.7	0
-15.6	-0.0813998	-15.6	0
-15.5	-0.0928	-15.5	0
-15.4	-0.0846	-15.4	0
-15.3	-0.0658	-15.3	0
-15.2	-0.0371002	-15.2	0
-15.1	-0.0148002	-15.1	0
-15	-0.0081	-15	0
-14.9	-0.00570001	-14.9	0
-14.8	0.0016	-14.8	0
-14.7	0.00699995	-14.7	0
-14.6	0.00170009	-14.6	0
-14.5	-0.0237	-14.5	0
-14.4	-0.0282	-14.4	0
-14.3	-0.0302	-14.3	0
-14.2	-0.0391	-14.2	0
-14.1	-0.0217002	-14.1	0
-14	-0.0185	-14	0
-13.9	0.00480001	-13.9	0
-13.8	0.0283	-13.8	0
-13.7	0.0270998	-13.7	0
-13.6	0.0279001	-13.6	0
-13.5	0.029	-13.5	0
-13.4	0.0296999	-13.4	0
-13.3	0.0184	-13.3	0
-13.2	0.00629976	-13.2	0
-13.1	0.0106997	-13.1	0
-13	0.0298	-13	0
-12.9	0.0289	-12.9	0
-12.8	0.0298	-12.8	0
-12.7	0.0382999	-12.7	0
-12.6	0.0402	-12.6	0
-12.5	0.0319	-12.5	0
-12.4	0.0213	-12.4	0
-12.3	0.0313001	-12.3	0
-12.2	0.0399	-12.2	0
-12.1	0.0479996	-12.1	0
-12	0.047	-12	0
-11.9	0.0456001	-11.9	0
-11.8	0.0393999	-11.8	0
-11.7	0.0242	-11.7	0
-11.6	0.0137	-11.6	0
-11.5	0.0029	-11.5	0
-11.4	0.00570007	-11.4	0
-11.3	0.0112	-11.3	0
-11.2	0.0085	-11.2	0
-11.1	0.00439994	-11.1	0
-11	0.0123	-11	0
-10.9	0.0109001	-10.9	0
-10.8	0.00960001	-10.8	0
-10.7	0.008	-10.7	0
-10.6	0.0087	-10.6	0
-10.5	0.0033	-10.5	0
-10.4	-0.00419989	-10.4	0
-10.3	-0.00250003	-10.3	0
-10.2	-0.0107	-10.2	0
-10.1	-0.0064	-10.1	0
-10	-0.0102	-10	0
-9.9	-0.00589995	-9.9	0
-9.8	-0.00410021	-9.8	0
-9.7	-0.00850004	-9.7	0
-9.6	-0.0052001	-9.6	0
-9.5	-0.0122	-9.5	0
-9.4	-0.0112	-9.4	0
-9.3	-0.0013	-9.3	0
-9.2	0.00029994	-9.2	0
-9.1	0.00410003	-9.1	0
-9	0.0061	-9	0
-8.9	0.0149	-8.9	0
-8.8	0.0179	-8.8	0
-8.7	0.0145	-8.7	0
-8.6	0.018	-8.6	0
-8.5	0.0144	-8.5	0
-8.4	0.0144	-8.4	0
-8.3	0.0148	-8.3	0
-8.2	0.0142	-8.2	0
-8.1	0.0065	-8.1	0
-8	0.002	-8	0
-7.9	-0.0015	-7.9	0
-7.8	-0.0022	-7.8	0
-7.7	0.00889998	-7.7	0
-7.6	0.00560005	-7.6	0
-7.5	0.0008	-7.5	0
-7.4	0.0024	-7.4	0
-7.3	-0.001	-7.3	0
-7.2	0.0013	-7.2	0
-7.1	0.0049	-7.1	0
-7	0.0058	-7	0
-6.9	0.0084	-6.9	0
-6.8	0.0039	-6.8	0
-6.7	0.0026	-6.7	0
-6.6	0.0028	-6.6	0
-6.5	-0.0006	-6.5	0
-6.4	-0.001	-6.4	0
-6.3	0.001	-6.3	0
-6.2	-0.0006	-6.2	0
-6.1	-0.0021	-6.1	0
-6	-0.0025	-6	0
-5.9	0.002	-5.9	0
-5.8	0.0039	-5.8	0
-5.7	-0.001	-5.7	0
-5.6	0.0029	-5.6	0
-5.5	-0.0015	-5.5	0
-5.4	0.0028	-5.4	0
-5.3	0.0009	-5.3	0
-5.2	-0.0009	-5.2	0
-5.1	-0.0007	-5.1	0
-5	0.0021	-5	0
-4.9	0.0047	-4.9	0
-4.8	0.0092	-4.8	0
-4.7	0.011	-4.7	0
-4.6	0.0084	-4.6	0
-4.5	0.0082	-4.5	0
-4.4	0.0102999	-4.4	0
-4.3	0.0096	-4.3	0
-4.2	0.0066	-4.2	0
-4.1	0.0045	-4.1	0
-4	0.0042	-4	0
-3.9	0.0061	-3.9	0
-3.8	0.0081	-3.8	0
-3.7	0.0113	-3.7	0
-3.6	0.016	-3.6	0
-3.5	0.0149	-3.5	0
-3.4	0.0161	-3.4	0
-3.3	0.0131	-3.3	0
-3.2	0.0113	-3.2	0
-3.1	0.0115	-3.1	0
-3	0.0092	-3	0
-2.9	0.0077	-2.9	0
-2.8	0.0115	-2.8	0
-2.7	0.009	-2.7	0
-2.6	0.0135	-2.6	0
-2.5	0.012	-2.5	0
-2.4	0.0156	-2.4	0
-2.3	0.0114	-2.3	0
-2.2	0.0129	-2.2	0
-2.1	0.0058	-2.1	0
-2	0.0092	-2	0
-1.9	0.0177	-1.9	0
-1.8	0.0289	-1.8	0
-1.7	0.0299	-1.7	0
-1.6	0.04	-1.6	0
-1.5	0.0375	-1.5	0
-1.4	0.0375	-1.4	0
-1.3	0.0424	-1.3	0
-1.2	0.0424	-1.2	0
-1.1	0.0424	-1.1	0
-1	0.0438	-1	0
-0.900002	0.0438	-0.900002	0
-0.799999	0.0438	-0.799999	0
-0.700001		-0.700001	0
-0.599998		-0.599998	0
-0.5		-0.5	0
-0.400002		-0.400002	0
-0.299999		-0.299999	0
-0.200001		-0.200001	0
-0.0999985		-0.0999985	0
0		0	0
0.0999985		0.0999985	0
0.200001		0.200001	0.00360354
0.299999		0.299999	0.00720567
0.400002		0.400002	0.0108067
0.5		0.5	0.0144063
0.599998		0.599998	0.0180046
0.700001		0.700001	0.0216018
0.799999		0.799999	0.0251976
0.900002		0.900002	0.0287923
1		1	0.0323856
1.1		1.1	0.0359776
1.2		1.2	0.0395685
1.3		1.3	0.043158
1.4		1.4	0.0467464
1.5		1.5	0.0503334
1.6		1.6	0.0539191
1.7		1.7	0.0575037
1.8	0.107637	1.8	0.0610869
1.9	0.0930924	1.9	0.0646689
2	0.089331	2	0.0682496
2.1	0.089331	2.1	0.071829
2.2	0.0930924	2.2	0.0754073
2.3	0.107637	2.3	0.0789842
2.4	0.111839	2.4	0.08256
2.5	0.111839	2.5	0.0861344
2.6	0.10341	2.6	0.0897075
2.7	0.0862267	2.7	0.0932795
2.8	0.105143	2.8	0.0968501
2.9	0.138586	2.9	0.10042
3	0.144778	3	0.103988
3.1	0.152236	3.1	0.107555
3.2	0.144362	3.2	0.11112
3.3	0.140642	3.3	0.114685
3.4	0.139122	3.4	0.118248
3.5	0.144729	3.5	0.12181
3.6	0.171481	3.6	0.12537
3.7	0.164333	3.7	0.12893
3.8	0.153998	3.8	0.132488
3.9	0.157991	3.9	0.136045
4	0.166133	4	0.1396
4.1	0.165826	4.1	0.143155
4.2	0.16612	4.2	0.146708
4.3	0.172129	4.3	0.15026
4.4	0.1763	4.4	0.153811
4.5	0.175495	4.5	0.15736
4.6	0.186718	4.6	0.160908
4.7	0.198629	4.7	0.164455
4.8	0.200142	4.8	0.168001
4.9	0.202627	4.9	0.171545
5	0.197891	5	0.175088
5.1	0.200391	5.1	0.17863
5.2	0.213015	5.2	0.182171
5.3	0.206784	5.3	0.18571
5.4	0.21189	5.4	0.189248
5.5	0.218607	5.5	0.192785
5.6	0.222606	5.6	0.196321
5.7	0.232221	5.7	0.199855
5.8	0.237839	5.8	0.203389
5.9	0.238832	5.9	0.206921
6	0.245633	6	0.210451
6.1	0.249133	6.1	0.213981
6.2	0.244213	6.2	0.217509
6.3	0.239484	6.3	0.221036
6.4	0.242569	6.4	0.224562
6.5	0.24907	6.5	0.228086
6.6	0.251468	6.6	0.231609
6.7	0.253864	6.7	0.235132
6.8	0.254654	6.8	0.238652
6.9	0.258449	6.9	0.242172
7	0.261538	7	0.24569
7.1	0.266332	7.1	0.249207
7.2	0.271432	7.2	0.252723
7.3	0.280245	7.3	0.256238
7.4	0.282246	7.4	0.259751
7.5	0.284143	7.5	0.263263
7.6	0.288544	7.6	0.266774
7.7	0.293544	7.7	0.270284
7.8	0.298751	7.8	0.273792
7.9	0.301452	7.9	0.277299
8	0.306452	8	0.280805
8.1	0.309252	8.1	0.28431
8.2	0.313954	8.2	0.287814
8.3	0.322365	8.3	0.291316
8.4	0.332778	8.4	0.294817
8.5	0.341086	8.5	0.298317
8.6	0.350497	8.6	0.301815
8.7	0.349087	8.7	0.305313
8.8	0.351187	8.8	0.308809
8.9	0.360392	8.9	0.312304
9	0.369709	9	0.315797
9.1	0.37281	9.1	0.31929
9.2	0.375215	9.2	0.322781
9.3	0.373211	9.3	0.326271
9.4	0.376913	9.4	0.329759
9.5	0.380818	9.5	0.333247
9.6	0.378916	9.6	0.336733
9.7	0.381133	9.7	0.340218
9.8	0.387456	9.8	0.343702
9.9	0.391464	9.9	0.347185
10	0.392669	10	0.350666
10.1	0.393769	10.1	0.354146
10.2	0.396282	10.2	0.357625
10.3	0.40199	10.3	0.361103
10.4	0.413618	10.4	0.364579
10.5	0.418828	10.5	0.368055
10.6	0.429142	10.6	0.371528
10.7	0.434867	10.7	0.375001
10.8	0.437488	10.8	0.378473
10.9	0.435798	10.9	0.381943
11	0.438322	11	0.385412
11.1	0.437734	11.1	0.38888
11.2	0.440161	11.2	0.392347
11.3	0.443678	11.3	0.395812
11.4	0.446997	11.4	0.399277
11.5	0.45022	11.5	0.40274
11.6	0.45696	11.6	0.406202
11.7	0.450771	11.7	0.409662
11.8	0.452799	11.8	0.413122
11.9	0.464684	11.9	0.41658
12	0.466049	12	0.420037
12.1	0.458658	12.1	0.423492
12.2	0.460092	12.2	0.426947
12.3	0.452404	12.3	0.4304
12.4	0.442621	12.4	0.433852
12.5	0.43554	12.5	0.437303
12.6	0.430256	12.6	0.440753
12.7	0.417651	12.7	0.444201
12.8	0.423989	12.8	0.447648
12.9	0.426826	12.9	0.451094
13	0.425873	13	0.454539
13.1	0.417719	13.1	0.457983
13.2	0.416069	13.2	0.461425
13.3	0.416218	13.3	0.464866
13.4	0.421657	13.4	0.468306
13.5	0.415914	13.5	0.471745
13.6	0.417781	13.6	0.475182
13.7	0.418535	13.7	0.478619
13.8	0.41919	13.8	0.482054
13.9	0.416849	13.9	0.485488
14	0.418498	14	0.488921
14.1	0.424971	14.1	0.492352
14.2	0.430846	14.2	0.495782
14.3	0.426106	14.3	0.499211
14.4	0.426777	14.4	0.502639
14.5	0.422243	14.5	0.506066
14.6	0.404789	14.6	0.509491
14.7	0.40466	14.7	0.512915
14.8	0.403124	14.8	0.516338
14.9	0.406995	14.9	0.51976
15	0.410961	15	0.523181
15.1	0.411515	15.1	0.5266
15.2	0.40696	15.2	0.530019
15.3	0.409111	15.3	0.533435
15.4	0.405466	15.4	0.536851
15.5	0.412344	15.5	0.540266
15.6	0.422308	15.6	0.543679
15.7	0.427774	15.7	0.547092
15.8	0.423663	15.8	0.550502
15.9	0.4198	15.9	0.553912
16	0.418249	16	0.557321
16.1	0.423105	16.1	0.560728
16.2	0.411758	16.2	0.564134
16.3	0.414421	16.3	0.567539
16.4	0.410473	16.4	0.570943
16.5	0.41374	16.5	0.574346
16.6	0.420612	16.6	0.577747
16.7	0.42597	16.7	0.581147
16.8	0.426727	16.8	0.584546
16.9	0.427086	16.9	0.587944
17	0.44086	17	0.591341
17.1	0.451848	17.1	0.594736
17.2	0.456415	17.2	0.59813
17.3	0.459684	17.3	0.601523
17.4	0.463339	17.4	0.604915
17.5	0.470208	17.5	0.608306
17.6	0.47097	17.6	0.611695
17.7	0.474031	17.7	0.615083
17.8	0.478596	17.8	0.61847
17.9	0.484936	17.9	0.621856
18	0.489994	18	0.625241
18.1	0.475213	18.1	0.628624
18.2	0.493777	18.2	0.632007
18.3	0.479806	18.3	0.635388
18.4	0.476854	18.4	0.638768
18.5	0.47881	18.5	0.642146
18.6	0.504666	18.6	0.645524
18.7	0.535152	18.7	0.6489
18.8	0.551094	18.8	0.652275
18.9	0.573525	18.9	0.655649
19	0.551094	19	0.659022
19.1	0.551094	19.1	0.662393
19.2		19.2	0.665764
19.3		19.3	0.669133
19.4		19.4	0.672501
19.5		19.5	0.675868
19.6		19.6	0.679233
19.7		19.7	0.682598
19.8		19.8	0.685961
19.9		19.9	0.685961
20		20	0.685917
20.1		20.1	0.685874
20.2		20.2	0.68583
20.3		20.3	0.685787
20.4		20.4	0.685743
20.5		20.5	0.6857
20.6		20.6	0.685656
20.7		20.7	0.685613
20.8		20.8	0.685569
20.9		20.9	0.685525
21		21	0.685482
21.1		21.1	0.685438
21.2		21.2	0.685395
21.3		21.3	0.685351
21.4		21.4	0.685308
21.5		21.5	0.685264
21.6		21.6	0.685221
21.7	0.8124	21.7	0.685177
21.8	0.8114	21.8	0.685134
21.9	0.8124	21.9	0.68509
22	0.8114	22	0.685047
22.1	0.8045	22.1	0.685003
22.2	0.7941	22.2	0.68496
22.3	0.7873	22.3	0.684916
22.4	0.7941	22.4	0.684873
22.5	0.776	22.5	0.684829
22.6	0.803399	22.6	0.684786
22.7	0.7974	22.7	0.684742
22.8	0.7914	22.8	0.684699
22.9	0.7902	22.9	0.684655
23	0.7976	23	0.684612
23.1	0.809	23.1	0.684568
23.2	0.8007	23.2	0.684525
23.3	0.8073	23.3	0.684481
23.4	0.8043	23.4	0.684438
23.5	0.799	23.5	0.684394
23.6	0.7983	23.6	0.684351
23.7	0.7996	23.7	0.684307
23.8	0.7978	23.8	0.684264
23.9	0.7978	23.9	0.684221
24	0.7913	24	0.684177
24.1	0.7871	24.1	0.684134
24.2	0.7845	24.2	0.68409
24.3	0.7853	24.3	0.684047
24.4	0.7896	24.4	0.684003
24.5	0.7931	24.5	0.68396
24.6	0.7902	24.6	0.683916
24.7	0.787	24.7	0.683873
24.8	0.7841	24.8	0.68383
24.9	0.7846	24.9	0.683786
25	0.7816	25	0.683743
25.1	0.7835	25.1	0.683699
25.2	0.7814	25.2	0.683656
25.3	0.7851	25.3	0.683612
25.4	0.7919	25.4	0.683569
25.5	0.7964	25.5	0.683526
25.6	0.7938	25.6	0.683482
25.7	0.7922	25.7	0.683439
25.8	0.7923	25.8	0.683395
25.9	0.7908	25.9	0.683352
26	0.7904	26	0.683309
26.1	0.7904	26.1	0.683265
26.2	0.7862	26.2	0.683222
26.3	0.782	26.3	0.683178
26.4	0.7847	26.4	0.683135
26.5	0.7881	26.5	0.683092
26.6	0.7921	26.6	0.683048
26.7	0.7901	26.7	0.683005
26.8	0.7829	26.8	0.682962
26.9	0.7793	26.9	0.682918
27	0.7786	27	0.682875
27.1	0.783	27.1	0.682831
27.2	0.7861	27.2	0.682788
27.3	0.7879	27.3	0.682745
27.4	0.7928	27.4	0.682701
27.5	0.7966	27.5	0.682658
27.6	0.8046	27.6	0.682615
27.7	0.8037	27.7	0.682571
27.8	0.8048	27.8	0.682528
27.9	0.8043	27.9	0.682485
28	0.8025	28	0.682441
28.1	0.8002	28.1	0.682398
28.2	0.7989	28.2	0.682355
28.3	0.7946	28.3	0.682311
28.4	0.7981	28.4	0.682268
28.5	0.7984	28.5	0.682225
28.6	0.8005	28.6	0.682181
28.7	0.8041	28.7	0.682138
28.8	0.801	28.8	0.682095
28.9	0.8083	28.9	0.682051
29	0.805	29	0.682008
29.1	0.8071	29.1	0.681965
29.2	0.8019	29.2	0.681921
29.3	0.7979	29.3	0.681878
29.4	0.8037	29.4	0.681835
29.5	0.7975	29.5	0.681791
29.6	0.7985	29.6	0.681748
29.7	0.809	29.7	0.681705
29.8	0.8106	29.8	0.681662
29.9	0.8172	29.9	0.681618
30	0.8193	30	0.681575
30.1	0.8185	30.1	0.681532
30.2	0.8567	30.2	0.681488
30.3	0.8492	30.3	0.681445
30.4	0.8704	30.4	0.681402
30.5	0.6736	30.5	0.681359
30.6	0.9206	30.6	0.681315
30.7	0.9877	30.7	0.681272
30.8	0.8746	30.8	0.681229
30.9	0.849598	30.9	0.681186
31	0.710202	31	0.681142
31.1	0.481205	31.1	0.681099
31.2	0.5368	31.2	0.681056
31.3	0.5721	31.3	0.681012
31.4	0.653901	31.4	0.680969
31.5	0.66	31.5	0.680926
31.6	0.6748	31.6	0.680883
31.7	0.6387	31.7	0.68084
31.8	0.6439	31.8	0.680796
31.9	0.6586	31.9	0.680753
32	0.6687	32	0.68071
32.1	0.6373	32.1	0.680667
32.2	0.6458	32.2	0.680623
32.3	0.5667	32.3	0.68058
32.4	0.5649	32.4	0.680537
32.5	0.6752	32.5	0.680494
32.6	0.644	32.6	0.68045
32.7	0.743	32.7	0.680407
32.8	0.6303	32.8	0.680364
32.9	0.725398	32.9	0.680321
33	0.732202	33	0.680278
33.1	0.624606	33.1	0.680234
33.2	0.619977	33.2	0.680191
33.3	0.429696	33.3	0.680148
33.4	0.119301	33.4	0.680105
33.5	0.247499	33.5	0.680062
33.6	0.3621	33.6	0.680018
33.7	0.64808	33.7	0.679975
33.8	0.998602	33.8	0.679932
33.9	1.1413	33.9	0.679889
34	1.0518	34	0.679846
34.1	0.932305	34.1	0.679803
34.2	0.897702	34.2	0.679759
34.3	0.866898	34.3	0.679716
34.4	0.886201	34.4	0.679673
34.5	0.906301	34.5	0.67963
34.6	0.9341	34.6	0.679587
34.7	0.9007	34.7	0.679544
34.8	0.9131	34.8	0.6795
34.9	0.9067	34.9	0.679457
35	0.8885	35	0.679414
35.1	0.8468	35.1	0.679371
35.2	0.8347	35.2	0.679328
35.3	0.7965	35.3	0.679285
35.4	0.77	35.4	0.679242
35.5	0.7942	35.5	0.679198
35.6	0.8074	35.6	0.679155
35.7	0.8033	35.7	0.679112
35.8	0.8212	35.8	0.679069
35.9	0.8229	35.9	0.679026
36	0.7969	36	0.678983
36.1	0.7983	36.1	0.67894
36.2	0.8331	36.2	0.678897
36.3	0.8338	36.3	0.678853
36.4	0.8272	36.4	0.67881
36.5	0.8236	36.5	0.678767
36.6	0.8293	36.6	0.678724
36.7	0.841	36.7	0.678681
36.8	0.8513	36.8	0.678638
36.9	0.8474	36.9	0.678595
37	0.8336	37	0.678552
37.1	0.8425	37.1	0.678509
37.2	0.8463	37.2	0.678466
37.3	0.842	37.3	0.678422
37.4	0.8386	37.4	0.678379
37.5	0.8439	37.5	0.678336
37.6	0.844	37.6	0.678293
37.7	0.8378	37.7	0.67825
37.8	0.8488	37.8	0.678207
37.9	0.8454	37.9	0.678164
38	0.8476	38	0.678121
38.1	0.8507	38.1	0.678078
38.2	0.8421	38.2	0.678035
38.3	0.8478	38.3	0.677992
38.4	0.8556	38.4	0.677949
38.5	0.8598	38.5	0.677906
38.6	0.867	38.6	0.677863
38.7	0.8695	38.7	0.677819
38.8	0.8701	38.8	0.677776
38.9	0.8572	38.9	0.677733
39	0.8497	39	0.67769
39.1	0.846	39.1	0.677647
39.2	0.8446	39.2	0.677604
39.3	0.8444	39.3	0.677561
39.4	0.8437	39.4	0.677518
39.5	0.8397	39.5	0.677475
39.6	0.839	39.6	0.677432
39.7	0.8384	39.7	0.677389
39.8	0.8469	39.8	0.677346
39.9	0.8448	39.9	0.677303
40	0.842	40	0.67726
40.1	0.8446	40.1	0.677217
40.2	0.8469	40.2	0.677174
40.3	0.8467	40.3	0.677131
40.4	0.8464	40.4	0.677088
40.5	0.8505	40.5	0.677045
40.6	0.8524	40.6	0.677002
40.7	0.854	40.7	0.676959
40.8	0.8562	40.8	0.676916
40.9	0.8559	40.9	0.676873
41	0.8613	41	0.67683
41.1	0.8588	41.1	0.676787
41.2	0.8609	41.2	0.676744
41.3	0.8602	41.3	0.676701
41.4	0.8567	41.4	0.676658
41.5	0.8599	41.5	0.676615
41.6	0.8568	41.6	0.676572
41.7	0.8575	41.7	0.676529
41.8	0.8555	41.8	0.676486
41.9	0.8553	41.9	0.676443
42	0.8516	42	0.6764
42.1	0.8515	42.1	0.676357
42.2	0.8507	42.2	0.676315
42.3	0.849	42.3	0.676272
42.4	0.8459	42.4	0.676229
42.5	0.8482	42.5	0.676186
42.6	0.8519	42.6	0.676143
42.7	0.8564	42.7	0.6761
42.8	0.8592	42.8	0.676057
42.9	0.8573	42.9	0.676014
43	0.8548	43	0.675971
43.1	0.8562	43.1	0.675928
43.2	0.8571	43.2	0.675885
43.3	0.8556	43.3	0.675842
43.4	0.8532	43.4	0.675799
43.5	0.8551	43.5	0.675756
43.6	0.8508	43.6	0.675713
43.7	0.8542	43.7	0.675671
43.8	0.8516	43.8	0.675628
43.9	0.8541	43.9	0.675585
44	0.851	44	0.675542
44.1	0.8505	44.1	0.675499
44.2	0.8488	44.2	0.675456
44.3	0.8468	44.3	0.675413
44.4	0.8464	44.4	0.67537
44.5	0.8445	44.5	0.675327
44.6	0.8427	44.6	0.675284
44.7	0.8495	44.7	0.675242
44.8	0.8517	44.8	0.675199
44.9	0.8485	44.9	0.675156
45	0.8472	45	0.675113
45.1	0.848	45.1	0.67507
45.2	0.8433	45.2	0.675027
45.3	0.8448	45.3	0.674984
45.4	0.8437	45.4	0.674941
45.5	0.8449	45.5	0.674899
45.6	0.8464	45.6	0.674856
45.7	0.8438	45.7	0.674813
45.8	0.8408	45.8	0.67477
45.9	0.8405	45.9	0.674727
46	0.8394	46	0.674684
46.1	0.8393	46.1	0.674641
46.2	0.8317	46.2	0.674599
46.3	0.8216	46.3	0.674556
46.4	0.8205	46.4	0.674513
46.5	0.8216	46.5	0.67447
46.6	0.8249	46.6	0.674427
46.7	0.8237	46.7	0.674384
46.8	0.8207	46.8	0.674342
46.9	0.8192	46.9	0.674299
47	0.8116	47	0.674256
47.1	0.8055	47.1	0.674213
47.2	0.7983	47.2	0.67417
47.3	0.797	47.3	0.674128
47.4	0.7988	47.4	0.674085
47.5	0.797	47.5	0.674042
47.6	0.7977	47.6	0.673999
47.7	0.8092	47.7	0.673956
47.8	0.8121	47.8	0.673914
47.9	0.8135	47.9	0.673871
48	0.8189	48	0.673828
48.1	0.819	48.1	0.673785
48.2	0.817	48.2	0.673742
48.3	0.8163	48.3	0.6737
48.4	0.8157	48.4	0.673657
48.5	0.8169	48.5	0.673614
48.6	0.8204	48.6	0.673571
48.7	0.8143	48.7	0.673528
48.8	0.8159	48.8	0.673486
48.9	0.819	48.9	0.673443
49	0.8241	49	0.6734
49.1	0.822	49.1	0.673357
49.2	0.832	49.2	0.673315
49.3	0.8227	49.3	0.673272
49.4	0.8288	49.4	0.673229
49.5	0.8401	49.5	0.673186
49.6	0.8348	49.6	0.673144
49.7	0.8316	49.7	0.673101
49.8	0.8309	49.8	0.673058
49.9	0.8363	49.9	0.673015
50	0.8283	50	0.672973
50.1	0.8262	50.1	0.67293
50.2	0.832	50.2	0.672887
50.3	0.8279	50.3	0.672844
50.4	0.8202	50.4	0.672802
50.5	0.8328	50.5	0.672759
50.6	0.8181	50.6	0.672716
50.7	0.8239	50.7	0.672673
50.8	0.8389	50.8	0.672631
50.9	0.8641	50.9	0.672588
51	0.8604	51	0.672545
51.1	0.8377	51.1	0.672503
51.2	0.814	51.2	0.67246
51.3	0.798	51.3	0.672417
51.4	0.7925	51.4	0.672375
51.5	0.7792	51.5	0.672332
51.6	0.7865	51.6	0.672289
51.7	0.7932	51.7	0.672246
51.8	0.8061	51.8	0.672204
51.9	0.8189	51.9	0.672161
52	0.8137	52	0.672118
52.1	0.8057	52.1	0.672076
52.2	0.7905	52.2	0.672033
52.3	0.7585	52.3	0.67199
52.4	0.7226	52.4	0.671948
52.5	0.6901	52.5	0.671905
52.6	0.6798	52.6	0.671862
52.7	0.6786	52.7	0.67182
52.8	0.6793	52.8	0.671777
52.9	0.6806	52.9	0.671734
53	0.6791	53	0.671692
53.1	0.684599	53.1	0.671649
53.2	0.703	53.2	0.671606
53.3	0.7027	53.3	0.671564
53.4	0.6935	53.4	0.671521
53.5	0.6956	53.5	0.671478
53.6	0.7032	53.6	0.671436
53.7	0.7005	53.7	0.671393
53.8	0.6983	53.8	0.67135
53.9	0.7042	53.9	0.671308
54	0.7063	54	0.671265
54.1	0.7219	54.1	0.671223
54.2	0.7163	54.2	0.67118
54.3	0.7078	54.3	0.671137
54.4	0.7117	54.4	0.671095
54.5	0.7084	54.5	0.671052
54.6	0.7023	54.6	0.671009
54.7	0.7	54.7	0.670967
54.8	0.7029	54.8	0.670924
54.9	0.6925	54.9	0.670882
55	0.6973	55	0.670839
55.1	0.7058	55.1	0.670796
55.2	0.7091	55.2	0.670754
55.3	0.7093	55.3	0.670711
55.4	0.728	55.4	0.670669
55.5	0.7389	55.5	0.670626
55.6	0.7414	55.6	0.670583
55.7	0.748	55.7	0.670541
55.8	0.7494	55.8	0.670498
55.9	0.754	55.9	0.670456
56	0.7473	56	0.670413
56.1	0.7437	56.1	0.670371
56.2	0.7518	56.2	0.670328
56.3	0.7483	56.3	0.670285
56.4	0.7454	56.4	0.670243
56.5	0.7467	56.5	0.6702
56.6	0.747	56.6	0.670158
56.7	0.7394	56.7	0.670115
56.8	0.7353	56.8	0.670073
56.9	0.7414	56.9	0.67003
57	0.7519	57	0.669988
57.1	0.7558	57.1	0.669945
57.2	0.7656	57.2	0.669902
57.3	0.7703	57.3	0.66986
57.4	0.7628	57.4	0.669817
57.5	0.7667	57.5	0.669775
57.6	0.7713	57.6	0.669732
57.7	0.7763	57.7	0.66969
57.8	0.7813	57.8	0.669647
57.9	0.78	57.9	0.669605
58	0.7794	58	0.669562
58.1	0.7811	58.1	0.66952
58.2	0.782	58.2	0.669477
58.3	0.7852	58.3	0.669435
58.4	0.7876	58.4	0.669392
58.5	0.7866	58.5	0.66935
58.6	0.7874	58.6	0.669307
58.7	0.7882	58.7	0.669265
58.8	0.7898	58.8	0.669222
58.9	0.7918	58.9	0.66918
59	0.7954	59	0.669137
59.1	0.7931	59.1	0.669095
59.2	0.7857	59.2	0.669052
59.3	0.7747	59.3	0.66901
59.4	0.7711	59.4	0.668967
59.5	0.7731	59.5	0.668925
59.6	0.7701	59.6	0.668882
59.7	0.7713	59.7	0.66884
59.8	0.769	59.8	0.668797
59.9	0.7669	59.9	0.668755
60	0.7606	60	0.668712
60.1	0.7589	60.1	0.66867
60.2	0.758	60.2	0.668627
60.3	0.7578	60.3	0.668585
60.4	0.7614	60.4	0.668542
60.5	0.7615	60.5	0.6685
60.6	0.763	60.6	0.668458
60.7	0.7678	60.7	0.668415
60.8	0.7647	60.8	0.668373
60.9	0.7711	60.9	0.66833
61	0.7715	61	0.668288
61.1	0.7672	61.1	0.668245
61.2	0.7649	61.2	0.668203
61.3	0.7663	61.3	0.66816
61.4	0.7622	61.4	0.668118
61.5	0.7678	61.5	0.668076
61.6	0.7671	61.6	0.668033
61.7	0.7651	61.7	0.667991
61.8	0.7632	61.8	0.667948
61.9	0.7625	61.9	0.667906
62	0.7632	62	0.667863
62.1	0.7686	62.1	0.667821
62.2	0.7651	62.2	0.667779
62.3	0.7625	62.3	0.667736
62.4	0.7612	62.4	0.667694
62.5	0.7592	62.5	0.667651
62.6	0.7578	62.6	0.667609
62.7	0.7605	62.7	0.667567
62.8	0.7563	62.8	0.667524
62.9	0.7548	62.9	0.667482
63	0.7536	63	0.667439
63.1	0.7603	63.1	0.667397
63.2	0.7582	63.2	0.667355
63.3	0.7599	63.3	0.667312
63.4	0.7583	63.4	0.66727
63.5	0.7588	63.5	0.667228
63.6	0.7599	63.6	0.667185
63.7	0.7595	63.7	0.667143
63.8	0.7592	63.8	0.6671
63.9	0.7562	63.9	0.667058
64	0.7569	64	0.667016
64.1	0.7547	64.1	0.666973
64.2	0.7558	64.2	0.666931
64.3	0.7584	64.3	0.666889
64.4	0.7601	64.4	0.666846
64.5	0.7663	64.5	0.666804
64.6	0.766	64.6	0.666762
64.7	0.7705	64.7	0.666719
64.8	0.7707	64.8	0.666677
64.9	0.7675	64.9	0.666635
65	0.7697	65	0.666592
65.1	0.7702	65.1	0.66655
65.2	0.7701	65.2	0.666508
65.3	0.7701	65.3	0.666465
65.4	0.7727	65.4	0.666423
65.5	0.7731	65.5	0.666381
65.6	0.773	65.6	0.666338
65.7	0.7721	65.7	0.666296
65.8	0.7721	65.8	0.666254
65.9	0.7755	65.9	0.666211
66	0.7724	66	0.666169
66.1	0.7704	66.1	0.666127
66.2	0.7677	66.2	0.666084
66.3	0.7681	66.3	0.666042
66.4	0.7756	66.4	0.666
66.5	0.7742	66.5	0.665958
66.6	0.7763	66.6	0.665915
66.7	0.7779	66.7	0.665873
66.8	0.7763	66.8	0.665831
66.9	0.7711	66.9	0.665788
67	0.776	67	0.665746
67.1	0.7719	67.1	0.665704
67.2	0.7717	67.2	0.665662
67.3	0.7692	67.3	0.665619
67.4	0.7711	67.4	0.665577
67.5	0.7684	67.5	0.665535
67.6	0.7663	67.6	0.665493
67.7	0.7647	67.7	0.66545
67.8	0.7657	67.8	0.665408
67.9	0.7594	67.9	0.665366
68	0.7583	68	0.665323
68.1	0.761	68.1	0.665281
68.2	0.763	68.2	0.665239
68.3	0.7662	68.3	0.665197
68.4	0.7668	68.4	0.665154
68.5	0.773	68.5	0.665112
68.6	0.7669	68.6	0.66507
68.7	0.7721	68.7	0.665028
68.8	0.7682	68.8	0.664986
68.9	0.7702	68.9	0.664943
69	0.7693	69	0.664901
69.1	0.7657	69.1	0.664859
69.2	0.7702	69.2	0.664817
69.3	0.77	69.3	0.664774
69.4	0.7737	69.4	0.664732
69.5	0.7729	69.5	0.66469
69.6	0.7718	69.6	0.664648
69.7	0.7687	69.7	0.664606
69.8	0.7705	69.8	0.664563
69.9	0.7707	69.9	0.664521
70	0.7647	70	0.664479
70.1	0.7677	70.1	0.664437
70.2	0.7699	70.2	0.664395
70.3	0.7689	70.3	0.664352
70.4	0.7697	70.4	0.66431
70.5	0.7618	70.5	0.664268
70.6	0.7609	70.6	0.664226
70.7	0.7549	70.7	0.664184
70.8	0.754	70.8	0.664141
70.9	0.753	70.9	0.664099
71	0.7557	71	0.664057
71.1	0.7544	71.1	0.664015
71.2	0.7506	71.2	0.663973
71.3	0.7526	71.3	0.663931
71.4	0.7537	71.4	0.663888
71.5	0.7586	71.5	0.663846
71.6	0.7559	71.6	0.663804
71.7	0.7606	71.7	0.663762
71.8	0.7722	71.8	0.66372
71.9	0.7768	71.9	0.663678
72	0.7769	72	0.663636
72.1	0.7763	72.1	0.663593
72.2	0.7796	72.2	0.663551
72.3	0.774	72.3	0.663509
72.4	0.7754	72.4	0.663467
72.5	0.777	72.5	0.663425
72.6	0.7765	72.6	0.663383
72.7	0.7769	72.7	0.663341
72.8	0.7749	72.8	0.663298
72.9	0.7832	72.9	0.663256
73	0.7862	73	0.663214
73.1	0.788	73.1	0.663172
73.2	0.7835	73.2	0.66313
73.3	0.7809	73.3	0.663088
73.4	0.7772	73.4	0.663046
73.5	0.7786	73.5	0.663004
73.6	0.7757	73.6	0.662962
73.7	0.7786	73.7	0.662919
73.8	0.7809	73.8	0.662877
73.9	0.7809	73.9	0.662835
74	0.7809	74	0.662793
74.1	0.7826	74.1	0.662751
74.2	0.7812	74.2	0.662709
74.3		74.3	0.662667
74.4		74.4	0.662625
74.5		74.5	0.662583
74.6		74.6	0.662541
74.7		74.7	0.662499
74.8		74.8	0.662457
74.9		74.9	0.662414
75		75	0.662372
75.1		75.1	0.662372
75.2		75.2	0.672564
75.3		75.3	0.682748
75.4		75.4	0.692921
75.5		75.5	0.703085
75.6		75.6	0.713239
75.7		75.7	0.723384
75.8		75.8	0.73352
75.9		75.9	0.743646
76		76	0.753763
76.1		76.1	0.76387
76.2		76.2	0.773967
76.3		76.3	0.784057
76.4		76.4	0.794135
76.5		76.5	0.804205
76.6		76.6	0.814265
76.7		76.7	0.824316
76.8	0.834093	76.8	0.834358
76.9	0.840565	76.9	0.84439
77	0.840565	77	0.854413
77.1	0.846022	77.1	0.864427
77.2	0.859131	77.2	0.874431
77.3	0.865076	77.3	0.884427
77.4	0.869163	77.4	0.894412
77.5	0.876677	77.5	0.904388
77.6	0.891378	77.6	0.914355
77.7	0.903739	77.7	0.924313
77.8	0.915454	77.8	0.934262
77.9	0.920561	77.9	0.944201
78	0.940284	78	0.954131
78.1	0.959946	78.1	0.964052
78.2	0.96655	78.2	0.973963
78.3	0.977866	78.3	0.983866
78.4	0.990273	78.4	0.993759
78.5	1.00813	78.5	1.00364
78.6	1.00531	78.6	1.01352
78.7	1.012	78.7	1.02338
78.8	1.02501	78.8	1.03324
78.9	1.02987	78.9	1.04309
79	1.03123	79	1.05292
79.1	1.04062	79.1	1.06275
79.2	1.04732	79.2	1.07257
79.3	1.05833	79.3	1.08238
79.4	1.06512	79.4	1.09219
79.5	1.07031	79.5	1.10198
79.6	1.08383	79.6	1.11176
79.7	1.08952	79.7	1.12153
79.8	1.10535	79.8	1.1313
79.9	1.11856	79.9	1.14106
80	1.12013	80	1.1508
80.1	1.12532	80.1	1.16054
80.2	1.127	80.2	1.17027
80.3	1.12697	80.3	1.17999
80.4	1.13477	80.4	1.1897
80.5	1.14378	80.5	1.1994
80.6	1.1629	80.6	1.20909
80.7	1.18063	80.7	1.21877
80.8	1.19414	80.8	1.22845
80.9	1.20876	80.9	1.23811
81	1.21707	81	1.24777
81.1	1.23027	81.1	1.25742
81.2	1.24048	81.2	1.26706
81.3	1.23926	81.3	1.27669
81.4	1.24465	81.4	1.28631
81.5	1.25676	81.5	1.29592
81.6	1.26526	81.6	1.30552
81.7	1.27335	81.7	1.31511
81.8	1.27845	81.8	1.3247
81.9	1.28474	81.9	1.33427
82	1.29536	82	1.34384
82.1	1.29946	82.1	1.3534
82.2	1.30696	82.2	1.36294
82.3	1.31537	82.3	1.37249
82.4	1.32587	82.4	1.38202
82.5	1.33627	82.5	1.39154
82.6	1.34667	82.6	1.40105
82.7	1.35364	82.7	1.41056
82.8	1.35786	82.8	1.42005
82.9	1.36476	82.9	1.42954
83	1.36826	83	1.43902
83.1	1.37696	83.1	1.44848
83.2	1.38386	83.2	1.45794
83.3	1.39797	83.3	1.4674
83.4	1.40736	83.4	1.47684
83.5	1.41857	83.5	1.48627
83.6	1.42758	83.6	1.4957
83.7	1.43649	83.7	1.50511
83.8	1.45281	83.8	1.51452
83.9	1.45842	83.9	1.52392
84	1.4666	84	1.53331
84.1	1.47525	84.1	1.54269
84.2	1.48136	84.2	1.55206
84.3	1.49102	84.3	1.56142
84.4	1.49662	84.4	1.57078
84.5	1.50422	84.5	1.58012
84.6	1.51333	84.6	1.58946
84.7	1.52634	84.7	1.59879
84.8	1.54116	84.8	1.60811
84.9	1.55087	84.9	1.61742
85	1.55858	85	1.62672
85.1	1.56718	85.1	1.63602
85.2	1.57478	85.2	1.6453
85.3	1.58269	85.3	1.65458
85.4	1.5855	85.4	1.66385
85.5	1.59862	85.5	1.6731
85.6	1.61043	85.6	1.68235
85.7	1.60726	85.7	1.6916
85.8	1.61891	85.8	1.70083
85.9	1.63127	85.9	1.71005
86	1.64172	86	1.71927
86.1	1.64887	86.1	1.72848
86.2	1.65383	86.2	1.73767
86.3	1.65738	86.3	1.74687
86.4	1.66513	86.4	1.75605
86.5	1.66307	86.5	1.76522
86.6	1.66103	86.6	1.77438
86.7	1.66778	86.7	1.78354
86.8	1.67375	86.8	1.79269
86.9	1.67199	86.9	1.80182
87	1.66242	87	1.81095
87.1	1.65476	87.1	1.82008
87.2	1.66293	87.2	1.82919
87.3	1.67281	87.3	1.83829
87.4	1.67728	87.4	1.84739
87.5	1.68295	87.5	1.85648
87.6	1.69254	87.6	1.86556
87.7	1.70291	87.7	1.87463
87.8	1.71828	87.8	1.88369
87.9	1.72626	87.9	1.89274
88	1.73825	88	1.90179
88.1	1.74915	88.1	1.91082
88.2	1.75111	88.2	1.91985
88.3	1.75749	88.3	1.92887
88.4	1.76258	88.4	1.93788
88.5	1.77226	88.5	1.94689
88.6	1.77144	88.6	1.95588
88.7	1.77232	88.7	1.96487
88.8	1.7705	88.8	1.97384
88.9	1.76678	88.9	1.98281
89	1.76726	89	1.99177
89.1	1.76914	89.1	2.00073
89.2	1.77742	89.2	2.00967
89.3	1.77702	89.3	2.01861
89.4	1.77861	89.4	2.02753
89.5	1.78671	89.5	2.03645
89.6	1.7964	89.6	2.04536
89.7	1.8044	89.7	2.05426
89.8	1.81451	89.8	2.06316
89.9	1.81882	89.9	2.07204
90	1.82824	90	2.08092
90.1	1.84586	90.1	2.08979
90.2	1.85035	90.2	2.09865
90.3	1.86004	90.3	2.1075
90.4	1.86763	90.4	2.11635
90.5	1.86752	90.5	2.12518
90.6	1.87339	90.6	2.13401
90.7	1.88249	90.7	2.14283
90.8	1.89816	90.8	2.15164
90.9	1.90554	90.9	2.16044
91	1.91603	91	2.16924
91.1	1.93071	91.1	2.17803
91.2	1.93648	91.2	2.1868
91.3	1.95116	91.3	2.19557
91.4	1.96203	91.4	2.20434
91.5	1.9705	91.5	2.21309
91.6	1.97745	91.6	2.22184
91.7	1.98771	91.7	2.23057
91.8	1.99866	91.8	2.2393
91.9	2.00532	91.9	2.24802
92	2.01528	92	2.25673
92.1	2.02406	92.1	2.26544
92.2	2.03193	92.2	2.27413
92.3	2.0392	92.3	2.28282
92.4	2.04757	92.4	2.2915
92.5	2.05524	92.5	2.30017
92.6	2.059	92.6	2.30884
92.7	2.06807	92.7	2.31749
92.8	2.08384	92.8	2.32614
92.9	2.09173	92.9	2.33478
93	2.1112	93	2.34341
93.1	2.13187	93.1	2.35204
93.2	2.15147	93.2	2.36065
93.3	2.17352	93.3	2.36926
93.4	2.17385	93.4	2.37786
93.5	2.18559	93.5	2.38645
93.6	2.20443	93.6	2.39503
93.7	2.22059	93.7	2.40361
93.8	2.2233	93.8	2.41217
93.9	2.23181	93.9	2.42073
94	2.22359	94	2.42928
94.1	2.2233	94.1	2.43783
94.2		94.2	2.44636
94.3		94.3	2.45489
94.4		94.4	2.4634
94.5		94.5	2.47192
94.6		94.6	2.48042
94.7		94.7	2.48891
94.8		94.8	2.4974
94.9		94.9	2.50588
95		95	2.50588
95.1		95.1	2.50572
95.2		95.2	2.50556
95.3		95.3	2.5054
95.4		95.4	2.50524
95.5		95.5	2.50508
95.6		95.6	2.50492
95.7		95.7	2.50476
95.8		95.8	2.5046
95.9		95.9	2.50444
96		96	2.50428
96.1		96.1	2.50412
96.2		96.2	2.50396
96.3		96.3	2.5038
96.4		96.4	2.50364
96.5		96.5	2.50348
96.6		96.6	2.50332
96.7	2.5798	96.7	2.50316
96.8	2.5793	96.8	2.503
96.9	2.5798	96.9	2.50284
97	2.5825	97	2.50268
97.1	2.5825	97.1	2.50252
97.2	2.5825	97.2	2.50237
97.3	2.5793	97.3	2.50221
97.4	2.5793	97.4	2.50205
97.5	2.5639	97.5	2.50189
97.6	2.5819	97.6	2.50173
97.7	2.5884	97.7	2.50157
97.8	2.5733	97.8	2.50141
97.9	2.5868	97.9	2.50125
98	2.589	98	2.50109
98.1	2.5799	98.1	2.50093
98.2	2.6041	98.2	2.50077
98.3	2.5922	98.3	2.50061
98.4	2.599	98.4	2.50045
98.5	2.5825	98.5	2.50029
98.6	2.578	98.6	2.50013
98.7	2.5787	98.7	2.49997
98.8	2.5808	98.8	2.49981
98.9	2.579	98.9	2.49965
99	2.5874	99	2.49949
99.1	2.5977	99.1	2.49934
99.2	2.5987	99.2	2.49918
99.3	2.5968	99.3	2.49902
99.4	2.6024	99.4	2.49886
99.5	2.6056	99.5	2.4987
99.6	2.6096	99.6	2.49854
99.7	2.6116	99.7	2.49838
99.8	2.6182	99.8	2.49822
99.9	2.6265	99.9	2.49806
100	2.627	100	2.4979
100.1	2.6286	100.1	2.49774
100.2	2.6348	100.2	2.49758
100.3	2.6351	100.3	2.49742
100.4	2.6383	100.4	2.49726
100.5	2.637	100.5	2.4971
100.6	2.6345	100.6	2.49695
100.7	2.6323	100.7	2.49679
100.8	2.6249	100.8	2.49663
100.9	2.6209	100.9	2.49647
101	2.6224	101	2.49631
101.1	2.6229	101.1	2.49615
101.2	2.6195	101.2	2.49599
101.3	2.6173	101.3	2.49583
101.4	2.6193	101.4	2.49567
101.5	2.6226	101.5	2.49551
101.6	2.6232	101.6	2.49535
101.7	2.6218	101.7	2.49519
101.8	2.6244	101.8	2.49504
101.9	2.628	101.9	2.49488
102	2.6258	102	2.49472
102.1	2.6227	102.1	2.49456
102.2	2.6303	102.2	2.4944
102.3	2.6234	102.3	2.49424
102.4	2.6239	102.4	2.49408
102.5	2.6252	102.5	2.49392
102.6	2.6279	102.6	2.49376
102.7	2.6234	102.7	2.4936
102.8	2.6292	102.8	2.49345
102.9	2.6339	102.9	2.49329
103	2.6345	103	2.49313
103.1	2.6381	103.1	2.49297
103.2	2.6354	103.2	2.49281
103.3	2.6328	103.3	2.49265
103.4	2.6327	103.4	2.49249
103.5	2.6307	103.5	2.49233
103.6	2.6323	103.6	2.49217
103.7	2.6303	103.7	2.49201
103.8	2.6293	103.8	2.49186
103.9	2.6321	103.9	2.4917
104	2.6251	104	2.49154
104.1	2.6222	104.1	2.49138
104.2	2.6251	104.2	2.49122
104.3	2.6242	104.3	2.49106
104.4	2.618	104.4	2.4909
104.5	2.62	104.5	2.49074
104.6	2.6203	104.6	2.49058
104.7	2.6412	104.7	2.49043
104.8	2.6249	104.8	2.49027
104.9	2.6409	104.9	2.49011
105	2.6466	105	2.48995
105.1	2.6273	105.1	2.48979
105.2	2.6053	105.2	2.48963
105.3	2.6174	105.3	2.48947
105.4	2.6596	105.4	2.48931
105.5	2.6989	105.5	2.48916
105.6	2.7774	105.6	2.489
105.7	2.7857	105.7	2.48884
105.8	2.7159	105.8	2.48868
105.9	2.6586	105.9	2.48852
106	2.619	106	2.48836
106.1	2.4566	106.1	2.4882
106.2	2.4233	106.2	2.48804
106.3	2.4779	106.3	2.48789
106.4	2.4409	106.4	2.48773
106.5	2.5514	106.5	2.48757
106.6	2.5367	106.6	2.48741
106.7	2.5631	106.7	2.48725
106.8	2.5456	106.8	2.48709
106.9	2.5462	106.9	2.48693
107	2.5683	107	2.48678
107.1	2.5943	107.1	2.48662
107.2	2.5986	107.2	2.48646
107.3	2.7265	107.3	2.4863
107.4	2.6532	107.4	2.48614
107.5	2.5809	107.5	2.48598
107.6	2.6025	107.6	2.48582
107.7	2.6277	107.7	2.48567
107.8	2.6835	107.8	2.48551
107.9	2.7762	107.9	2.48535
108	2.6798	108	2.48519
108.1	2.466	108.1	2.48503
108.2	2.5859	108.2	2.48487
108.3	2.6631	108.3	2.48472
108.4	2.4329	108.4	2.48456
108.5	2.1746	108.5	2.4844
108.6	2.0264	108.6	2.48424
108.7	1.9354	108.7	2.48408
108.8	2.0914	108.8	2.48392
108.9	2.5641	108.9	2.48376
109	2.7955	109	2.48361
109.1	2.90689	109.1	2.48345
109.2	3.0676	109.2	2.48329
109.3	2.9922	109.3	2.48313
109.4	2.8122	109.4	2.48297
109.5	2.7137	109.5	2.48281
109.6	2.6678	109.6	2.48266
109.7	2.6659	109.7	2.4825
109.8	2.6774	109.8	2.48234
109.9	2.6334	109.9	2.48218
110	2.6207	110	2.48202
110.1	2.6238	110.1	2.48186
110.2	2.5379	110.2	2.48171
110.3	2.5636	110.3	2.48155
110.4	2.6048	110.4	2.48139
110.5	2.6064	110.5	2.48123
110.6	2.5961	110.6	2.48107
110.7	2.6105	110.7	2.48092
110.8	2.6129	110.8	2.48076
110.9	2.6199	110.9	2.4806
111	2.6164	111	2.48044
111.1	2.6032	111.1	2.48028
111.2	2.5901	111.2	2.48012
111.3	2.6134	111.3	2.47997
111.4	2.5958	111.4	2.47981
111.5	2.6105	111.5	2.47965
111.6	2.6004	111.6	2.47949
111.7	2.5987	111.7	2.47933
111.8	2.6082	111.8	2.47918
111.9	2.594	111.9	2.47902
112	2.5951	112	2.47886
112.1	2.5993	112.1	2.4787
112.2	2.5911	112.2	2.47854
112.3	2.5911	112.3	2.47839
112.4	2.5881	112.4	2.47823
112.5	2.5929	112.5	2.47807
112.6	2.6026	112.6	2.47791
112.7	2.5979	112.7	2.47775
112.8	2.6046	112.8	2.4776
112.9	2.6047	112.9	2.47744
113	2.6057	113	2.47728
113.1	2.6047	113.1	2.47712
113.2	2.601	113.2	2.47696
113.3	2.6077	113.3	2.47681
113.4	2.6098	113.4	2.47665
113.5	2.6133	113.5	2.47649
113.6	2.6128	113.6	2.47633
113.7	2.6157	113.7	2.47617
113.8	2.6081	113.8	2.47602
113.9	2.6077	113.9	2.47586
114	2.609	114	2.4757
114.1	2.616	114.1	2.47554
114.2	2.6128	114.2	2.47538
114.3	2.614	114.3	2.47523
114.4	2.6105	114.4	2.47507
114.5	2.6083	114.5	2.47491
114.6	2.6119	114.6	2.47475
114.7	2.6087	114.7	2.4746
114.8	2.6131	114.8	2.47444
114.9	2.6094	114.9	2.47428
115	2.6063	115	2.47412
115.1	2.6072	115.1	2.47396
115.2	2.6099	115.2	2.47381
115.3	2.6118	115.3	2.47365
115.4	2.6078	115.4	2.47349
115.5	2.61	115.5	2.47333
115.6	2.6107	115.6	2.47318
115.7	2.6065	115.7	2.47302
115.8	2.6112	115.8	2.47286
115.9	2.6068	115.9	2.4727
116	2.608	116	2.47254
116.1	2.608	116.1	2.47239
116.2	2.6042	116.2	2.47223
116.3	2.6068	116.3	2.47207
116.4	2.6104	116.4	2.47191
116.5	2.6063	116.5	2.47176
116.6	2.6043	116.6	2.4716
116.7	2.6038	116.7	2.47144
116.8	2.6105	116.8	2.47128
116.9	2.6083	116.9	2.47113
117	2.6067	117	2.47097
117.1	2.6107	117.1	2.47081
117.2	2.6085	117.2	2.47065
117.3	2.6098	117.3	2.4705
117.4	2.6131	117.4	2.47034
117.5	2.6138	117.5	2.47018
117.6	2.6149	117.6	2.47002
117.7	2.6112	117.7	2.46987
117.8	2.607	117.8	2.46971
117.9	2.6111	117.9	2.46955
118	2.6057	118	2.46939
118.1	2.6127	118.1	2.46924
118.2	2.6141	118.2	2.46908
118.3	2.6061	118.3	2.46892
118.4	2.6076	118.4	2.46876
118.5	2.6044	118.5	2.46861
118.6	2.6085	118.6	2.46845
118.7	2.6077	118.7	2.46829
118.8	2.6071	118.8	2.46813
118.9	2.6069	118.9	2.46798
119	2.6034	119	2.46782
119.1	2.6029	119.1	2.46766
119.2	2.6017	119.2	2.4675
119.3	2.595	119.3	2.46735
119.4	2.5948	119.4	2.46719
119.5	2.5944	119.5	2.46703
119.6	2.5935	119.6	2.46688
119.7	2.5946	119.7	2.46672
119.8	2.582	119.8	2.46656
119.9	2.5862	119.9	2.4664
120	2.5862	120	2.46625
120.1	2.5844	120.1	2.46609
120.2	2.5768	120.2	2.46593
120.3	2.5796	120.3	2.46577
120.4	2.5781	120.4	2.46562
120.5	2.5811	120.5	2.46546
120.6	2.5858	120.6	2.4653
120.7	2.585	120.7	2.46515
120.8	2.5835	120.8	2.46499
120.9	2.5817	120.9	2.46483
121	2.5823	121	2.46467
121.1	2.5783	121.1	2.46452
121.2	2.5833	121.2	2.46436
121.3	2.5837	121.3	2.4642
121.4	2.5931	121.4	2.46405
121.5	2.5968	121.5	2.46389
121.6	2.5966	121.6	2.46373
121.7	2.5996	121.7	2.46357
121.8	2.5983	121.8	2.46342
121.9	2.6061	121.9	2.46326
122	2.6104	122	2.4631
122.1	2.6177	122.1	2.46295
122.2	2.6247	122.2	2.46279
122.3	2.6312	122.3	2.46263
122.4	2.635	122.4	2.46247
122.5	2.6316	122.5	2.46232
122.6	2.6315	122.6	2.46216
122.7	2.6325	122.7	2.462
122.8	2.6262	122.8	2.46185
122.9	2.6151	122.9	2.46169
123	2.6105	123	2.46153
123.1	2.6076	123.1	2.46138
123.2	2.6082	123.2	2.46122
123.3	2.61	123.3	2.46106
123.4	2.6083	123.4	2.46091
123.5	2.6155	123.5	2.46075
123.6	2.6153	123.6	2.46059
123.7	2.614	123.7	2.46043
123.8	2.6061	123.8	2.46028
123.9	2.6012	123.9	2.46012
124	2.5992	124	2.45996
124.1	2.587	124.1	2.45981
124.2	2.5935	124.2	2.45965
124.3	2.5952	124.3	2.45949
124.4	2.6044	124.4	2.45934
124.5	2.6159	124.5	2.45918
124.6	2.6225	124.6	2.45902
124.7	2.6017	124.7	2.45887
124.8	2.6064	124.8	2.45871
124.9	2.5996	124.9	2.45855
125	2.6119	125	2.4584
125.1	2.6086	125.1	2.45824
125.2	2.6012	125.2	2.45808
125.3	2.5971	125.3	2.45793
125.4	2.5948	125.4	2.45777
125.5	2.5799	125.5	2.45761
125.6	2.5841	125.6	2.45746
125.7	2.5591	125.7	2.4573
125.8	2.5422	125.8	2.45714
125.9	2.5119	125.9	2.45699
126	2.5083	126	2.45683
126.1	2.4963	126.1	2.45667
126.2	2.476	126.2	2.45652
126.3	2.4808	126.3	2.45636
126.4	2.5061	126.4	2.4562
126.5	2.5257	126.5	2.45605
126.6	2.5541	126.6	2.45589
126.7	2.5644	126.7	2.45573
126.8	2.547	126.8	2.45558
126.9	2.5419	126.9	2.45542
127	2.5344	127	2.45526
127.1	2.5134	127.1	2.45511
127.2	2.5059	127.2	2.45495
127.3	2.4968	127.3	2.45479
127.4	2.5004	127.4	2.45464
127.5	2.5015	127.5	2.45448
127.6	2.4938	127.6	2.45432
127.7	2.5067	127.7	2.45417
127.8	2.5133	127.8	2.45401
127.9	2.5195	127.9	2.45385
128	2.5164	128	2.4537
128.1	2.5219	128.1	2.45354
128.2	2.5014	128.2	2.45338
128.3	2.4741	128.3	2.45323
128.4	2.4802	128.4	2.45307
128.5	2.476	128.5	2.45292
128.6	2.4778	128.6	2.45276
128.7	2.4761	128.7	2.4526
128.8	2.4754	128.8	2.45245
128.9	2.478	128.9	2.45229
129	2.4722	129	2.45213
129.1	2.4525	129.1	2.45198
129.2	2.4243	129.2	2.45182
129.3	2.4131	129.3	2.45166
129.4	2.411	129.4	2.45151
129.5	2.4061	129.5	2.45135
129.6	2.4038	129.6	2.4512
129.7	2.4274	129.7	2.45104
129.8	2.4436	129.8	2.45088
129.9	2.4602	129.9	2.45073
130	2.4706	130	2.45057
130.1	2.4789	130.1	2.45041
130.2	2.4764	130.2	2.45026
130.3	2.4853	130.3	2.4501
130.4	2.4758	130.4	2.44995
130.5	2.4632	130.5	2.44979
130.6	2.4567	130.6	2.44963
130.7	2.4518	130.7	2.44948
130.8	2.4481	130.8	2.44932
130.9	2.4509	130.9	2.44916
131	2.4566	131	2.44901
131.1	2.4413	131.1	2.44885
131.2	2.4266	131.2	2.4487
131.3	2.4197	131.3	2.44854
131.4	2.4222	131.4	2.44838
131.5	2.4318	131.5	2.44823
131.6	2.4461	131.6	2.44807
131.7	2.4567	131.7	2.44792
131.8	2.4565	131.8	2.44776
131.9	2.4491	131.9	2.4476
132	2.4519	132	2.44745
132.1	2.4502	132.1	2.44729
132.2	2.4538	132.2	2.44714
132.3	2.4643	132.3	2.44698
132.4	2.458	132.4	2.44682
132.5	2.4549	132.5	2.44667
132.6	2.4524	132.6	2.44651
132.7	2.4445	132.7	2.44636
132.8	2.442	132.8	2.4462
132.9	2.4376	132.9	2.44604
133	2.4344	133	2.44589
133.1	2.4314	133.1	2.44573
133.2	2.4307	133.2	2.44558
133.3	2.4256	133.3	2.44542
133.4	2.4197	133.4	2.44526
133.5	2.4124	133.5	2.44511
133.6	2.4099	133.6	2.44495
133.7	2.4032	133.7	2.4448
133.8	2.4046	133.8	2.44464
133.9	2.4008	133.9	2.44448
134	2.3953	134	2.44433
134.1	2.4001	134.1	2.44417
134.2	2.4041	134.2	2.44402
134.3	2.4052	134.3	2.44386
134.4	2.4086	134.4	2.4437
134.5	2.4066	134.5	2.44355
134.6	2.4067	134.6	2.44339
134.7	2.4158	134.7	2.44324
134.8	2.426	134.8	2.44308
134.9	2.4288	134.9	2.44293
135	2.4333	135	2.44277
135.1	2.4282	135.1	2.44261
135.2	2.4232	135.2	2.44246
135.3	2.4256	135.3	2.4423
135.4	2.4279	135.4	2.44215
135.5	2.4248	135.5	2.44199
135.6	2.4261	135.6	2.44184
135.7	2.4179	135.7	2.44168
135.8	2.4029	135.8	2.44152
135.9	2.3987	135.9	2.44137
136	2.4001	136	2.44121
136.1	2.3943	136.1	2.44106
136.2	2.3955	136.2	2.4409
136.3	2.3939	136.3	2.44075
136.4	2.3952	136.4	2.44059
136.5	2.3932	136.5	2.44043
136.6	2.393	136.6	2.44028
136.7	2.3907	136.7	2.44012
136.8	2.3928	136.8	2.43997
136.9	2.3928	136.9	2.43981
137	2.397	137	2.43966
137.1	2.3988	137.1	2.4395
137.2	2.4003	137.2	2.43935
137.3	2.3978	137.3	2.43919
137.4	2.3949	137.4	2.43903
137.5	2.4005	137.5	2.43888
137.6	2.4008	137.6	2.43872
137.7	2.3987	137.7	2.43857
137.8	2.3973	137.8	2.43841
137.9	2.3953	137.9	2.43826
138	2.3938	138	2.4381
138.1	2.3989	138.1	2.43795
138.2	2.3978	138.2	2.43779
138.3	2.3995	138.3	2.43764
138.4	2.3994	138.4	2.43748
138.5	2.396	138.5	2.43732
138.6	2.3977	138.6	2.43717
138.7	2.3958	138.7	2.43701
138.8	2.3958	138.8	2.43686
138.9	2.3939	138.9	2.4367
139	2.3959	139	2.43655
139.1	2.4019	139.1	2.43639
139.2	2.405	139.2	2.43624
139.3	2.4036	139.3	2.43608
139.4	2.4035	139.4	2.43593
139.5	2.4048	139.5	2.43577
139.6	2.4012	139.6	2.43562
139.7	2.392	139.7	2.43546
139.8	2.3935	139.8	2.43531
139.9	2.3955	139.9	2.43515
140	2.3944	140	2.43499
140.1	2.3924	140.1	2.43484
140.2	2.3904	140.2	2.43468
140.3	2.39	140.3	2.43453
140.4	2.3884	140.4	2.43437
140.5	2.384	140.5	2.43422
140.6	2.3847	140.6	2.43406
140.7	2.3897	140.7	2.43391
140.8	2.3874	140.8	2.43375
140.9	2.39	140.9	2.4336
141	2.3818	141	2.43344
141.1	2.3799	141.1	2.43329
141.2	2.3708	141.2	2.43313
141.3	2.3718	141.3	2.43298
141.4	2.3779	141.4	2.43282
141.5	2.3762	141.5	2.43267
141.6	2.3816	141.6	2.43251
141.7	2.3838	141.7	2.43236
141.8	2.3833	141.8	2.4322
141.9	2.381	141.9	2.43205
142	2.3849	142	2.43189
142.1	2.3835	142.1	2.43174
142.2	2.3851	142.2	2.43158
142.3	2.3829	142.3	2.43143
142.4	2.3826	142.4	2.43127
142.5	2.3843	142.5	2.43112
142.6	2.3844	142.6	2.43096
142.7	2.3842	142.7	2.43081
142.8	2.3822	142.8	2.43065
142.9	2.3769	142.9	2.4305
143	2.3756	143	2.43034
143.1	2.3734	143.1	2.43019
143.2	2.3791	143.2	2.43003
143.3	2.3796	143.3	2.42988
143.4	2.3765	143.4	2.42972
143.5	2.3764	143.5	2.42957
143.6	2.3771	143.6	2.42941
143.7	2.3775	143.7	2.42926
143.8	2.3834	143.8	2.4291
143.9	2.385	143.9	2.42895
144	2.3872	144	2.42879
144.1	2.3927	144.1	2.42864
144.2	2.3877	144.2	2.42848
144.3	2.3868	144.3	2.42833
144.4	2.3895	144.4	2.42817
144.5	2.3862	144.5	2.42802
144.6	2.3824	144.6	2.42786
144.7	2.3813	144.7	2.42771
144.8	2.3828	144.8	2.42755
144.9	2.3817	144.9	2.4274
145	2.3822	145	2.42724
145.1	2.3838	145.1	2.42709
145.2	2.3867	145.2	2.42693
145.3	2.3823	145.3	2.42678
145.4	2.3846	145.4	2.42663
145.5	2.3809	145.5	2.42647
145.6	2.3855	145.6	2.42632
145.7	2.3862	145.7	2.42616
145.8	2.3852	145.8	2.42601
145.9	2.3861	145.9	2.42585
146	2.3838	146	2.4257
146.1	2.3838	146.1	2.42554
146.2	2.3842	146.2	2.42539
146.3	2.3831	146.3	2.42523
146.4	2.3872	146.4	2.42508
146.5	2.3849	146.5	2.42492
146.6	2.3805	146.6	2.42477
146.7	2.3716	146.7	2.42461
146.8	2.3663	146.8	2.42446
146.9	2.366	146.9	2.42431
147	2.3668	147	2.42415
147.1	2.3658	147.1	2.424
147.2	2.3646	147.2	2.42384
147.3	2.3648	147.3	2.42369
147.4	2.3644	147.4	2.42353
147.5	2.3569	147.5	2.42338
147.6	2.3546	147.6	2.42322
147.7	2.3523	147.7	2.42307
147.8	2.3568	147.8	2.42291
147.9	2.3558	147.9	2.42276
148	2.3537	148	2.42261
148.1	2.3483	148.1	2.42245
148.2	2.3439	148.2	2.4223
148.3	2.3421	148.3	2.42214
148.4	2.3323	148.4	2.42199
148.5	2.3448	148.5	2.42183
148.6	2.3429	148.6	2.42168
148.7	2.3402	148.7	2.42152
148.8	2.3396	148.8	2.42137
148.9	2.3348	148.9	2.42122
149	2.3348	149	2.42106
149.1	2.3348	149.1	2.42091
149.2	2.3348	149.2	2.42075
149.3		149.3	2.4206
149.4		149.4	2.42044
149.5		149.5	2.42029
149.6		149.6	2.42014
149.7		149.7	2.41998
149.8		149.8	2.41983
149.9		149.9	2.41967
150		150	2.41952
150.1		150.1	2.41952
150.2		150.2	2.44488
150.3		150.3	2.47018
150.4		150.4	2.4954
150.5		150.5	2.52057
150.6		150.6	2.54567
150.7		150.7	2.5707
150.8		150.8	2.59566
150.9		150.9	2.62056
151		151	2.6454
151.1		151.1	2.67017
151.2		151.2	2.69487
151.3		151.3	2.71951
151.4		151.4	2.74408
151.5		151.5	2.76859
151.6		151.6	2.79304
151.7		151.7	2.81742
151.8	2.67685	151.8	2.84174
151.9	2.68358	151.9	2.86599
152	2.71721	152	2.89018
152.1	2.74858	152.1	2.91431
152.2	2.79335	152.2	2.93837
152.3	2.80458	152.3	2.96237
152.4	2.8158	152.4	2.98631
152.5	2.82279	152.5	3.01018
152.6	2.83788	152.6	3.03399
152.7	2.85095	152.7	3.05774
152.8	2.88536	152.8	3.08143
152.9	2.89876	152.9	3.10505
153	2.91083	153	3.12861
153.1	2.93123	153.1	3.15211
153.2	2.95203	153.2	3.17555
153.3	2.98834	153.3	3.19892
153.4	3.01192	153.4	3.22224
153.5	3.01827	153.5	3.24549
153.6	3.03975	153.6	3.26868
153.7	3.05914	153.7	3.29181
153.8	3.08873	153.8	3.31488
153.9	3.10692	153.9	3.33789
154	3.13602	154	3.36084
154.1	3.15431	154.1	3.38373
154.2	3.18171	154.2	3.40655
154.3	3.20631	154.3	3.42932
154.4	3.22499	154.4	3.45203
154.5	3.25022	154.5	3.47468
154.6	3.26957	154.6	3.49726
154.7	3.28852	154.7	3.51979
154.8	3.31283	154.8	3.54226
154.9	3.32689	154.9	3.56467
155	3.33987	155	3.58702
155.1	3.36155	155.1	3.60931
155.2	3.38084	155.2	3.63154
155.3	3.40865	155.3	3.65372
155.4	3.43504	155.4	3.67583
155.5	3.46335	155.5	3.69789
155.6	3.48946	155.6	3.71989
155.7	3.51265	155.7	3.74183
155.8	3.53504	155.8	3.76372
155.9	3.55623	155.9	3.78554
156	3.57923	156	3.80731
156.1	3.60602	156.1	3.82902
156.2	3.62672	156.2	3.85067
156.3	3.6471	156.3	3.87227
156.4	3.67069	156.4	3.8938
156.5	3.68987	156.5	3.91529
156.6	3.71036	156.6	3.93671
156.7	3.73295	156.7	3.95808
156.8	3.75886	156.8	3.97939
156.9	3.78075	156.9	4.00065
157	3.80295	157	4.02185
157.1	3.82885	157.1	4.04299
157.2	3.85094	157.2	4.06408
157.3	3.8724	157.3	4.08511
157.4	3.89399	157.4	4.10609
157.5	3.91392	157.5	4.12701
157.6	3.93728	157.6	4.14788
157.7	3.9549	157.7	4.16869
157.8	3.9767	157.8	4.18944
157.9	3.99578	157.9	4.21014
158	4.02008	158	4.23079
158.1	4.03787	158.1	4.25138
158.2	4.05957	158.2	4.27192
158.3	4.07667	158.3	4.2924
158.4	4.09667	158.4	4.31283
158.5	4.12017	158.5	4.3332
158.6	4.14428	158.6	4.35352
158.7	4.16078	158.7	4.37379
158.8	4.18128	158.8	4.394
158.9	4.19958	158.9	4.41416
159	4.21998	159	4.43427
159.1	4.24179	159.1	4.45432
159.2	4.25959	159.2	4.47432
159.3	4.27599	159.3	4.49427
159.4	4.29359	159.4	4.51416
159.5	4.31751	159.5	4.534
159.6	4.33731	159.6	4.55379
159.7	4.35412	159.7	4.57353
159.8	4.3624	159.8	4.59321
159.9	4.36768	159.9	4.61284
160	4.39161	160	4.63242
160.1	4.42143	160.1	4.65195
160.2	4.44927	160.2	4.67143
160.3	4.47287	160.3	4.69085
160.4	4.49463	160.4	4.71023
160.5	4.51866	160.5	4.72955
160.6	4.53504	160.6	4.74882
160.7	4.55701	160.7	4.76804
160.8	4.57338	160.8	4.78721
160.9	4.58089	160.9	4.80632
[truncated: 7,889 more rows]
