# Supplementary material for: Homo-BacPROTAC-induced degradation of ClpC1 as a strategy against drug-resistant mycobacteria
Source: Nat Commun. 2024 Mar 5;15:2005. doi: 10.1038/s41467-024-46218-7 (PMC10914731; doi:10.1038/s41467-024-46218-7)
Supplement: Supplementary file 4 — Source Data [file 41467_2024_46218_MOESM4_ESM.zip › SourceData/SuppFig7_Compound_7.xlsx]

## Sheet: 74102252_20210721_78x
Run 1; Ch 4; Fc 2-1 corr; Cy 22; 74102252; Conc 2.5 7.5 22.5 66.8 200 nM_X	Run 1; Ch 4; Fc 2-1 corr; Cy 22; 74102252; Conc 2.5 7.5 22.5 66.8 200 nM_Y	Run 1; Ch 4; Fc 2-1 corr; Cy 22; 74102252; Conc 2.5 7.5 22.5 66.8 200 nM; Fitted_X	Run 1; Ch 4; Fc 2-1 corr; Cy 22; 74102252; Conc 2.5 7.5 22.5 66.8 200 nM; Fitted_Y
-39.1	-0.151141	-39.1	0
-39	-0.72585	-39	0
-38.9	-0.73205	-38.9	0
-38.8	-0.20215	-38.8	0
-38.7	0.03755	-38.7	0
-38.6	-0.00724906	-38.6	0
-38.5	0.1102	-38.5	0
-38.4	0.0739	-38.4	0
-38.3	0.15125	-38.3	0
-38.2	0.0805	-38.2	0
-38.1	0.0397006	-38.1	0
-38	-0.0325	-38	0
-37.9	-0.1497	-37.9	0
-37.8	-0.1702	-37.8	0
-37.7	-0.0841	-37.7	0
-37.6	-0.275397	-37.6	0
-37.5	0.0638	-37.5	0
-37.4	0.6436	-37.4	0
-37.3	1.2109	-37.3	0
-37.2	1.0945	-37.2	0
-37.1	1.29129	-37.1	0
-37	0.73465	-37	0
-36.9	-0.09645	-36.9	0
-36.8	-0.5678	-36.8	0
-36.7	-0.28255	-36.7	0
-36.6	-0.168949	-36.6	0
-36.5	-0.15635	-36.5	0
-36.4	-0.17625	-36.4	0
-36.3	-0.09005	-36.3	0
-36.2	-0.0955	-36.2	0
-36.1	-0.0923501	-36.1	0
-36	-0.1084	-36	0
-35.9	-0.10515	-35.9	0
-35.8	-0.0827999	-35.8	0
-35.7	-0.1269	-35.7	0
-35.6	-0.11635	-35.6	0
-35.5	-0.11305	-35.5	0
-35.4	-0.1084	-35.4	0
-35.3	-0.10285	-35.3	0
-35.2	-0.092	-35.2	0
-35.1	-0.0869495	-35.1	0
-35	-0.0837	-35	0
-34.9	-0.0814	-34.9	0
-34.8	-0.0829	-34.8	0
-34.7	-0.09315	-34.7	0
-34.6	-0.0988497	-34.6	0
-34.5	-0.09265	-34.5	0
-34.4	-0.09315	-34.4	0
-34.3	-0.0944	-34.3	0
-34.2	-0.1066	-34.2	0
-34.1	-0.116999	-34.1	0
-34	-0.1199	-34	0
-33.9	-0.12645	-33.9	0
-33.8	-0.131	-33.8	0
-33.7	-0.1322	-33.7	0
-33.6	-0.1247	-33.6	0
-33.5	-0.12315	-33.5	0
-33.4	-0.12165	-33.4	0
-33.3	-0.1225	-33.3	0
-33.2	-0.12025	-33.2	0
-33.1	-0.1241	-33.1	0
-33	-0.1281	-33	0
-32.9	-0.137	-32.9	0
-32.8	-0.1405	-32.8	0
-32.7	-0.14285	-32.7	0
-32.6	-0.14325	-32.6	0
-32.5	-0.13805	-32.5	0
-32.4	-0.13395	-32.4	0
-32.3	-0.1258	-32.3	0
-32.2	-0.12565	-32.2	0
-32.1	-0.1213	-32.1	0
-32	-0.1191	-32	0
-31.9	-0.11885	-31.9	0
-31.8	-0.1199	-31.8	0
-31.7	-0.11625	-31.7	0
-31.6	-0.11775	-31.6	0
-31.5	-0.1159	-31.5	0
-31.4	-0.116	-31.4	0
-31.3	-0.12025	-31.3	0
-31.2	-0.12915	-31.2	0
-31.1	-0.13585	-31.1	0
-31	-0.13285	-31	0
-30.9	-0.12505	-30.9	0
-30.8	-0.119	-30.8	0
-30.7	-0.1111	-30.7	0
-30.6	-0.10945	-30.6	0
-30.5	-0.1058	-30.5	0
-30.4	-0.0967998	-30.4	0
-30.3	-0.0920499	-30.3	0
-30.2	-0.0775	-30.2	0
-30.1	-0.06565	-30.1	0
-30	-0.0468	-30	0
-29.9	-0.0397999	-29.9	0
-29.8	-0.02755	-29.8	0
-29.7	-0.0242	-29.7	0
-29.6	-0.01935	-29.6	0
-29.5	-0.02055	-29.5	0
-29.4	-0.0182999	-29.4	0
-29.3	-0.0221999	-29.3	0
-29.2	-0.02505	-29.2	0
-29.1	-0.0251	-29.1	0
-29	-0.02715	-29	0
-28.9	-0.0314499	-28.9	0
-28.8	-0.0402	-28.8	0
-28.7	-0.03955	-28.7	0
-28.6	-0.04235	-28.6	0
-28.5	-0.047	-28.5	0
-28.4	-0.0491001	-28.4	0
-28.3	-0.04135	-28.3	0
-28.2	-0.0388	-28.2	0
-28.1	-0.0383	-28.1	0
-28	-0.0415	-28	0
-27.9	-0.0401999	-27.9	0
-27.8	-0.0360999	-27.8	0
-27.7	-0.03775	-27.7	0
-27.6	-0.0457	-27.6	0
-27.5	-0.0478	-27.5	0
-27.4	-0.0441	-27.4	0
-27.3	-0.0441	-27.3	0
-27.2	-0.04305	-27.2	0
-27.1	-0.0412	-27.1	0
-27	-0.0423	-27	0
-26.9	-0.0459	-26.9	0
-26.8	-0.04395	-26.8	0
-26.7	-0.04235	-26.7	0
-26.6	-0.04095	-26.6	0
-26.5	-0.04215	-26.5	0
-26.4	-0.0402	-26.4	0
-26.3	-0.03225	-26.3	0
-26.2	-0.0308	-26.2	0
-26.1	-0.0262	-26.1	0
-26	-0.02595	-26	0
-25.9	-0.0235	-25.9	0
-25.8	-0.0233	-25.8	0
-25.7	-0.01745	-25.7	0
-25.6	-0.0218	-25.6	0
-25.5	-0.02065	-25.5	0
-25.4	-0.02245	-25.4	0
-25.3	-0.0247	-25.3	0
-25.2	-0.02715	-25.2	0
-25.1	-0.0264	-25.1	0
-25	-0.0286	-25	0
-24.9	-0.0227	-24.9	0
-24.8	-0.0183999	-24.8	0
-24.7	-0.0173	-24.7	0
-24.6	-0.02095	-24.6	0
-24.5	-0.02015	-24.5	0
-24.4	-0.01595	-24.4	0
-24.3	-0.01565	-24.3	0
-24.2	-0.01435	-24.2	0
-24.1	-0.01355	-24.1	0
-24	-0.0118	-24	0
-23.9	-0.0146	-23.9	0
-23.8	-0.0083	-23.8	0
-23.7	-0.0077	-23.7	0
-23.6	-0.00655	-23.6	0
-23.5	-0.006	-23.5	0
-23.4	-0.00509999	-23.4	0
-23.3	-0.000699973	-23.3	0
-23.2	0.00245	-23.2	0
-23.1	0.00355	-23.1	0
-23	-0.0016	-23	0
-22.9	0.000150002	-22.9	0
-22.8	0.000799996	-22.8	0
-22.7	-0.000200003	-22.7	0
-22.6	-0.00155	-22.6	0
-22.5	-0.0036	-22.5	0
-22.4	-0.00359999	-22.4	0
-22.3	-0.00190003	-22.3	0
-22.2	0.00375	-22.2	0
-22.1	0.0053	-22.1	0
-22	0.003	-22	0
-21.9	0.000150018	-21.9	0
-21.8	-0.00230003	-21.8	0
-21.7	-0.00275	-21.7	0
-21.6	0.00195	-21.6	0
-21.5	0.0042	-21.5	0
-21.4	0.0053	-21.4	0
-21.3	0.00609999	-21.3	0
-21.2	-0.00155	-21.2	0
-21.1	-0.005	-21.1	0
-21	0.0023	-21	0
-20.9	0.00420001	-20.9	0
-20.8	0.0130499	-20.8	0
-20.7	0.0193	-20.7	0
-20.6	0.0202	-20.6	0
-20.5	0.02205	-20.5	0
-20.4	0.0239999	-20.4	0
-20.3	0.02795	-20.3	0
-20.2	0.0344	-20.2	0
-20.1	0.03355	-20.1	0
-20	0.03655	-20	0
-19.9	0.0375499	-19.9	0
-19.8	0.03525	-19.8	0
-19.7	0.0248	-19.7	0
-19.6	0.0193	-19.6	0
-19.5	0.00695	-19.5	0
-19.4	0.00600004	-19.4	0
-19.3	-0.0013	-19.3	0
-19.2	-0.0069	-19.2	0
-19.1	-0.0038	-19.1	0
-19	-0.00895	-19	0
-18.9	-0.00400004	-18.9	0
-18.8	-0.000350037	-18.8	0
-18.7	0.0089	-18.7	0
-18.6	0.0219	-18.6	0
-18.5	0.01205	-18.5	0
-18.4	0.00695003	-18.4	0
-18.3	0.01735	-18.3	0
-18.2	0.00745	-18.2	0
-18.1	-0.0047	-18.1	0
-18	-0.00465	-18	0
-17.9	-0.0020501	-17.9	0
-17.8	0.000349736	-17.8	0
-17.7	-0.00045	-17.7	0
-17.6	-0.0024	-17.6	0
-17.5	0.004	-17.5	0
-17.4	0.00369997	-17.4	0
-17.3	0.00285004	-17.3	0
-17.2	-0.0047	-17.2	0
-17.1	-0.0129	-17.1	0
-17	-0.0222	-17	0
-16.9	-0.0368	-16.9	0
-16.8	-0.02975	-16.8	0
-16.7	-0.02645	-16.7	0
-16.6	-0.02835	-16.6	0
-16.5	-0.02475	-16.5	0
-16.4	-0.000550166	-16.4	0
-16.3	0.00934992	-16.3	0
-16.2	0.0302	-16.2	0
-16.1	0.0377	-16.1	0
-16	0.0478	-16	0
-15.9	0.0515499	-15.9	0
-15.8	0.05115	-15.8	0
-15.7	0.0583	-15.7	0
-15.6	0.04655	-15.6	0
-15.5	0.0356	-15.5	0
-15.4	0.0396001	-15.4	0
-15.3	0.03475	-15.3	0
-15.2	0.03855	-15.2	0
-15.1	0.03865	-15.1	0
-15	0.03925	-15	0
-14.9	0.0604498	-14.9	0
-14.8	0.0579	-14.8	0
-14.7	0.0625	-14.7	0
-14.6	0.0647	-14.6	0
-14.5	0.0746	-14.5	0
-14.4	0.0831999	-14.4	0
-14.3	0.0897999	-14.3	0
-14.2	0.0977	-14.2	0
-14.1	0.0903	-14.1	0
-14	0.0826	-14	0
-13.9	0.0714502	-13.9	0
-13.8	0.0446501	-13.8	0
-13.7	0.02975	-13.7	0
-13.6	0.027	-13.6	0
-13.5	0.01835	-13.5	0
-13.4	0.0174	-13.4	0
-13.3	0.0288999	-13.3	0
-13.2	0.0321	-13.2	0
-13.1	0.03635	-13.1	0
-13	0.03875	-13	0
-12.9	0.04025	-12.9	0
-12.8	0.04275	-12.8	0
-12.7	0.0374	-12.7	0
-12.6	0.0273	-12.6	0
-12.5	0.0205	-12.5	0
-12.4	0.0113	-12.4	0
-12.3	-0.000899956	-12.3	0
-12.2	-0.0023	-12.2	0
-12.1	0.000799999	-12.1	0
-12	0.02215	-12	0
-11.9	0.03515	-11.9	0
-11.8	0.03385	-11.8	0
-11.7	0.0377	-11.7	0
-11.6	0.0275	-11.6	0
-11.5	0.03265	-11.5	0
-11.4	0.0351	-11.4	0
-11.3	0.0393	-11.3	0
-11.2	0.03695	-11.2	0
-11.1	0.0332	-11.1	0
-11	0.0309	-11	0
-10.9	0.02675	-10.9	0
-10.8	0.0273	-10.8	0
-10.7	0.02915	-10.7	0
-10.6	0.02635	-10.6	0
-10.5	0.03515	-10.5	0
-10.4	0.02795	-10.4	0
-10.3	0.02675	-10.3	0
-10.2	0.02155	-10.2	0
-10.1	0.02215	-10.1	0
-10	0.0241	-10	0
-9.9	0.02315	-9.9	0
-9.8	0.0182	-9.8	0
-9.7	0.01525	-9.7	0
-9.6	0.01595	-9.6	0
-9.5	0.0102	-9.5	0
-9.4	0.0091	-9.4	0
-9.3	-0.00234998	-9.3	0
-9.2	-0.00825	-9.2	0
-9.1	-0.00405	-9.1	0
-9	-0.0054	-9	0
-8.9	-0.00929995	-8.9	0
-8.8	-0.0111999	-8.8	0
-8.7	-0.01555	-8.7	0
-8.6	-0.01615	-8.6	0
-8.5	-0.01625	-8.5	0
-8.4	-0.00970001	-8.4	0
-8.3	-0.000850023	-8.3	0
-8.2	0.0098	-8.2	0
-8.1	0.00975	-8.1	0
-8	0.00655	-8	0
-7.9	0.0107	-7.9	0
-7.8	0.0101	-7.8	0
-7.7	0.00685	-7.7	0
-7.6	0.00224999	-7.6	0
-7.5	0.00575	-7.5	0
-7.4	0.00435	-7.4	0
-7.3	0.00305002	-7.3	0
-7.2	0.0035	-7.2	0
-7.1	0.00279996	-7.1	0
-7	0.0024	-7	0
-6.9	0.00495	-6.9	0
-6.8	0.0064	-6.8	0
-6.7	0.00625	-6.7	0
-6.6	0.00599997	-6.6	0
-6.5	0.0066	-6.5	0
-6.4	0.00625	-6.4	0
-6.3	0.0079	-6.3	0
-6.2	0.00265	-6.2	0
-6.1	-0.000849941	-6.1	0
-6	-0.0031	-6	0
-5.9	-0.0025	-5.9	0
-5.8	-0.00225	-5.8	0
-5.7	-0.0035	-5.7	0
-5.6	-0.00154998	-5.6	0
-5.5	0.00205	-5.5	0
-5.4	-0.0014	-5.4	0
-5.3	-0.00135	-5.3	0
-5.2	-0.00095	-5.2	0
-5.1	0.00255	-5.1	0
-5	-0.0001	-5	0
-4.9	0.0021	-4.9	0
-4.8	0.0045	-4.8	0
-4.7	0.0046	-4.7	0
-4.6	0.00760004	-4.6	0
-4.5	0.00595	-4.5	0
-4.4	0.0055	-4.4	0
-4.3	0.0052	-4.3	0
-4.2	0.0055	-4.2	0
-4.1	0.0055	-4.1	0
-4	0.00095	-4	0
-3.9	-0.00335	-3.9	0
-3.8	-0.0001	-3.8	0
-3.7	0.00235	-3.7	0
-3.6	0.00329994	-3.6	0
-3.5	0.00105	-3.5	0
-3.4	0.00595	-3.4	0
-3.3	0.00445	-3.3	0
-3.2	0.00375	-3.2	0
-3.1	0.00485002	-3.1	0
-3	0.00745	-3	0
-2.9	0.0071	-2.9	0
-2.8	0.0067	-2.8	0
-2.7	0.0052	-2.7	0
-2.6	0.0122999	-2.6	0
-2.5	0.012	-2.5	0
-2.4	0.01565	-2.4	0
-2.3	0.01435	-2.3	0
-2.2	0.0183	-2.2	0
-2.1	0.0174	-2.1	0
-2	0.0162	-2	0
-1.9	0.01255	-1.9	0
-1.8	0.00815	-1.8	0
-1.7	0.023	-1.7	0
-1.6	0.0258999	-1.6	0
-1.5	0.03055	-1.5	0
-1.4	0.02545	-1.4	0
-1.3	0.02435	-1.3	0
-1.2	0.0229	-1.2	0
-1.1	0.0229	-1.1	0
-1	0.02155	-1	0
-0.900002	0.02045	-0.900002	0
-0.799999	0.0204	-0.799999	0
-0.700001		-0.700001	0
-0.600002		-0.600002	0
-0.5		-0.5	0
-0.400002		-0.400002	0
-0.299999		-0.299999	0
-0.200001		-0.200001	0
-0.100002		-0.100002	0
0		0	0
0.0999985		0.0999985	0
0.200001		0.200001	0.00916085
0.299999		0.299999	0.0183142
0.399998		0.399998	0.0274605
0.5		0.5	0.0366
0.599998		0.599998	0.0457321
0.700001		0.700001	0.0548574
0.799999		0.799999	0.0639753
0.899998		0.899998	0.0730861
1		1	0.0821902
1.1		1.1	0.0912869
1.2		1.2	0.100377
1.3		1.3	0.109459
1.4		1.4	0.118535
1.5		1.5	0.127604
1.6		1.6	0.136665
1.7		1.7	0.14572
1.8	0.0490767	1.8	0.154767
1.9	0.0453772	1.9	0.163807
2	0.00879356	2	0.172841
2.1	0.0453772	2.1	0.181867
2.2	0.0554401	2.2	0.190887
2.3	0.0628842	2.3	0.199899
2.4	0.0654093	2.4	0.208904
2.5	0.0628842	2.5	0.217903
2.6	0.0783181	2.6	0.226894
2.7	0.0845313	2.7	0.235879
2.8	0.0765846	2.8	0.244856
2.9	0.0733253	2.9	0.253826
3	0.0877906	3	0.26279
3.1	0.0898995	3.1	0.271746
3.2	0.106632	3.2	0.280696
3.3	0.129583	3.3	0.289639
3.4	0.148352	3.4	0.298574
3.5	0.168104	3.5	0.307503
3.6	0.180098	3.6	0.316425
3.7	0.195564	3.7	0.32534
3.8	0.206731	3.8	0.334248
3.9	0.22635	3.9	0.343149
4	0.239266	4	0.352043
4.1	0.248793	4.1	0.36093
4.2	0.258589	4.2	0.36981
4.3	0.273529	4.3	0.378684
4.4	0.281037	4.4	0.38755
4.5	0.286388	4.5	0.39641
4.6	0.295835	4.6	0.405263
4.7	0.306366	4.7	0.414109
4.8	0.306219	4.8	0.422947
4.9	0.310608	4.9	0.431779
5	0.320517	5	0.440605
5.1	0.32636	5.1	0.449423
5.2	0.333166	5.2	0.458235
5.3	0.341765	5.3	0.46704
5.4	0.353972	5.4	0.475837
5.5	0.364379	5.5	0.484629
5.6	0.371229	5.6	0.493413
5.7	0.386938	5.7	0.50219
5.8	0.398727	5.8	0.510961
5.9	0.409774	5.9	0.519724
6	0.42423	6	0.528481
6.1	0.428313	6.1	0.537232
6.2	0.437222	6.2	0.545975
6.3	0.442172	6.3	0.554712
6.4	0.445172	6.4	0.563441
6.5	0.454132	6.5	0.572164
6.6	0.460733	6.6	0.58088
6.7	0.458075	6.7	0.58959
6.8	0.464878	6.8	0.598293
6.9	0.469878	6.9	0.606988
7	0.479432	7	0.615678
7.1	0.485089	7.1	0.62436
7.2	0.495995	7.2	0.633036
7.3	0.503085	7.3	0.641705
7.4	0.50913	7.4	0.650367
7.5	0.515929	7.5	0.659023
7.6	0.519925	7.6	0.667671
7.7	0.530872	7.7	0.676314
7.8	0.538079	7.8	0.684949
7.9	0.543571	7.9	0.693577
8	0.541649	8	0.702199
8.1	0.5522	8.1	0.710814
8.2	0.557502	8.2	0.719423
8.3	0.561996	8.3	0.728025
8.4	0.564691	8.4	0.73662
8.5	0.568575	8.5	0.745209
8.6	0.574317	8.6	0.75379
8.7	0.580453	8.7	0.762366
8.8	0.589714	8.8	0.770934
8.9	0.598123	8.9	0.779496
9	0.599622	9	0.788051
9.1	0.611691	9.1	0.7966
9.2	0.620803	9.2	0.805142
9.3	0.626612	9.3	0.813677
9.4	0.631113	9.4	0.822205
9.5	0.635119	9.5	0.830728
9.6	0.643268	9.6	0.839243
9.7	0.647858	9.7	0.847752
9.8	0.651598	9.8	0.856254
9.9	0.660955	9.9	0.864749
10	0.670257	10	0.873238
10.1	0.67741	10.1	0.881721
10.2	0.686521	10.2	0.890197
10.3	0.686664	10.3	0.898666
10.4	0.69657	10.4	0.907128
10.5	0.704172	10.5	0.915585
10.6	0.713078	10.6	0.924034
10.7	0.719784	10.7	0.932477
10.8	0.721376	10.8	0.940913
10.9	0.727984	10.9	0.949343
11	0.732383	11	0.957766
11.1	0.739681	11.1	0.966183
11.2	0.747326	11.2	0.974593
11.3	0.756778	11.3	0.982997
11.4	0.766379	11.4	0.991394
11.5	0.774878	11.5	0.999785
11.6	0.781383	11.6	1.00817
11.7	0.78829	11.7	1.01655
11.8	0.796339	11.8	1.02492
11.9	0.796831	11.9	1.03328
12	0.804083	12	1.04164
12.1	0.813384	12.1	1.04999
12.2	0.817187	12.2	1.05834
12.3	0.827189	12.3	1.06668
12.4	0.827979	12.4	1.07501
12.5	0.830132	12.5	1.08333
12.6	0.838189	12.6	1.09165
12.7	0.844838	12.7	1.09997
12.8	0.847839	12.8	1.10827
12.9	0.858096	12.9	1.11657
13	0.864948	13	1.12486
13.1	0.87751	13.1	1.13315
13.2	0.885268	13.2	1.14143
13.3	0.895113	13.3	1.14971
13.4	0.896864	13.4	1.15797
13.5	0.904218	13.5	1.16624
13.6	0.913743	13.6	1.17449
13.7	0.923305	13.7	1.18274
13.8	0.930666	13.8	1.19098
13.9	0.942221	13.9	1.19922
14	0.94912	14	1.20744
14.1	0.956161	14.1	1.21567
14.2	0.966664	14.2	1.22388
14.3	0.976668	14.3	1.23209
14.4	0.985321	14.4	1.2403
14.5	0.997184	14.5	1.2485
14.6	1.00088	14.6	1.25669
14.7	1.00888	14.7	1.26487
14.8	1.01214	14.8	1.27305
14.9	1.01769	14.9	1.28122
15	1.0267	15	1.28939
15.1	1.0358	15.1	1.29755
15.2	1.04716	15.2	1.3057
15.3	1.05301	15.3	1.31384
15.4	1.05715	15.4	1.32198
15.5	1.07221	15.5	1.33012
15.6	1.07829	15.6	1.33825
15.7	1.08548	15.7	1.34637
15.8	1.08863	15.8	1.35448
15.9	1.09539	15.9	1.36259
16	1.09863	16	1.37069
16.1	1.10699	16.1	1.37879
16.2	1.11859	16.2	1.38688
16.3	1.13201	16.3	1.39496
16.4	1.14212	16.4	1.40304
16.5	1.15508	16.5	1.41111
16.6	1.15653	16.6	1.41917
16.7	1.17229	16.7	1.42723
16.8	1.1823	16.8	1.43529
16.9	1.19747	16.9	1.44333
17	1.20748	17	1.45137
17.1	1.22495	17.1	1.4594
17.2	1.2338	17.2	1.46743
17.3	1.24166	17.3	1.47545
17.4	1.25769	17.4	1.48347
17.5	1.26068	17.5	1.49147
17.6	1.272	17.6	1.49948
17.7	1.28029	17.7	1.50747
17.8	1.29	17.8	1.51546
17.9	1.30391	17.9	1.52345
18	1.31752	18	1.53142
18.1	1.34516	18.1	1.53939
18.2	1.35788	18.2	1.54736
18.3	1.36393	18.3	1.55532
18.4	1.37204	18.4	1.56327
18.5	1.37004	18.5	1.57122
18.6	1.37204	18.6	1.57916
18.7	1.39753	18.7	1.58709
18.8	1.42342	18.8	1.59502
18.9	1.44516	18.9	1.60294
19	1.45694	19	1.61086
19.1	1.47256	19.1	1.61877
19.2		19.2	1.62667
19.3		19.3	1.63457
19.4		19.4	1.64246
19.5		19.5	1.65034
19.6		19.6	1.65822
19.7		19.7	1.66609
19.8		19.8	1.67396
19.9		19.9	1.68182
20		20	1.68182
20.1		20.1	1.68162
20.2		20.2	1.68142
20.3		20.3	1.68121
20.4		20.4	1.68101
20.5		20.5	1.68081
20.6		20.6	1.6806
20.7		20.7	1.6804
20.8		20.8	1.6802
20.9		20.9	1.68
21		21	1.67979
21.1		21.1	1.67959
21.2		21.2	1.67939
21.3		21.3	1.67919
21.4		21.4	1.67898
21.5		21.5	1.67878
21.6		21.6	1.67858
21.7	1.5561	21.7	1.67838
21.8	1.5568	21.8	1.67817
21.9	1.55785	21.9	1.67797
22	1.56455	22	1.67777
22.1	1.55785	22.1	1.67757
22.2	1.57855	22.2	1.67737
22.3	1.61495	22.3	1.67716
22.4	1.61775	22.4	1.67696
22.5	1.64	22.5	1.67676
22.6	1.6465	22.6	1.67656
22.7	1.64155	22.7	1.67635
22.8	1.6157	22.8	1.67615
22.9	1.60565	22.9	1.67595
23	1.57815	23	1.67575
23.1	1.5869	23.1	1.67555
23.2	1.57915	23.2	1.67534
23.3	1.5752	23.3	1.67514
23.4	1.5826	23.4	1.67494
23.5	1.57015	23.5	1.67474
23.6	1.5644	23.6	1.67454
23.7	1.56935	23.7	1.67433
23.8	1.5805	23.8	1.67413
23.9	1.5902	23.9	1.67393
24	1.6018	24	1.67373
24.1	1.61355	24.1	1.67353
24.2	1.6025	24.2	1.67332
24.3	1.6049	24.3	1.67312
24.4	1.6029	24.4	1.67292
24.5	1.6031	24.5	1.67272
24.6	1.59055	24.6	1.67252
24.7	1.59025	24.7	1.67232
24.8	1.5856	24.8	1.67211
24.9	1.5854	24.9	1.67191
25	1.58445	25	1.67171
25.1	1.5951	25.1	1.67151
25.2	1.59875	25.2	1.67131
25.3	1.5858	25.3	1.67111
25.4	1.58635	25.4	1.6709
25.5	1.57615	25.5	1.6707
25.6	1.57115	25.6	1.6705
25.7	1.5691	25.7	1.6703
25.8	1.5614	25.8	1.6701
25.9	1.55255	25.9	1.6699
26	1.55365	26	1.6697
26.1	1.54985	26.1	1.66949
26.2	1.5461	26.2	1.66929
26.3	1.55255	26.3	1.66909
26.4	1.5547	26.4	1.66889
26.5	1.5584	26.5	1.66869
26.6	1.5616	26.6	1.66849
26.7	1.553	26.7	1.66829
26.8	1.54365	26.8	1.66809
26.9	1.545	26.9	1.66789
27	1.54345	27	1.66768
27.1	1.5453	27.1	1.66748
27.2	1.54775	27.2	1.66728
27.3	1.54785	27.3	1.66708
27.4	1.54595	27.4	1.66688
27.5	1.54145	27.5	1.66668
27.6	1.5352	27.6	1.66648
27.7	1.53755	27.7	1.66628
27.8	1.53385	27.8	1.66608
27.9	1.5357	27.9	1.66587
28	1.53845	28	1.66567
28.1	1.53525	28.1	1.66547
28.2	1.5206	28.2	1.66527
28.3	1.51765	28.3	1.66507
28.4	1.5144	28.4	1.66487
28.5	1.51035	28.5	1.66467
28.6	1.5099	28.6	1.66447
28.7	1.5039	28.7	1.66427
28.8	1.4985	28.8	1.66407
28.9	1.49645	28.9	1.66387
29	1.49805	29	1.66367
29.1	1.4932	29.1	1.66347
29.2	1.4943	29.2	1.66327
29.3	1.4931	29.3	1.66306
29.4	1.4964	29.4	1.66286
29.5	1.49045	29.5	1.66266
29.6	1.4742	29.6	1.66246
29.7	1.4736	29.7	1.66226
29.8	1.472	29.8	1.66206
29.9	1.4749	29.9	1.66186
30	1.47955	30	1.66166
30.1	1.4666	30.1	1.66146
30.2	1.47215	30.2	1.66126
30.3	1.45975	30.3	1.66106
30.4	1.31795	30.4	1.66086
30.5	1.45295	30.5	1.66066
30.6	1.44325	30.6	1.66046
30.7	1.50315	30.7	1.66026
30.8	1.56745	30.8	1.66006
30.9	1.5243	30.9	1.65986
31	1.5192	31	1.65966
31.1	1.4073	31.1	1.65946
31.2	1.34135	31.2	1.65926
31.3	1.35135	31.3	1.65906
31.4	1.3398	31.4	1.65886
31.5	1.27195	31.5	1.65866
31.6	1.29635	31.6	1.65846
31.7	1.3559	31.7	1.65826
31.8	1.38705	31.8	1.65806
31.9	1.4011	31.9	1.65786
32	1.43975	32	1.65766
32.1	1.44595	32.1	1.65746
32.2	1.4604	32.2	1.65726
32.3	1.4722	32.3	1.65706
32.4	1.4898	32.4	1.65686
32.5	1.4865	32.5	1.65666
32.6	1.53035	32.6	1.65646
32.7	1.57145	32.7	1.65626
32.8	1.6144	32.8	1.65606
32.9	1.76815	32.9	1.65586
33	1.95825	33	1.65566
33.1	1.7094	33.1	1.65546
33.2	1.58638	33.2	1.65526
33.3	0.826674	33.3	1.65506
33.4	1.46508	33.4	1.65486
33.5	1.29815	33.5	1.65466
33.6	1.55596	33.6	1.65446
33.7	1.55365	33.7	1.65426
33.8	1.20425	33.8	1.65406
33.9	1.07686	33.9	1.65386
34	1.7025	34	1.65367
34.1	1.7875	34.1	1.65347
34.2	1.8103	34.2	1.65327
34.3	1.8402	34.3	1.65307
34.4	1.8041	34.4	1.65287
34.5	1.84565	34.5	1.65267
34.6	1.7869	34.6	1.65247
34.7	1.79225	34.7	1.65227
34.8	1.8184	34.8	1.65207
34.9	1.7733	34.9	1.65187
35	1.8051	35	1.65167
35.1	1.761	35.1	1.65147
35.2	1.7011	35.2	1.65127
35.3	1.6757	35.3	1.65107
35.4	1.63965	35.4	1.65088
35.5	1.6242	35.5	1.65068
35.6	1.6287	35.6	1.65048
35.7	1.61865	35.7	1.65028
35.8	1.6155	35.8	1.65008
35.9	1.6323	35.9	1.64988
36	1.6319	36	1.64968
36.1	1.6203	36.1	1.64948
36.2	1.62415	36.2	1.64928
36.3	1.61985	36.3	1.64908
36.4	1.61935	36.4	1.64889
36.5	1.6195	36.5	1.64869
36.6	1.6226	36.6	1.64849
36.7	1.6271	36.7	1.64829
36.8	1.6175	36.8	1.64809
36.9	1.6156	36.9	1.64789
37	1.6242	37	1.64769
37.1	1.63225	37.1	1.64749
37.2	1.62875	37.2	1.6473
37.3	1.62255	37.3	1.6471
37.4	1.62415	37.4	1.6469
37.5	1.63	37.5	1.6467
37.6	1.61945	37.6	1.6465
37.7	1.6163	37.7	1.6463
37.8	1.6169	37.8	1.6461
37.9	1.61885	37.9	1.64591
38	1.61545	38	1.64571
38.1	1.61175	38.1	1.64551
38.2	1.61315	38.2	1.64531
38.3	1.6119	38.3	1.64511
38.4	1.6072	38.4	1.64491
38.5	1.60815	38.5	1.64472
38.6	1.6064	38.6	1.64452
38.7	1.60615	38.7	1.64432
38.8	1.6061	38.8	1.64412
38.9	1.6111	38.9	1.64392
39	1.61395	39	1.64372
39.1	1.61505	39.1	1.64353
39.2	1.6164	39.2	1.64333
39.3	1.6166	39.3	1.64313
39.4	1.61485	39.4	1.64293
39.5	1.6144	39.5	1.64273
39.6	1.6135	39.6	1.64254
39.7	1.61885	39.7	1.64234
39.8	1.62375	39.8	1.64214
39.9	1.62	39.9	1.64194
40	1.62105	40	1.64174
40.1	1.6233	40.1	1.64155
40.2	1.6237	40.2	1.64135
40.3	1.62305	40.3	1.64115
40.4	1.62665	40.4	1.64095
40.5	1.62305	40.5	1.64075
40.6	1.61855	40.6	1.64056
40.7	1.6204	40.7	1.64036
40.8	1.61605	40.8	1.64016
40.9	1.6149	40.9	1.63996
41	1.6154	41	1.63976
41.1	1.6132	41.1	1.63957
41.2	1.61335	41.2	1.63937
41.3	1.61615	41.3	1.63917
41.4	1.61055	41.4	1.63897
41.5	1.61075	41.5	1.63878
41.6	1.61165	41.6	1.63858
41.7	1.60685	41.7	1.63838
41.8	1.6106	41.8	1.63818
41.9	1.61215	41.9	1.63799
42	1.60935	42	1.63779
42.1	1.60795	42.1	1.63759
42.2	1.6087	42.2	1.63739
42.3	1.60385	42.3	1.6372
42.4	1.60335	42.4	1.637
42.5	1.60915	42.5	1.6368
42.6	1.6109	42.6	1.6366
42.7	1.61065	42.7	1.63641
42.8	1.6137	42.8	1.63621
42.9	1.61345	42.9	1.63601
43	1.6137	43	1.63581
43.1	1.61235	43.1	1.63562
43.2	1.6113	43.2	1.63542
43.3	1.6141	43.3	1.63522
43.4	1.6162	43.4	1.63503
43.5	1.6095	43.5	1.63483
43.6	1.60455	43.6	1.63463
43.7	1.6004	43.7	1.63443
43.8	1.6002	43.8	1.63424
43.9	1.59885	43.9	1.63404
44	1.60095	44	1.63384
44.1	1.60345	44.1	1.63365
44.2	1.60685	44.2	1.63345
44.3	1.6053	44.3	1.63325
44.4	1.6066	44.4	1.63305
44.5	1.6085	44.5	1.63286
44.6	1.60835	44.6	1.63266
44.7	1.6081	44.7	1.63246
44.8	1.6065	44.8	1.63227
44.9	1.6025	44.9	1.63207
45	1.6015	45	1.63187
45.1	1.59935	45.1	1.63168
45.2	1.59535	45.2	1.63148
45.3	1.59275	45.3	1.63128
45.4	1.5918	45.4	1.63109
45.5	1.58965	45.5	1.63089
45.6	1.588	45.6	1.63069
45.7	1.58525	45.7	1.6305
45.8	1.58295	45.8	1.6303
45.9	1.58015	45.9	1.6301
46	1.5818	46	1.62991
46.1	1.5775	46.1	1.62971
46.2	1.5745	46.2	1.62951
46.3	1.5723	46.3	1.62932
46.4	1.57215	46.4	1.62912
46.5	1.57295	46.5	1.62892
46.6	1.57605	46.6	1.62873
46.7	1.57555	46.7	1.62853
46.8	1.5737	46.8	1.62834
46.9	1.5859	46.9	1.62814
47	1.5899	47	1.62794
47.1	1.5939	47.1	1.62775
47.2	1.60295	47.2	1.62755
47.3	1.60275	47.3	1.62735
47.4	1.5954	47.4	1.62716
47.5	1.5842	47.5	1.62696
47.6	1.58065	47.6	1.62677
47.7	1.5723	47.7	1.62657
47.8	1.5698	47.8	1.62637
47.9	1.575	47.9	1.62618
48	1.5722	48	1.62598
48.1	1.5627	48.1	1.62578
48.2	1.5548	48.2	1.62559
48.3	1.54365	48.3	1.62539
48.4	1.5332	48.4	1.6252
48.5	1.52955	48.5	1.625
48.6	1.52605	48.6	1.6248
48.7	1.52755	48.7	1.62461
48.8	1.53305	48.8	1.62441
48.9	1.5306	48.9	1.62422
49	1.52655	49	1.62402
49.1	1.51725	49.1	1.62383
49.2	1.5166	49.2	1.62363
49.3	1.515	49.3	1.62343
49.4	1.5175	49.4	1.62324
49.5	1.52275	49.5	1.62304
49.6	1.52075	49.6	1.62285
49.7	1.518	49.7	1.62265
49.8	1.51115	49.8	1.62245
49.9	1.50805	49.9	1.62226
50	1.5001	50	1.62206
50.1	1.48385	50.1	1.62187
50.2	1.4714	50.2	1.62167
50.3	1.47115	50.3	1.62148
50.4	1.46405	50.4	1.62128
50.5	1.46495	50.5	1.62109
50.6	1.48155	50.6	1.62089
50.7	1.5026	50.7	1.62069
50.8	1.52985	50.8	1.6205
50.9	1.54805	50.9	1.6203
51	1.56135	51	1.62011
51.1	1.55445	51.1	1.61991
51.2	1.5399	51.2	1.61972
51.3	1.5286	51.3	1.61952
51.4	1.5193	51.4	1.61933
51.5	1.5142	51.5	1.61913
51.6	1.51035	51.6	1.61894
51.7	1.51175	51.7	1.61874
51.8	1.52455	51.8	1.61855
51.9	1.53995	51.9	1.61835
52	1.5531	52	1.61816
52.1	1.56565	52.1	1.61796
52.2	1.5765	52.2	1.61777
52.3	1.5684	52.3	1.61757
52.4	1.56995	52.4	1.61738
52.5	1.5626	52.5	1.61718
52.6	1.57315	52.6	1.61699
52.7	1.58395	52.7	1.61679
52.8	1.5994	52.8	1.6166
52.9	1.6025	52.9	1.6164
53	1.5855	53	1.61621
53.1	1.583	53.1	1.61601
53.2	1.57675	53.2	1.61582
53.3	1.57185	53.3	1.61562
53.4	1.56905	53.4	1.61543
53.5	1.5664	53.5	1.61523
53.6	1.5543	53.6	1.61504
53.7	1.54845	53.7	1.61484
53.8	1.5357	53.8	1.61465
53.9	1.51725	53.9	1.61445
54	1.51105	54	1.61426
54.1	1.5183	54.1	1.61406
54.2	1.53305	54.2	1.61387
54.3	1.5529	54.3	1.61367
54.4	1.56285	54.4	1.61348
54.5	1.56505	54.5	1.61329
54.6	1.55825	54.6	1.61309
54.7	1.56455	54.7	1.6129
54.8	1.55875	54.8	1.6127
54.9	1.53765	54.9	1.61251
55	1.53945	55	1.61231
55.1	1.5399	55.1	1.61212
55.2	1.5466	55.2	1.61192
55.3	1.55205	55.3	1.61173
55.4	1.5491	55.4	1.61154
55.5	1.55335	55.5	1.61134
55.6	1.5531	55.6	1.61115
55.7	1.5497	55.7	1.61095
55.8	1.55445	55.8	1.61076
55.9	1.55425	55.9	1.61056
56	1.5519	56	1.61037
56.1	1.54935	56.1	1.61018
56.2	1.54345	56.2	1.60998
56.3	1.547	56.3	1.60979
56.4	1.545	56.4	1.60959
56.5	1.5411	56.5	1.6094
56.6	1.5295	56.6	1.6092
56.7	1.5305	56.7	1.60901
56.8	1.53125	56.8	1.60882
56.9	1.5298	56.9	1.60862
57	1.52975	57	1.60843
57.1	1.5295	57.1	1.60823
57.2	1.5302	57.2	1.60804
57.3	1.52945	57.3	1.60785
57.4	1.5308	57.4	1.60765
57.5	1.52745	57.5	1.60746
57.6	1.5257	57.6	1.60727
57.7	1.5308	57.7	1.60707
57.8	1.5274	57.8	1.60688
57.9	1.52535	57.9	1.60668
58	1.53075	58	1.60649
58.1	1.53685	58.1	1.6063
58.2	1.538	58.2	1.6061
58.3	1.53175	58.3	1.60591
58.4	1.5342	58.4	1.60572
58.5	1.5349	58.5	1.60552
58.6	1.538	58.6	1.60533
58.7	1.53215	58.7	1.60513
58.8	1.53645	58.8	1.60494
58.9	1.5392	58.9	1.60475
59	1.54015	59	1.60455
59.1	1.54035	59.1	1.60436
59.2	1.5408	59.2	1.60417
59.3	1.53775	59.3	1.60397
59.4	1.54025	59.4	1.60378
59.5	1.54305	59.5	1.60359
59.6	1.5385	59.6	1.60339
59.7	1.5285	59.7	1.6032
59.8	1.5151	59.8	1.60301
59.9	1.50315	59.9	1.60281
60	1.51045	60	1.60262
60.1	1.51315	60.1	1.60243
60.2	1.51	60.2	1.60223
60.3	1.51095	60.3	1.60204
60.4	1.5094	60.4	1.60185
60.5	1.5028	60.5	1.60165
60.6	1.50055	60.6	1.60146
60.7	1.50285	60.7	1.60127
60.8	1.50845	60.8	1.60107
60.9	1.51325	60.9	1.60088
61	1.5162	61	1.60069
61.1	1.5131	61.1	1.6005
61.2	1.51065	61.2	1.6003
61.3	1.5153	61.3	1.60011
61.4	1.51705	61.4	1.59992
61.5	1.51705	61.5	1.59972
61.6	1.52075	61.6	1.59953
61.7	1.52105	61.7	1.59934
61.8	1.52055	61.8	1.59915
61.9	1.52065	61.9	1.59895
62	1.5208	62	1.59876
62.1	1.51915	62.1	1.59857
62.2	1.52395	62.2	1.59837
62.3	1.5262	62.3	1.59818
62.4	1.53105	62.4	1.59799
62.5	1.5335	62.5	1.5978
62.6	1.53455	62.6	1.5976
62.7	1.53295	62.7	1.59741
62.8	1.54135	62.8	1.59722
62.9	1.5468	62.9	1.59703
63	1.546	63	1.59683
63.1	1.5475	63.1	1.59664
63.2	1.5468	63.2	1.59645
63.3	1.547	63.3	1.59625
63.4	1.54605	63.4	1.59606
63.5	1.54375	63.5	1.59587
63.6	1.5413	63.6	1.59568
63.7	1.54255	63.7	1.59549
63.8	1.54515	63.8	1.59529
63.9	1.54525	63.9	1.5951
64	1.54865	64	1.59491
64.1	1.54615	64.1	1.59472
64.2	1.5438	64.2	1.59452
64.3	1.5463	64.3	1.59433
64.4	1.55045	64.4	1.59414
64.5	1.54965	64.5	1.59395
64.6	1.55405	64.6	1.59375
64.7	1.55445	64.7	1.59356
64.8	1.55675	64.8	1.59337
64.9	1.55855	64.9	1.59318
65	1.5593	65	1.59299
65.1	1.5633	65.1	1.59279
65.2	1.56535	65.2	1.5926
65.3	1.5679	65.3	1.59241
65.4	1.5688	65.4	1.59222
65.5	1.57105	65.5	1.59203
65.6	1.5698	65.6	1.59183
65.7	1.5736	65.7	1.59164
65.8	1.5747	65.8	1.59145
65.9	1.58215	65.9	1.59126
66	1.58585	66	1.59107
66.1	1.58655	66.1	1.59087
66.2	1.5899	66.2	1.59068
66.3	1.5972	66.3	1.59049
66.4	1.60445	66.4	1.5903
66.5	1.6078	66.5	1.59011
66.6	1.60275	66.6	1.58992
66.7	1.6009	66.7	1.58972
66.8	1.6037	66.8	1.58953
66.9	1.6058	66.9	1.58934
67	1.60635	67	1.58915
67.1	1.60665	67.1	1.58896
67.2	1.60175	67.2	1.58877
67.3	1.59745	67.3	1.58857
67.4	1.5987	67.4	1.58838
67.5	1.6	67.5	1.58819
67.6	1.598	67.6	1.588
67.7	1.5939	67.7	1.58781
67.8	1.59325	67.8	1.58762
67.9	1.5912	67.9	1.58742
68	1.5865	68	1.58723
68.1	1.5821	68.1	1.58704
68.2	1.58025	68.2	1.58685
68.3	1.5785	68.3	1.58666
68.4	1.5776	68.4	1.58647
68.5	1.5741	68.5	1.58628
68.6	1.5701	68.6	1.58609
68.7	1.5675	68.7	1.58589
68.8	1.56405	68.8	1.5857
68.9	1.56055	68.9	1.58551
69	1.55625	69	1.58532
69.1	1.55345	69.1	1.58513
69.2	1.55565	69.2	1.58494
69.3	1.5517	69.3	1.58475
69.4	1.55345	69.4	1.58456
69.5	1.55025	69.5	1.58436
69.6	1.54845	69.6	1.58417
69.7	1.55045	69.7	1.58398
69.8	1.54685	69.8	1.58379
69.9	1.54105	69.9	1.5836
70	1.5369	70	1.58341
70.1	1.5325	70.1	1.58322
70.2	1.5311	70.2	1.58303
70.3	1.5283	70.3	1.58284
70.4	1.5247	70.4	1.58265
70.5	1.52295	70.5	1.58246
70.6	1.5194	70.6	1.58226
70.7	1.51255	70.7	1.58207
70.8	1.51465	70.8	1.58188
70.9	1.5094	70.9	1.58169
71	1.5073	71	1.5815
71.1	1.5032	71.1	1.58131
71.2	1.5003	71.2	1.58112
71.3	1.50705	71.3	1.58093
71.4	1.5178	71.4	1.58074
71.5	1.5128	71.5	1.58055
71.6	1.51035	71.6	1.58036
71.7	1.5137	71.7	1.58017
71.8	1.5246	71.8	1.57998
71.9	1.52695	71.9	1.57979
72	1.5268	72	1.5796
72.1	1.52535	72.1	1.5794
72.2	1.52495	72.2	1.57921
72.3	1.5187	72.3	1.57902
72.4	1.5204	72.4	1.57883
72.5	1.51895	72.5	1.57864
72.6	1.51395	72.6	1.57845
72.7	1.5122	72.7	1.57826
72.8	1.5104	72.8	1.57807
72.9	1.51175	72.9	1.57788
73	1.5157	73	1.57769
73.1	1.52125	73.1	1.5775
73.2	1.5215	73.2	1.57731
73.3	1.52175	73.3	1.57712
73.4	1.5154	73.4	1.57693
73.5	1.5194	73.5	1.57674
73.6	1.52355	73.6	1.57655
73.7	1.52815	73.7	1.57636
73.8	1.528	73.8	1.57617
73.9	1.5269	73.9	1.57598
74	1.52375	74	1.57579
74.1	1.52375	74.1	1.5756
74.2	1.52355	74.2	1.57541
74.3		74.3	1.57522
74.4		74.4	1.57503
74.5		74.5	1.57484
74.6		74.6	1.57465
74.7		74.7	1.57446
74.8		74.8	1.57427
74.9		74.9	1.57408
75		75	1.57389
75.1		75.1	1.57389
75.2		75.2	1.59807
75.3		75.3	1.6222
75.4		75.4	1.64627
75.5		75.5	1.6703
75.6		75.6	1.69428
75.7		75.7	1.7182
75.8		75.8	1.74208
75.9		75.9	1.76591
76		76	1.78968
76.1		76.1	1.81341
76.2		76.2	1.83709
76.3		76.3	1.86072
76.4		76.4	1.8843
76.5		76.5	1.90783
76.6		76.6	1.93131
76.7		76.7	1.95474
76.8	1.74265	76.8	1.97812
76.9	1.77723	76.9	2.00146
77	1.83066	77	2.02474
77.1	1.86066	77.1	2.04798
77.2	1.87849	77.2	2.07117
77.3	1.88247	77.3	2.09431
77.4	1.88903	77.4	2.1174
77.5	1.89742	77.5	2.14044
77.6	1.92445	77.6	2.16344
77.7	1.94017	77.7	2.18638
77.8	1.96662	77.8	2.20929
77.9	1.97964	77.9	2.23214
78	1.99186	78	2.25494
78.1	2.02451	78.1	2.2777
78.2	2.05597	78.2	2.3004
78.3	2.06881	78.3	2.32307
78.4	2.10252	78.4	2.34568
78.5	2.12879	78.5	2.36825
78.6	2.16461	78.6	2.39077
78.7	2.18541	78.7	2.41324
78.8	2.21323	78.8	2.43567
78.9	2.23365	78.9	2.45804
79	2.24655	79	2.48038
79.1	2.26377	79.1	2.50266
79.2	2.28615	79.2	2.5249
79.3	2.32096	79.3	2.54709
79.4	2.33753	79.4	2.56924
79.5	2.34936	79.5	2.59134
79.6	2.38197	79.6	2.6134
79.7	2.41213	79.7	2.6354
79.8	2.43388	79.8	2.65737
79.9	2.45727	79.9	2.67928
80	2.47669	80	2.70115
80.1	2.50259	80.1	2.72298
80.2	2.52154	80.2	2.74475
80.3	2.54477	80.3	2.76649
80.4	2.56386	80.4	2.78818
80.5	2.59407	80.5	2.80982
80.6	2.61426	80.6	2.83142
80.7	2.64197	80.7	2.85297
80.8	2.67032	80.8	2.87448
80.9	2.69236	80.9	2.89594
81	2.70536	81	2.91736
81.1	2.72905	81.1	2.93873
81.2	2.74904	81.2	2.96006
81.3	2.76594	81.3	2.98135
81.4	2.79263	81.4	3.00258
81.5	2.81354	81.5	3.02378
81.6	2.83773	81.6	3.04493
81.7	2.85691	81.7	3.06604
81.8	2.88211	81.8	3.0871
81.9	2.90541	81.9	3.10812
82	2.92319	82	3.1291
82.1	2.93947	82.1	3.15003
82.2	2.9572	82.2	3.17091
82.3	2.98175	82.3	3.19176
82.4	3.00203	82.4	3.21256
82.5	3.02757	82.5	3.23332
82.6	3.05318	82.6	3.25403
82.7	3.07842	82.7	3.2747
82.8	3.1	82.8	3.29533
82.9	3.1184	82.9	3.31591
83	3.14189	83	3.33645
83.1	3.16099	83.1	3.35695
83.2	3.18403	83.2	3.37741
83.3	3.20333	83.3	3.39782
83.4	3.22262	83.4	3.41819
83.5	3.2429	83.5	3.43852
83.6	3.27002	83.6	3.4588
83.7	3.28706	83.7	3.47904
83.8	3.30614	83.8	3.49925
83.9	3.33065	83.9	3.5194
84	3.34904	84	3.53952
84.1	3.36603	84.1	3.5596
84.2	3.38572	84.2	3.57963
84.3	3.40872	84.3	3.59962
84.4	3.42582	84.4	3.61957
84.5	3.44551	84.5	3.63947
84.6	3.46345	84.6	3.65934
84.7	3.48755	84.7	3.67916
84.8	3.50453	84.8	3.69895
84.9	3.52232	84.9	3.71869
85	3.54391	85	3.73839
85.1	3.56746	85.1	3.75805
85.2	3.59401	85.2	3.77767
85.3	3.61736	85.3	3.79724
85.4	3.63954	85.4	3.81678
85.5	3.66054	85.5	3.83628
85.6	3.67682	85.6	3.85573
85.7	3.69923	85.7	3.87514
85.8	3.72333	85.8	3.89452
85.9	3.74553	85.9	3.91385
86	3.76076	86	3.93314
86.1	3.78481	86.1	3.9524
86.2	3.80169	86.2	3.97161
86.3	3.828	86.3	3.99078
86.4	3.84518	86.4	4.00991
86.5	3.86903	86.5	4.02901
86.6	3.88267	86.6	4.04806
86.7	3.90217	86.7	4.06707
86.8	3.92077	86.8	4.08605
86.9	3.94737	86.9	4.10498
87	3.97251	87	4.12387
87.1	3.99339	87.1	4.14273
87.2	4.01555	87.2	4.16154
87.3	4.03575	87.3	4.18032
87.4	4.05804	87.4	4.19905
87.5	4.07909	87.5	4.21775
87.6	4.10194	87.6	4.23641
87.7	4.12324	87.7	4.25503
87.8	4.14504	87.8	4.27361
87.9	4.15918	87.9	4.29215
88	4.17797	88	4.31065
88.1	4.1923	88.1	4.32912
88.2	4.21275	88.2	4.34754
88.3	4.23445	88.3	4.36593
88.4	4.24869	88.4	4.38428
88.5	4.27059	88.5	4.40259
88.6	4.28683	88.6	4.42087
88.7	4.30632	88.7	4.4391
88.8	4.32596	88.8	4.4573
88.9	4.34486	88.9	4.47546
89	4.36101	89	4.49357
89.1	4.37639	89.1	4.51166
89.2	4.39744	89.2	4.5297
89.3	4.41683	89.3	4.54771
89.4	4.43377	89.4	4.56568
89.5	4.44691	89.5	4.58361
89.6	4.46546	89.6	4.60151
89.7	4.48446	89.7	4.61936
89.8	4.50886	89.8	4.63718
89.9	4.53546	89.9	4.65497
90	4.55591	90	4.67271
90.1	4.5737	90.1	4.69042
90.2	4.59681	90.2	4.70809
90.3	4.62196	90.3	4.72573
90.4	4.64266	90.4	4.74332
90.5	4.66255	90.5	4.76088
90.6	4.6832	90.6	4.77841
90.7	4.69904	90.7	4.7959
90.8	4.72094	90.8	4.81335
90.9	4.74429	90.9	4.83076
91	4.75959	91	4.84814
91.1	4.77304	91.1	4.86549
91.2	4.78679	91.2	4.88279
91.3	4.8118	91.3	4.90006
91.4	4.82934	91.4	4.9173
91.5	4.84538	91.5	4.93449
91.6	4.86432	91.6	4.95166
91.7	4.87861	91.7	4.96878
91.8	4.90285	91.8	4.98587
91.9	4.92555	91.9	5.00293
92	4.95066	92	5.01994
92.1	4.97598	92.1	5.03693
92.2	4.99497	92.2	5.05388
92.3	5.01841	92.3	5.07079
92.4	5.03565	92.4	5.08767
92.5	5.05245	92.5	5.10451
92.6	5.08171	92.6	5.12132
92.7	5.0923	92.7	5.13809
92.8	5.11671	92.8	5.15483
92.9	5.13742	92.9	5.17153
93	5.14721	93	5.18819
93.1	5.17081	93.1	5.20483
93.2	5.18773	93.2	5.22142
93.3	5.20578	93.3	5.23799
93.4	5.22828	93.4	5.25452
93.5	5.24067	93.5	5.27101
93.6	5.25209	93.6	5.28747
93.7	5.27163	93.7	5.30389
93.8	5.28308	93.8	5.32029
93.9	5.31421	93.9	5.33664
94	5.33178	94	5.35296
94.1	5.36476	94.1	5.36925
94.2		94.2	5.38551
94.3		94.3	5.40173
94.4		94.4	5.41792
94.5		94.5	5.43407
94.6		94.6	5.45019
94.7		94.7	5.46627
94.8		94.8	5.48232
94.9		94.9	5.48232
95		95	5.48166
95.1		95.1	5.481
95.2		95.2	5.48034
95.3		95.3	5.47968
95.4		95.4	5.47902
95.5		95.5	5.47836
95.6		95.6	5.4777
95.7		95.7	5.47704
95.8		95.8	5.47638
95.9		95.9	5.47572
96		96	5.47506
96.1		96.1	5.4744
96.2		96.2	5.47374
96.3		96.3	5.47308
96.4		96.4	5.47242
96.5		96.5	5.47176
96.6		96.6	5.4711
96.7	5.6418	96.7	5.47044
96.8	5.63005	96.8	5.46978
96.9	5.6238	96.9	5.46912
97	5.6215	97	5.46846
97.1	5.61905	97.1	5.4678
97.2	5.61905	97.2	5.46714
97.3	5.61905	97.3	5.46648
97.4	5.6717	97.4	5.46582
97.5	5.65605	97.5	5.46516
97.6	5.669	97.6	5.4645
97.7	5.67315	97.7	5.46384
97.8	5.6639	97.8	5.46318
97.9	5.66415	97.9	5.46252
98	5.65825	98	5.46187
98.1	5.6676	98.1	5.46121
98.2	5.67385	98.2	5.46055
98.3	5.66215	98.3	5.45989
98.4	5.667	98.4	5.45923
98.5	5.6667	98.5	5.45857
98.6	5.66865	98.6	5.45792
98.7	5.66775	98.7	5.45726
98.8	5.64475	98.8	5.4566
98.9	5.65885	98.9	5.45594
99	5.66655	99	5.45528
99.1	5.64435	99.1	5.45463
99.2	5.653	99.2	5.45397
99.3	5.6459	99.3	5.45331
99.4	5.64775	99.4	5.45265
99.5	5.63665	99.5	5.45199
99.6	5.64835	99.6	5.45134
99.7	5.64495	99.7	5.45068
99.8	5.65125	99.8	5.45002
99.9	5.6493	99.9	5.44937
100	5.648	100	5.44871
100.1	5.6401	100.1	5.44805
100.2	5.64155	100.2	5.44739
100.3	5.64515	100.3	5.44674
100.4	5.64635	100.4	5.44608
100.5	5.65215	100.5	5.44542
100.6	5.6545	100.6	5.44477
100.7	5.6598	100.7	5.44411
100.8	5.66215	100.8	5.44345
100.9	5.656	100.9	5.4428
101	5.65515	101	5.44214
101.1	5.65475	101.1	5.44149
101.2	5.65925	101.2	5.44083
101.3	5.66115	101.3	5.44017
101.4	5.65675	101.4	5.43952
101.5	5.65485	101.5	5.43886
101.6	5.65795	101.6	5.43821
101.7	5.66585	101.7	5.43755
101.8	5.6763	101.8	5.43689
101.9	5.68075	101.9	5.43624
102	5.6888	102	5.43558
102.1	5.6872	102.1	5.43493
102.2	5.6833	102.2	5.43427
102.3	5.6789	102.3	5.43362
102.4	5.67155	102.4	5.43296
102.5	5.6735	102.5	5.43231
102.6	5.67015	102.6	5.43165
102.7	5.66215	102.7	5.431
102.8	5.66045	102.8	5.43034
102.9	5.6526	102.9	5.42969
103	5.65205	103	5.42903
103.1	5.6459	103.1	5.42838
103.2	5.64725	103.2	5.42772
103.3	5.65905	103.3	5.42707
103.4	5.6616	103.4	5.42641
103.5	5.66175	103.5	5.42576
103.6	5.6622	103.6	5.4251
103.7	5.66675	103.7	5.42445
103.8	5.6743	103.8	5.4238
103.9	5.6785	103.9	5.42314
104	5.67795	104	5.42249
104.1	5.6764	104.1	5.42183
104.2	5.67305	104.2	5.42118
104.3	5.67455	104.3	5.42053
104.4	5.668	104.4	5.41987
104.5	5.6725	104.5	5.41922
104.6	5.67535	104.6	5.41857
104.7	5.66245	104.7	5.41791
104.8	5.6555	104.8	5.41726
104.9	5.6568	104.9	5.41661
105	5.6364	105	5.41595
105.1	5.63835	105.1	5.4153
105.2	5.63905	105.2	5.41465
105.3	5.6554	105.3	5.41399
105.4	5.6365	105.4	5.41334
105.5	5.36625	105.5	5.41269
105.6	5.68315	105.6	5.41204
105.7	5.7511	105.7	5.41138
105.8	5.71065	105.8	5.41073
105.9	5.75765	105.9	5.41008
106	5.7159	106	5.40943
106.1	5.6024	106.1	5.40877
106.2	5.51355	106.2	5.40812
106.3	5.43415	106.3	5.40747
106.4	5.40805	106.4	5.40682
106.5	5.45375	106.5	5.40616
106.6	5.4777	106.6	5.40551
106.7	5.4934	106.7	5.40486
106.8	5.51135	106.8	5.40421
106.9	5.5243	106.9	5.40356
107	5.56725	107	5.40291
107.1	5.60135	107.1	5.40225
107.2	5.61115	107.2	5.4016
107.3	5.5848	107.3	5.40095
107.4	5.6694	107.4	5.4003
107.5	5.66335	107.5	5.39965
107.6	5.5942	107.6	5.399
107.7	5.66085	107.7	5.39835
107.8	5.5925	107.8	5.3977
107.9	5.5913	107.9	5.39704
108	5.62845	108	5.39639
108.1	5.5445	108.1	5.39574
108.2	5.6465	108.2	5.39509
108.3	5.3644	108.3	5.39444
108.4	5.62441	108.4	5.39379
108.5	5.7226	108.5	5.39314
108.6	5.5135	108.6	5.39249
108.7	5.57955	108.7	5.39184
108.8	5.8524	108.8	5.39119
108.9	5.94576	108.9	5.39054
109	4.9623	109	5.38989
109.1	4.96035	109.1	5.38924
109.2	5.77725	109.2	5.38859
109.3	6.05125	109.3	5.38794
109.4	5.915	109.4	5.38729
109.5	5.89245	109.5	5.38664
109.6	5.81305	109.6	5.38599
109.7	5.7536	109.7	5.38534
109.8	5.7674	109.8	5.38469
109.9	5.73495	109.9	5.38404
110	5.7883	110	5.38339
110.1	5.7744	110.1	5.38274
110.2	5.74195	110.2	5.3821
110.3	5.73	110.3	5.38145
110.4	5.72905	110.4	5.3808
110.5	5.702	110.5	5.38015
110.6	5.7148	110.6	5.3795
110.7	5.6793	110.7	5.37885
110.8	5.67695	110.8	5.3782
110.9	5.6803	110.9	5.37755
111	5.6775	111	5.37691
111.1	5.67245	111.1	5.37626
111.2	5.6637	111.2	5.37561
111.3	5.65645	111.3	5.37496
111.4	5.6534	111.4	5.37431
111.5	5.6495	111.5	5.37366
111.6	5.63705	111.6	5.37302
111.7	5.6397	111.7	5.37237
111.8	5.6362	111.8	5.37172
111.9	5.63255	111.9	5.37107
112	5.63405	112	5.37043
112.1	5.63755	112.1	5.36978
112.2	5.63525	112.2	5.36913
112.3	5.63295	112.3	5.36848
112.4	5.63405	112.4	5.36784
112.5	5.62605	112.5	5.36719
112.6	5.62985	112.6	5.36654
112.7	5.62195	112.7	5.36589
112.8	5.61825	112.8	5.36525
112.9	5.61945	112.9	5.3646
113	5.62105	113	5.36395
113.1	5.6178	113.1	5.36331
113.2	5.61295	113.2	5.36266
113.3	5.61475	113.3	5.36201
113.4	5.6113	113.4	5.36137
113.5	5.61145	113.5	5.36072
113.6	5.61335	113.6	5.36007
113.7	5.61135	113.7	5.35943
113.8	5.61365	113.8	5.35878
113.9	5.61205	113.9	5.35813
114	5.6113	114	5.35749
114.1	5.614	114.1	5.35684
114.2	5.61035	114.2	5.3562
114.3	5.60695	114.3	5.35555
114.4	5.60225	114.4	5.3549
114.5	5.6029	114.5	5.35426
114.6	5.5985	114.6	5.35361
114.7	5.59865	114.7	5.35297
114.8	5.5984	114.8	5.35232
114.9	5.5988	114.9	5.35168
115	5.5935	115	5.35103
115.1	5.59125	115.1	5.35039
115.2	5.58885	115.2	5.34974
115.3	5.5843	115.3	5.3491
115.4	5.58415	115.4	5.34845
115.5	5.5814	115.5	5.34781
115.6	5.58005	115.6	5.34716
115.7	5.57725	115.7	5.34652
115.8	5.5754	115.8	5.34587
115.9	5.5754	115.9	5.34523
116	5.56835	116	5.34458
116.1	5.5703	116.1	5.34394
116.2	5.569	116.2	5.34329
116.3	5.5658	116.3	5.34265
116.4	5.56385	116.4	5.342
116.5	5.5633	116.5	5.34136
116.6	5.5611	116.6	5.34072
116.7	5.559	116.7	5.34007
116.8	5.5549	116.8	5.33943
116.9	5.55645	116.9	5.33878
117	5.55405	117	5.33814
117.1	5.5559	117.1	5.3375
117.2	5.5553	117.2	5.33685
117.3	5.5542	117.3	5.33621
117.4	5.5545	117.4	5.33557
117.5	5.5572	117.5	5.33492
117.6	5.55635	117.6	5.33428
117.7	5.5533	117.7	5.33364
117.8	5.5532	117.8	5.33299
117.9	5.55435	117.9	5.33235
118	5.5514	118	5.33171
118.1	5.5492	118.1	5.33106
118.2	5.5468	118.2	5.33042
118.3	5.54675	118.3	5.32978
118.4	5.5462	118.4	5.32913
118.5	5.54195	118.5	5.32849
118.6	5.5412	118.6	5.32785
118.7	5.54015	118.7	5.32721
118.8	5.53305	118.8	5.32656
118.9	5.5316	118.9	5.32592
119	5.5295	119	5.32528
119.1	5.531	119.1	5.32464
119.2	5.5281	119.2	5.324
119.3	5.52965	119.3	5.32335
119.4	5.5307	119.4	5.32271
119.5	5.53095	119.5	5.32207
119.6	5.52455	119.6	5.32143
119.7	5.5178	119.7	5.32079
119.8	5.51535	119.8	5.32015
119.9	5.51175	119.9	5.3195
120	5.5131	120	5.31886
120.1	5.5138	120.1	5.31822
120.2	5.5115	120.2	5.31758
120.3	5.5134	120.3	5.31694
120.4	5.5157	120.4	5.3163
120.5	5.51345	120.5	5.31566
120.6	5.5143	120.6	5.31501
120.7	5.51485	120.7	5.31437
120.8	5.51765	120.8	5.31373
120.9	5.5157	120.9	5.31309
121	5.5162	121	5.31245
121.1	5.5171	121.1	5.31181
121.2	5.51585	121.2	5.31117
121.3	5.521	121.3	5.31053
121.4	5.5275	121.4	5.30989
121.5	5.52845	121.5	5.30925
121.6	5.5292	121.6	5.30861
121.7	5.5387	121.7	5.30797
121.8	5.54185	121.8	5.30733
121.9	5.5463	121.9	5.30669
122	5.5404	122	5.30605
122.1	5.5352	122.1	5.30541
122.2	5.53465	122.2	5.30477
122.3	5.5357	122.3	5.30413
122.4	5.53205	122.4	5.30349
122.5	5.5292	122.5	5.30285
122.6	5.52665	122.6	5.30221
122.7	5.51715	122.7	5.30157
122.8	5.5151	122.8	5.30093
122.9	5.50885	122.9	5.30029
123	5.5015	123	5.29965
123.1	5.4947	123.1	5.29901
123.2	5.49385	123.2	5.29838
123.3	5.4908	123.3	5.29774
123.4	5.49275	123.4	5.2971
123.5	5.4881	123.5	5.29646
123.6	5.48385	123.6	5.29582
123.7	5.48365	123.7	5.29518
123.8	5.48665	123.8	5.29454
123.9	5.49045	123.9	5.29391
124	5.49145	124	5.29327
124.1	5.4966	124.1	5.29263
124.2	5.49635	124.2	5.29199
124.3	5.49675	124.3	5.29135
124.4	5.5064	124.4	5.29071
124.5	5.5079	124.5	5.29008
124.6	5.5116	124.6	5.28944
124.7	5.50575	124.7	5.2888
124.8	5.50495	124.8	5.28816
124.9	5.5107	124.9	5.28752
125	5.50045	125	5.28689
125.1	5.48595	125.1	5.28625
125.2	5.48415	125.2	5.28561
125.3	5.47945	125.3	5.28497
125.4	5.46795	125.4	5.28434
125.5	5.45205	125.5	5.2837
125.6	5.4349	125.6	5.28306
125.7	5.41805	125.7	5.28243
125.8	5.4149	125.8	5.28179
125.9	5.42425	125.9	5.28115
126	5.43445	126	5.28052
126.1	5.4318	126.1	5.27988
126.2	5.43095	126.2	5.27924
126.3	5.4246	126.3	5.27861
126.4	5.4221	126.4	5.27797
126.5	5.41525	126.5	5.27733
126.6	5.41765	126.6	5.2767
126.7	5.40765	126.7	5.27606
126.8	5.41155	126.8	5.27542
126.9	5.4165	126.9	5.27479
127	5.41255	127	5.27415
127.1	5.4127	127.1	5.27351
127.2	5.4106	127.2	5.27288
127.3	5.40445	127.3	5.27224
127.4	5.4155	127.4	5.27161
127.5	5.4186	127.5	5.27097
127.6	5.412	127.6	5.27034
127.7	5.42405	127.7	5.2697
127.8	5.4204	127.8	5.26907
127.9	5.4182	127.9	5.26843
128	5.4392	128	5.26779
128.1	5.4277	128.1	5.26716
128.2	5.4232	128.2	5.26652
128.3	5.4227	128.3	5.26589
128.4	5.41615	128.4	5.26525
128.5	5.40705	128.5	5.26462
128.6	5.4006	128.6	5.26398
128.7	5.40095	128.7	5.26335
128.8	5.39545	128.8	5.26271
128.9	5.3891	128.9	5.26208
129	5.3945	129	5.26145
129.1	5.39445	129.1	5.26081
129.2	5.38765	129.2	5.26018
129.3	5.3885	129.3	5.25954
129.4	5.3992	129.4	5.25891
129.5	5.4108	129.5	5.25827
129.6	5.41455	129.6	5.25764
129.7	5.4133	129.7	5.25701
129.8	5.4221	129.8	5.25637
129.9	5.42745	129.9	5.25574
130	5.42425	130	5.2551
130.1	5.4263	130.1	5.25447
130.2	5.4246	130.2	5.25384
130.3	5.4185	130.3	5.2532
130.4	5.415	130.4	5.25257
130.5	5.41485	130.5	5.25194
130.6	5.40915	130.6	5.2513
130.7	5.39585	130.7	5.25067
130.8	5.40225	130.8	5.25004
130.9	5.4127	130.9	5.2494
131	5.421	131	5.24877
131.1	5.41605	131.1	5.24814
131.2	5.4086	131.2	5.2475
131.3	5.39495	131.3	5.24687
131.4	5.40185	131.4	5.24624
131.5	5.4042	131.5	5.24561
131.6	5.4076	131.6	5.24497
131.7	5.4086	131.7	5.24434
131.8	5.40895	131.8	5.24371
131.9	5.4086	131.9	5.24308
132	5.41	132	5.24244
132.1	5.40855	132.1	5.24181
132.2	5.40815	132.2	5.24118
132.3	5.4126	132.3	5.24055
132.4	5.41555	132.4	5.23992
132.5	5.4151	132.5	5.23928
132.6	5.41115	132.6	5.23865
132.7	5.41995	132.7	5.23802
132.8	5.422	132.8	5.23739
132.9	5.41755	132.9	5.23676
133	5.41325	133	5.23613
133.1	5.40315	133.1	5.23549
133.2	5.40105	133.2	5.23486
133.3	5.4005	133.3	5.23423
133.4	5.40095	133.4	5.2336
133.5	5.39665	133.5	5.23297
133.6	5.39015	133.6	5.23234
133.7	5.3845	133.7	5.23171
133.8	5.3779	133.8	5.23108
133.9	5.3765	133.9	5.23045
134	5.37535	134	5.22982
134.1	5.37945	134.1	5.22918
134.2	5.369	134.2	5.22855
134.3	5.3672	134.3	5.22792
134.4	5.36005	134.4	5.22729
134.5	5.35865	134.5	5.22666
134.6	5.35945	134.6	5.22603
134.7	5.37055	134.7	5.2254
134.8	5.3781	134.8	5.22477
134.9	5.3856	134.9	5.22414
135	5.39445	135	5.22351
135.1	5.40395	135.1	5.22288
135.2	5.4098	135.2	5.22225
135.3	5.4166	135.3	5.22162
135.4	5.4197	135.4	5.22099
135.5	5.42425	135.5	5.22036
135.6	5.42705	135.6	5.21973
135.7	5.4212	135.7	5.2191
135.8	5.41345	135.8	5.21848
135.9	5.411	135.9	5.21785
136	5.40735	136	5.21722
136.1	5.41195	136.1	5.21659
136.2	5.4073	136.2	5.21596
136.3	5.40525	136.3	5.21533
136.4	5.40515	136.4	5.2147
136.5	5.4042	136.5	5.21407
136.6	5.39915	136.6	5.21344
136.7	5.3986	136.7	5.21281
136.8	5.3962	136.8	5.21219
136.9	5.39325	136.9	5.21156
137	5.3878	137	5.21093
137.1	5.3851	137.1	5.2103
137.2	5.37565	137.2	5.20967
137.3	5.3732	137.3	5.20904
137.4	5.36625	137.4	5.20842
137.5	5.3653	137.5	5.20779
137.6	5.3628	137.6	5.20716
137.7	5.3623	137.7	5.20653
137.8	5.35805	137.8	5.2059
137.9	5.36025	137.9	5.20528
138	5.36035	138	5.20465
138.1	5.3569	138.1	5.20402
138.2	5.35505	138.2	5.20339
138.3	5.3511	138.3	5.20277
138.4	5.3509	138.4	5.20214
138.5	5.35045	138.5	5.20151
138.6	5.34555	138.6	5.20088
138.7	5.34145	138.7	5.20026
138.8	5.3439	138.8	5.19963
138.9	5.34485	138.9	5.199
139	5.3412	139	5.19838
139.1	5.33785	139.1	5.19775
139.2	5.3372	139.2	5.19712
139.3	5.33545	139.3	5.1965
139.4	5.33625	139.4	5.19587
139.5	5.33195	139.5	5.19524
139.6	5.3257	139.6	5.19462
139.7	5.32485	139.7	5.19399
139.8	5.3188	139.8	5.19336
139.9	5.3196	139.9	5.19274
140	5.31715	140	5.19211
140.1	5.31265	140.1	5.19148
140.2	5.3117	140.2	5.19086
140.3	5.30915	140.3	5.19023
140.4	5.3054	140.4	5.18961
140.5	5.30005	140.5	5.18898
140.6	5.29835	140.6	5.18836
140.7	5.29405	140.7	5.18773
140.8	5.29295	140.8	5.1871
140.9	5.28455	140.9	5.18648
141	5.2834	141	5.18585
141.1	5.27365	141.1	5.18523
141.2	5.2723	141.2	5.1846
141.3	5.27755	141.3	5.18398
141.4	5.286	141.4	5.18335
141.5	5.28825	141.5	5.18273
141.6	5.2868	141.6	5.1821
141.7	5.2793	141.7	5.18148
141.8	5.27445	141.8	5.18085
141.9	5.2675	141.9	5.18023
142	5.26665	142	5.1796
142.1	5.2674	142.1	5.17898
142.2	5.26705	142.2	5.17835
142.3	5.2599	142.3	5.17773
142.4	5.2627	142.4	5.1771
142.5	5.2599	142.5	5.17648
142.6	5.2626	142.6	5.17586
142.7	5.26485	142.7	5.17523
142.8	5.26855	142.8	5.17461
142.9	5.2651	142.9	5.17398
143	5.2667	143	5.17336
143.1	5.2653	143.1	5.17274
143.2	5.2653	143.2	5.17211
143.3	5.26	143.3	5.17149
143.4	5.25955	143.4	5.17087
143.5	5.2538	143.5	5.17024
143.6	5.25675	143.6	5.16962
143.7	5.25115	143.7	5.16899
143.8	5.24905	143.8	5.16837
143.9	5.25015	143.9	5.16775
144	5.2499	144	5.16713
144.1	5.2481	144.1	5.1665
144.2	5.2418	144.2	5.16588
144.3	5.2378	144.3	5.16526
144.4	5.2343	144.4	5.16463
144.5	5.23275	144.5	5.16401
144.6	5.2303	144.6	5.16339
144.7	5.22545	144.7	5.16277
144.8	5.22265	144.8	5.16214
144.9	5.22275	144.9	5.16152
145	5.21795	145	5.1609
145.1	5.2182	145.1	5.16028
145.2	5.21615	145.2	5.15965
145.3	5.21455	145.3	5.15903
145.4	5.2101	145.4	5.15841
145.5	5.2089	145.5	5.15779
145.6	5.2113	145.6	5.15716
145.7	5.20925	145.7	5.15654
145.8	5.20505	145.8	5.15592
145.9	5.203	145.9	5.1553
146	5.20245	146	5.15468
146.1	5.20015	146.1	5.15406
146.2	5.2082	146.2	5.15343
146.3	5.2077	146.3	5.15281
146.4	5.2106	146.4	5.15219
146.5	5.20635	146.5	5.15157
146.6	5.2062	146.6	5.15095
146.7	5.21465	146.7	5.15033
146.8	5.22995	146.8	5.14971
146.9	5.23375	146.9	5.14909
147	5.2358	147	5.14847
147.1	5.2401	147.1	5.14784
147.2	5.23995	147.2	5.14722
147.3	5.2419	147.3	5.1466
147.4	5.2317	147.4	5.14598
147.5	5.23275	147.5	5.14536
147.6	5.2347	147.6	5.14474
147.7	5.22535	147.7	5.14412
147.8	5.22375	147.8	5.1435
147.9	5.2233	147.9	5.14288
148	5.2227	148	5.14226
148.1	5.21585	148.1	5.14164
148.2	5.2139	148.2	5.14102
148.3	5.20895	148.3	5.1404
148.4	5.2163	148.4	5.13978
148.5	5.21205	148.5	5.13916
148.6	5.21475	148.6	5.13854
148.7	5.2157	148.7	5.13792
148.8	5.2233	148.8	5.1373
148.9	5.2255	148.9	5.13668
149	5.2274	149	5.13606
149.1	5.2274	149.1	5.13544
149.2	5.2274	149.2	5.13482
149.3		149.3	5.1342
149.4		149.4	5.13359
149.5		149.5	5.13297
149.6		149.6	5.13235
149.7		149.7	5.13173
149.8		149.8	5.13111
149.9		149.9	5.13049
150		150	5.12987
150.1		150.1	5.12987
150.2		150.2	5.18126
150.3		150.3	5.23236
150.4		150.4	5.28314
150.5		150.5	5.33361
150.6		150.6	5.38379
150.7		150.7	5.43365
150.8		150.8	5.48323
150.9		150.9	5.5325
151		151	5.58148
151.1		151.1	5.63016
151.2		151.2	5.67855
151.3		151.3	5.72665
151.4		151.4	5.77446
151.5		151.5	5.82198
151.6		151.6	5.86922
151.7		151.7	5.91617
151.8	5.78407	151.8	5.96285
151.9	5.841	151.9	6.00924
152	5.84962	152	6.05535
152.1	5.87745	152.1	6.10118
152.2	5.92753	152.2	6.14674
152.3	5.99326	152.3	6.19203
152.4	6.03053	152.4	6.23704
152.5	6.07175	152.5	6.28178
152.6	6.11859	152.6	6.32626
152.7	6.15033	152.7	6.37046
152.8	6.1999	152.8	6.4144
152.9	6.26827	152.9	6.45808
153	6.32919	153	6.50149
153.1	6.38531	153.1	6.54465
153.2	6.42681	153.2	6.58754
153.3	6.48874	153.3	6.63017
153.4	6.51659	153.4	6.67256
153.5	6.57102	153.5	6.71468
153.6	6.60649	153.6	6.75655
153.7	6.64423	153.7	6.79817
153.8	6.67771	153.8	6.83954
153.9	6.7124	153.9	6.88066
154	6.76341	154	6.92153
154.1	6.79445	154.1	6.96216
154.2	6.83194	154.2	7.00254
154.3	6.86868	154.3	7.04269
154.4	6.93231	154.4	7.08259
154.5	6.9814	154.5	7.12225
154.6	7.03669	154.6	7.16167
154.7	7.0875	154.7	7.20085
154.8	7.12806	154.8	7.2398
154.9	7.17393	154.9	7.27852
155	7.21319	155	7.317
155.1	7.24329	155.1	7.35525
155.2	7.27963	155.2	7.39327
155.3	7.31391	155.3	7.43107
155.4	7.34022	155.4	7.46864
155.5	7.37353	155.5	7.50597
155.6	7.40526	155.6	7.54309
155.7	7.439	155.7	7.57998
155.8	7.47409	155.8	7.61665
155.9	7.52066	155.9	7.6531
156	7.56417	156	7.68933
156.1	7.59991	156.1	7.72535
156.2	7.64206	156.2	7.76114
156.3	7.68512	156.3	7.79672
156.4	7.72508	156.4	7.83209
156.5	7.76193	156.5	7.86725
156.6	7.80148	156.6	7.90219
156.7	7.83763	156.7	7.93692
156.8	7.86877	156.8	7.97145
156.9	7.91347	156.9	8.00577
157	7.94671	157	8.03988
157.1	7.9778	157.1	8.07379
157.2	8.01471	157.2	8.10749
157.3	8.05112	157.3	8.14099
157.4	8.08242	157.4	8.17429
157.5	8.11062	157.5	8.20738
157.6	8.14382	157.6	8.24029
157.7	8.17713	157.7	8.27298
157.8	8.20623	157.8	8.30549
157.9	8.23697	157.9	8.3378
158	8.26902	158	8.36992
158.1	8.29686	158.1	8.40184
158.2	8.33087	158.2	8.43357
158.3	8.36458	158.3	8.46511
158.4	8.39623	158.4	8.49646
158.5	8.42733	158.5	8.52762
158.6	8.46048	158.6	8.5586
158.7	8.49204	158.7	8.58938
158.8	8.52158	158.8	8.61999
158.9	8.55348	158.9	8.65041
159	8.59133	159	8.68064
159.1	8.62758	159.1	8.7107
159.2	8.66228	159.2	8.74057
159.3	8.69998	159.3	8.77027
159.4	8.72651	159.4	8.79979
159.5	8.75752	159.5	8.82912
159.6	8.79002	159.6	8.85829
159.7	8.81827	159.7	8.88727
159.8	8.84957	159.8	8.91608
159.9	8.87977	159.9	8.94473
160	8.91652	160	8.97319
160.1	8.94658	160.1	9.00149
160.2	8.97469	160.2	9.02961
160.3	9.00495	160.3	9.05757
160.4	9.02999	160.4	9.08536
160.5	9.06399	160.5	9.11298
160.6	9.09386	160.6	9.14044
160.7	9.11966	160.7	9.16773
[truncated: 3,339 more rows]
