# Supplementary material for: Homo-BacPROTAC-induced degradation of ClpC1 as a strategy against drug-resistant mycobacteria
Source: Nat Commun. 2024 Mar 5;15:2005. doi: 10.1038/s41467-024-46218-7 (PMC10914731; doi:10.1038/s41467-024-46218-7)
Supplement: Supplementary file 4 — Source Data [file 41467_2024_46218_MOESM4_ESM.zip › SourceData/SuppFig7_Compound_8.xlsx]

## Sheet: Tabelle1
Run 1; Ch 5; Fc 2-1 corr; Cy 22; 74102251; Conc 2.5 7.5 22.5 66.8 200 nM_X	Run 1; Ch 5; Fc 2-1 corr; Cy 22; 74102251; Conc 2.5 7.5 22.5 66.8 200 nM_Y	Run 1; Ch 5; Fc 2-1 corr; Cy 22; 74102251; Conc 2.5 7.5 22.5 66.8 200 nM; Fitted_X	Run 1; Ch 5; Fc 2-1 corr; Cy 22; 74102251; Conc 2.5 7.5 22.5 66.8 200 nM; Fitted_Y
-38.9	-0.717287	-38.9	0
-38.8	-0.9515	-38.8	0
-38.7	-0.226953	-38.7	0
-38.6	0.4102	-38.6	0
-38.5	-0.06125	-38.5	0
-38.4	0.154349	-38.4	0
-38.3	0.11995	-38.3	0
-38.2	-0.245299	-38.2	0
-38.1	-0.1433	-38.1	0
-38	-0.1216	-38	0
-37.9	-0.0680011	-37.9	0
-37.8	-0.098	-37.8	0
-37.7	-0.0568511	-37.7	0
-37.6	-0.0836	-37.6	0
-37.5	-0.0644	-37.5	0
-37.4	0.0470945	-37.4	0
-37.3	-0.02555	-37.3	0
-37.2	0.116593	-37.2	0
-37.1	-0.31295	-37.1	0
-37	0.49055	-37	0
-36.9	0.581553	-36.9	0
-36.8	0.7788	-36.8	0
-36.7	-0.360104	-36.7	0
-36.6	-0.35175	-36.6	0
-36.5	-0.10695	-36.5	0
-36.4	-0.1336	-36.4	0
-36.3	-0.1588	-36.3	0
-36.2	-0.187549	-36.2	0
-36.1	-0.156	-36.1	0
-36	-0.1289	-36	0
-35.9	-0.168849	-35.9	0
-35.8	-0.19015	-35.8	0
-35.7	-0.16755	-35.7	0
-35.6	-0.15325	-35.6	0
-35.5	-0.1142	-35.5	0
-35.4	-0.134449	-35.4	0
-35.3	-0.13185	-35.3	0
-35.2	-0.1387	-35.2	0
-35.1	-0.12945	-35.1	0
-35	-0.1334	-35	0
-34.9	-0.123449	-34.9	0
-34.8	-0.1156	-34.8	0
-34.7	-0.127899	-34.7	0
-34.6	-0.11515	-34.6	0
-34.5	-0.115	-34.5	0
-34.4	-0.120849	-34.4	0
-34.3	-0.1269	-34.3	0
-34.2	-0.1122	-34.2	0
-34.1	-0.12715	-34.1	0
-34	-0.1313	-34	0
-33.9	-0.136849	-33.9	0
-33.8	-0.1319	-33.8	0
-33.7	-0.11785	-33.7	0
-33.6	-0.11085	-33.6	0
-33.5	-0.11015	-33.5	0
-33.4	-0.10065	-33.4	0
-33.3	-0.10595	-33.3	0
-33.2	-0.1063	-33.2	0
-33.1	-0.10145	-33.1	0
-33	-0.099	-33	0
-32.9	-0.1099	-32.9	0
-32.8	-0.11245	-32.8	0
-32.7	-0.1095	-32.7	0
-32.6	-0.1137	-32.6	0
-32.5	-0.11265	-32.5	0
-32.4	-0.11845	-32.4	0
-32.3	-0.11395	-32.3	0
-32.2	-0.11325	-32.2	0
-32.1	-0.1122	-32.1	0
-32	-0.1088	-32	0
-31.9	-0.0992	-31.9	0
-31.8	-0.10085	-31.8	0
-31.7	-0.0986999	-31.7	0
-31.6	-0.0985499	-31.6	0
-31.5	-0.0940999	-31.5	0
-31.4	-0.0978999	-31.4	0
-31.3	-0.10335	-31.3	0
-31.2	-0.1119	-31.2	0
-31.1	-0.11265	-31.1	0
-31	-0.1142	-31	0
-30.9	-0.1129	-30.9	0
-30.8	-0.1142	-30.8	0
-30.7	-0.11495	-30.7	0
-30.6	-0.1147	-30.6	0
-30.5	-0.11055	-30.5	0
-30.4	-0.10915	-30.4	0
-30.3	-0.1057	-30.3	0
-30.2	-0.09665	-30.2	0
-30.1	-0.08985	-30.1	0
-30	-0.08495	-30	0
-29.9	-0.0755	-29.9	0
-29.8	-0.07755	-29.8	0
-29.7	-0.07535	-29.7	0
-29.6	-0.0729499	-29.6	0
-29.5	-0.06635	-29.5	0
-29.4	-0.06055	-29.4	0
-29.3	-0.06065	-29.3	0
-29.2	-0.05805	-29.2	0
-29.1	-0.0585999	-29.1	0
-29	-0.0592	-29	0
-28.9	-0.05635	-28.9	0
-28.8	-0.0582	-28.8	0
-28.7	-0.0542	-28.7	0
-28.6	-0.0519499	-28.6	0
-28.5	-0.0516	-28.5	0
-28.4	-0.04735	-28.4	0
-28.3	-0.0411	-28.3	0
-28.2	-0.0421999	-28.2	0
-28.1	-0.0396499	-28.1	0
-28	-0.039	-28	0
-27.9	-0.0344	-27.9	0
-27.8	-0.03195	-27.8	0
-27.7	-0.0320499	-27.7	0
-27.6	-0.03215	-27.6	0
-27.5	-0.03865	-27.5	0
-27.4	-0.0388	-27.4	0
-27.3	-0.03995	-27.3	0
-27.2	-0.0387	-27.2	0
-27.1	-0.03695	-27.1	0
-27	-0.0399	-27	0
-26.9	-0.0372	-26.9	0
-26.8	-0.0389	-26.8	0
-26.7	-0.03855	-26.7	0
-26.6	-0.0403	-26.6	0
-26.5	-0.0415	-26.5	0
-26.4	-0.04195	-26.4	0
-26.3	-0.04275	-26.3	0
-26.2	-0.04155	-26.2	0
-26.1	-0.03985	-26.1	0
-26	-0.0378	-26	0
-25.9	-0.03845	-25.9	0
-25.8	-0.03435	-25.8	0
-25.7	-0.03465	-25.7	0
-25.6	-0.03505	-25.6	0
-25.5	-0.03355	-25.5	0
-25.4	-0.03625	-25.4	0
-25.3	-0.0323	-25.3	0
-25.2	-0.0348	-25.2	0
-25.1	-0.03445	-25.1	0
-25	-0.03805	-25	0
-24.9	-0.0375	-24.9	0
-24.8	-0.04205	-24.8	0
-24.7	-0.04125	-24.7	0
-24.6	-0.04005	-24.6	0
-24.5	-0.0422	-24.5	0
-24.4	-0.04625	-24.4	0
-24.3	-0.0492	-24.3	0
-24.2	-0.04575	-24.2	0
-24.1	-0.046	-24.1	0
-24	-0.0477	-24	0
-23.9	-0.0504	-23.9	0
-23.8	-0.05335	-23.8	0
-23.7	-0.05105	-23.7	0
-23.6	-0.04765	-23.6	0
-23.5	-0.0468	-23.5	0
-23.4	-0.0467	-23.4	0
-23.3	-0.0504	-23.3	0
-23.2	-0.0515	-23.2	0
-23.1	-0.05015	-23.1	0
-23	-0.0497	-23	0
-22.9	-0.0499	-22.9	0
-22.8	-0.04925	-22.8	0
-22.7	-0.0455	-22.7	0
-22.6	-0.0496499	-22.6	0
-22.5	-0.0487	-22.5	0
-22.4	-0.0456	-22.4	0
-22.3	-0.04365	-22.3	0
-22.2	-0.0417501	-22.2	0
-22.1	-0.0373001	-22.1	0
-22	-0.03915	-22	0
-21.9	-0.0419	-21.9	0
-21.8	-0.0455	-21.8	0
-21.7	-0.0418	-21.7	0
-21.6	-0.04205	-21.6	0
-21.5	-0.0368001	-21.5	0
-21.4	-0.03685	-21.4	0
-21.3	-0.0404	-21.3	0
-21.2	-0.04395	-21.2	0
-21.1	-0.04315	-21.1	0
-21	-0.03955	-21	0
-20.9	-0.0344	-20.9	0
-20.8	-0.02335	-20.8	0
-20.7	-0.0238	-20.7	0
-20.6	-0.0189001	-20.6	0
-20.5	-0.0123001	-20.5	0
-20.4	-0.000250138	-20.4	0
-20.3	0.00635	-20.3	0
-20.2	0.01725	-20.2	0
-20.1	0.02075	-20.1	0
-20	0.02715	-20	0
-19.9	0.0317	-19.9	0
-19.8	0.02885	-19.8	0
-19.7	0.0298001	-19.7	0
-19.6	0.0381	-19.6	0
-19.5	0.0350001	-19.5	0
-19.4	0.03555	-19.4	0
-19.3	0.03695	-19.3	0
-19.2	0.0388	-19.2	0
-19.1	0.0480999	-19.1	0
-19	0.0385001	-19	0
-18.9	0.0320001	-18.9	0
-18.8	0.02695	-18.8	0
-18.7	0.0183002	-18.7	0
-18.6	0.00810018	-18.6	0
-18.5	0.00870007	-18.5	0
-18.4	0.0193	-18.4	0
-18.3	0.03045	-18.3	0
-18.2	0.0328	-18.2	0
-18.1	0.0424	-18.1	0
-18	0.03035	-18	0
-17.9	0.0102003	-17.9	0
-17.8	-0.0105	-17.8	0
-17.7	-0.02485	-17.7	0
-17.6	-0.0240002	-17.6	0
-17.5	-0.00115015	-17.5	0
-17.4	0.0284497	-17.4	0
-17.3	0.05775	-17.3	0
-17.2	0.0866	-17.2	0
-17.1	0.1027	-17.1	0
-17	0.117	-17	0
-16.9	0.0925004	-16.9	0
-16.8	0.06525	-16.8	0
-16.7	0.0306004	-16.7	0
-16.6	0.0020003	-16.6	0
-16.5	-0.00709981	-16.5	0
-16.4	-0.0180501	-16.4	0
-16.3	-0.00665001	-16.3	0
-16.2	-0.00799984	-16.2	0
-16.1	-0.000149695	-16.1	0
-16	-0.00424959	-16	0
-15.9	0.00490026	-15.9	0
-15.8	0.01115	-15.8	0
-15.7	-0.00129898	-15.7	0
-15.6	-0.0146493	-15.6	0
-15.5	-0.0176499	-15.5	0
-15.4	-0.0152003	-15.4	0
-15.3	-0.0241	-15.3	0
-15.2	-0.0332505	-15.2	0
-15.1	-0.0500504	-15.1	0
-15	-0.0840999	-15	0
-14.9	-0.09645	-14.9	0
-14.8	-0.09285	-14.8	0
-14.7	-0.0654999	-14.7	0
-14.6	-0.0213997	-14.6	0
-14.5	0.0011002	-14.5	0
-14.4	0.00785015	-14.4	0
-14.3	0.00605001	-14.3	0
-14.2	0.00750033	-14.2	0
-14.1	-0.0120999	-14.1	0
-14	-0.0479499	-14	0
-13.9	-0.0599502	-13.9	0
-13.8	-0.05325	-13.8	0
-13.7	-0.0580504	-13.7	0
-13.6	-0.0558504	-13.6	0
-13.5	-0.0769001	-13.5	0
-13.4	-0.0804501	-13.4	0
-13.3	-0.09385	-13.3	0
-13.2	-0.0764502	-13.2	0
-13.1	-0.0660001	-13.1	0
-13	-0.0522999	-13	0
-12.9	-0.0434	-12.9	0
-12.8	-0.04835	-12.8	0
-12.7	-0.05395	-12.7	0
-12.6	-0.0682001	-12.6	0
-12.5	-0.0975999	-12.5	0
-12.4	-0.11455	-12.4	0
-12.3	-0.1222	-12.3	0
-12.2	-0.13715	-12.2	0
-12.1	-0.13035	-12.1	0
-12	-0.12805	-12	0
-11.9	-0.1157	-11.9	0
-11.8	-0.0953	-11.8	0
-11.7	-0.0640502	-11.7	0
-11.6	-0.0474002	-11.6	0
-11.5	-0.0342501	-11.5	0
-11.4	-0.04315	-11.4	0
-11.3	-0.0536	-11.3	0
-11.2	-0.0572	-11.2	0
-11.1	-0.0552001	-11.1	0
-11	-0.05345	-11	0
-10.9	-0.0444001	-10.9	0
-10.8	-0.03905	-10.8	0
-10.7	-0.0428001	-10.7	0
-10.6	-0.0383001	-10.6	0
-10.5	-0.0421	-10.5	0
-10.4	-0.0421	-10.4	0
-10.3	-0.04325	-10.3	0
-10.2	-0.0479001	-10.2	0
-10.1	-0.0412502	-10.1	0
-10	-0.03595	-10	0
-9.9	-0.0339001	-9.9	0
-9.8	-0.04315	-9.8	0
-9.7	-0.0375002	-9.7	0
-9.6	-0.0321002	-9.6	0
-9.5	-0.0317001	-9.5	0
-9.4	-0.0264501	-9.4	0
-9.3	-0.02405	-9.3	0
-9.2	-0.0283002	-9.2	0
-9.1	-0.0223502	-9.1	0
-9	-0.0123501	-9	0
-8.9	-0.0181001	-8.9	0
-8.8	-0.00715	-8.8	0
-8.7	-0.00805017	-8.7	0
-8.6	-0.00835016	-8.6	0
-8.5	-0.0183	-8.5	0
-8.4	-0.0281999	-8.4	0
-8.3	-0.0238	-8.3	0
-8.2	-0.0265997	-8.2	0
-8.1	-0.0276498	-8.1	0
-8	-0.0278499	-8	0
-7.9	-0.0235501	-7.9	0
-7.8	-0.02055	-7.8	0
-7.7	-0.0246	-7.7	0
-7.6	-0.0225	-7.6	0
-7.5	-0.0190001	-7.5	0
-7.4	-0.02305	-7.4	0
-7.3	-0.02955	-7.3	0
-7.2	-0.0318	-7.2	0
-7.1	-0.02745	-7.1	0
-7	-0.0312	-7	0
-6.9	-0.0288499	-6.9	0
-6.8	-0.0321	-6.8	0
-6.7	-0.0324499	-6.7	0
-6.6	-0.0298	-6.6	0
-6.5	-0.02565	-6.5	0
-6.4	-0.0206501	-6.4	0
-6.3	-0.0185	-6.3	0
-6.2	-0.01495	-6.2	0
-6.1	-0.0106	-6.1	0
-6	-0.01205	-6	0
-5.9	-0.00705008	-5.9	0
-5.8	-0.0041	-5.8	0
-5.7	0.00219993	-5.7	0
-5.6	-0.00435	-5.6	0
-5.5	-0.00815	-5.5	0
-5.4	-0.00750004	-5.4	0
-5.3	-0.00915	-5.3	0
-5.2	-0.01135	-5.2	0
-5.1	-0.01095	-5.1	0
-5	-0.00565	-5	0
-4.9	-0.00230002	-4.9	0
-4.8	-0.00215	-4.8	0
-4.7	0.00240001	-4.7	0
-4.6	0.0106	-4.6	0
-4.5	0.01125	-4.5	0
-4.4	0.00730003	-4.4	0
-4.3	0.01115	-4.3	0
-4.2	0.0125	-4.2	0
-4.1	0.0169	-4.1	0
-4	0.01715	-4	0
-3.9	0.0191499	-3.9	0
-3.8	0.02525	-3.8	0
-3.7	0.0323	-3.7	0
-3.6	0.03785	-3.6	0
-3.5	0.03865	-3.5	0
-3.4	0.0330502	-3.4	0
-3.3	0.02735	-3.3	0
-3.2	0.0171501	-3.2	0
-3.1	0.00805	-3.1	0
-3	0.0077	-3	0
-2.9	0.00250007	-2.9	0
-2.8	0.0066	-2.8	0
-2.7	0.00774991	-2.7	0
-2.6	0.0069	-2.6	0
-2.5	0.0056	-2.5	0
-2.4	0.00905011	-2.4	0
-2.3	0.0123	-2.3	0
-2.2	0.01205	-2.2	0
-2.1	0.02095	-2.1	0
-2	0.02195	-2	0
-1.9	0.0201499	-1.9	0
-1.8	0.01875	-1.8	0
-1.7	0.0206	-1.7	0
-1.6	0.0199	-1.6	0
-1.5	0.0228	-1.5	0
-1.4	0.022	-1.4	0
-1.3	0.01515	-1.3	0
-1.2	0.0143499	-1.2	0
-1.1	0.01515	-1.1	0
-1	0.01925	-1	0
-0.900002	0.0207	-0.900002	0
-0.799999	0.02075	-0.799999	0
-0.700001		-0.700001	0
-0.599998		-0.599998	0
-0.5		-0.5	0
-0.400002		-0.400002	0
-0.299999		-0.299999	0
-0.200001		-0.200001	0
-0.0999985		-0.0999985	0
0		0	0
0.0999985		0.0999985	0
0.200001		0.200001	0.0116652
0.299999		0.299999	0.0233176
0.400002		0.400002	0.0349581
0.5		0.5	0.046586
0.599998		0.599998	0.0582015
0.700001		0.700001	0.0698052
0.799999		0.799999	0.0813962
0.900002		0.900002	0.0929755
1		1	0.104542
1.1		1.1	0.116096
1.2		1.2	0.127639
1.3		1.3	0.139169
1.4		1.4	0.150687
1.5		1.5	0.162193
1.6		1.6	0.173686
1.7		1.7	0.185168
1.8	1.15112	1.8	0.196637
1.9	1.1135	1.9	0.208095
2	1.09755	2	0.21954
2.1	1.07784	2.1	0.230973
2.2	1.07255	2.2	0.242394
2.3	1.06225	2.3	0.253803
2.4	1.04879	2.4	0.2652
2.5	1.03421	2.5	0.276585
2.6	1.01111	2.6	0.287958
2.7	1.00829	2.7	0.299319
2.8	0.994548	2.8	0.310668
2.9	0.953718	2.9	0.322005
3	0.930951	3	0.333329
3.1	0.929477	3.1	0.344642
3.2	0.920336	3.2	0.355944
3.3	0.918219	3.3	0.367233
3.4	0.928691	3.4	0.37851
3.5	0.914566	3.5	0.389775
3.6	0.903507	3.6	0.401028
3.7	0.892631	3.7	0.41227
3.8	0.894897	3.8	0.4235
3.9	0.895989	3.9	0.434718
4	0.889525	4	0.445923
4.1	0.875799	4.1	0.457117
4.2	0.876034	4.2	0.4683
4.3	0.872867	4.3	0.47947
4.4	0.877674	4.4	0.490629
4.5	0.864493	4.5	0.501776
4.6	0.857122	4.6	0.512911
4.7	0.848906	4.7	0.524034
4.8	0.857159	4.8	0.535146
4.9	0.868304	4.9	0.546246
5	0.867209	5	0.557334
5.1	0.871568	5.1	0.56841
5.2	0.873775	5.2	0.579476
5.3	0.872432	5.3	0.590528
5.4	0.874786	5.4	0.60157
5.5	0.885613	5.5	0.6126
5.6	0.894541	5.6	0.623618
5.7	0.901708	5.7	0.634625
5.8	0.906423	5.8	0.645619
5.9	0.900239	5.9	0.656603
6	0.897554	6	0.667574
6.1	0.884408	6.1	0.678534
6.2	0.876366	6.2	0.689483
6.3	0.880603	6.3	0.70042
6.4	0.883518	6.4	0.711345
6.5	0.878079	6.5	0.722259
6.6	0.868093	6.6	0.733161
6.7	0.876571	6.7	0.744052
6.8	0.880196	6.8	0.754932
6.9	0.887228	6.9	0.7658
7	0.892562	7	0.776656
7.1	0.88528	7.1	0.787501
7.2	0.882766	7.2	0.798335
7.3	0.888226	7.3	0.809156
7.4	0.896722	7.4	0.819967
7.5	0.89781	7.5	0.830766
7.6	0.895452	7.6	0.841554
7.7	0.904907	7.7	0.852331
7.8	0.915665	7.8	0.863096
7.9	0.921072	7.9	0.873849
8	0.916621	8	0.884592
8.1	0.92864	8.1	0.895322
8.2	0.94151	8.2	0.906042
8.3	0.950125	8.3	0.91675
8.4	0.958487	8.4	0.927448
8.5	0.970659	8.5	0.938133
8.6	0.978384	8.6	0.948808
8.7	0.978655	8.7	0.959471
8.8	0.96681	8.8	0.970123
8.9	0.972932	8.9	0.980764
9	0.980465	9	0.991393
9.1	0.980082	9.1	1.00201
9.2	0.983409	9.2	1.01262
9.3	0.985724	9.3	1.02321
9.4	0.986806	9.4	1.0338
9.5	0.996448	9.5	1.04437
9.6	1.00424	9.6	1.05493
9.7	1.00178	9.7	1.06549
9.8	0.994611	9.8	1.07603
9.9	0.990546	9.9	1.08655
10	0.990982	10	1.09707
10.1	0.991032	10.1	1.10758
10.2	0.981915	10.2	1.11807
10.3	0.975354	10.3	1.12856
10.4	0.977252	10.4	1.13903
10.5	0.979809	10.5	1.14949
10.6	0.978705	10.6	1.15995
10.7	0.985351	10.7	1.17039
10.8	0.991412	10.8	1.18082
10.9	0.990812	10.9	1.19123
11	0.992615	11	1.20164
11.1	0.996482	11.1	1.21204
11.2	0.998386	11.2	1.22242
11.3	1.0054	11.3	1.2328
11.4	1.01275	11.4	1.24316
11.5	1.02062	11.5	1.25351
11.6	1.01807	11.6	1.26385
11.7	1.0195	11.7	1.27418
11.8	1.01315	11.8	1.2845
11.9	1.01424	11.9	1.29481
12	1.01141	12	1.30511
12.1	1.0091	12.1	1.3154
12.2	1.00888	12.2	1.32567
12.3	1.01111	12.3	1.33594
12.4	1.01483	12.4	1.34619
12.5	1.01892	12.5	1.35644
12.6	1.03015	12.6	1.36667
12.7	1.03354	12.7	1.37689
12.8	1.03582	12.8	1.3871
12.9	1.03755	12.9	1.3973
13	1.04484	13	1.40749
13.1	1.05973	13.1	1.41767
13.2	1.07333	13.2	1.42784
13.3	1.08231	13.3	1.438
13.4	1.09101	13.4	1.44814
13.5	1.08575	13.5	1.45828
13.6	1.08193	13.6	1.46841
13.7	1.08452	13.7	1.47852
13.8	1.07861	13.8	1.48862
13.9	1.09332	13.9	1.49872
14	1.10189	14	1.5088
14.1	1.11116	14.1	1.51887
14.2	1.10421	14.2	1.52893
14.3	1.09662	14.3	1.53898
14.4	1.1032	14.4	1.54902
14.5	1.11497	14.5	1.55905
14.6	1.12759	14.6	1.56907
14.7	1.13992	14.7	1.57908
14.8	1.14281	14.8	1.58908
14.9	1.15499	14.9	1.59907
15	1.16361	15	1.60904
15.1	1.17744	15.1	1.61901
15.2	1.18957	15.2	1.62896
15.3	1.19785	15.3	1.63891
15.4	1.20804	15.4	1.64884
15.5	1.20851	15.5	1.65877
15.6	1.21395	15.6	1.66868
15.7	1.20712	15.7	1.67859
15.8	1.21701	15.8	1.68848
15.9	1.21637	15.9	1.69836
16	1.21424	16	1.70823
16.1	1.22358	16.1	1.71809
16.2	1.22897	16.2	1.72794
16.3	1.24417	16.3	1.73778
16.4	1.25021	16.4	1.74762
16.5	1.2649	16.5	1.75743
16.6	1.28326	16.6	1.76724
16.7	1.2802	16.7	1.77704
16.8	1.29839	16.8	1.78683
16.9	1.29368	16.9	1.79661
17	1.31285	17	1.80638
17.1	1.327	17.1	1.81614
17.2	1.33842	17.2	1.82588
17.3	1.33406	17.3	1.83562
17.4	1.34425	17.4	1.84535
17.5	1.3617	17.5	1.85506
17.6	1.36775	17.6	1.86477
17.7	1.38796	17.7	1.87447
17.8	1.40546	17.8	1.88415
17.9	1.41362	17.9	1.89383
18	1.42196	18	1.90349
18.1	1.43776	18.1	1.91315
18.2	1.45343	18.2	1.92279
18.3	1.45656	18.3	1.93243
18.4	1.47851	18.4	1.94205
18.5	1.49811	18.5	1.95167
18.6	1.51056	18.6	1.96127
18.7	1.51157	18.7	1.97087
18.8	1.51056	18.8	1.98045
18.9	1.50783	18.9	1.99003
19	1.50368	19	1.99959
19.1	1.50006	19.1	2.00914
19.2		19.2	2.01869
19.3		19.3	2.02822
19.4		19.4	2.03774
19.5		19.5	2.04726
19.6		19.6	2.05676
19.7		19.7	2.06625
19.8		19.8	2.07574
19.9		19.9	2.07574
20		20	2.07541
20.1		20.1	2.07508
20.2		20.2	2.07475
20.3		20.3	2.07443
20.4		20.4	2.0741
20.5		20.5	2.07377
20.6		20.6	2.07344
20.7		20.7	2.07312
20.8		20.8	2.07279
20.9		20.9	2.07246
21		21	2.07214
21.1		21.1	2.07181
21.2		21.2	2.07148
21.3		21.3	2.07115
21.4		21.4	2.07083
21.5		21.5	2.0705
21.6		21.6	2.07017
21.7	1.5987	21.7	2.06985
21.8	1.63175	21.8	2.06952
21.9	1.65945	21.9	2.06919
22	1.70315	22	2.06887
22.1	1.7408	22.1	2.06854
22.2	1.7733	22.2	2.06821
22.3	1.79425	22.3	2.06789
22.4	1.79425	22.4	2.06756
22.5	1.77855	22.5	2.06723
22.6	1.78065	22.6	2.06691
22.7	1.80275	22.7	2.06658
22.8	1.8199	22.8	2.06625
22.9	1.8364	22.9	2.06593
23	1.8361	23	2.0656
23.1	1.81235	23.1	2.06528
23.2	1.80275	23.2	2.06495
23.3	1.81135	23.3	2.06462
23.4	1.81	23.4	2.0643
23.5	1.8204	23.5	2.06397
23.6	1.8031	23.6	2.06365
23.7	1.8244	23.7	2.06332
23.8	1.82325	23.8	2.06299
23.9	1.82925	23.9	2.06267
24	1.84105	24	2.06234
24.1	1.8498	24.1	2.06202
24.2	1.85585	24.2	2.06169
24.3	1.86675	24.3	2.06137
24.4	1.86895	24.4	2.06104
24.5	1.8645	24.5	2.06072
24.6	1.86605	24.6	2.06039
24.7	1.87325	24.7	2.06007
24.8	1.86775	24.8	2.05974
24.9	1.85585	24.9	2.05941
25	1.8588	25	2.05909
25.1	1.87025	25.1	2.05876
25.2	1.87665	25.2	2.05844
25.3	1.88165	25.3	2.05811
25.4	1.8899	25.4	2.05779
25.5	1.8954	25.5	2.05746
25.6	1.89805	25.6	2.05714
25.7	1.9055	25.7	2.05681
25.8	1.90125	25.8	2.05649
25.9	1.8937	25.9	2.05617
26	1.8875	26	2.05584
26.1	1.8978	26.1	2.05552
26.2	1.90745	26.2	2.05519
26.3	1.9138	26.3	2.05487
26.4	1.92635	26.4	2.05454
26.5	1.93315	26.5	2.05422
26.6	1.94845	26.6	2.05389
26.7	1.95415	26.7	2.05357
26.8	1.95975	26.8	2.05325
26.9	1.9609	26.9	2.05292
27	1.96085	27	2.0526
27.1	1.95795	27.1	2.05227
27.2	1.95455	27.2	2.05195
27.3	1.9571	27.3	2.05163
27.4	1.9509	27.4	2.0513
27.5	1.95555	27.5	2.05098
27.6	1.9608	27.6	2.05065
27.7	1.9612	27.7	2.05033
27.8	1.95505	27.8	2.05001
27.9	1.95845	27.9	2.04968
28	1.96135	28	2.04936
28.1	1.9629	28.1	2.04904
28.2	1.96455	28.2	2.04871
28.3	1.96265	28.3	2.04839
28.4	1.9672	28.4	2.04807
28.5	1.97065	28.5	2.04774
28.6	1.97235	28.6	2.04742
28.7	1.97355	28.7	2.0471
28.8	1.96855	28.8	2.04677
28.9	1.96825	28.9	2.04645
29	1.9609	29	2.04613
29.1	1.95115	29.1	2.0458
29.2	1.9381	29.2	2.04548
29.3	1.92485	29.3	2.04516
29.4	1.931	29.4	2.04483
29.5	1.94785	29.5	2.04451
29.6	1.9587	29.6	2.04419
29.7	1.94735	29.7	2.04387
29.8	1.9532	29.8	2.04354
29.9	1.96325	29.9	2.04322
30	1.9426	30	2.0429
30.1	2.0565	30.1	2.04257
30.2	2.044	30.2	2.04225
30.3	2.0839	30.3	2.04193
30.4	2.042	30.4	2.04161
30.5	2.0463	30.5	2.04129
30.6	2.33115	30.6	2.04096
30.7	2.32361	30.7	2.04064
30.8	2.07099	30.8	2.04032
30.9	2.1092	30.9	2.04
31	2.0404	31	2.03967
31.1	2.36179	31.1	2.03935
31.2	2.38609	31.2	2.03903
31.3	2.24265	31.3	2.03871
31.4	2.25675	31.4	2.03839
31.5	2.24315	31.5	2.03806
31.6	2.25045	31.6	2.03774
31.7	2.2951	31.7	2.03742
31.8	2.28815	31.8	2.0371
31.9	2.31395	31.9	2.03678
32	2.3331	32	2.03646
32.1	2.3099	32.1	2.03613
32.2	2.36805	32.2	2.03581
32.3	2.35015	32.3	2.03549
32.4	2.417	32.4	2.03517
32.5	2.44285	32.5	2.03485
32.6	2.33595	32.6	2.03453
32.7	2.31835	32.7	2.03421
32.8	2.3384	32.8	2.03389
32.9	3.00206	32.9	2.03356
33	3.36194	33	2.03324
33.1	3.1009	33.1	2.03292
33.2	3.25951	33.2	2.0326
33.3	3.27279	33.3	2.03228
33.4	2.984	33.4	2.03196
33.5	3.3222	33.5	2.03164
33.6	2.80475	33.6	2.03132
33.7	2.48139	33.7	2.031
33.8	1.80054	33.8	2.03068
33.9	0.494443	33.9	2.03036
34	1.12066	34	2.03004
34.1	1.588	34.1	2.02972
34.2	1.70205	34.2	2.02939
34.3	1.6852	34.3	2.02907
34.4	1.67815	34.4	2.02875
34.5	1.77995	34.5	2.02843
34.6	1.88765	34.6	2.02811
34.7	1.9638	34.7	2.02779
34.8	2.0267	34.8	2.02747
34.9	1.9534	34.9	2.02715
35	1.9559	35	2.02683
35.1	1.98325	35.1	2.02651
35.2	1.9879	35.2	2.02619
35.3	2.0061	35.3	2.02587
35.4	2.0235	35.4	2.02555
35.5	2.0262	35.5	2.02523
35.6	2.0313	35.6	2.02491
35.7	2.0352	35.7	2.02459
35.8	2.03595	35.8	2.02427
35.9	2.01855	35.9	2.02395
36	2.01505	36	2.02364
36.1	2.01885	36.1	2.02332
36.2	2.0133	36.2	2.023
36.3	2.0129	36.3	2.02268
36.4	2.01895	36.4	2.02236
36.5	2.0259	36.5	2.02204
36.6	2.0166	36.6	2.02172
36.7	2.0135	36.7	2.0214
36.8	2.0201	36.8	2.02108
36.9	2.02685	36.9	2.02076
37	2.0276	37	2.02044
37.1	2.03285	37.1	2.02012
37.2	2.0336	37.2	2.0198
37.3	2.0301	37.3	2.01949
37.4	2.02925	37.4	2.01917
37.5	2.0318	37.5	2.01885
37.6	2.0334	37.6	2.01853
37.7	2.02965	37.7	2.01821
37.8	2.02815	37.8	2.01789
37.9	2.0269	37.9	2.01757
38	2.0223	38	2.01725
38.1	2.02315	38.1	2.01694
38.2	2.0226	38.2	2.01662
38.3	2.02395	38.3	2.0163
38.4	2.0233	38.4	2.01598
38.5	2.0223	38.5	2.01566
38.6	2.02035	38.6	2.01534
38.7	2.0186	38.7	2.01503
38.8	2.0187	38.8	2.01471
38.9	2.01825	38.9	2.01439
39	2.02005	39	2.01407
39.1	2.0194	39.1	2.01375
39.2	2.0167	39.2	2.01344
39.3	2.0126	39.3	2.01312
39.4	2.0121	39.4	2.0128
39.5	2.0076	39.5	2.01248
39.6	2.00705	39.6	2.01216
39.7	2.00685	39.7	2.01185
39.8	2.01	39.8	2.01153
39.9	2.0079	39.9	2.01121
40	2.01185	40	2.01089
40.1	2.01075	40.1	2.01058
40.2	2.006	40.2	2.01026
40.3	2.0113	40.3	2.00994
40.4	2.01135	40.4	2.00962
40.5	2.0164	40.5	2.00931
40.6	2.0155	40.6	2.00899
40.7	2.0145	40.7	2.00867
40.8	2.0165	40.8	2.00836
40.9	2.0141	40.9	2.00804
41	2.0185	41	2.00772
41.1	2.02145	41.1	2.0074
41.2	2.0216	41.2	2.00709
41.3	2.02015	41.3	2.00677
41.4	2.0196	41.4	2.00645
41.5	2.02045	41.5	2.00614
41.6	2.01895	41.6	2.00582
41.7	2.02155	41.7	2.0055
41.8	2.01985	41.8	2.00519
41.9	2.0228	41.9	2.00487
42	2.0228	42	2.00455
42.1	2.0234	42.1	2.00424
42.2	2.0188	42.2	2.00392
42.3	2.0151	42.3	2.0036
42.4	2.0122	42.4	2.00329
42.5	2.01105	42.5	2.00297
42.6	2.01045	42.6	2.00266
42.7	2.01355	42.7	2.00234
42.8	2.01605	42.8	2.00202
42.9	2.0169	42.9	2.00171
43	2.0175	43	2.00139
43.1	2.01045	43.1	2.00108
43.2	2.01205	43.2	2.00076
43.3	2.0094	43.3	2.00044
43.4	2.00615	43.4	2.00013
43.5	2.002	43.5	1.99981
43.6	2.0015	43.6	1.9995
43.7	2.0037	43.7	1.99918
43.8	2.0109	43.8	1.99887
43.9	2.01095	43.9	1.99855
44	2.0135	44	1.99823
44.1	2.0146	44.1	1.99792
44.2	2.014	44.2	1.9976
44.3	2.01365	44.3	1.99729
44.4	2.01025	44.4	1.99697
44.5	2.01395	44.5	1.99666
44.6	2.01775	44.6	1.99634
44.7	2.01905	44.7	1.99603
44.8	2.0191	44.8	1.99571
44.9	2.01655	44.9	1.9954
45	2.01465	45	1.99508
45.1	2.0126	45.1	1.99477
45.2	2.01845	45.2	1.99445
45.3	2.01745	45.3	1.99414
45.4	2.01975	45.4	1.99382
45.5	2.0211	45.5	1.99351
45.6	2.023	45.6	1.99319
45.7	2.0208	45.7	1.99288
45.8	2.0201	45.8	1.99256
45.9	2.02125	45.9	1.99225
46	2.02015	46	1.99193
46.1	2.022	46.1	1.99162
46.2	2.0175	46.2	1.9913
46.3	2.0163	46.3	1.99099
46.4	2.02085	46.4	1.99068
46.5	2.02155	46.5	1.99036
46.6	2.0205	46.6	1.99005
46.7	2.0119	46.7	1.98973
46.8	2.0037	46.8	1.98942
46.9	2.0043	46.9	1.98911
47	2.0052	47	1.98879
47.1	2.0029	47.1	1.98848
47.2	2.00625	47.2	1.98816
47.3	2.0085	47.3	1.98785
47.4	2.0116	47.4	1.98754
47.5	2.01505	47.5	1.98722
47.6	2.0143	47.6	1.98691
47.7	2.01175	47.7	1.98659
47.8	2.0095	47.8	1.98628
47.9	2.00125	47.9	1.98597
48	2.0001	48	1.98565
48.1	1.9951	48.1	1.98534
48.2	1.9985	48.2	1.98503
48.3	1.99905	48.3	1.98471
48.4	2.0025	48.4	1.9844
48.5	2.00795	48.5	1.98409
48.6	2.0132	48.6	1.98377
48.7	2.01995	48.7	1.98346
48.8	2.0299	48.8	1.98315
48.9	2.02065	48.9	1.98283
49	2.027	49	1.98252
49.1	2.0241	49.1	1.98221
49.2	2.035	49.2	1.98189
49.3	2.02855	49.3	1.98158
49.4	2.03155	49.4	1.98127
49.5	2.0275	49.5	1.98096
49.6	2.0321	49.6	1.98064
49.7	2.01425	49.7	1.98033
49.8	2.02845	49.8	1.98002
49.9	2.0211	49.9	1.97971
50	1.985	50	1.97939
50.1	1.96265	50.1	1.97908
50.2	1.9283	50.2	1.97877
50.3	1.92155	50.3	1.97846
50.4	1.9533	50.4	1.97814
50.5	1.98115	50.5	1.97783
50.6	2.0155	50.6	1.97752
50.7	2.0324	50.7	1.97721
50.8	2.05925	50.8	1.97689
50.9	2.06775	50.9	1.97658
51	2.05535	51	1.97627
51.1	2.02415	51.1	1.97596
51.2	1.9903	51.2	1.97565
51.3	1.94825	51.3	1.97533
51.4	1.9514	51.4	1.97502
51.5	1.9996	51.5	1.97471
51.6	2.0442	51.6	1.9744
51.7	2.07675	51.7	1.97409
51.8	2.1187	51.8	1.97378
51.9	2.1355	51.9	1.97346
52	2.11965	52	1.97315
52.1	2.07645	52.1	1.97284
52.2	1.99765	52.2	1.97253
52.3	1.92105	52.3	1.97222
52.4	1.8932	52.4	1.97191
52.5	1.91785	52.5	1.97159
52.6	1.9209	52.6	1.97128
52.7	1.94725	52.7	1.97097
52.8	1.9501	52.8	1.97066
52.9	1.9597	52.9	1.97035
53	1.9682	53	1.97004
53.1	1.96615	53.1	1.96973
53.2	1.9673	53.2	1.96942
53.3	1.96395	53.3	1.96911
53.4	1.9773	53.4	1.9688
53.5	1.97775	53.5	1.96848
53.6	1.9799	53.6	1.96817
53.7	1.98205	53.7	1.96786
53.8	1.9804	53.8	1.96755
53.9	1.9747	53.9	1.96724
54	1.9699	54	1.96693
54.1	1.97145	54.1	1.96662
54.2	1.9588	54.2	1.96631
54.3	1.96895	54.3	1.966
54.4	1.97485	54.4	1.96569
54.5	1.985	54.5	1.96538
54.6	1.9915	54.6	1.96507
54.7	2	54.7	1.96476
54.8	1.99725	54.8	1.96445
54.9	1.98775	54.9	1.96414
55	1.97625	55	1.96383
55.1	1.9801	55.1	1.96352
55.2	1.9748	55.2	1.96321
55.3	1.9611	55.3	1.9629
55.4	1.9616	55.4	1.96259
55.5	1.9445	55.5	1.96228
55.6	1.933	55.6	1.96197
55.7	1.91555	55.7	1.96166
55.8	1.9125	55.8	1.96135
55.9	1.91825	55.9	1.96104
56	1.91735	56	1.96073
56.1	1.9167	56.1	1.96042
56.2	1.9158	56.2	1.96011
56.3	1.91235	56.3	1.9598
56.4	1.907	56.4	1.95949
56.5	1.9113	56.5	1.95918
56.6	1.90815	56.6	1.95887
56.7	1.90945	56.7	1.95856
56.8	1.905	56.8	1.95825
56.9	1.9035	56.9	1.95794
57	1.9017	57	1.95764
57.1	1.9002	57.1	1.95733
57.2	1.89885	57.2	1.95702
57.3	1.89635	57.3	1.95671
57.4	1.89975	57.4	1.9564
57.5	1.90615	57.5	1.95609
57.6	1.91105	57.6	1.95578
57.7	1.9094	57.7	1.95547
57.8	1.91115	57.8	1.95516
57.9	1.9101	57.9	1.95486
58	1.9095	58	1.95455
58.1	1.90235	58.1	1.95424
58.2	1.89345	58.2	1.95393
58.3	1.8987	58.3	1.95362
58.4	1.90405	58.4	1.95331
58.5	1.90905	58.5	1.953
58.6	1.9136	58.6	1.9527
58.7	1.90385	58.7	1.95239
58.8	1.89845	58.8	1.95208
58.9	1.89925	58.9	1.95177
59	1.8881	59	1.95146
59.1	1.88085	59.1	1.95116
59.2	1.8757	59.2	1.95085
59.3	1.8793	59.3	1.95054
59.4	1.8755	59.4	1.95023
59.5	1.87705	59.5	1.94992
59.6	1.89185	59.6	1.94962
59.7	1.90505	59.7	1.94931
59.8	1.90755	59.8	1.949
59.9	1.92015	59.9	1.94869
60	1.93365	60	1.94838
60.1	1.93645	60.1	1.94808
60.2	1.9409	60.2	1.94777
60.3	1.94325	60.3	1.94746
60.4	1.9483	60.4	1.94715
60.5	1.94825	60.5	1.94685
60.6	1.94865	60.6	1.94654
60.7	1.95115	60.7	1.94623
60.8	1.94805	60.8	1.94593
60.9	1.94945	60.9	1.94562
61	1.9475	61	1.94531
61.1	1.9432	61.1	1.945
61.2	1.9472	61.2	1.9447
61.3	1.94695	61.3	1.94439
61.4	1.94795	61.4	1.94408
61.5	1.95115	61.5	1.94378
61.6	1.9513	61.6	1.94347
61.7	1.95245	61.7	1.94316
61.8	1.94575	61.8	1.94286
61.9	1.95135	61.9	1.94255
62	1.9548	62	1.94224
62.1	1.9551	62.1	1.94193
62.2	1.9567	62.2	1.94163
62.3	1.9587	62.3	1.94132
62.4	1.9617	62.4	1.94102
62.5	1.9643	62.5	1.94071
62.6	1.9666	62.6	1.9404
62.7	1.9632	62.7	1.9401
62.8	1.96415	62.8	1.93979
62.9	1.96135	62.9	1.93948
63	1.96445	63	1.93918
63.1	1.9614	63.1	1.93887
63.2	1.9606	63.2	1.93857
63.3	1.9655	63.3	1.93826
63.4	1.9666	63.4	1.93795
63.5	1.96585	63.5	1.93765
63.6	1.9652	63.6	1.93734
63.7	1.9687	63.7	1.93704
63.8	1.971	63.8	1.93673
63.9	1.9704	63.9	1.93642
64	1.96785	64	1.93612
64.1	1.9709	64.1	1.93581
64.2	1.96905	64.2	1.93551
64.3	1.96875	64.3	1.9352
64.4	1.96675	64.4	1.9349
64.5	1.97105	64.5	1.93459
64.6	1.9733	64.6	1.93428
64.7	1.96965	64.7	1.93398
64.8	1.96625	64.8	1.93367
64.9	1.96375	64.9	1.93337
65	1.9603	65	1.93306
65.1	1.96135	65.1	1.93276
65.2	1.9611	65.2	1.93245
65.3	1.95385	65.3	1.93215
65.4	1.95895	65.4	1.93184
65.5	1.9623	65.5	1.93154
65.6	1.9624	65.6	1.93123
65.7	1.96155	65.7	1.93093
65.8	1.96195	65.8	1.93062
65.9	1.96315	65.9	1.93032
66	1.9608	66	1.93001
66.1	1.9601	66.1	1.92971
66.2	1.96305	66.2	1.9294
66.3	1.96575	66.3	1.9291
66.4	1.9748	66.4	1.92879
66.5	1.98995	66.5	1.92849
66.6	2.00035	66.6	1.92819
66.7	1.9985	66.7	1.92788
66.8	1.99255	66.8	1.92758
66.9	1.99525	66.9	1.92727
67	1.99775	67	1.92697
67.1	1.99745	67.1	1.92666
67.2	2.0098	67.2	1.92636
67.3	2.00555	67.3	1.92606
67.4	2.00815	67.4	1.92575
67.5	2.0041	67.5	1.92545
67.6	2.00015	67.6	1.92514
67.7	1.9944	67.7	1.92484
67.8	1.989	67.8	1.92454
67.9	1.98735	67.9	1.92423
68	1.98705	68	1.92393
68.1	1.98675	68.1	1.92362
68.2	1.9807	68.2	1.92332
68.3	1.9728	68.3	1.92302
68.4	1.96995	68.4	1.92271
68.5	1.9686	68.5	1.92241
68.6	1.9678	68.6	1.92211
68.7	1.9608	68.7	1.9218
68.8	1.9649	68.8	1.9215
68.9	1.96355	68.9	1.9212
69	1.9591	69	1.92089
69.1	1.96125	69.1	1.92059
69.2	1.96155	69.2	1.92029
69.3	1.96545	69.3	1.91998
69.4	1.97305	69.4	1.91968
69.5	1.97605	69.5	1.91938
69.6	1.9695	69.6	1.91907
69.7	1.9627	69.7	1.91877
69.8	1.96055	69.8	1.91847
69.9	1.95695	69.9	1.91817
70	1.9573	70	1.91786
70.1	1.9569	70.1	1.91756
70.2	1.95835	70.2	1.91726
70.3	1.96265	70.3	1.91695
70.4	1.9592	70.4	1.91665
70.5	1.9567	70.5	1.91635
70.6	1.95665	70.6	1.91605
70.7	1.95945	70.7	1.91574
70.8	1.95475	70.8	1.91544
70.9	1.9529	70.9	1.91514
71	1.9553	71	1.91484
71.1	1.9472	71.1	1.91453
71.2	1.94915	71.2	1.91423
71.3	1.959	71.3	1.91393
71.4	1.96235	71.4	1.91363
71.5	1.95745	71.5	1.91333
71.6	1.9596	71.6	1.91302
71.7	1.9616	71.7	1.91272
71.8	1.97235	71.8	1.91242
71.9	1.97315	71.9	1.91212
72	1.97105	72	1.91182
72.1	1.96815	72.1	1.91151
72.2	1.96825	72.2	1.91121
72.3	1.9708	72.3	1.91091
72.4	1.9729	72.4	1.91061
72.5	1.97275	72.5	1.91031
72.6	1.97615	72.6	1.91001
72.7	1.97575	72.7	1.9097
72.8	1.97585	72.8	1.9094
72.9	1.97045	72.9	1.9091
73	1.97195	73	1.9088
73.1	1.97465	73.1	1.9085
73.2	1.97365	73.2	1.9082
73.3	1.98075	73.3	1.9079
73.4	1.98475	73.4	1.90759
73.5	1.97385	73.5	1.90729
73.6	1.97995	73.6	1.90699
73.7	1.98345	73.7	1.90669
73.8	1.9859	73.8	1.90639
73.9	1.9859	73.9	1.90609
74	1.99035	74	1.90579
74.1	1.99035	74.1	1.90549
74.2	1.9913	74.2	1.90519
74.3		74.3	1.90489
74.4		74.4	1.90458
74.5		74.5	1.90428
74.6		74.6	1.90398
74.7		74.7	1.90368
74.8		74.8	1.90338
74.9		74.9	1.90308
75		75	1.90278
75.1		75.1	1.90278
75.2		75.2	1.93232
75.3		75.3	1.96178
75.4		75.4	1.99116
75.5		75.5	2.02045
75.6		75.6	2.04965
75.7		75.7	2.07877
75.8		75.8	2.10782
75.9		75.9	2.13677
76		76	2.16565
76.1		76.1	2.19444
76.2		76.2	2.22315
76.3		76.3	2.25178
76.4		76.4	2.28033
76.5		76.5	2.3088
76.6		76.6	2.33718
76.7		76.7	2.36549
76.8	3.02569	76.8	2.39371
76.9	3.00045	76.9	2.42185
77	2.94195	77	2.44992
77.1	2.94117	77.1	2.4779
77.2	2.9229	77.2	2.5058
77.3	2.91689	77.3	2.53363
77.4	2.9229	77.4	2.56137
77.5	2.94195	77.5	2.58904
77.6	2.97667	77.6	2.61662
77.7	2.98331	77.7	2.64413
77.8	2.96766	77.8	2.67156
77.9	2.95873	77.9	2.69891
78	2.97842	78	2.72619
78.1	2.98831	78.1	2.75338
78.2	2.99304	78.2	2.7805
78.3	2.99722	78.3	2.80754
78.4	3.00434	78.4	2.83451
78.5	3.01946	78.5	2.86139
78.6	3.0272	78.6	2.8882
78.7	3.0374	78.7	2.91494
78.8	3.06146	78.8	2.9416
78.9	3.08941	78.9	2.96818
79	3.12293	79	2.99469
79.1	3.12781	79.1	3.02112
79.2	3.15528	79.2	3.04747
79.3	3.17261	79.3	3.07375
79.4	3.18956	79.4	3.09996
79.5	3.19848	79.5	3.12609
79.6	3.21388	79.6	3.15215
79.7	3.23845	79.7	3.17813
79.8	3.2538	79.8	3.20404
79.9	3.2675	79.9	3.22987
80	3.2843	80	3.25563
80.1	3.31438	80.1	3.28132
80.2	3.35015	80.2	3.30693
80.3	3.37581	80.3	3.33248
80.4	3.40318	80.4	3.35795
80.5	3.41753	80.5	3.38334
80.6	3.4328	80.6	3.40866
80.7	3.44429	80.7	3.43392
80.8	3.4648	80.8	3.4591
80.9	3.49372	80.9	3.4842
81	3.51103	81	3.50924
81.1	3.53395	81.1	3.5342
81.2	3.55286	81.2	3.5591
81.3	3.57377	81.3	3.58392
81.4	3.59228	81.4	3.60867
81.5	3.60863	81.5	3.63336
81.6	3.6308	81.6	3.65797
81.7	3.65011	81.7	3.68251
81.8	3.67152	81.8	3.70698
81.9	3.70464	81.9	3.73138
82	3.72565	82	3.75571
82.1	3.74836	82.1	3.77997
82.2	3.76677	82.2	3.80417
82.3	3.79315	82.3	3.82829
82.4	3.81547	82.4	3.85235
82.5	3.83923	82.5	3.87634
82.6	3.8638	82.6	3.90026
82.7	3.88546	82.7	3.92411
82.8	3.90291	82.8	3.94789
82.9	3.92487	82.9	3.97161
83	3.95078	83	3.99525
83.1	3.97319	83.1	4.01883
83.2	3.9979	83.2	4.04234
83.3	4.0186	83.3	4.06579
83.4	4.03981	83.4	4.08917
83.5	4.05796	83.5	4.11248
83.6	4.07988	83.6	4.13573
83.7	4.09898	83.7	4.15891
83.8	4.11589	83.8	4.18202
83.9	4.13505	83.9	4.20507
84	4.15822	84	4.22805
84.1	4.17952	84.1	4.25097
84.2	4.20323	84.2	4.27382
84.3	4.21893	84.3	4.29661
84.4	4.23934	84.4	4.31933
84.5	4.26551	84.5	4.34199
84.6	4.28066	84.6	4.36458
84.7	4.30282	84.7	4.38711
84.8	4.32874	84.8	4.40957
84.9	4.3547	84.9	4.43197
85	4.38201	85	4.45431
85.1	4.40013	85.1	4.47658
85.2	4.4227	85.2	4.49879
85.3	4.44501	85.3	4.52093
85.4	4.46512	85.4	4.54302
85.5	4.48778	85.5	4.56504
85.6	4.5122	85.6	4.58699
85.7	4.53756	85.7	4.60889
85.8	4.56078	85.8	4.63072
85.9	4.58269	85.9	4.65249
86	4.60705	86	4.6742
86.1	4.63057	86.1	4.69584
86.2	4.65304	86.2	4.71742
86.3	4.67189	86.3	4.73895
86.4	4.6912	86.4	4.76041
86.5	4.71646	86.5	4.78181
86.6	4.74374	86.6	4.80315
86.7	4.7653	86.7	4.82443
86.8	4.79262	86.8	4.84565
86.9	4.8205	86.9	4.8668
87	4.84507	87	4.8879
87.1	4.86718	87.1	4.90894
87.2	4.88859	87.2	4.92991
87.3	4.91116	87.3	4.95083
87.4	4.93628	87.4	4.97169
87.5	4.95979	87.5	4.99249
87.6	4.9798	87.6	5.01322
87.7	4.99606	87.7	5.0339
87.8	5.01983	87.8	5.05453
87.9	5.04655	87.9	5.07509
88	5.07116	88	5.09559
88.1	5.09808	88.1	5.11604
88.2	5.12509	88.2	5.13642
88.3	5.14756	88.3	5.15675
88.4	5.17548	88.4	5.17702
88.5	5.20125	88.5	5.19724
88.6	5.22603	88.6	5.21739
88.7	5.24664	88.7	5.23749
88.8	5.26096	88.8	5.25753
88.9	5.27508	88.9	5.27751
89	5.2972	89	5.29744
89.1	5.31882	89.1	5.31731
89.2	5.33649	89.2	5.33712
89.3	5.35926	89.3	5.35688
89.4	5.38299	89.4	5.37658
89.5	5.40476	89.5	5.39623
89.6	5.42448	89.6	5.41582
89.7	5.45137	89.7	5.43535
89.8	5.4745	89.8	5.45483
89.9	5.49183	89.9	5.47425
90	5.50896	90	5.49361
90.1	5.53323	90.1	5.51292
90.2	5.55196	90.2	5.53218
90.3	5.57479	90.3	5.55138
90.4	5.589	90.4	5.57053
90.5	5.61693	90.5	5.58962
90.6	5.63555	90.6	5.60866
90.7	5.66049	90.7	5.62764
90.8	5.67456	90.8	5.64657
90.9	5.69058	90.9	5.66544
91	5.71562	91	5.68427
91.1	5.7377	91.1	5.70304
91.2	5.75298	91.2	5.72175
91.3	5.77356	91.3	5.74041
91.4	5.79234	91.4	5.75902
91.5	5.81248	91.5	5.77757
91.6	5.82946	91.6	5.79608
91.7	5.84715	91.7	5.81452
91.8	5.86453	91.8	5.83292
91.9	5.88181	91.9	5.85126
92	5.9086	92	5.86956
92.1	5.93229	92.1	5.8878
92.2	5.94467	92.2	5.90598
92.3	5.96712	92.3	5.92412
92.4	5.98646	92.4	5.9422
92.5	6.01401	92.5	5.96024
92.6	6.04766	92.6	5.97822
92.7	6.07605	92.7	5.99615
92.8	6.09359	92.8	6.01403
92.9	6.11878	92.9	6.03186
93	6.14252	93	6.04963
93.1	6.15866	93.1	6.06736
93.2	6.17723	93.2	6.08504
93.3	6.19642	93.3	6.10266
93.4	6.22168	93.4	6.12024
93.5	6.23116	93.5	6.13777
93.6	6.25602	93.6	6.15524
93.7	6.27998	93.7	6.17267
93.8	6.32122	93.8	6.19004
93.9	6.27998	93.9	6.20737
94	6.27154	94	6.22465
94.1	6.26811	94.1	6.24188
94.2		94.2	6.25905
94.3		94.3	6.27619
94.4		94.4	6.29327
94.5		94.5	6.3103
94.6		94.6	6.32728
94.7		94.7	6.34422
94.8		94.8	6.36111
94.9		94.9	6.37795
95		95	6.37795
95.1		95.1	6.37694
95.2		95.2	6.37593
95.3		95.3	6.37492
95.4		95.4	6.37392
95.5		95.5	6.37291
95.6		95.6	6.37191
95.7		95.7	6.3709
95.8		95.8	6.36989
95.9		95.9	6.36889
96		96	6.36788
96.1		96.1	6.36688
96.2		96.2	6.36587
96.3		96.3	6.36487
96.4		96.4	6.36386
96.5		96.5	6.36286
96.6		96.6	6.36185
96.7	6.1597	96.7	6.36085
96.8	6.2058	96.8	6.35984
96.9	6.21435	96.9	6.35884
97	6.2325	97	6.35784
97.1	6.2599	97.1	6.35683
97.2	6.28505	97.2	6.35583
97.3	6.30495	97.3	6.35482
97.4	6.31295	97.4	6.35382
97.5	6.33075	97.5	6.35282
97.6	6.32385	97.6	6.35182
97.7	6.32385	97.7	6.35081
97.8	6.3274	97.8	6.34981
97.9	6.3407	97.9	6.34881
98	6.32395	98	6.3478
98.1	6.3479	98.1	6.3468
98.2	6.3395	98.2	6.3458
98.3	6.3533	98.3	6.3448
98.4	6.36915	98.4	6.3438
98.5	6.38235	98.5	6.3428
98.6	6.3872	98.6	6.34179
98.7	6.3892	98.7	6.34079
98.8	6.3978	98.8	6.33979
98.9	6.4008	98.9	6.33879
99	6.39945	99	6.33779
99.1	6.4094	99.1	6.33679
99.2	6.4193	99.2	6.33579
99.3	6.42755	99.3	6.33479
99.4	6.4303	99.4	6.33379
99.5	6.43765	99.5	6.33279
99.6	6.44555	99.6	6.33179
99.7	6.44465	99.7	6.33079
99.8	6.45395	99.8	6.32979
99.9	6.44885	99.9	6.32879
100	6.45005	100	6.32779
100.1	6.44325	100.1	6.32679
100.2	6.4473	100.2	6.32579
100.3	6.43965	100.3	6.32479
100.4	6.44145	100.4	6.3238
100.5	6.4399	100.5	6.3228
100.6	6.4482	100.6	6.3218
100.7	6.44375	100.7	6.3208
100.8	6.44985	100.8	6.3198
100.9	6.45765	100.9	6.3188
101	6.4606	101	6.31781
101.1	6.46885	101.1	6.31681
101.2	6.4742	101.2	6.31581
101.3	6.46865	101.3	6.31481
101.4	6.46755	101.4	6.31382
101.5	6.4622	101.5	6.31282
101.6	6.4629	101.6	6.31182
101.7	6.46435	101.7	6.31083
101.8	6.4645	101.8	6.30983
101.9	6.4611	101.9	6.30884
102	6.4574	102	6.30784
102.1	6.45625	102.1	6.30684
102.2	6.458	102.2	6.30585
102.3	6.45395	102.3	6.30485
102.4	6.45005	102.4	6.30386
102.5	6.4467	102.5	6.30286
102.6	6.4445	102.6	6.30187
102.7	6.4474	102.7	6.30087
102.8	6.44755	102.8	6.29988
102.9	6.4464	102.9	6.29888
103	6.44835	103	6.29789
103.1	6.449	103.1	6.29689
103.2	6.4467	103.2	6.2959
103.3	6.43895	103.3	6.2949
103.4	6.4351	103.4	6.29391
103.5	6.42805	103.5	6.29292
103.6	6.4251	103.6	6.29192
103.7	6.42145	103.7	6.29093
103.8	6.4162	103.8	6.28994
103.9	6.4093	103.9	6.28894
104	6.42215	104	6.28795
104.1	6.41275	104.1	6.28696
104.2	6.4152	104.2	6.28597
104.3	6.4097	104.3	6.28497
104.4	6.3975	104.4	6.28398
104.5	6.3945	104.5	6.28299
104.6	6.38835	104.6	6.282
104.7	6.36155	104.7	6.281
104.8	6.35465	104.8	6.28001
104.9	6.3441	104.9	6.27902
105	6.3511	105	6.27803
105.1	6.3428	105.1	6.27704
105.2	6.3257	105.2	6.27605
105.3	6.32555	105.3	6.27506
105.4	6.6694	105.4	6.27407
105.5	6.49651	105.5	6.27308
105.6	6.78695	105.6	6.27209
105.7	6.9794	105.7	6.27109
105.8	6.54341	105.8	6.2701
105.9	6.62089	105.9	6.26911
106	6.47165	106	6.26812
106.1	6.7137	106.1	6.26714
106.2	6.74895	106.2	6.26615
106.3	6.80935	106.3	6.26516
106.4	6.74465	106.4	6.26417
106.5	6.76645	106.5	6.26318
106.6	6.7498	106.6	6.26219
106.7	6.7986	106.7	6.2612
106.8	6.85475	106.8	6.26021
106.9	6.87365	106.9	6.25922
107	6.87525	107	6.25824
107.1	6.93005	107.1	6.25725
107.2	6.98415	107.2	6.25626
107.3	7.02885	107.3	6.25527
107.4	7.07985	107.4	6.25428
107.5	7.04666	107.5	6.2533
107.6	7.00271	107.6	6.25231
107.7	7.18309	107.7	6.25132
107.8	7.4581	107.8	6.25034
107.9	7.58215	107.9	6.24935
108	7.53141	108	6.24836
108.1	7.63839	108.1	6.24738
108.2	7.44081	108.2	6.24639
108.3	7.81435	108.3	6.2454
108.4	8.0336	108.4	6.24442
108.5	7.87515	108.5	6.24343
108.6	7.74321	108.6	6.24244
108.7	8.0993	108.7	6.24146
108.8	7.49065	108.8	6.24047
108.9	6.81295	108.9	6.23949
109	6.29855	109	6.2385
109.1	4.45572	109.1	6.23752
109.2	5.53315	109.2	6.23653
109.3	5.9091	109.3	6.23555
109.4	5.9308	109.4	6.23456
109.5	5.96585	109.5	6.23358
109.6	6.0663	109.6	6.2326
109.7	6.1956	109.7	6.23161
109.8	6.31005	109.8	6.23063
109.9	6.25795	109.9	6.22964
110	6.25125	110	6.22866
110.1	6.24985	110.1	6.22768
110.2	6.29805	110.2	6.22669
110.3	6.2801	110.3	6.22571
110.4	6.33875	110.4	6.22473
110.5	6.34705	110.5	6.22375
110.6	6.3508	110.6	6.22276
110.7	6.35195	110.7	6.22178
110.8	6.34635	110.8	6.2208
110.9	6.38125	110.9	6.21982
111	6.392	111	6.21883
111.1	6.3896	111.1	6.21785
111.2	6.39265	111.2	6.21687
111.3	6.39525	111.3	6.21589
111.4	6.3976	111.4	6.21491
111.5	6.4031	111.5	6.21393
111.6	6.39535	111.6	6.21294
111.7	6.40305	111.7	6.21196
111.8	6.40535	111.8	6.21098
111.9	6.40455	111.9	6.21
112	6.41025	112	6.20902
112.1	6.4042	112.1	6.20804
112.2	6.40125	112.2	6.20706
112.3	6.4012	112.3	6.20608
112.4	6.40225	112.4	6.2051
112.5	6.4048	112.5	6.20412
112.6	6.3992	112.6	6.20314
112.7	6.39855	112.7	6.20216
112.8	6.39815	112.8	6.20118
112.9	6.39795	112.9	6.20021
113	6.3968	113	6.19923
113.1	6.40265	113.1	6.19825
113.2	6.40565	113.2	6.19727
113.3	6.40395	113.3	6.19629
113.4	6.40195	113.4	6.19531
113.5	6.3984	113.5	6.19433
113.6	6.403	113.6	6.19336
113.7	6.40195	113.7	6.19238
113.8	6.3991	113.8	6.1914
113.9	6.3966	113.9	6.19042
114	6.3959	114	6.18945
114.1	6.39715	114.1	6.18847
114.2	6.3973	114.2	6.18749
114.3	6.3969	114.3	6.18651
114.4	6.3959	114.4	6.18554
114.5	6.39505	114.5	6.18456
114.6	6.39305	114.6	6.18358
114.7	6.3904	114.7	6.18261
114.8	6.3897	114.8	6.18163
114.9	6.38905	114.9	6.18066
115	6.38575	115	6.17968
115.1	6.38115	115.1	6.1787
115.2	6.37305	115.2	6.17773
115.3	6.373	115.3	6.17675
115.4	6.37165	115.4	6.17578
115.5	6.3688	115.5	6.1748
115.6	6.3678	115.6	6.17383
115.7	6.3721	115.7	6.17285
115.8	6.37065	115.8	6.17188
115.9	6.3689	115.9	6.1709
116	6.36035	116	6.16993
116.1	6.35545	116.1	6.16896
116.2	6.34715	116.2	6.16798
116.3	6.34565	116.3	6.16701
116.4	6.34025	116.4	6.16603
116.5	6.33385	116.5	6.16506
116.6	6.33825	116.6	6.16409
116.7	6.3359	116.7	6.16311
116.8	6.3396	116.8	6.16214
116.9	6.33485	116.9	6.16117
117	6.3334	117	6.1602
117.1	6.3298	117.1	6.15922
117.2	6.3283	117.2	6.15825
117.3	6.328	117.3	6.15728
117.4	6.32585	117.4	6.15631
117.5	6.3255	117.5	6.15533
117.6	6.3233	117.6	6.15436
117.7	6.3223	117.7	6.15339
117.8	6.3191	117.8	6.15242
117.9	6.316	117.9	6.15145
118	6.3119	118	6.15048
118.1	6.3139	118.1	6.14951
118.2	6.3127	118.2	6.14853
118.3	6.31155	118.3	6.14756
118.4	6.3052	118.4	6.14659
118.5	6.3125	118.5	6.14562
118.6	6.31135	118.6	6.14465
118.7	6.307	118.7	6.14368
118.8	6.30175	118.8	6.14271
118.9	6.3013	118.9	6.14174
119	6.2979	119	6.14077
119.1	6.29975	119.1	6.1398
119.2	6.2975	119.2	6.13883
119.3	6.2975	119.3	6.13787
119.4	6.29625	119.4	6.1369
119.5	6.2974	119.5	6.13593
119.6	6.2943	119.6	6.13496
119.7	6.29405	119.7	6.13399
119.8	6.2924	119.8	6.13302
119.9	6.29495	119.9	6.13205
120	6.29515	120	6.13108
120.1	6.30105	120.1	6.13012
120.2	6.30005	120.2	6.12915
120.3	6.2963	120.3	6.12818
120.4	6.29845	120.4	6.12721
120.5	6.2979	120.5	6.12625
120.6	6.2962	120.6	6.12528
120.7	6.2951	120.7	6.12431
120.8	6.2978	120.8	6.12334
120.9	6.29525	120.9	6.12238
121	6.2971	121	6.12141
121.1	6.2961	121.1	6.12045
121.2	6.29955	121.2	6.11948
121.3	6.29965	121.3	6.11851
121.4	6.291	121.4	6.11755
121.5	6.28825	121.5	6.11658
121.6	6.2938	121.6	6.11561
121.7	6.2957	121.7	6.11465
121.8	6.28485	121.8	6.11368
121.9	6.2785	121.9	6.11272
122	6.27435	122	6.11175
122.1	6.27595	122.1	6.11079
122.2	6.27315	122.2	6.10982
122.3	6.27695	122.3	6.10886
122.4	6.27735	122.4	6.10789
122.5	6.27685	122.5	6.10693
122.6	6.26755	122.6	6.10597
122.7	6.2675	122.7	6.105
122.8	6.26275	122.8	6.10404
122.9	6.25815	122.9	6.10307
123	6.2473	123	6.10211
123.1	6.24675	123.1	6.10115
123.2	6.25675	123.2	6.10018
123.3	6.26705	123.3	6.09922
123.4	6.2812	123.4	6.09826
123.5	6.29445	123.5	6.0973
123.6	6.2953	123.6	6.09633
123.7	6.29875	123.7	6.09537
123.8	6.2927	123.8	6.09441
123.9	6.29225	123.9	6.09345
124	6.29365	124	6.09248
124.1	6.2886	124.1	6.09152
124.2	6.2862	124.2	6.09056
124.3	6.2878	124.3	6.0896
124.4	6.2843	124.4	6.08864
124.5	6.2831	124.5	6.08768
124.6	6.27205	124.6	6.08671
124.7	6.28705	124.7	6.08575
124.8	6.3005	124.8	6.08479
124.9	6.3261	124.9	6.08383
125	6.3183	125	6.08287
125.1	6.3236	125.1	6.08191
125.2	6.28815	125.2	6.08095
125.3	6.23805	125.3	6.07999
125.4	6.2081	125.4	6.07903
125.5	6.1861	125.5	6.07807
125.6	6.1823	125.6	6.07711
125.7	6.20195	125.7	6.07615
125.8	6.2417	125.8	6.07519
125.9	6.2669	125.9	6.07423
126	6.2898	126	6.07327
126.1	6.305	126.1	6.07232
126.2	6.3101	126.2	6.07136
126.3	6.2717	126.3	6.0704
126.4	6.21315	126.4	6.06944
126.5	6.17825	126.5	6.06848
126.6	6.14995	126.6	6.06752
126.7	6.15565	126.7	6.06657
126.8	6.18255	126.8	6.06561
126.9	6.2419	126.9	6.06465
127	6.30565	127	6.06369
127.1	6.31745	127.1	6.06273
127.2	6.3171	127.2	6.06178
127.3	6.3044	127.3	6.06082
127.4	6.2818	127.4	6.05986
127.5	6.22875	127.5	6.05891
127.6	6.18035	127.6	6.05795
127.7	6.1652	127.7	6.05699
127.8	6.15185	127.8	6.05604
127.9	6.1617	127.9	6.05508
128	6.15475	128	6.05413
128.1	6.154	128.1	6.05317
128.2	6.16315	128.2	6.05221
128.3	6.17225	128.3	6.05126
128.4	6.1821	128.4	6.0503
128.5	6.20615	128.5	6.04935
128.6	6.2307	128.6	6.04839
128.7	6.25415	128.7	6.04744
128.8	6.27185	128.8	6.04648
128.9	6.2697	128.9	6.04553
129	6.2441	129	6.04457
129.1	6.22275	129.1	6.04362
129.2	6.21	129.2	6.04267
129.3	6.2008	129.3	6.04171
129.4	6.17665	129.4	6.04076
129.5	6.1602	129.5	6.0398
129.6	6.161	129.6	6.03885
129.7	6.1618	129.7	6.0379
129.8	6.16275	129.8	6.03694
129.9	6.166	129.9	6.03599
130	6.179	130	6.03504
130.1	6.18015	130.1	6.03408
130.2	6.1857	130.2	6.03313
130.3	6.19165	130.3	6.03218
130.4	6.19015	130.4	6.03123
130.5	6.20115	130.5	6.03027
130.6	6.20405	130.6	6.02932
130.7	6.19965	130.7	6.02837
130.8	6.1913	130.8	6.02742
130.9	6.1755	130.9	6.02647
131	6.1545	131	6.02552
131.1	6.1439	131.1	6.02456
131.2	6.1455	131.2	6.02361
131.3	6.1432	131.3	6.02266
131.4	6.14335	131.4	6.02171
131.5	6.15045	131.5	6.02076
131.6	6.1542	131.6	6.01981
131.7	6.1558	131.7	6.01886
131.8	6.15835	131.8	6.01791
131.9	6.15965	131.9	6.01696
132	6.16365	132	6.01601
132.1	6.1581	132.1	6.01506
132.2	6.15975	132.2	6.01411
132.3	6.1545	132.3	6.01316
132.4	6.1455	132.4	6.01221
132.5	6.146	132.5	6.01126
132.6	6.1458	132.6	6.01031
132.7	6.1389	132.7	6.00936
132.8	6.1327	132.8	6.00841
132.9	6.12955	132.9	6.00747
133	6.1289	133	6.00652
133.1	6.1227	133.1	6.00557
133.2	6.12105	133.2	6.00462
133.3	6.11005	133.3	6.00367
133.4	6.1128	133.4	6.00273
133.5	6.0977	133.5	6.00178
133.6	6.0878	133.6	6.00083
133.7	6.07305	133.7	5.99988
133.8	6.06395	133.8	5.99893
133.9	6.0559	133.9	5.99799
134	6.0582	134	5.99704
134.1	6.05065	134.1	5.99609
134.2	6.05295	134.2	5.99515
134.3	6.0501	134.3	5.9942
134.4	6.04235	134.4	5.99325
134.5	6.0482	134.5	5.99231
134.6	6.054	134.6	5.99136
134.7	6.064	134.7	5.99042
134.8	6.07035	134.8	5.98947
134.9	6.07765	134.9	5.98852
135	6.07785	135	5.98758
135.1	6.08205	135.1	5.98663
135.2	6.07665	135.2	5.98569
135.3	6.06655	135.3	5.98474
135.4	6.0564	135.4	5.9838
135.5	6.0578	135.5	5.98285
135.6	6.05775	135.6	5.98191
135.7	6.05935	135.7	5.98096
135.8	6.0607	135.8	5.98002
135.9	6.0634	135.9	5.97908
136	6.06345	136	5.97813
136.1	6.068	136.1	5.97719
136.2	6.0636	136.2	5.97624
136.3	6.0645	136.3	5.9753
136.4	6.061	136.4	5.97436
136.5	6.05885	136.5	5.97341
136.6	6.05455	136.6	5.97247
136.7	6.0511	136.7	5.97153
136.8	6.04915	136.8	5.97059
136.9	6.0459	136.9	5.96964
137	6.04085	137	5.9687
137.1	6.03815	137.1	5.96776
137.2	6.04115	137.2	5.96682
137.3	6.04115	137.3	5.96587
137.4	6.04625	137.4	5.96493
137.5	6.05095	137.5	5.96399
137.6	6.05335	137.6	5.96305
137.7	6.0515	137.7	5.96211
137.8	6.05235	137.8	5.96117
137.9	6.04985	137.9	5.96022
138	6.05515	138	5.95928
138.1	6.05455	138.1	5.95834
138.2	6.0567	138.2	5.9574
138.3	6.0588	138.3	5.95646
138.4	6.05705	138.4	5.95552
138.5	6.05265	138.5	5.95458
138.6	6.0555	138.6	5.95364
138.7	6.05525	138.7	5.9527
138.8	6.0528	138.8	5.95176
138.9	6.055	138.9	5.95082
139	6.05215	139	5.94988
139.1	6.05	139.1	5.94894
139.2	6.0522	139.2	5.948
139.3	6.05255	139.3	5.94706
139.4	6.0503	139.4	5.94613
139.5	6.05015	139.5	5.94519
139.6	6.05195	139.6	5.94425
139.7	6.053	139.7	5.94331
139.8	6.05	139.8	5.94237
139.9	6.0512	139.9	5.94143
140	6.048	140	5.94049
140.1	6.0468	140.1	5.93956
140.2	6.05035	140.2	5.93862
140.3	6.05005	140.3	5.93768
140.4	6.04765	140.4	5.93674
140.5	6.04875	140.5	5.93581
140.6	6.04365	140.6	5.93487
140.7	6.0467	140.7	5.93393
140.8	6.04725	140.8	5.933
140.9	6.04705	140.9	5.93206
141	6.0547	141	5.93112
141.1	6.04895	141.1	5.93019
141.2	6.0492	141.2	5.92925
141.3	6.0455	141.3	5.92831
141.4	6.04505	141.4	5.92738
141.5	6.0486	141.5	5.92644
141.6	6.04985	141.6	5.92551
141.7	6.06035	141.7	5.92457
141.8	6.0608	141.8	5.92363
141.9	6.06275	141.9	5.9227
142	6.0602	142	5.92176
142.1	6.0592	142.1	5.92083
142.2	6.0571	142.2	5.91989
142.3	6.05845	142.3	5.91896
142.4	6.0552	142.4	5.91803
142.5	6.05265	142.5	5.91709
142.6	6.0516	142.6	5.91616
142.7	6.04695	142.7	5.91522
142.8	6.04945	142.8	5.91429
142.9	6.04815	142.9	5.91336
143	6.04145	143	5.91242
143.1	6.0358	143.1	5.91149
143.2	6.0307	143.2	5.91055
143.3	6.031	143.3	5.90962
143.4	6.02995	143.4	5.90869
143.5	6.02555	143.5	5.90776
143.6	6.0205	143.6	5.90682
143.7	6.0172	143.7	5.90589
143.8	6.01455	143.8	5.90496
143.9	6.0118	143.9	5.90403
144	6.0143	144	5.90309
144.1	6.0167	144.1	5.90216
144.2	6.01435	144.2	5.90123
144.3	6.0163	144.3	5.9003
144.4	6.0139	144.4	5.89937
144.5	6.0115	144.5	5.89843
144.6	6.0056	144.6	5.8975
144.7	5.9987	144.7	5.89657
144.8	5.99805	144.8	5.89564
144.9	5.9932	144.9	5.89471
145	5.99435	145	5.89378
145.1	5.98585	145.1	5.89285
145.2	5.98205	145.2	5.89192
145.3	5.9806	145.3	5.89099
145.4	5.9783	145.4	5.89006
145.5	5.9721	145.5	5.88913
145.6	5.9734	145.6	5.8882
145.7	5.9679	145.7	5.88727
145.8	5.96165	145.8	5.88634
145.9	5.96105	145.9	5.88541
146	5.96715	146	5.88448
146.1	5.97155	146.1	5.88355
146.2	5.9763	146.2	5.88262
146.3	5.97315	146.3	5.88169
146.4	5.97555	146.4	5.88077
146.5	5.9702	146.5	5.87984
146.6	5.9726	146.6	5.87891
146.7	5.97185	146.7	5.87798
146.8	5.97195	146.8	5.87705
146.9	5.9723	146.9	5.87612
147	5.9779	147	5.8752
147.1	5.9801	147.1	5.87427
147.2	5.9774	147.2	5.87334
147.3	5.9763	147.3	5.87241
147.4	5.975	147.4	5.87149
147.5	5.9725	147.5	5.87056
147.6	5.96695	147.6	5.86963
147.7	5.96535	147.7	5.86871
147.8	5.9592	147.8	5.86778
147.9	5.94745	147.9	5.86685
148	5.94875	148	5.86593
148.1	5.94705	148.1	5.865
148.2	5.94255	148.2	5.86408
148.3	5.9432	148.3	5.86315
148.4	5.951	148.4	5.86222
148.5	5.93315	148.5	5.8613
148.6	5.93315	148.6	5.86037
148.7	5.93465	148.7	5.85945
148.8	5.93515	148.8	5.85852
148.9	5.93535	148.9	5.8576
149	5.938	149	5.85667
149.1	5.9489	149.1	5.85575
149.2	5.95915	149.2	5.85482
149.3		149.3	5.8539
149.4		149.4	5.85298
149.5		149.5	5.85205
149.6		149.6	5.85113
149.7		149.7	5.8502
149.8		149.8	5.84928
149.9		149.9	5.84836
150		150	5.84743
150.1		150.1	5.84743
150.2		150.2	5.90403
150.3		150.3	5.96017
150.4		150.4	6.01584
150.5		150.5	6.07106
150.6		150.6	6.12583
150.7		150.7	6.18013
150.8		150.8	6.23401
150.9		150.9	6.28743
151		151	6.34042
151.1		151.1	6.39297
151.2		151.2	6.44509
151.3		151.3	6.49679
151.4		151.4	6.54805
151.5		151.5	6.5989
151.6		151.6	6.64934
151.7		151.7	6.69935
151.8	7.2408	151.8	6.74896
151.9	7.22743	151.9	6.79815
152	7.19857	152	6.84695
152.1	7.1913	152.1	6.89535
152.2	7.14087	152.2	6.94334
152.3	7.14087	152.3	6.99094
152.4	7.1913	152.4	7.03815
152.5	7.2408	152.5	7.08498
152.6	7.2692	152.6	7.13142
152.7	7.31028	152.7	7.17747
152.8	7.363	152.8	7.22316
152.9	7.40846	152.9	7.26846
153	7.44051	153	7.3134
153.1	7.4646	153.1	7.35796
153.2	7.48178	153.2	7.40216
153.3	7.52695	153.3	7.44599
153.4	7.55251	153.4	7.48947
153.5	7.58373	153.5	7.53259
153.6	7.62649	153.6	7.57536
153.7	7.65482	153.7	7.61777
153.8	7.69184	153.8	7.65983
153.9	7.73728	153.9	7.70155
154	7.77901	154	7.74293
154.1	7.82014	154.1	7.78397
154.2	7.85208	154.2	7.82467
154.3	7.87787	154.3	7.86504
154.4	7.91211	154.4	7.90507
154.5	7.94799	154.5	7.94478
154.6	7.98587	154.6	7.98416
154.7	8.01209	154.7	8.02321
154.8	8.03805	154.8	8.06195
154.9	8.07614	154.9	8.10037
155	8.10982	155	8.13847
155.1	8.14445	155.1	8.17627
155.2	8.17417	155.2	8.21374
155.3	8.19409	155.3	8.25092
155.4	8.22067	155.4	8.28778
155.5	8.25664	155.5	8.32435
155.6	8.29355	155.6	8.36061
155.7	8.31912	155.7	8.39658
155.8	8.3554	155.8	8.43225
155.9	8.38638	155.9	8.46762
156	8.43057	156	8.50271
156.1	8.46321	156.1	8.53752
156.2	8.49784	156.2	8.57203
156.3	8.53353	156.3	8.60626
156.4	8.56661	156.4	8.64021
156.5	8.60345	156.5	8.67388
156.6	8.63533	156.6	8.70728
156.7	8.67662	156.7	8.74039
156.8	8.71216	156.8	8.77324
156.9	8.7444	156.9	8.80582
157	8.77678	157	8.83813
157.1	8.80636	157.1	8.87018
157.2	8.83635	157.2	8.90196
157.3	8.87448	157.3	8.93348
157.4	8.90602	157.4	8.96474
157.5	8.93814	157.5	8.99575
157.6	8.97047	157.6	9.02651
157.7	9.00716	157.7	9.057
157.8	9.03674	157.8	9.08725
157.9	9.06578	157.9	9.11725
158	9.08766	158	9.14701
158.1	9.11739	158.1	9.17652
158.2	9.13942	158.2	9.20578
158.3	9.16781	158.3	9.23481
158.4	9.19184	158.4	9.2636
158.5	9.22433	158.5	9.29215
158.6	9.24821	158.6	9.32047
158.7	9.28139	158.7	9.34856
158.8	9.29892	158.8	9.37641
158.9	9.32155	158.9	9.40404
159	9.35163	159	9.43144
159.1	9.38572	159.1	9.45861
159.2	9.41145	159.2	9.48556
159.3	9.44634	159.3	9.5123
159.4	9.47863	159.4	9.5388
159.5	9.50602	159.5	9.5651
159.6	9.53335	159.6	9.59118
159.7	9.55869	159.7	9.61704
159.8	9.58628	159.8	9.64269
159.9	9.61633	159.9	9.66813
160	9.63861	160	9.69336
160.1	9.66465	160.1	9.71839
160.2	9.68398	160.2	9.7432
160.3	9.71006	160.3	9.76782
160.4	9.73324	160.4	9.79223
160.5	9.75182	160.5	9.81644
160.6	9.7787	160.6	9.84046
160.7	9.80644	160.7	9.86427
160.8	9.83293	160.8	9.8879
160.9	9.86192	160.9	9.91132
[truncated: 3,018 more rows]
