# Supplementary material for: Homo-BacPROTAC-induced degradation of ClpC1 as a strategy against drug-resistant mycobacteria
Source: Nat Commun. 2024 Mar 5;15:2005. doi: 10.1038/s41467-024-46218-7 (PMC10914731; doi:10.1038/s41467-024-46218-7)
Supplement: Supplementary file 4 — Source Data [file 41467_2024_46218_MOESM4_ESM.zip › SourceData/SuppFig7_Compound_9.xlsx]

## Sheet: 18075418_20210304x
Run 1; Ch 5; Fc 2-1 corr; Cy 22; 18028764; Conc 2.5 7.5 22 66.5 200 nM_X	Run 1; Ch 5; Fc 2-1 corr; Cy 22; 18028764; Conc 2.5 7.5 22 66.5 200 nM_Y	Run 1; Ch 5; Fc 2-1 corr; Cy 22; 18028764; Conc 2.5 7.5 22 66.5 200 nM; Fitted_X	Run 1; Ch 5; Fc 2-1 corr; Cy 22; 18028764; Conc 2.5 7.5 22 66.5 200 nM; Fitted_Y
-38.9	-0.2118	-38.9	0
-38.8	-0.5728	-38.8	0
-38.7	-0.6778	-38.7	0
-38.6	-0.0549	-38.6	0
-38.5	0.0788	-38.5	0
-38.4	-0.1072	-38.4	0
-38.3	0.4596	-38.3	0
-38.2	0.2551	-38.2	0
-38.1	0.2504	-38.1	0
-38	0.2204	-38	0
-37.9	0.163	-37.9	0
-37.8	0.1156	-37.8	0
-37.7	0.06	-37.7	0
-37.6	0.0099	-37.6	0
-37.5	0.0559	-37.5	0
-37.4	-0.0313	-37.4	0
-37.3	0.1257	-37.3	0
-37.2	-0.031	-37.2	0
-37.1	0.384	-37.1	0
-37	0.8048	-37	0
-36.9	0.9055	-36.9	0
-36.8	0.4351	-36.8	0
-36.7	-0.1287	-36.7	0
-36.6	-0.3282	-36.6	0
-36.5	-0.1456	-36.5	0
-36.4	-0.0296	-36.4	0
-36.3	0.041	-36.3	0
-36.2	0.0172	-36.2	0
-36.1	-0.00770002	-36.1	0
-36	0.00949999	-36	0
-35.9	0.00250005	-35.9	0
-35.8	0.00390002	-35.8	0
-35.7	-0.023	-35.7	0
-35.6	-0.0207	-35.6	0
-35.5	0.0038	-35.5	0
-35.4	-0.00230001	-35.4	0
-35.3	0.0171	-35.3	0
-35.2	-0.00989998	-35.2	0
-35.1	-0.00740003	-35.1	0
-35	-0.0272	-35	0
-34.9	-0.0201	-34.9	0
-34.8	-0.0482	-34.8	0
-34.7	-0.0641	-34.7	0
-34.6	-0.067	-34.6	0
-34.5	-0.0602	-34.5	0
-34.4	-0.0565	-34.4	0
-34.3	-0.0511	-34.3	0
-34.2	-0.0308	-34.2	0
-34.1	-0.025	-34.1	0
-34	-0.0305	-34	0
-33.9	-0.0227	-33.9	0
-33.8	-0.0304	-33.8	0
-33.7	-0.0387	-33.7	0
-33.6	-0.0417	-33.6	0
-33.5	-0.0353	-33.5	0
-33.4	-0.0332	-33.4	0
-33.3	-0.0265	-33.3	0
-33.2	-0.0239	-33.2	0
-33.1	-0.0192	-33.1	0
-33	-0.0131	-33	0
-32.9	-0.0098	-32.9	0
-32.8	-0.0044	-32.8	0
-32.7	-0.0011	-32.7	0
-32.6	0.00269999	-32.6	0
-32.5	0.00580001	-32.5	0
-32.4	0.00149999	-32.4	0
-32.3	-0.000500003	-32.3	0
-32.2	0.00220001	-32.2	0
-32.1	-0.000400007	-32.1	0
-32	-0.00499999	-32	0
-31.9	-0.007	-31.9	0
-31.8	-0.00810001	-31.8	0
-31.7	-0.0157	-31.7	0
-31.6	-0.011	-31.6	0
-31.5	-0.00419999	-31.5	0
-31.4	-0.00570001	-31.4	0
-31.3	-0.0113	-31.3	0
-31.2	-0.00590001	-31.2	0
-31.1	-0.0067	-31.1	0
-31	-0.0081	-31	0
-30.9	-0.0042	-30.9	0
-30.8	-0.000999987	-30.8	0
-30.7	0.00190001	-30.7	0
-30.6	0.00430001	-30.6	0
-30.5	0.00689999	-30.5	0
-30.4	0.0103	-30.4	0
-30.3	0.016	-30.3	0
-30.2	0.0167	-30.2	0
-30.1	0.0209	-30.1	0
-30	0.0232	-30	0
-29.9	0.0235	-29.9	0
-29.8	0.0272	-29.8	0
-29.7	0.0294	-29.7	0
-29.6	0.0289	-29.6	0
-29.5	0.0265	-29.5	0
-29.4	0.0254	-29.4	0
-29.3	0.0257	-29.3	0
-29.2	0.0269	-29.2	0
-29.1	0.029	-29.1	0
-29	0.0297	-29	0
-28.9	0.0233	-28.9	0
-28.8	0.0128	-28.8	0
-28.7	0.0117	-28.7	0
-28.6	0.0154	-28.6	0
-28.5	0.0149	-28.5	0
-28.4	0.0192	-28.4	0
-28.3	0.02	-28.3	0
-28.2	0.0198	-28.2	0
-28.1	0.0162	-28.1	0
-28	0.0147	-28	0
-27.9	0.0188	-27.9	0
-27.8	0.0228	-27.8	0
-27.7	0.0231	-27.7	0
-27.6	0.0257	-27.6	0
-27.5	0.0208	-27.5	0
-27.4	0.0171	-27.4	0
-27.3	0.0208	-27.3	0
-27.2	0.0141	-27.2	0
-27.1	0.0125	-27.1	0
-27	0.0171	-27	0
-26.9	0.0189	-26.9	0
-26.8	0.0214	-26.8	0
-26.7	0.0222	-26.7	0
-26.6	0.0238	-26.6	0
-26.5	0.03	-26.5	0
-26.4	0.0296	-26.4	0
-26.3	0.0281	-26.3	0
-26.2	0.031	-26.2	0
-26.1	0.0343	-26.1	0
-26	0.033	-26	0
-25.9	0.0347	-25.9	0
-25.8	0.0361	-25.8	0
-25.7	0.0342	-25.7	0
-25.6	0.0314	-25.6	0
-25.5	0.0276	-25.5	0
-25.4	0.0318	-25.4	0
-25.3	0.034	-25.3	0
-25.2	0.0323	-25.2	0
-25.1	0.0313	-25.1	0
-25	0.0322	-25	0
-24.9	0.0286	-24.9	0
-24.8	0.0325	-24.8	0
-24.7	0.0359	-24.7	0
-24.6	0.0345	-24.6	0
-24.5	0.0362	-24.5	0
-24.4	0.0333	-24.4	0
-24.3	0.0294	-24.3	0
-24.2	0.0254	-24.2	0
-24.1	0.0293	-24.1	0
-24	0.0246	-24	0
-23.9	0.0274	-23.9	0
-23.8	0.0298	-23.8	0
-23.7	0.0315	-23.7	0
-23.6	0.0335	-23.6	0
-23.5	0.0342	-23.5	0
-23.4	0.0357	-23.4	0
-23.3	0.0363	-23.3	0
-23.2	0.0392	-23.2	0
-23.1	0.0345	-23.1	0
-23	0.0379	-23	0
-22.9	0.0401	-22.9	0
-22.8	0.0471	-22.8	0
-22.7	0.0492	-22.7	0
-22.6	0.0522	-22.6	0
-22.5	0.0503	-22.5	0
-22.4	0.0512	-22.4	0
-22.3	0.0478	-22.3	0
-22.2	0.0506	-22.2	0
-22.1	0.0459	-22.1	0
-22	0.0463	-22	0
-21.9	0.0492	-21.9	0
-21.8	0.0496	-21.8	0
-21.7	0.0432001	-21.7	0
-21.6	0.0446	-21.6	0
-21.5	0.042	-21.5	0
-21.4	0.0393	-21.4	0
-21.3	0.0325	-21.3	0
-21.2	0.0289001	-21.2	0
-21.1	0.0277001	-21.1	0
-21	0.0253	-21	0
-20.9	0.0238	-20.9	0
-20.8	0.0215	-20.8	0
-20.7	0.0254	-20.7	0
-20.6	0.0318	-20.6	0
-20.5	0.04	-20.5	0
-20.4	0.0404	-20.4	0
-20.3	0.0461	-20.3	0
-20.2	0.0456	-20.2	0
-20.1	0.0525	-20.1	0
-20	0.0557	-20	0
-19.9	0.0536	-19.9	0
-19.8	0.0563	-19.8	0
-19.7	0.0500001	-19.7	0
-19.6	0.0529001	-19.6	0
-19.5	0.0579	-19.5	0
-19.4	0.0567	-19.4	0
-19.3	0.0457	-19.3	0
-19.2	0.0437	-19.2	0
-19.1	0.0385	-19.1	0
-19	0.0404	-19	0
-18.9	0.0363	-18.9	0
-18.8	0.033	-18.8	0
-18.7	0.0284	-18.7	0
-18.6	0.0339	-18.6	0
-18.5	0.0194	-18.5	0
-18.4	0.0204	-18.4	0
-18.3	0.0157	-18.3	0
-18.2	0.0022	-18.2	0
-18.1	0.0066	-18.1	0
-18	0.0228	-18	0
-17.9	0.0158	-17.9	0
-17.8	0.002	-17.8	0
-17.7	0.0013	-17.7	0
-17.6	0.0201	-17.6	0
-17.5	0.0212	-17.5	0
-17.4	0.0077	-17.4	0
-17.3	-0.0051	-17.3	0
-17.2	-0.0118	-17.2	0
-17.1	-0.0289	-17.1	0
-17	-0.0458	-17	0
-16.9	-0.0608	-16.9	0
-16.8	-0.0396	-16.8	0
-16.7	-0.0155	-16.7	0
-16.6	0.0093	-16.6	0
-16.5	0.053	-16.5	0
-16.4	0.0559	-16.4	0
-16.3	0.0639	-16.3	0
-16.2	0.0798	-16.2	0
-16.1	0.0885	-16.1	0
-16	0.0739	-16	0
-15.9	0.0329	-15.9	0
-15.8	-0.009	-15.8	0
-15.7	-0.0758	-15.7	0
-15.6	-0.1078	-15.6	0
-15.5	-0.0993	-15.5	0
-15.4	-0.0757	-15.4	0
-15.3	-0.0427	-15.3	0
-15.2	-0.0296003	-15.2	0
-15.1	0.0218994	-15.1	0
-15	0.0537	-15	0
-14.9	0.0558	-14.9	0
-14.8	0.0487	-14.8	0
-14.7	0.0499007	-14.7	0
-14.6	-0.00829919	-14.6	0
-14.5	-0.0686	-14.5	0
-14.4	-0.1141	-14.4	0
-14.3	-0.099	-14.3	0
-14.2	-0.0942002	-14.2	0
-14.1	-0.0747004	-14.1	0
-14	-0.0567	-14	0
-13.9	-0.032	-13.9	0
-13.8	-0.0236	-13.8	0
-13.7	-0.0117002	-13.7	0
-13.6	-0.0131	-13.6	0
-13.5	-0.0137	-13.5	0
-13.4	-0.0135	-13.4	0
-13.3	-0.0031	-13.3	0
-13.2	0.00280002	-13.2	0
-13.1	-0.00820005	-13.1	0
-13	0.0118	-13	0
-12.9	0.015	-12.9	0
-12.8	0.02	-12.8	0
-12.7	0.0285	-12.7	0
-12.6	0.0106	-12.6	0
-12.5	-0.0119	-12.5	0
-12.4	-0.0125	-12.4	0
-12.3	-0.0236	-12.3	0
-12.2	-0.0264002	-12.2	0
-12.1	-0.0399	-12.1	0
-12	-0.0362	-12	0
-11.9	-0.0308	-11.9	0
-11.8	-0.0089	-11.8	0
-11.7	0.0157	-11.7	0
-11.6	0.0142	-11.6	0
-11.5	0.00969999	-11.5	0
-11.4	0.013	-11.4	0
-11.3	0.0099	-11.3	0
-11.2	0.00729999	-11.2	0
-11.1	0.00460001	-11.1	0
-11	0.0096	-11	0
-10.9	0.0112	-10.9	0
-10.8	0.0142	-10.8	0
-10.7	0.0146	-10.7	0
-10.6	0.0177	-10.6	0
-10.5	0.0181	-10.5	0
-10.4	0.0151	-10.4	0
-10.3	0.0052	-10.3	0
-10.2	-0.000899983	-10.2	0
-10.1	-0.00550002	-10.1	0
-10	-0.0019	-10	0
-9.9	0.000899999	-9.9	0
-9.8	0.0103	-9.8	0
-9.7	0.0113	-9.7	0
-9.6	0.0194999	-9.6	0
-9.5	0.0155	-9.5	0
-9.4	0.0128	-9.4	0
-9.3	0.0193	-9.3	0
-9.2	0.0149	-9.2	0
-9.1	0.0115	-9.1	0
-9	0.0074	-9	0
-8.9	0.0046	-8.9	0
-8.8	-0.0031	-8.8	0
-8.7	-0.001	-8.7	0
-8.6	0.0067	-8.6	0
-8.5	0.0087	-8.5	0
-8.4	0.0059	-8.4	0
-8.3	0.0028	-8.3	0
-8.2	-0.002	-8.2	0
-8.1	-0.0015	-8.1	0
-8	-0.0017	-8	0
-7.9	-0.0019	-7.9	0
-7.8	0.0095	-7.8	0
-7.7	0.00460009	-7.7	0
-7.6	0.0042	-7.6	0
-7.5	0.0021	-7.5	0
-7.4	0.00209997	-7.4	0
-7.3	0.0041	-7.3	0
-7.2	0.0025	-7.2	0
-7.1	0.00369987	-7.1	0
-7	0.0028	-7	0
-6.9	0.0064	-6.9	0
-6.8	0.0026	-6.8	0
-6.7	0.0022	-6.7	0
-6.6	0.0013	-6.6	0
-6.5	0.001	-6.5	0
-6.4	0.0057	-6.4	0
-6.3	0.0066	-6.3	0
-6.2	0.0084	-6.2	0
-6.1	0.0078	-6.1	0
-6	0.0074	-6	0
-5.9	0.00629995	-5.9	0
-5.8	0.0072	-5.8	0
-5.7	0.00669997	-5.7	0
-5.6	-0.0012	-5.6	0
-5.5	9.99998e-05	-5.5	0
-5.4	-0.0023	-5.4	0
-5.3	-0.0012	-5.3	0
-5.2	0.0034	-5.2	0
-5.1	0.003	-5.1	0
-5	0.0002	-5	0
-4.9	-9.99999e-05	-4.9	0
-4.8	-0.0024	-4.8	0
-4.7	-0.0003	-4.7	0
-4.6	-0.0035	-4.6	0
-4.5	-0.0025	-4.5	0
-4.4	9.98661e-05	-4.4	0
-4.3	0.002	-4.3	0
-4.2	0.00250003	-4.2	0
-4.1	0.0083	-4.1	0
-4	0.003	-4	0
-3.9	0.00149985	-3.9	0
-3.8	0.0013	-3.8	0
-3.7	0.00460008	-3.7	0
-3.6	0.0096	-3.6	0
-3.5	0.0101	-3.5	0
-3.4	0.0172999	-3.4	0
-3.3	0.0106	-3.3	0
-3.2	0.0103	-3.2	0
-3.1	0.0052	-3.1	0
-3	0.0019	-3	0
-2.9	0.00239997	-2.9	0
-2.8	-0.0007	-2.8	0
-2.7	0.0016	-2.7	0
-2.6	5.78439e-10	-2.6	0
-2.5	-0.0063	-2.5	0
-2.4	-0.00760007	-2.4	0
-2.3	-0.0098	-2.3	0
-2.2	-0.0119	-2.2	0
-2.1	-0.0076	-2.1	0
-2	-0.0045	-2	0
-1.9	-0.00309998	-1.9	0
-1.8	-0.0099	-1.8	0
-1.7	-0.0126	-1.7	0
-1.6	-0.0057	-1.6	0
-1.5	-0.0049	-1.5	0
-1.4	-0.00100015	-1.4	0
-1.3	0.000900001	-1.3	0
-1.2	0.0018	-1.2	0
-1.1	0.0042	-1.1	0
-1	0.00639998	-1	0
-0.900002	0.0064	-0.900002	0
-0.799999	0.0064	-0.799999	0
-0.700001		-0.700001	0
-0.599998		-0.599998	0
-0.5		-0.5	0
-0.400002		-0.400002	0
-0.299999		-0.299999	0
-0.200001		-0.200001	0
-0.0999985		-0.0999985	0
0		0	0
0.0999985		0.0999985	0
0.200001		0.200001	0.00301064
0.299999		0.299999	0.0060203
0.400002		0.400002	0.0090292
0.5		0.5	0.0120371
0.599998		0.599998	0.0150442
0.700001		0.700001	0.0180505
0.799999		0.799999	0.0210558
0.900002		0.900002	0.0240603
1		1	0.0270639
1.1		1.1	0.0300666
1.2		1.2	0.0330686
1.3		1.3	0.0360695
1.4		1.4	0.0390697
1.5		1.5	0.042069
1.6		1.6	0.0450673
1.7		1.7	0.048065
1.8	-0.00775701	1.8	0.0510616
1.9	-0.00775701	1.9	0.0540575
2	-0.0239306	2	0.0570524
2.1	-0.0239384	2.1	0.0600464
2.2	-0.0239306	2.2	0.0630397
2.3	-0.00775701	2.3	0.066032
2.4	-0.00278703	2.4	0.0690236
2.5	0.0142907	2.5	0.0720141
2.6	0.00269895	2.6	0.0750038
2.7	0.00609573	2.7	0.0779928
2.8	0.0220544	2.8	0.0809808
2.9	0.0281236	2.9	0.083968
3	0.027513	3	0.0869543
3.1	0.0423802	3.1	0.0899397
3.2	0.035597	3.2	0.0929243
3.3	0.0410953	3.3	0.095908
3.4	0.0424897	3.4	0.0988909
3.5	0.0525742	3.5	0.101873
3.6	0.0527656	3.6	0.104854
3.7	0.0563664	3.7	0.107834
3.8	0.0619631	3.8	0.110814
3.9	0.0625536	3.9	0.113792
4	0.0681478	4	0.11677
4.1	0.0669511	4.1	0.119747
4.2	0.0779397	4.2	0.122723
4.3	0.07853	4.3	0.125698
4.4	0.0874122	4.4	0.128672
4.5	0.0941009	4.5	0.131645
4.6	0.0950953	4.6	0.134618
4.7	0.101879	4.7	0.137589
4.8	0.0976848	4.8	0.14056
4.9	0.0999795	4.9	0.14353
5	0.0934978	5	0.146499
5.1	0.094403	5.1	0.149467
5.2	0.0991	5.2	0.152435
5.3	0.109287	5.3	0.155401
5.4	0.110088	5.4	0.158367
5.5	0.114091	5.5	0.161332
5.6	0.116094	5.6	0.164296
5.7	0.122888	5.7	0.167259
5.8	0.126089	5.8	0.170221
5.9	0.132783	5.9	0.173182
6	0.13638	6	0.176143
6.1	0.138482	6.1	0.179102
6.2	0.136487	6.2	0.182061
6.3	0.135384	6.3	0.185019
6.4	0.140978	6.4	0.187976
6.5	0.145874	6.5	0.190932
6.6	0.143384	6.6	0.193888
6.7	0.145584	6.7	0.196842
6.8	0.144191	6.8	0.199796
6.9	0.146195	6.9	0.202749
7	0.151391	7	0.205701
7.1	0.152296	7.1	0.208652
7.2	0.158592	7.2	0.211602
7.3	0.16279	7.3	0.214551
7.4	0.169087	7.4	0.2175
7.5	0.170486	7.5	0.220448
7.6	0.170494	7.6	0.223394
7.7	0.176789	7.7	0.22634
7.8	0.178988	7.8	0.229285
7.9	0.18039	7.9	0.23223
8	0.177201	8	0.235173
8.1	0.177209	8.1	0.238116
8.2	0.183803	8.2	0.241057
8.3	0.188104	8.3	0.243998
8.4	0.186911	8.4	0.246938
8.5	0.187212	8.5	0.249877
8.6	0.185412	8.6	0.252816
8.7	0.188512	8.7	0.255753
8.8	0.189518	8.8	0.25869
8.9	0.191918	8.9	0.261626
9	0.195115	9	0.26456
9.1	0.198914	9.1	0.267494
9.2	0.209099	9.2	0.270428
9.3	0.215188	9.3	0.27336
9.4	0.213891	9.4	0.276292
9.5	0.21689	9.5	0.279222
9.6	0.217799	9.6	0.282152
9.7	0.220198	9.7	0.285081
9.8	0.222395	9.8	0.288009
9.9	0.22559	9.9	0.290936
10	0.22689	10	0.293863
10.1	0.22789	10.1	0.296788
10.2	0.229288	10.2	0.299713
10.3	0.233887	10.3	0.302637
10.4	0.235778	10.4	0.30556
10.5	0.233579	10.5	0.308482
10.6	0.237883	10.6	0.311404
10.7	0.242767	10.7	0.314324
10.8	0.253051	10.8	0.317244
10.9	0.262936	10.9	0.320163
11	0.266028	11	0.32308
11.1	0.267724	11.1	0.325998
11.2	0.268121	11.2	0.328914
11.3	0.268115	11.3	0.331829
11.4	0.268107	11.4	0.334744
11.5	0.272992	11.5	0.337658
11.6	0.277183	11.6	0.34057
11.7	0.276655	11.7	0.343483
11.8	0.280723	11.8	0.346394
11.9	0.276602	11.9	0.349304
12	0.273562	12	0.352214
12.1	0.270728	12.1	0.355122
12.2	0.267391	12.2	0.35803
12.3	0.280151	12.3	0.360937
12.4	0.28003	12.4	0.363843
12.5	0.27309	12.5	0.366749
12.6	0.270372	12.6	0.369653
12.7	0.273542	12.7	0.372557
12.8	0.269994	12.8	0.375459
12.9	0.264962	12.9	0.378361
13	0.259912	13	0.381262
13.1	0.256656	13.1	0.384163
13.2	0.252616	13.2	0.387062
13.3	0.241756	13.3	0.389961
13.4	0.231215	13.4	0.392859
13.5	0.237145	13.5	0.395755
13.6	0.235372	13.6	0.398651
13.7	0.229705	13.7	0.401547
13.8	0.238331	13.8	0.404441
13.9	0.236658	13.9	0.407335
14	0.234275	14	0.410227
14.1	0.228903	14.1	0.413119
14.2	0.226323	14.2	0.41601
14.3	0.22993	14.3	0.4189
14.4	0.225147	14.4	0.42179
14.5	0.21906	14.5	0.424678
14.6	0.219478	14.6	0.427566
14.7	0.196512	14.7	0.430453
14.8	0.178738	14.8	0.433339
14.9	0.17675	14.9	0.436224
15	0.164473	15	0.439108
15.1	0.165677	15.1	0.441992
15.2	0.151897	15.2	0.444875
15.3	0.145687	15.3	0.447756
15.4	0.138981	15.4	0.450637
15.5	0.136066	15.5	0.453517
15.6	0.142634	15.6	0.456397
15.7	0.129927	15.7	0.459275
15.8	0.134703	15.8	0.462153
15.9	0.129583	15.9	0.46503
16	0.133557	16	0.467906
16.1	0.124157	16.1	0.470781
16.2	0.114329	16.2	0.473655
16.3	0.106415	16.3	0.476529
16.4	0.0984793	16.4	0.479401
16.5	0.0780614	16.5	0.482273
16.6	0.0774282	16.6	0.485144
16.7	0.0752925	16.7	0.488014
16.8	0.0649799	16.8	0.490884
16.9	0.0593442	16.9	0.493752
17	0.0466193	17	0.49662
17.1	0.053171	17.1	0.499487
17.2	0.0418454	17.2	0.502353
17.3	0.031815	17.3	0.505218
17.4	0.023489	17.4	0.508082
17.5	0.0277416	17.5	0.510946
17.6	0.0166164	17.6	0.513808
17.7	0.0124639	17.7	0.51667
17.8	0.0151182	17.8	0.519531
17.9	0.00718096	17.9	0.522392
18	-0.00225475	18	0.525251
18.1	0.00150204	18.1	0.528109
18.2	0.00834258	18.2	0.530967
18.3	0.0109048	18.3	0.533824
18.4	-0.00564838	18.4	0.53668
18.5	-0.00643156	18.5	0.539535
18.6	-0.00564838	18.6	0.54239
18.7	0.00291761	18.7	0.545243
18.8	0.00405912	18.8	0.548096
18.9	0.0100076	18.9	0.550948
19	0.015321	19	0.553799
19.1	0.0227888	19.1	0.556649
19.2		19.2	0.559499
19.3		19.3	0.562347
19.4		19.4	0.565195
19.5		19.5	0.568042
19.6		19.6	0.570888
19.7		19.7	0.573733
19.8		19.8	0.576578
19.9		19.9	0.576578
20		20	0.576552
20.1		20.1	0.576525
20.2		20.2	0.576499
20.3		20.3	0.576472
20.4		20.4	0.576446
20.5		20.5	0.57642
20.6		20.6	0.576393
20.7		20.7	0.576367
20.8		20.8	0.576341
20.9		20.9	0.576314
21		21	0.576288
21.1		21.1	0.576261
21.2		21.2	0.576235
21.3		21.3	0.576209
21.4		21.4	0.576182
21.5		21.5	0.576156
21.6		21.6	0.57613
21.7	0.4807	21.7	0.576103
21.8	0.4993	21.8	0.576077
21.9	0.4993	21.9	0.576051
22	0.4807	22	0.576024
22.1	0.476	22.1	0.575998
22.2	0.4743	22.2	0.575971
22.3	0.4534	22.3	0.575945
22.4	0.4807	22.4	0.575919
22.5	0.4662	22.5	0.575892
22.6	0.492899	22.6	0.575866
22.7	0.4852	22.7	0.57584
22.8	0.4876	22.8	0.575813
22.9	0.5012	22.9	0.575787
23	0.509	23	0.575761
23.1	0.5193	23.1	0.575734
23.2	0.51	23.2	0.575708
23.3	0.4956	23.3	0.575682
23.4	0.4899	23.4	0.575655
23.5	0.5012	23.5	0.575629
23.6	0.502	23.6	0.575603
23.7	0.4821	23.7	0.575576
23.8	0.4728	23.8	0.57555
23.9	0.4591	23.9	0.575524
24	0.4548	24	0.575497
24.1	0.4518	24.1	0.575471
24.2	0.4537	24.2	0.575445
24.3	0.4538	24.3	0.575418
24.4	0.4501	24.4	0.575392
24.5	0.4535	24.5	0.575366
24.6	0.4552	24.6	0.575339
24.7	0.4515	24.7	0.575313
24.8	0.4561	24.8	0.575287
24.9	0.4576	24.9	0.57526
25	0.4574	25	0.575234
25.1	0.4548	25.1	0.575208
25.2	0.4568	25.2	0.575181
25.3	0.4556	25.3	0.575155
25.4	0.4591	25.4	0.575129
25.5	0.4616	25.5	0.575102
25.6	0.4702	25.6	0.575076
25.7	0.4672	25.7	0.57505
25.8	0.4718	25.8	0.575023
25.9	0.4735	25.9	0.574997
26	0.4776	26	0.574971
26.1	0.48	26.1	0.574945
26.2	0.487	26.2	0.574918
26.3	0.4906	26.3	0.574892
26.4	0.4993	26.4	0.574866
26.5	0.4976	26.5	0.574839
26.6	0.4989	26.6	0.574813
26.7	0.4974	26.7	0.574787
26.8	0.5026	26.8	0.57476
26.9	0.4961	26.9	0.574734
27	0.4921	27	0.574708
27.1	0.4851	27.1	0.574682
27.2	0.488	27.2	0.574655
27.3	0.4866	27.3	0.574629
27.4	0.4851	27.4	0.574603
27.5	0.4857	27.5	0.574576
27.6	0.4907	27.6	0.57455
27.7	0.4862	27.7	0.574524
27.8	0.4824	27.8	0.574498
27.9	0.4881	27.9	0.574471
28	0.4865	28	0.574445
28.1	0.4942	28.1	0.574419
28.2	0.4988	28.2	0.574392
28.3	0.4961	28.3	0.574366
28.4	0.4946	28.4	0.57434
28.5	0.4936	28.5	0.574314
28.6	0.4956	28.6	0.574287
28.7	0.4959	28.7	0.574261
28.8	0.4895	28.8	0.574235
28.9	0.495	28.9	0.574208
29	0.497	29	0.574182
29.1	0.4902	29.1	0.574156
29.2	0.4986	29.2	0.57413
29.3	0.5061	29.3	0.574103
29.4	0.4946	29.4	0.574077
29.5	0.4946	29.5	0.574051
29.6	0.4647	29.6	0.574025
29.7	0.4925	29.7	0.573998
29.8	0.4828	29.8	0.573972
29.9	0.4914	29.9	0.573946
30	0.4981	30	0.57392
30.1	0.4928	30.1	0.573893
30.2	0.5036	30.2	0.573867
30.3	0.5512	30.3	0.573841
30.4	0.5319	30.4	0.573814
30.5	0.5077	30.5	0.573788
30.6	0.6563	30.6	0.573762
30.7	0.899989	30.7	0.573736
30.8	0.819199	30.8	0.573709
30.9	0.650595	30.9	0.573683
31	0.444005	31	0.573657
31.1	0.3858	31.1	0.573631
31.2	0.430894	31.2	0.573605
31.3	0.3922	31.3	0.573578
31.4	0.4373	31.4	0.573552
31.5	0.4266	31.5	0.573526
31.6	0.4791	31.6	0.5735
31.7	0.483199	31.7	0.573473
31.8	0.518601	31.8	0.573447
31.9	0.537902	31.9	0.573421
32	0.578798	32	0.573395
32.1	0.575999	32.1	0.573368
32.2	0.593899	32.2	0.573342
32.3	0.706501	32.3	0.573316
32.4	0.847001	32.4	0.57329
32.5	0.773399	32.5	0.573263
32.6	0.5789	32.6	0.573237
32.7	0.685699	32.7	0.573211
32.8	0.5129	32.8	0.573185
32.9	0.3951	32.9	0.573159
33	0.5758	33	0.573132
33.1	0.667698	33.1	0.573106
33.2	0.614534	33.2	0.57308
33.3	0.8815	33.3	0.573054
33.4	-0.300985	33.4	0.573027
33.5	0.265185	33.5	0.573001
33.6	0.2228	33.6	0.572975
33.7	0.369	33.7	0.572949
33.8	0.3549	33.8	0.572923
33.9	0.449409	33.9	0.572896
34	0.713691	34	0.57287
34.1	0.9338	34.1	0.572844
34.2	0.8213	34.2	0.572818
34.3	0.6657	34.3	0.572791
34.4	0.6364	34.4	0.572765
34.5	0.6602	34.5	0.572739
34.6	0.662	34.6	0.572713
34.7	0.628605	34.7	0.572687
34.8	0.633	34.8	0.57266
34.9	0.5816	34.9	0.572634
35	0.5674	35	0.572608
35.1	0.5276	35.1	0.572582
35.2	0.5419	35.2	0.572556
35.3	0.571	35.3	0.572529
35.4	0.5589	35.4	0.572503
35.5	0.5967	35.5	0.572477
35.6	0.5889	35.6	0.572451
35.7	0.6148	35.7	0.572425
35.8	0.5836	35.8	0.572398
35.9	0.6201	35.9	0.572372
36	0.616	36	0.572346
36.1	0.5968	36.1	0.57232
36.2	0.619	36.2	0.572294
36.3	0.6151	36.3	0.572268
36.4	0.6016	36.4	0.572241
36.5	0.5929	36.5	0.572215
36.6	0.5894	36.6	0.572189
36.7	0.5814	36.7	0.572163
36.8	0.5794	36.8	0.572137
36.9	0.5836	36.9	0.57211
37	0.5837	37	0.572084
37.1	0.5889	37.1	0.572058
37.2	0.5858	37.2	0.572032
37.3	0.5857	37.3	0.572006
37.4	0.5845	37.4	0.57198
37.5	0.5926	37.5	0.571953
37.6	0.5973	37.6	0.571927
37.7	0.6032	37.7	0.571901
37.8	0.5941	37.8	0.571875
37.9	0.5875	37.9	0.571849
38	0.5893	38	0.571823
38.1	0.5854	38.1	0.571796
38.2	0.5841	38.2	0.57177
38.3	0.576	38.3	0.571744
38.4	0.576	38.4	0.571718
38.5	0.5749	38.5	0.571692
38.6	0.5743	38.6	0.571666
38.7	0.5652	38.7	0.571639
38.8	0.5611	38.8	0.571613
38.9	0.5609	38.9	0.571587
39	0.5616	39	0.571561
39.1	0.565	39.1	0.571535
39.2	0.5629	39.2	0.571509
39.3	0.5652	39.3	0.571483
39.4	0.5661	39.4	0.571456
39.5	0.5622	39.5	0.57143
39.6	0.5533	39.6	0.571404
39.7	0.5485	39.7	0.571378
39.8	0.5472	39.8	0.571352
39.9	0.547	39.9	0.571326
40	0.5447	40	0.5713
40.1	0.5422	40.1	0.571273
40.2	0.5378	40.2	0.571247
40.3	0.5372	40.3	0.571221
40.4	0.534	40.4	0.571195
40.5	0.5358	40.5	0.571169
40.6	0.5355	40.6	0.571143
40.7	0.5349	40.7	0.571117
40.8	0.5377	40.8	0.57109
40.9	0.5372	40.9	0.571064
41	0.5417	41	0.571038
41.1	0.5402	41.1	0.571012
41.2	0.5393	41.2	0.570986
41.3	0.5391	41.3	0.57096
41.4	0.5454	41.4	0.570934
41.5	0.5449	41.5	0.570908
41.6	0.5405	41.6	0.570881
41.7	0.5377	41.7	0.570855
41.8	0.5404	41.8	0.570829
41.9	0.5334	41.9	0.570803
42	0.5265	42	0.570777
42.1	0.5307	42.1	0.570751
42.2	0.5311	42.2	0.570725
42.3	0.5357	42.3	0.570699
42.4	0.5368	42.4	0.570673
42.5	0.5322	42.5	0.570646
42.6	0.5365	42.6	0.57062
42.7	0.541	42.7	0.570594
42.8	0.5366	42.8	0.570568
42.9	0.5339	42.9	0.570542
43	0.5278	43	0.570516
43.1	0.5256	43.1	0.57049
43.2	0.5249	43.2	0.570464
43.3	0.5212	43.3	0.570438
43.4	0.5219	43.4	0.570412
43.5	0.521	43.5	0.570385
43.6	0.5193	43.6	0.570359
43.7	0.5157	43.7	0.570333
43.8	0.5173	43.8	0.570307
43.9	0.5186	43.9	0.570281
44	0.5167	44	0.570255
44.1	0.5151	44.1	0.570229
44.2	0.5118	44.2	0.570203
44.3	0.5142	44.3	0.570177
44.4	0.5174	44.4	0.570151
44.5	0.5181	44.5	0.570125
44.6	0.519	44.6	0.570098
44.7	0.5195	44.7	0.570072
44.8	0.5225	44.8	0.570046
44.9	0.5242	44.9	0.57002
45	0.5217	45	0.569994
45.1	0.5181	45.1	0.569968
45.2	0.5201	45.2	0.569942
45.3	0.5218	45.3	0.569916
45.4	0.5187	45.4	0.56989
45.5	0.5194	45.5	0.569864
45.6	0.521	45.6	0.569838
45.7	0.528	45.7	0.569812
45.8	0.5277	45.8	0.569785
45.9	0.5317	45.9	0.569759
46	0.5298	46	0.569733
46.1	0.5171	46.1	0.569707
46.2	0.5125	46.2	0.569681
46.3	0.5089	46.3	0.569655
46.4	0.5	46.4	0.569629
46.5	0.4973	46.5	0.569603
46.6	0.4868	46.6	0.569577
46.7	0.4939	46.7	0.569551
46.8	0.4946	46.8	0.569525
46.9	0.4953	46.9	0.569499
47	0.4984	47	0.569473
47.1	0.5063	47.1	0.569447
47.2	0.5119	47.2	0.569421
47.3	0.519	47.3	0.569395
47.4	0.5197	47.4	0.569369
47.5	0.5227	47.5	0.569342
47.6	0.5293	47.6	0.569316
47.7	0.534	47.7	0.56929
47.8	0.5377	47.8	0.569264
47.9	0.5403	47.9	0.569238
48	0.5427	48	0.569212
48.1	0.5516	48.1	0.569186
48.2	0.5526	48.2	0.56916
48.3	0.5523	48.3	0.569134
48.4	0.5567	48.4	0.569108
48.5	0.5569	48.5	0.569082
48.6	0.5606	48.6	0.569056
48.7	0.561	48.7	0.56903
48.8	0.5666	48.8	0.569004
48.9	0.5756	48.9	0.568978
49	0.581	49	0.568952
49.1	0.5785	49.1	0.568926
49.2	0.5769	49.2	0.5689
49.3	0.5748	49.3	0.568874
49.4	0.582	49.4	0.568848
49.5	0.6087	49.5	0.568822
49.6	0.6104	49.6	0.568796
49.7	0.6037	49.7	0.56877
49.8	0.5876	49.8	0.568744
49.9	0.5834	49.9	0.568718
50	0.5662	50	0.568692
50.1	0.5289	50.1	0.568666
50.2	0.5043	50.2	0.56864
50.3	0.4835	50.3	0.568614
50.4	0.4648	50.4	0.568588
50.5	0.4635	50.5	0.568562
50.6	0.4804	50.6	0.568536
50.7	0.5099	50.7	0.568509
50.8	0.5639	50.8	0.568483
50.9	0.6261	50.9	0.568457
51	0.6792	51	0.568431
51.1	0.7089	51.1	0.568405
51.2	0.7205	51.2	0.568379
51.3	0.7059	51.3	0.568353
51.4	0.7023	51.4	0.568327
51.5	0.6804	51.5	0.568301
51.6	0.6156	51.6	0.568275
51.7	0.597	51.7	0.568249
51.8	0.612401	51.8	0.568223
51.9	0.609401	51.9	0.568197
52	0.602799	52	0.568171
52.1	0.6068	52.1	0.568145
52.2	0.5669	52.2	0.568119
52.3	0.5229	52.3	0.568093
52.4	0.473198	52.4	0.568067
52.5	0.4471	52.5	0.568041
52.6	0.4539	52.6	0.568015
52.7	0.4917	52.7	0.567989
52.8	0.5398	52.8	0.567964
52.9	0.5921	52.9	0.567938
53	0.6471	53	0.567912
53.1	0.6387	53.1	0.567886
53.2	0.596	53.2	0.56786
53.3	0.5541	53.3	0.567834
53.4	0.5464	53.4	0.567808
53.5	0.5421	53.5	0.567782
53.6	0.5319	53.6	0.567756
53.7	0.5177	53.7	0.56773
53.8	0.4914	53.8	0.567704
53.9	0.4767	53.9	0.567678
54	0.4711	54	0.567652
54.1	0.4629	54.1	0.567626
54.2	0.4555	54.2	0.5676
54.3	0.4575	54.3	0.567574
54.4	0.467	54.4	0.567548
54.5	0.4842	54.5	0.567522
54.6	0.4969	54.6	0.567496
54.7	0.5091	54.7	0.56747
54.8	0.5154	54.8	0.567444
54.9	0.5305	54.9	0.567418
55	0.5262	55	0.567392
55.1	0.518	55.1	0.567366
55.2	0.5108	55.2	0.56734
55.3	0.5131	55.3	0.567314
55.4	0.4995	55.4	0.567288
55.5	0.4948	55.5	0.567262
55.6	0.4895	55.6	0.567236
55.7	0.4919	55.7	0.56721
55.8	0.4883	55.8	0.567184
55.9	0.5095	55.9	0.567158
56	0.5166	56	0.567133
56.1	0.5243	56.1	0.567107
56.2	0.5282	56.2	0.567081
56.3	0.5361	56.3	0.567055
56.4	0.5379	56.4	0.567029
56.5	0.5237	56.5	0.567003
56.6	0.5204	56.6	0.566977
56.7	0.5265	56.7	0.566951
56.8	0.5293	56.8	0.566925
56.9	0.5187	56.9	0.566899
57	0.5183	57	0.566873
57.1	0.514	57.1	0.566847
57.2	0.5072	57.2	0.566821
57.3	0.4988	57.3	0.566795
57.4	0.4943	57.4	0.566769
57.5	0.4816	57.5	0.566743
57.6	0.4628	57.6	0.566718
57.7	0.4597	57.7	0.566692
57.8	0.4615	57.8	0.566666
57.9	0.4552	57.9	0.56664
58	0.4555	58	0.566614
58.1	0.4561	58.1	0.566588
58.2	0.4563	58.2	0.566562
58.3	0.4546	58.3	0.566536
58.4	0.45	58.4	0.56651
58.5	0.4497	58.5	0.566484
58.6	0.4454	58.6	0.566458
58.7	0.4292	58.7	0.566432
58.8	0.4257	58.8	0.566406
58.9	0.4282	58.9	0.566381
59	0.432	59	0.566355
59.1	0.4344	59.1	0.566329
59.2	0.4402	59.2	0.566303
59.3	0.4563	59.3	0.566277
59.4	0.4639	59.4	0.566251
59.5	0.4829	59.5	0.566225
59.6	0.4936	59.6	0.566199
59.7	0.508	59.7	0.566173
59.8	0.5185	59.8	0.566147
59.9	0.5283	59.9	0.566121
60	0.526	60	0.566096
60.1	0.5256	60.1	0.56607
60.2	0.521	60.2	0.566044
60.3	0.5118	60.3	0.566018
60.4	0.5101	60.4	0.565992
60.5	0.5233	60.5	0.565966
60.6	0.5296	60.6	0.56594
60.7	0.5263	60.7	0.565914
60.8	0.5217	60.8	0.565888
60.9	0.521	60.9	0.565862
61	0.5203	61	0.565837
61.1	0.5156	61.1	0.565811
61.2	0.5139	61.2	0.565785
61.3	0.5103	61.3	0.565759
61.4	0.5108	61.4	0.565733
61.5	0.5059	61.5	0.565707
61.6	0.5092	61.6	0.565681
61.7	0.5072	61.7	0.565655
61.8	0.5072	61.8	0.56563
61.9	0.505	61.9	0.565604
62	0.5024	62	0.565578
62.1	0.4998	62.1	0.565552
62.2	0.4994	62.2	0.565526
62.3	0.5013	62.3	0.5655
62.4	0.5033	62.4	0.565474
62.5	0.4983	62.5	0.565448
62.6	0.5031	62.6	0.565423
62.7	0.5019	62.7	0.565397
62.8	0.4996	62.8	0.565371
62.9	0.4987	62.9	0.565345
63	0.4994	63	0.565319
63.1	0.4961	63.1	0.565293
63.2	0.4949	63.2	0.565267
63.3	0.4909	63.3	0.565241
63.4	0.4931	63.4	0.565216
63.5	0.4918	63.5	0.56519
63.6	0.49	63.6	0.565164
63.7	0.4879	63.7	0.565138
63.8	0.4869	63.8	0.565112
63.9	0.486	63.9	0.565086
64	0.4844	64	0.56506
64.1	0.4819	64.1	0.565035
64.2	0.4846	64.2	0.565009
64.3	0.4821	64.3	0.564983
64.4	0.4803	64.4	0.564957
64.5	0.4846	64.5	0.564931
64.6	0.4832	64.6	0.564905
64.7	0.4823	64.7	0.56488
64.8	0.4846	64.8	0.564854
64.9	0.4873	64.9	0.564828
65	0.4924	65	0.564802
65.1	0.4904	65.1	0.564776
65.2	0.4886	65.2	0.56475
65.3	0.489	65.3	0.564724
65.4	0.4913	65.4	0.564699
65.5	0.4915	65.5	0.564673
65.6	0.4954	65.6	0.564647
65.7	0.499	65.7	0.564621
65.8	0.502	65.8	0.564595
65.9	0.4956	65.9	0.564569
66	0.493	66	0.564544
66.1	0.499	66.1	0.564518
66.2	0.5086	66.2	0.564492
66.3	0.5108	66.3	0.564466
66.4	0.5169	66.4	0.56444
66.5	0.5206	66.5	0.564414
66.6	0.5292	66.6	0.564389
66.7	0.5356	66.7	0.564363
66.8	0.5289	66.8	0.564337
66.9	0.5271	66.9	0.564311
67	0.5207	67	0.564285
67.1	0.5148	67.1	0.56426
67.2	0.5168	67.2	0.564234
67.3	0.5157	67.3	0.564208
67.4	0.5132	67.4	0.564182
67.5	0.5122	67.5	0.564156
67.6	0.5068	67.6	0.564131
67.7	0.5012	67.7	0.564105
67.8	0.5065	67.8	0.564079
67.9	0.5031	67.9	0.564053
68	0.5037	68	0.564027
68.1	0.5003	68.1	0.564001
68.2	0.5078	68.2	0.563976
68.3	0.5119	68.3	0.56395
68.4	0.5136	68.4	0.563924
68.5	0.5134	68.5	0.563898
68.6	0.5054	68.6	0.563872
68.7	0.4961	68.7	0.563847
68.8	0.4949	68.8	0.563821
68.9	0.495	68.9	0.563795
69	0.494	69	0.563769
69.1	0.4894	69.1	0.563743
69.2	0.4904	69.2	0.563718
69.3	0.4955	69.3	0.563692
69.4	0.4962	69.4	0.563666
69.5	0.4959	69.5	0.56364
69.6	0.4985	69.6	0.563615
69.7	0.5019	69.7	0.563589
69.8	0.5016	69.8	0.563563
69.9	0.4989	69.9	0.563537
70	0.5038	70	0.563511
70.1	0.4947	70.1	0.563486
70.2	0.4899	70.2	0.56346
70.3	0.4859	70.3	0.563434
70.4	0.4837	70.4	0.563408
70.5	0.4869	70.5	0.563382
70.6	0.4851	70.6	0.563357
70.7	0.4838	70.7	0.563331
70.8	0.4806	70.8	0.563305
70.9	0.4785	70.9	0.563279
71	0.4755	71	0.563254
71.1	0.4719	71.1	0.563228
71.2	0.4777	71.2	0.563202
71.3	0.4802	71.3	0.563176
71.4	0.4845	71.4	0.563151
71.5	0.4899	71.5	0.563125
71.6	0.4932	71.6	0.563099
71.7	0.4975	71.7	0.563073
71.8	0.5117	71.8	0.563047
71.9	0.5152	71.9	0.563022
72	0.5204	72	0.562996
72.1	0.5212	72.1	0.56297
72.2	0.5273	72.2	0.562944
72.3	0.5317	72.3	0.562919
72.4	0.5312	72.4	0.562893
72.5	0.5303	72.5	0.562867
72.6	0.5245	72.6	0.562841
72.7	0.5282	72.7	0.562816
72.8	0.5288	72.8	0.56279
72.9	0.5322	72.9	0.562764
73	0.5384	73	0.562738
73.1	0.5421	73.1	0.562713
73.2	0.545	73.2	0.562687
73.3	0.5505	73.3	0.562661
73.4	0.5528	73.4	0.562635
73.5	0.5557	73.5	0.56261
73.6	0.5557	73.6	0.562584
73.7	0.5557	73.7	0.562558
73.8	0.5569	73.8	0.562532
73.9	0.5569	73.9	0.562507
74	0.5569	74	0.562481
74.1	0.5569	74.1	0.562455
74.2	0.5569	74.2	0.56243
74.3		74.3	0.562404
74.4		74.4	0.562378
74.5		74.5	0.562352
74.6		74.6	0.562327
74.7		74.7	0.562301
74.8		74.8	0.562275
74.9		74.9	0.562249
75		75	0.562224
75.1		75.1	0.562224
75.2		75.2	0.570816
75.3		75.3	0.579403
75.4		75.4	0.587982
75.5		75.5	0.596555
75.6		75.6	0.605121
75.7		75.7	0.61368
75.8		75.8	0.622233
75.9		75.9	0.630779
76		76	0.639319
76.1		76.1	0.647851
76.2		76.2	0.656377
76.3		76.3	0.664897
76.4		76.4	0.67341
76.5		76.5	0.681916
76.6		76.6	0.690416
76.7		76.7	0.698909
76.8	0.524739	76.8	0.707396
76.9	0.518578	76.9	0.715875
77	0.518578	77	0.724348
77.1	0.524739	77.1	0.732815
77.2	0.540711	77.2	0.741275
77.3	0.547761	77.3	0.749728
77.4	0.555844	77.4	0.758175
77.5	0.547761	77.5	0.766615
77.6	0.554785	77.6	0.775049
77.7	0.574934	77.7	0.783476
77.8	0.569265	77.8	0.791897
77.9	0.570389	77.9	0.800311
78	0.579996	78	0.808718
78.1	0.588577	78.1	0.817119
78.2	0.592182	78.2	0.825513
78.3	0.604371	78.3	0.833901
78.4	0.611675	78.4	0.842282
78.5	0.634646	78.5	0.850657
78.6	0.642346	78.6	0.859025
78.7	0.652646	78.7	0.867386
78.8	0.650952	78.8	0.875742
78.9	0.657155	78.9	0.88409
79	0.661158	79	0.892432
79.1	0.664164	79.1	0.900768
79.2	0.671971	79.2	0.909097
79.3	0.678873	79.3	0.91742
79.4	0.68148	79.4	0.925736
79.5	0.685483	79.5	0.934045
79.6	0.689186	79.6	0.942348
79.7	0.693081	79.7	0.950645
79.8	0.701771	79.8	0.958936
79.9	0.706776	79.9	0.967219
80	0.713964	80	0.975496
80.1	0.720256	80.1	0.983767
80.2	0.731249	80.2	0.992031
80.3	0.746731	80.3	1.00029
80.4	0.754131	80.4	1.00854
80.5	0.761333	80.5	1.01679
80.6	0.76913	80.6	1.02502
80.7	0.775728	80.7	1.03326
80.8	0.785819	80.8	1.04148
80.9	0.790723	80.9	1.0497
81	0.797722	81	1.05791
81.1	0.81111	81.1	1.06612
81.2	0.818712	81.2	1.07432
81.3	0.820421	81.3	1.08252
81.4	0.825416	81.4	1.0907
81.5	0.8394	81.5	1.09888
81.6	0.849394	81.6	1.10706
81.7	0.855991	81.7	1.11523
81.8	0.867278	81.8	1.12339
81.9	0.874576	81.9	1.13154
82	0.879673	82	1.13969
82.1	0.885369	82.1	1.14783
82.2	0.897464	82.2	1.15597
82.3	0.906359	82.3	1.1641
82.4	0.918152	82.4	1.17222
82.5	0.925849	82.5	1.18034
82.6	0.935738	82.6	1.18845
82.7	0.945836	82.7	1.19656
82.8	0.951446	82.8	1.20466
82.9	0.956651	82.9	1.21275
83	0.962049	83	1.22083
83.1	0.973145	83.1	1.22891
83.2	0.985332	83.2	1.23699
83.3	0.990231	83.3	1.24505
83.4	0.999622	83.4	1.25311
83.5	1.00582	83.5	1.26117
83.6	1.01652	83.6	1.26921
83.7	1.02552	83.7	1.27726
83.8	1.03921	83.8	1.28529
83.9	1.0486	83.9	1.29332
84	1.06129	84	1.30134
84.1	1.06769	84.1	1.30936
84.2	1.07769	84.2	1.31737
84.3	1.08399	84.3	1.32537
84.4	1.09318	84.4	1.33337
84.5	1.10447	84.5	1.34136
84.6	1.11625	84.6	1.34935
84.7	1.12465	84.7	1.35733
84.8	1.13774	84.8	1.3653
84.9	1.14693	84.9	1.37327
85	1.15821	85	1.38123
85.1	1.1722	85.1	1.38918
85.2	1.1822	85.2	1.39713
85.3	1.18919	85.3	1.40507
85.4	1.20059	85.4	1.413
85.5	1.20758	85.5	1.42093
85.6	1.21578	85.6	1.42886
85.7	1.22058	85.7	1.43677
85.8	1.22807	85.8	1.44468
85.9	1.23468	85.9	1.45259
86	1.24517	86	1.46049
86.1	1.25607	86.1	1.46838
86.2	1.26186	86.2	1.47626
86.3	1.27315	86.3	1.48414
86.4	1.27525	86.4	1.49202
86.5	1.27955	86.5	1.49988
86.6	1.27986	86.6	1.50774
86.7	1.29024	86.7	1.5156
86.8	1.29943	86.8	1.52345
86.9	1.29993	86.9	1.53129
87	1.31252	87	1.53913
87.1	1.3304	87.1	1.54696
87.2	1.34179	87.2	1.55478
87.3	1.35428	87.3	1.5626
87.4	1.36526	87.4	1.57041
87.5	1.37754	87.5	1.57822
87.6	1.38093	87.6	1.58602
87.7	1.38572	87.7	1.59381
87.8	1.3952	87.8	1.6016
87.9	1.39809	87.9	1.60938
88	1.40777	88	1.61716
88.1	1.40457	88.1	1.62493
88.2	1.40987	88.2	1.63269
88.3	1.42155	88.3	1.64045
88.4	1.43522	88.4	1.6482
88.5	1.43709	88.5	1.65594
88.6	1.44316	88.6	1.66368
88.7	1.44794	88.7	1.67141
88.8	1.45481	88.8	1.67914
88.9	1.4526	88.9	1.68686
89	1.45457	89	1.69458
89.1	1.45146	89.1	1.70229
89.2	1.45345	89.2	1.70999
89.3	1.45514	89.3	1.71769
89.4	1.4653	89.4	1.72537
89.5	1.48604	89.5	1.73306
89.6	1.493	89.6	1.74074
89.7	1.48052	89.7	1.74841
89.8	1.49834	89.8	1.75608
89.9	1.51147	89.9	1.76374
90	1.50929	90	1.77139
90.1	1.50982	90.1	1.77904
90.2	1.51184	90.2	1.78668
90.3	1.5201	90.3	1.79432
90.4	1.51985	90.4	1.80195
90.5	1.51909	90.5	1.80958
90.6	1.52023	90.6	1.81719
90.7	1.52096	90.7	1.82481
90.8	1.5139	90.8	1.83241
90.9	1.51334	90.9	1.84001
91	1.51867	91	1.84761
91.1	1.5215	91.1	1.8552
91.2	1.52156	91.2	1.86278
91.3	1.53328	91.3	1.87036
91.4	1.51913	91.4	1.87793
91.5	1.51885	91.5	1.88549
91.6	1.52147	91.6	1.89305
91.7	1.52819	91.7	1.9006
91.8	1.52152	91.8	1.90815
91.9	1.50855	91.9	1.91569
92	1.51845	92	1.92323
92.1	1.51746	92.1	1.93076
92.2	1.51957	92.2	1.93828
92.3	1.51948	92.3	1.9458
92.4	1.51469	92.4	1.95331
92.5	1.52568	92.5	1.96082
92.6	1.53015	92.6	1.96832
92.7	1.52276	92.7	1.97581
92.8	1.52594	92.8	1.9833
92.9	1.52104	92.9	1.99078
93	1.52932	93	1.99826
93.1	1.51364	93.1	2.00573
93.2	1.52372	93.2	2.01319
93.3	1.52422	93.3	2.02065
93.4	1.53386	93.4	2.0281
93.5	1.5494	93.5	2.03555
93.6	1.56547	93.6	2.04299
93.7	1.57977	93.7	2.05043
93.8	1.58536	93.8	2.05786
93.9	1.59846	93.9	2.06528
94	1.60196	94	2.0727
94.1	1.60387	94.1	2.08011
94.2		94.2	2.08752
94.3		94.3	2.09492
94.4		94.4	2.10231
94.5		94.5	2.1097
94.6		94.6	2.11709
94.7		94.7	2.12446
94.8		94.8	2.13183
94.9		94.9	2.1392
95		95	2.1392
95.1		95.1	2.1391
95.2		95.2	2.139
95.3		95.3	2.1389
95.4		95.4	2.13881
95.5		95.5	2.13871
95.6		95.6	2.13861
95.7		95.7	2.13851
95.8		95.8	2.13841
95.9		95.9	2.13831
96		96	2.13822
96.1		96.1	2.13812
96.2		96.2	2.13802
96.3		96.3	2.13792
96.4		96.4	2.13782
96.5		96.5	2.13772
96.6		96.6	2.13763
96.7	2.1279	96.7	2.13753
96.8	2.1341	96.8	2.13743
96.9	2.1656	96.9	2.13733
97	2.1683	97	2.13723
97.1	2.1891	97.1	2.13714
97.2	2.1932	97.2	2.13704
97.3	2.1956	97.3	2.13694
97.4	2.1956	97.4	2.13684
97.5	2.2193	97.5	2.13674
97.6	2.1996	97.6	2.13664
97.7	2.2055	97.7	2.13655
97.8	2.2098	97.8	2.13645
97.9	2.1985	97.9	2.13635
98	2.2028	98	2.13625
98.1	2.2108	98.1	2.13615
98.2	2.2096	98.2	2.13605
98.3	2.2133	98.3	2.13596
98.4	2.2124	98.4	2.13586
98.5	2.2253	98.5	2.13576
98.6	2.2202	98.6	2.13566
98.7	2.223	98.7	2.13556
98.8	2.2283	98.8	2.13547
98.9	2.2245	98.9	2.13537
99	2.2197	99	2.13527
99.1	2.2209	99.1	2.13517
99.2	2.2108	99.2	2.13507
99.3	2.2097	99.3	2.13498
99.4	2.2069	99.4	2.13488
99.5	2.2052	99.5	2.13478
99.6	2.2074	99.6	2.13468
99.7	2.2032	99.7	2.13458
99.8	2.2003	99.8	2.13448
99.9	2.1989	99.9	2.13439
100	2.1934	100	2.13429
100.1	2.1977	100.1	2.13419
100.2	2.2032	100.2	2.13409
100.3	2.2	100.3	2.13399
100.4	2.1976	100.4	2.1339
100.5	2.2016	100.5	2.1338
100.6	2.2017	100.6	2.1337
100.7	2.195	100.7	2.1336
100.8	2.1932	100.8	2.1335
100.9	2.1932	100.9	2.13341
101	2.189	101	2.13331
101.1	2.1906	101.1	2.13321
101.2	2.1994	101.2	2.13311
101.3	2.2048	101.3	2.13301
101.4	2.1967	101.4	2.13292
101.5	2.1973	101.5	2.13282
101.6	2.1948	101.6	2.13272
101.7	2.1926	101.7	2.13262
101.8	2.1919	101.8	2.13252
101.9	2.1935	101.9	2.13242
102	2.1923	102	2.13233
102.1	2.1881	102.1	2.13223
102.2	2.1868	102.2	2.13213
102.3	2.1852	102.3	2.13203
102.4	2.1887	102.4	2.13193
102.5	2.1922	102.5	2.13184
102.6	2.1867	102.6	2.13174
102.7	2.1845	102.7	2.13164
102.8	2.1805	102.8	2.13154
102.9	2.1757	102.9	2.13144
103	2.1702	103	2.13135
103.1	2.1704	103.1	2.13125
103.2	2.1652	103.2	2.13115
103.3	2.1614	103.3	2.13105
103.4	2.1592	103.4	2.13095
103.5	2.1688	103.5	2.13086
103.6	2.1665	103.6	2.13076
103.7	2.1733	103.7	2.13066
103.8	2.1649	103.8	2.13056
103.9	2.1708	103.9	2.13047
104	2.1691	104	2.13037
104.1	2.1727	104.1	2.13027
104.2	2.1711	104.2	2.13017
104.3	2.1784	104.3	2.13007
104.4	2.1837	104.4	2.12998
104.5	2.1798	104.5	2.12988
104.6	2.1644	104.6	2.12978
104.7	2.1504	104.7	2.12968
104.8	2.1342	104.8	2.12958
104.9	2.1383	104.9	2.12949
105	2.1343	105	2.12939
105.1	2.1499	105.1	2.12929
105.2	2.1565	105.2	2.12919
105.3	2.3069	105.3	2.12909
105.4	2.2427	105.4	2.129
105.5	2.2797	105.5	2.1289
105.6	2.4938	105.6	2.1288
105.7	2.5486	105.7	2.1287
105.8	2.4131	105.8	2.12861
105.9	2.29421	105.9	2.12851
106	2.3584	106	2.12841
106.1	2.1823	106.1	2.12831
106.2	2.1149	106.2	2.12821
106.3	2.1276	106.3	2.12812
106.4	2.2165	106.4	2.12802
106.5	2.2112	106.5	2.12792
106.6	2.2472	106.6	2.12782
106.7	2.2349	106.7	2.12772
106.8	2.2605	106.8	2.12763
106.9	2.2456	106.9	2.12753
107	2.2324	107	2.12743
107.1	2.2501	107.1	2.12733
107.2	2.2534	107.2	2.12724
107.3	2.3586	107.3	2.12714
107.4	2.2965	107.4	2.12704
107.5	2.158	107.5	2.12694
107.6	2.1253	107.6	2.12684
107.7	2.173	107.7	2.12675
107.8	2.1863	107.8	2.12665
107.9	2.3778	107.9	2.12655
108	2.3868	108	2.12645
108.1	2.26522	108.1	2.12636
108.2	2.52021	108.2	2.12626
108.3	2.634	108.3	2.12616
108.4	2.4131	108.4	2.12606
108.5	2.02231	108.5	2.12596
108.6	2.10364	108.6	2.12587
108.7	2.1207	108.7	2.12577
108.8	2.0902	108.8	2.12567
108.9	2.2222	108.9	2.12557
109	2.26302	109	2.12548
109.1	2.2601	109.1	2.12538
109.2	2.3155	109.2	2.12528
109.3	2.3656	109.3	2.12518
109.4	2.3879	109.4	2.12509
109.5	2.3852	109.5	2.12499
109.6	2.3659	109.6	2.12489
109.7	2.2931	109.7	2.12479
109.8	2.2987	109.8	2.12469
109.9	2.3335	109.9	2.1246
110	2.2933	110	2.1245
110.1	2.2627	110.1	2.1244
110.2	2.2386	110.2	2.1243
110.3	2.1697	110.3	2.12421
110.4	2.1985	110.4	2.12411
110.5	2.1968	110.5	2.12401
110.6	2.2312	110.6	2.12391
110.7	2.2071	110.7	2.12382
110.8	2.2116	110.8	2.12372
110.9	2.1974	110.9	2.12362
111	2.2016	111	2.12352
111.1	2.2138	111.1	2.12343
111.2	2.1967	111.2	2.12333
111.3	2.212	111.3	2.12323
111.4	2.2066	111.4	2.12313
111.5	2.2154	111.5	2.12304
111.6	2.2082	111.6	2.12294
111.7	2.2026	111.7	2.12284
111.8	2.2057	111.8	2.12274
111.9	2.1919	111.9	2.12264
112	2.1851	112	2.12255
112.1	2.1907	112.1	2.12245
112.2	2.1882	112.2	2.12235
112.3	2.1871	112.3	2.12225
112.4	2.1948	112.4	2.12216
112.5	2.1963	112.5	2.12206
112.6	2.1917	112.6	2.12196
112.7	2.1878	112.7	2.12186
112.8	2.1914	112.8	2.12177
112.9	2.193	112.9	2.12167
113	2.1893	113	2.12157
113.1	2.1855	113.1	2.12147
113.2	2.1798	113.2	2.12138
113.3	2.1822	113.3	2.12128
113.4	2.1817	113.4	2.12118
113.5	2.1895	113.5	2.12108
113.6	2.1905	113.6	2.12099
113.7	2.1926	113.7	2.12089
113.8	2.1946	113.8	2.12079
113.9	2.1944	113.9	2.12069
114	2.1989	114	2.1206
114.1	2.1973	114.1	2.1205
114.2	2.197	114.2	2.1204
114.3	2.1969	114.3	2.1203
114.4	2.1993	114.4	2.12021
114.5	2.1962	114.5	2.12011
114.6	2.1943	114.6	2.12001
114.7	2.195	114.7	2.11991
114.8	2.1943	114.8	2.11982
114.9	2.1919	114.9	2.11972
115	2.1909	115	2.11962
115.1	2.1904	115.1	2.11952
115.2	2.1869	115.2	2.11943
115.3	2.1869	115.3	2.11933
115.4	2.1836	115.4	2.11923
115.5	2.1839	115.5	2.11913
115.6	2.1794	115.6	2.11904
115.7	2.1762	115.7	2.11894
115.8	2.1692	115.8	2.11884
115.9	2.1632	115.9	2.11875
116	2.1576	116	2.11865
116.1	2.1587	116.1	2.11855
116.2	2.1576	116.2	2.11845
116.3	2.1649	116.3	2.11836
116.4	2.1629	116.4	2.11826
116.5	2.1621	116.5	2.11816
116.6	2.1659	116.6	2.11806
116.7	2.1664	116.7	2.11797
116.8	2.1659	116.8	2.11787
116.9	2.1683	116.9	2.11777
117	2.1725	117	2.11767
117.1	2.1757	117.1	2.11758
117.2	2.1763	117.2	2.11748
117.3	2.1733	117.3	2.11738
117.4	2.1727	117.4	2.11728
117.5	2.1746	117.5	2.11719
117.6	2.1714	117.6	2.11709
117.7	2.1683	117.7	2.11699
117.8	2.1668	117.8	2.1169
117.9	2.1648	117.9	2.1168
118	2.1628	118	2.1167
118.1	2.1616	118.1	2.1166
118.2	2.164	118.2	2.11651
118.3	2.1653	118.3	2.11641
118.4	2.1648	118.4	2.11631
118.5	2.167	118.5	2.11621
118.6	2.1681	118.6	2.11612
118.7	2.1678	118.7	2.11602
118.8	2.1699	118.8	2.11592
118.9	2.1689	118.9	2.11583
119	2.1673	119	2.11573
119.1	2.1735	119.1	2.11563
119.2	2.1721	119.2	2.11553
119.3	2.1719	119.3	2.11544
119.4	2.175	119.4	2.11534
119.5	2.1728	119.5	2.11524
119.6	2.1742	119.6	2.11514
119.7	2.1756	119.7	2.11505
119.8	2.1715	119.8	2.11495
119.9	2.1709	119.9	2.11485
120	2.1712	120	2.11476
120.1	2.1716	120.1	2.11466
120.2	2.1679	120.2	2.11456
120.3	2.1686	120.3	2.11446
120.4	2.1678	120.4	2.11437
120.5	2.1672	120.5	2.11427
120.6	2.1725	120.6	2.11417
120.7	2.1714	120.7	2.11408
120.8	2.1701	120.8	2.11398
120.9	2.1688	120.9	2.11388
121	2.1679	121	2.11378
121.1	2.1684	121.1	2.11369
121.2	2.1704	121.2	2.11359
121.3	2.1769	121.3	2.11349
121.4	2.1794	121.4	2.1134
121.5	2.176	121.5	2.1133
121.6	2.1739	121.6	2.1132
121.7	2.1734	121.7	2.1131
121.8	2.1743	121.8	2.11301
121.9	2.1824	121.9	2.11291
122	2.1906	122	2.11281
122.1	2.1858	122.1	2.11272
122.2	2.1893	122.2	2.11262
122.3	2.1896	122.3	2.11252
122.4	2.1943	122.4	2.11242
122.5	2.1979	122.5	2.11233
122.6	2.203	122.6	2.11223
122.7	2.2007	122.7	2.11213
122.8	2.2108	122.8	2.11204
122.9	2.2049	122.9	2.11194
123	2.2187	123	2.11184
123.1	2.2216	123.1	2.11174
123.2	2.2232	123.2	2.11165
123.3	2.2356	123.3	2.11155
123.4	2.2436	123.4	2.11145
123.5	2.2382	123.5	2.11136
123.6	2.2433	123.6	2.11126
123.7	2.2445	123.7	2.11116
123.8	2.2438	123.8	2.11107
123.9	2.2396	123.9	2.11097
124	2.2388	124	2.11087
124.1	2.2239	124.1	2.11077
124.2	2.2154	124.2	2.11068
124.3	2.21	124.3	2.11058
124.4	2.2124	124.4	2.11048
124.5	2.2151	124.5	2.11039
124.6	2.2284	124.6	2.11029
124.7	2.2061	124.7	2.11019
124.8	2.2129	124.8	2.1101
124.9	2.2071	124.9	2.11
125	2.2011	125	2.1099
125.1	2.1755	125.1	2.1098
125.2	2.157	125.2	2.10971
125.3	2.167	125.3	2.10961
125.4	2.1703	125.4	2.10951
125.5	2.1684	125.5	2.10942
125.6	2.1753	125.6	2.10932
125.7	2.1806	125.7	2.10922
125.8	2.2072	125.8	2.10913
125.9	2.227	125.9	2.10903
126	2.2404	126	2.10893
126.1	2.2389	126.1	2.10883
126.2	2.2229	126.2	2.10874
126.3	2.209	126.3	2.10864
126.4	2.2194	126.4	2.10854
126.5	2.2287	126.5	2.10845
126.6	2.2297	126.6	2.10835
126.7	2.2497	126.7	2.10825
126.8	2.2751	126.8	2.10816
126.9	2.2773	126.9	2.10806
127	2.2687	127	2.10796
127.1	2.2448	127.1	2.10787
127.2	2.2302	127.2	2.10777
127.3	2.2421	127.3	2.10767
127.4	2.233	127.4	2.10757
127.5	2.2018	127.5	2.10748
127.6	2.1575	127.6	2.10738
127.7	2.1311	127.7	2.10728
127.8	2.1236	127.8	2.10719
127.9	2.1483	127.9	2.10709
128	2.1593	128	2.10699
128.1	2.1443	128.1	2.1069
128.2	2.1168	128.2	2.1068
128.3	2.1353	128.3	2.1067
128.4	2.1436	128.4	2.10661
128.5	2.1625	128.5	2.10651
128.6	2.1569	128.6	2.10641
128.7	2.1403	128.7	2.10632
128.8	2.0991	128.8	2.10622
128.9	2.0907	128.9	2.10612
129	2.0889	129	2.10603
129.1	2.0917	129.1	2.10593
129.2	2.1081	129.2	2.10583
129.3	2.1211	129.3	2.10573
129.4	2.1403	129.4	2.10564
129.5	2.1287	129.5	2.10554
129.6	2.11	129.6	2.10544
129.7	2.1059	129.7	2.10535
129.8	2.108	129.8	2.10525
129.9	2.1242	129.9	2.10515
130	2.139	130	2.10506
130.1	2.1441	130.1	2.10496
130.2	2.1236	130.2	2.10486
130.3	2.1165	130.3	2.10477
130.4	2.1104	130.4	2.10467
130.5	2.1131	130.5	2.10457
130.6	2.1105	130.6	2.10448
130.7	2.1026	130.7	2.10438
130.8	2.1008	130.8	2.10428
130.9	2.0973	130.9	2.10419
131	2.1005	131	2.10409
131.1	2.1026	131.1	2.10399
131.2	2.1015	131.2	2.1039
131.3	2.1127	131.3	2.1038
131.4	2.1246	131.4	2.1037
131.5	2.1225	131.5	2.10361
131.6	2.1088	131.6	2.10351
131.7	2.105	131.7	2.10341
131.8	2.1031	131.8	2.10332
131.9	2.0969	131.9	2.10322
132	2.1013	132	2.10312
132.1	2.0978	132.1	2.10303
132.2	2.0971	132.2	2.10293
132.3	2.0993	132.3	2.10283
132.4	2.0895	132.4	2.10274
132.5	2.1021	132.5	2.10264
132.6	2.1114	132.6	2.10254
132.7	2.1125	132.7	2.10245
132.8	2.1151	132.8	2.10235
132.9	2.1228	132.9	2.10225
133	2.1224	133	2.10216
133.1	2.1325	133.1	2.10206
133.2	2.1376	133.2	2.10196
133.3	2.1389	133.3	2.10187
133.4	2.1402	133.4	2.10177
133.5	2.1301	133.5	2.10167
133.6	2.1411	133.6	2.10158
133.7	2.1393	133.7	2.10148
133.8	2.145	133.8	2.10138
133.9	2.1496	133.9	2.10129
134	2.1499	134	2.10119
134.1	2.1472	134.1	2.10109
134.2	2.1496	134.2	2.101
134.3	2.1471	134.3	2.1009
134.4	2.1469	134.4	2.1008
134.5	2.1343	134.5	2.10071
134.6	2.1226	134.6	2.10061
134.7	2.1324	134.7	2.10051
134.8	2.1336	134.8	2.10042
134.9	2.1404	134.9	2.10032
135	2.1493	135	2.10022
135.1	2.1625	135.1	2.10013
135.2	2.168	135.2	2.10003
135.3	2.1673	135.3	2.09994
135.4	2.1651	135.4	2.09984
135.5	2.1507	135.5	2.09974
135.6	2.1337	135.6	2.09965
135.7	2.1218	135.7	2.09955
135.8	2.1112	135.8	2.09945
135.9	2.1051	135.9	2.09936
136	2.0996	136	2.09926
136.1	2.0939	136.1	2.09916
136.2	2.0873	136.2	2.09907
136.3	2.0882	136.3	2.09897
136.4	2.0862	136.4	2.09887
136.5	2.0852	136.5	2.09878
136.6	2.0872	136.6	2.09868
136.7	2.0897	136.7	2.09858
136.8	2.0905	136.8	2.09849
136.9	2.0893	136.9	2.09839
137	2.0866	137	2.0983
137.1	2.0864	137.1	2.0982
137.2	2.0829	137.2	2.0981
137.3	2.0841	137.3	2.09801
137.4	2.0805	137.4	2.09791
137.5	2.0796	137.5	2.09781
137.6	2.0822	137.6	2.09772
137.7	2.0856	137.7	2.09762
137.8	2.0799	137.8	2.09752
137.9	2.0803	137.9	2.09743
138	2.0839	138	2.09733
138.1	2.0853	138.1	2.09723
138.2	2.0841	138.2	2.09714
138.3	2.0856	138.3	2.09704
138.4	2.087	138.4	2.09695
138.5	2.0869	138.5	2.09685
138.6	2.0853	138.6	2.09675
138.7	2.0866	138.7	2.09666
138.8	2.0901	138.8	2.09656
138.9	2.0925	138.9	2.09646
139	2.0918	139	2.09637
139.1	2.0904	139.1	2.09627
139.2	2.0888	139.2	2.09617
139.3	2.086	139.3	2.09608
139.4	2.0874	139.4	2.09598
139.5	2.0867	139.5	2.09589
139.6	2.0825	139.6	2.09579
139.7	2.0815	139.7	2.09569
139.8	2.0786	139.8	2.0956
139.9	2.0758	139.9	2.0955
140	2.0762	140	2.0954
140.1	2.0769	140.1	2.09531
140.2	2.071	140.2	2.09521
140.3	2.0705	140.3	2.09511
140.4	2.0723	140.4	2.09502
140.5	2.064	140.5	2.09492
140.6	2.0599	140.6	2.09483
140.7	2.0561	140.7	2.09473
140.8	2.0561	140.8	2.09463
140.9	2.0552	140.9	2.09454
141	2.063	141	2.09444
141.1	2.0649	141.1	2.09434
141.2	2.0722	141.2	2.09425
141.3	2.0669	141.3	2.09415
141.4	2.0609	141.4	2.09406
141.5	2.0594	141.5	2.09396
141.6	2.0533	141.6	2.09386
141.7	2.0439	141.7	2.09377
141.8	2.0453	141.8	2.09367
141.9	2.0448	141.9	2.09357
142	2.0455	142	2.09348
142.1	2.0457	142.1	2.09338
142.2	2.049	142.2	2.09329
142.3	2.047	142.3	2.09319
142.4	2.0514	142.4	2.09309
142.5	2.052	142.5	2.093
142.6	2.0515	142.6	2.0929
142.7	2.0553	142.7	2.0928
142.8	2.0581	142.8	2.09271
142.9	2.063	142.9	2.09261
143	2.0639	143	2.09252
143.1	2.0716	143.1	2.09242
143.2	2.0787	143.2	2.09232
143.3	2.083	143.3	2.09223
143.4	2.0818	143.4	2.09213
143.5	2.0809	143.5	2.09204
143.6	2.0787	143.6	2.09194
143.7	2.0807	143.7	2.09184
143.8	2.0865	143.8	2.09175
143.9	2.0907	143.9	2.09165
144	2.0903	144	2.09155
144.1	2.0902	144.1	2.09146
144.2	2.0904	144.2	2.09136
144.3	2.0867	144.3	2.09127
144.4	2.0858	144.4	2.09117
144.5	2.093	144.5	2.09107
144.6	2.0951	144.6	2.09098
144.7	2.0945	144.7	2.09088
144.8	2.0937	144.8	2.09079
144.9	2.0967	144.9	2.09069
145	2.0981	145	2.09059
145.1	2.1002	145.1	2.0905
145.2	2.1023	145.2	2.0904
145.3	2.1105	145.3	2.09031
145.4	2.1133	145.4	2.09021
145.5	2.1144	145.5	2.09011
145.6	2.1142	145.6	2.09002
145.7	2.1163	145.7	2.08992
145.8	2.1207	145.8	2.08982
145.9	2.1219	145.9	2.08973
146	2.1229	146	2.08963
146.1	2.1223	146.1	2.08954
146.2	2.1202	146.2	2.08944
146.3	2.1189	146.3	2.08934
146.4	2.1148	146.4	2.08925
146.5	2.1118	146.5	2.08915
146.6	2.1139	146.6	2.08906
146.7	2.1123	146.7	2.08896
146.8	2.098	146.8	2.08886
146.9	2.096	146.9	2.08877
147	2.097	147	2.08867
147.1	2.0948	147.1	2.08858
147.2	2.0897	147.2	2.08848
147.3	2.0942	147.3	2.08838
147.4	2.0945	147.4	2.08829
147.5	2.0974	147.5	2.08819
147.6	2.096	147.6	2.0881
147.7	2.0939	147.7	2.088
147.8	2.0939	147.8	2.0879
147.9	2.0841	147.9	2.08781
148	2.0806	148	2.08771
148.1	2.0791	148.1	2.08762
148.2	2.0798	148.2	2.08752
148.3	2.0843	148.3	2.08742
148.4	2.0903	148.4	2.08733
148.5	2.0934	148.5	2.08723
148.6	2.0887	148.6	2.08714
148.7	2.0867	148.7	2.08704
148.8	2.0827	148.8	2.08695
148.9	2.0756	148.9	2.08685
149	2.0747	149	2.08675
149.1	2.0747	149.1	2.08666
149.2	2.0723	149.2	2.08656
149.3		149.3	2.08647
149.4		149.4	2.08637
149.5		149.5	2.08627
149.6		149.6	2.08618
149.7		149.7	2.08608
149.8		149.8	2.08599
149.9		149.9	2.08589
150		150	2.08579
150.1		150.1	2.08579
150.2		150.2	2.10767
150.3		150.3	2.12951
150.4		150.4	2.15129
150.5		150.5	2.17303
150.6		150.6	2.19472
150.7		150.7	2.21636
150.8		150.8	2.23795
150.9		150.9	2.2595
151		151	2.28099
151.1		151.1	2.30244
151.2		151.2	2.32384
151.3		151.3	2.3452
151.4		151.4	2.36651
151.5		151.5	2.38777
151.6		151.6	2.40898
151.7		151.7	2.43015
151.8	2.13625	151.8	2.45127
151.9	2.13204	151.9	2.47234
152	2.20222	152	2.49336
152.1	2.22758	152.1	2.51434
152.2	2.23954	152.2	2.53527
152.3	2.24233	152.3	2.55616
152.4	2.25778	152.4	2.577
152.5	2.28044	152.5	2.59779
152.6	2.27199	152.6	2.61854
152.7	2.2855	152.7	2.63924
152.8	2.28753	152.8	2.6599
152.9	2.29874	152.9	2.6805
153	2.32487	153	2.70107
153.1	2.3385	153.1	2.72159
153.2	2.36013	153.2	2.74206
153.3	2.36097	153.3	2.76249
153.4	2.37779	153.4	2.78287
153.5	2.39171	153.5	2.8032
153.6	2.40753	153.6	2.8235
153.7	2.43371	153.7	2.84374
153.8	2.44472	153.8	2.86394
153.9	2.45903	153.9	2.8841
154	2.46874	154	2.90421
154.1	2.48234	154.1	2.92428
154.2	2.50254	154.2	2.9443
154.3	2.52344	154.3	2.96427
154.4	2.54013	154.4	2.98421
154.5	2.55085	154.5	3.00409
154.6	2.56805	154.6	3.02394
154.7	2.57057	154.7	3.04374
154.8	2.58318	154.8	3.0635
154.9	2.60557	154.9	3.08321
155	2.61987	155	3.10288
155.1	2.63307	155.1	3.1225
155.2	2.64566	155.2	3.14208
155.3	2.66314	155.3	3.16162
155.4	2.67983	155.4	3.18111
155.5	2.69211	155.5	3.20056
155.6	2.70699	155.6	3.21997
155.7	2.72097	155.7	3.23933
155.8	2.72987	155.8	3.25865
155.9	2.74974	155.9	3.27793
156	2.76611	156	3.29716
156.1	2.7725	156.1	3.31636
156.2	2.78547	156.2	3.3355
156.3	2.80224	156.3	3.35461
156.4	2.81881	156.4	3.37367
156.5	2.83028	156.5	3.3927
156.6	2.85491	156.6	3.41168
156.7	2.87508	156.7	3.43061
156.8	2.89386	156.8	3.44951
156.9	2.91162	156.9	3.46836
157	2.93777	157	3.48717
157.1	2.95214	157.1	3.50594
157.2	2.96519	157.2	3.52466
157.3	2.97956	157.3	3.54335
157.4	2.99831	157.4	3.56199
157.5	3.01837	157.5	3.58059
157.6	3.03314	157.6	3.59915
157.7	3.05261	157.7	3.61767
157.8	3.07603	157.8	3.63614
157.9	3.08727	157.9	3.65458
158	3.10484	158	3.67297
158.1	3.1199	158.1	3.69133
158.2	3.14335	158.2	3.70964
158.3	3.16271	158.3	3.72791
158.4	3.18225	158.4	3.74614
158.5	3.2076	158.5	3.76433
158.6	3.22844	158.6	3.78248
158.7	3.24189	158.7	3.80059
158.8	3.25773	158.8	3.81865
158.9	3.28146	158.9	3.83668
159	3.3064	159	3.85467
159.1	3.32495	159.1	3.87262
159.2	3.34779	159.2	3.89052
159.3	3.36934	159.3	3.90839
159.4	3.38718	159.4	3.92622
159.5	3.40593	159.5	3.944
159.6	3.41929	159.6	3.96175
159.7	3.43534	159.7	3.97946
159.8	3.46088	159.8	3.99713
159.9	3.47804	159.9	4.01475
160	3.49788	160	4.03234
160.1	3.51513	160.1	4.04989
160.2	3.53877	160.2	4.0674
160.3	3.55803	160.3	4.08487
160.4	3.57928	160.4	4.1023
160.5	3.59364	160.5	4.1197
160.6	3.6068	160.6	4.13705
160.7	3.62446	160.7	4.15437
160.8	3.64521	160.8	4.17164
160.9	3.66476	160.9	4.18888
[truncated: 7,890 more rows]
