# Supplementary material for: Homo-BacPROTAC-induced degradation of ClpC1 as a strategy against drug-resistant mycobacteria
Source: Nat Commun. 2024 Mar 5;15:2005. doi: 10.1038/s41467-024-46218-7 (PMC10914731; doi:10.1038/s41467-024-46218-7)
Supplement: Supplementary file 4 — Source Data [file 41467_2024_46218_MOESM4_ESM.zip › SourceData/SuppFig7_Compound_dCymC.xlsx]

## Sheet: 18028025_20210426_4x
Run 1; Ch 4; Fc 2-1 corr; Cy 17; 18028025; Conc 2.5 7.5 22.5 66.8 200 nM_X	Run 1; Ch 4; Fc 2-1 corr; Cy 17; 18028025; Conc 2.5 7.5 22.5 66.8 200 nM_Y	Run 1; Ch 4; Fc 2-1 corr; Cy 17; 18028025; Conc 2.5 7.5 22.5 66.8 200 nM; Fitted_X	Run 1; Ch 4; Fc 2-1 corr; Cy 17; 18028025; Conc 2.5 7.5 22.5 66.8 200 nM; Fitted_Y
-38.9	-1.0709	-38.9	0
-38.8	-1.323	-38.8	0
-38.7	-0.8705	-38.7	0
-38.6	-0.294198	-38.6	0
-38.5	-0.2071	-38.5	0
-38.4	0.175	-38.4	0
-38.3	-0.0225	-38.3	0
-38.2	0.0929	-38.2	0
-38.1	-0.0249995	-38.1	0
-38	-0.0556	-38	0
-37.9	-0.0313	-37.9	0
-37.8	-0.0707017	-37.8	0
-37.7	-0.0826	-37.7	0
-37.6	-0.0778915	-37.6	0
-37.5	-0.00859999	-37.5	0
-37.4	-0.0895	-37.4	0
-37.3	0.1034	-37.3	0
-37.2	0.2482	-37.2	0
-37.1	1.1055	-37.1	0
-37	1.515	-37	0
-36.9	1.6324	-36.9	0
-36.8	1.0133	-36.8	0
-36.7	-0.3777	-36.7	0
-36.6	-0.246704	-36.6	0
-36.5	-0.2233	-36.5	0
-36.4	-0.1622	-36.4	0
-36.3	-0.2401	-36.3	0
-36.2	-0.2622	-36.2	0
-36.1	-0.3914	-36.1	0
-36	-0.2931	-36	0
-35.9	-0.2503	-35.9	0
-35.8	-0.210601	-35.8	0
-35.7	-0.1866	-35.7	0
-35.6	-0.1795	-35.6	0
-35.5	-0.1681	-35.5	0
-35.4	-0.1789	-35.4	0
-35.3	-0.173901	-35.3	0
-35.2	-0.1747	-35.2	0
-35.1	-0.176001	-35.1	0
-35	-0.1613	-35	0
-34.9	-0.1665	-34.9	0
-34.8	-0.1253	-34.8	0
-34.7	-0.1374	-34.7	0
-34.6	-0.1508	-34.6	0
-34.5	-0.1527	-34.5	0
-34.4	-0.1332	-34.4	0
-34.3	-0.127201	-34.3	0
-34.2	-0.1416	-34.2	0
-34.1	-0.1426	-34.1	0
-34	-0.1224	-34	0
-33.9	-0.1097	-33.9	0
-33.8	-0.1217	-33.8	0
-33.7	-0.117	-33.7	0
-33.6	-0.0981004	-33.6	0
-33.5	-0.1002	-33.5	0
-33.4	-0.1127	-33.4	0
-33.3	-0.106	-33.3	0
-33.2	-0.0862	-33.2	0
-33.1	-0.0835	-33.1	0
-33	-0.0724	-33	0
-32.9	-0.0564	-32.9	0
-32.8	-0.051	-32.8	0
-32.7	-0.0443	-32.7	0
-32.6	-0.0439	-32.6	0
-32.5	-0.0584	-32.5	0
-32.4	-0.0603	-32.4	0
-32.3	-0.0666	-32.3	0
-32.2	-0.0654	-32.2	0
-32.1	-0.0735997	-32.1	0
-32	-0.0602	-32	0
-31.9	-0.0560001	-31.9	0
-31.8	-0.0595002	-31.8	0
-31.7	-0.0589	-31.7	0
-31.6	-0.0664	-31.6	0
-31.5	-0.0574	-31.5	0
-31.4	-0.0571	-31.4	0
-31.3	-0.0465	-31.3	0
-31.2	-0.0428	-31.2	0
-31.1	-0.0286	-31.1	0
-31	-0.0291	-31	0
-30.9	-0.0282	-30.9	0
-30.8	-0.0216	-30.8	0
-30.7	-0.0229	-30.7	0
-30.6	-0.0224	-30.6	0
-30.5	-0.0178	-30.5	0
-30.4	-0.0158	-30.4	0
-30.3	-0.0241	-30.3	0
-30.2	-0.0222	-30.2	0
-30.1	-0.0166	-30.1	0
-30	-0.011	-30	0
-29.9	-0.012	-29.9	0
-29.8	-0.0028	-29.8	0
-29.7	0.0021	-29.7	0
-29.6	0.0033	-29.6	0
-29.5	0.0061	-29.5	0
-29.4	0.0052	-29.4	0
-29.3	0.0008	-29.3	0
-29.2	-0.0058	-29.2	0
-29.1	-0.0061	-29.1	0
-29	-0.0168	-29	0
-28.9	-0.0177	-28.9	0
-28.8	-0.0172	-28.8	0
-28.7	-0.0204	-28.7	0
-28.6	-0.0242	-28.6	0
-28.5	-0.02	-28.5	0
-28.4	-0.021	-28.4	0
-28.3	-0.0212	-28.3	0
-28.2	-0.0202	-28.2	0
-28.1	-0.0181	-28.1	0
-28	-0.0137	-28	0
-27.9	-0.0125	-27.9	0
-27.8	-0.0125	-27.8	0
-27.7	-0.0109	-27.7	0
-27.6	-0.0084	-27.6	0
-27.5	-0.0109	-27.5	0
-27.4	-0.0101	-27.4	0
-27.3	-0.0127	-27.3	0
-27.2	-0.0116	-27.2	0
-27.1	-0.0081	-27.1	0
-27	-0.0124	-27	0
-26.9	-0.0119	-26.9	0
-26.8	-0.0125	-26.8	0
-26.7	-0.0135	-26.7	0
-26.6	-0.0158	-26.6	0
-26.5	-0.0136	-26.5	0
-26.4	-0.0154	-26.4	0
-26.3	-0.0157	-26.3	0
-26.2	-0.0167	-26.2	0
-26.1	-0.0211	-26.1	0
-26	-0.0222	-26	0
-25.9	-0.0196	-25.9	0
-25.8	-0.0207	-25.8	0
-25.7	-0.0123	-25.7	0
-25.6	-0.0076	-25.6	0
-25.5	-0.0056	-25.5	0
-25.4	-0.0035	-25.4	0
-25.3	-0.0032	-25.3	0
-25.2	-0.0066	-25.2	0
-25.1	-0.0078	-25.1	0
-25	-0.0055	-25	0
-24.9	-0.0058	-24.9	0
-24.8	-0.0033	-24.8	0
-24.7	-1.46611e-09	-24.7	0
-24.6	-0.0027	-24.6	0
-24.5	0.0016	-24.5	0
-24.4	0.0015	-24.4	0
-24.3	-0.0039	-24.3	0
-24.2	-0.0005	-24.2	0
-24.1	0.0051	-24.1	0
-24	0.0077	-24	0
-23.9	0.0056	-23.9	0
-23.8	0.0074	-23.8	0
-23.7	0.0014	-23.7	0
-23.6	0.0036	-23.6	0
-23.5	0.0054	-23.5	0
-23.4	0.006	-23.4	0
-23.3	0.0053	-23.3	0
-23.2	0.0079	-23.2	0
-23.1	0.0063	-23.1	0
-23	0.0068	-23	0
-22.9	0.0114	-22.9	0
-22.8	0.0111	-22.8	0
-22.7	0.0082	-22.7	0
-22.6	0.00420001	-22.6	0
-22.5	0.0053	-22.5	0
-22.4	0.00310001	-22.4	0
-22.3	-0.000800002	-22.3	0
-22.2	0.0053	-22.2	0
-22.1	0.00610001	-22.1	0
-22	0.0023	-22	0
-21.9	0.00439999	-21.9	0
-21.8	0.000799999	-21.8	0
-21.7	-0.00319999	-21.7	0
-21.6	-0.0097	-21.6	0
-21.5	-0.0107	-21.5	0
-21.4	-0.00739999	-21.4	0
-21.3	-0.00409999	-21.3	0
-21.2	-0.0046	-21.2	0
-21.1	0.001	-21.1	0
-21	0.000400007	-21	0
-20.9	0.000199997	-20.9	0
-20.8	0.00699992	-20.8	0
-20.7	0.000499994	-20.7	0
-20.6	0.00209999	-20.6	0
-20.5	0.0061	-20.5	0
-20.4	0.0056	-20.4	0
-20.3	0.0004	-20.3	0
-20.2	0.0021	-20.2	0
-20.1	0.00460001	-20.1	0
-20	-0.00100001	-20	0
-19.9	-0.0014	-19.9	0
-19.8	-0.00290011	-19.8	0
-19.7	-0.0106	-19.7	0
-19.6	-0.0079	-19.6	0
-19.5	-0.00109999	-19.5	0
-19.4	0.00140005	-19.4	0
-19.3	0.00480011	-19.3	0
-19.2	0.0066	-19.2	0
-19.1	0.00979999	-19.1	0
-19	0.009	-19	0
-18.9	0.007	-18.9	0
-18.8	0.00649998	-18.8	0
-18.7	0.0056	-18.7	0
-18.6	0.0058	-18.6	0
-18.5	0.0071	-18.5	0
-18.4	0.0173	-18.4	0
-18.3	0.0146999	-18.3	0
-18.2	0.0041	-18.2	0
-18.1	-0.0014	-18.1	0
-18	-0.00279999	-18	0
-17.9	-0.00689984	-17.9	0
-17.8	0.00150012	-17.8	0
-17.7	0.0094	-17.7	0
-17.6	0.0086	-17.6	0
-17.5	0.0267	-17.5	0
-17.4	0.0267	-17.4	0
-17.3	0.0399	-17.3	0
-17.2	0.0448	-17.2	0
-17.1	0.0363	-17.1	0
-17	0.0292	-17	0
-16.9	0.0231	-16.9	0
-16.8	0.027	-16.8	0
-16.7	0.0095	-16.7	0
-16.6	0.0119	-16.6	0
-16.5	0.0149	-16.5	0
-16.4	0.00600007	-16.4	0
-16.3	0.00850007	-16.3	0
-16.2	0.0142	-16.2	0
-16.1	0.0278	-16.1	0
-16	0.0269	-16	0
-15.9	0.0467	-15.9	0
-15.8	0.0580002	-15.8	0
-15.7	0.0701	-15.7	0
-15.6	0.0645	-15.6	0
-15.5	0.0676	-15.5	0
-15.4	0.0563999	-15.4	0
-15.3	0.0478001	-15.3	0
-15.2	0.0432	-15.2	0
-15.1	0.0322	-15.1	0
-15	0.0097	-15	0
-14.9	-0.0034	-14.9	0
-14.8	-0.000499998	-14.8	0
-14.7	-0.0014	-14.7	0
-14.6	0.0075	-14.6	0
-14.5	0.0111	-14.5	0
-14.4	0.0220005	-14.4	0
-14.3	0.0449002	-14.3	0
-14.2	0.0551	-14.2	0
-14.1	0.059	-14.1	0
-14	0.066	-14	0
-13.9	0.0569997	-13.9	0
-13.8	0.0425999	-13.8	0
-13.7	0.0257	-13.7	0
-13.6	0.0232	-13.6	0
-13.5	0.0149	-13.5	0
-13.4	0.00609996	-13.4	0
-13.3	-0.00360008	-13.3	0
-13.2	-0.0129	-13.2	0
-13.1	-0.0192	-13.1	0
-13	-0.0164	-13	0
-12.9	-0.0256	-12.9	0
-12.8	-0.0281999	-12.8	0
-12.7	-0.0232	-12.7	0
-12.6	-0.0235	-12.6	0
-12.5	-0.0188	-12.5	0
-12.4	-0.000999735	-12.4	0
-12.3	0.0190001	-12.3	0
-12.2	0.0305	-12.2	0
-12.1	0.013	-12.1	0
-12	-0.0231	-12	0
-11.9	-0.0306	-11.9	0
-11.8	-0.02	-11.8	0
-11.7	0.0052	-11.7	0
-11.6	0.0143	-11.6	0
-11.5	0.0122	-11.5	0
-11.4	0.00309988	-11.4	0
-11.3	-0.00559997	-11.3	0
-11.2	-0.0028	-11.2	0
-11.1	-0.001	-11.1	0
-11	-0.000100001	-11	0
-10.9	0.00240005	-10.9	0
-10.8	0.00370002	-10.8	0
-10.7	0.0047	-10.7	0
-10.6	0.000699999	-10.6	0
-10.5	0.0005	-10.5	0
-10.4	0.00650009	-10.4	0
-10.3	0.0106	-10.3	0
-10.2	0.004	-10.2	0
-10.1	0.0082	-10.1	0
-10	0.0051	-10	0
-9.9	0.00249993	-9.9	0
-9.8	0.00210007	-9.8	0
-9.7	0.0038	-9.7	0
-9.6	0.0035	-9.6	0
-9.5	0.0011	-9.5	0
-9.4	0.00680003	-9.4	0
-9.3	0.0115	-9.3	0
-9.2	0.0065	-9.2	0
-9.1	0.0066	-9.1	0
-9	0.0042	-9	0
-8.9	0.00620003	-8.9	0
-8.8	0.00750002	-8.8	0
-8.7	0.0076	-8.7	0
-8.6	0.0127	-8.6	0
-8.5	0.012	-8.5	0
-8.4	0.00809989	-8.4	0
-8.3	0.00169999	-8.3	0
-8.2	-0.0042	-8.2	0
-8.1	-0.0025	-8.1	0
-8	-0.0089	-8	0
-7.9	-0.0147999	-7.9	0
-7.8	-0.00659995	-7.8	0
-7.7	-0.0041	-7.7	0
-7.6	-0.0006	-7.6	0
-7.5	-0.0037	-7.5	0
-7.4	-0.00260003	-7.4	0
-7.3	-0.00299998	-7.3	0
-7.2	-0.0019	-7.2	0
-7.1	-0.00369999	-7.1	0
-7	-0.0016	-7	0
-6.9	-0.0003	-6.9	0
-6.8	-0.0006	-6.8	0
-6.7	-0.005	-6.7	0
-6.6	-0.00829997	-6.6	0
-6.5	-0.0066	-6.5	0
-6.4	-0.0058	-6.4	0
-6.3	-0.000500008	-6.3	0
-6.2	-0.0002	-6.2	0
-6.1	0.000600172	-6.1	0
-6	0.0039	-6	0
-5.9	0.0042	-5.9	0
-5.8	0.0004	-5.8	0
-5.7	0.0014	-5.7	0
-5.6	0.007	-5.6	0
-5.5	0.0075	-5.5	0
-5.4	0.0059	-5.4	0
-5.3	0.00119996	-5.3	0
-5.2	0.0012	-5.2	0
-5.1	0.000399962	-5.1	0
-5	0.0006	-5	0
-4.9	-0.0002	-4.9	0
-4.8	0.000599939	-4.8	0
-4.7	-0.0013	-4.7	0
-4.6	-0.00130002	-4.6	0
-4.5	-0.0022	-4.5	0
-4.4	-0.0027	-4.4	0
-4.3	0.00160014	-4.3	0
-4.2	0.0062	-4.2	0
-4.1	0.00469998	-4.1	0
-4	0.0075	-4	0
-3.9	0.0027	-3.9	0
-3.8	0.00449991	-3.8	0
-3.7	0.0058	-3.7	0
-3.6	0.00630004	-3.6	0
-3.5	0.0069	-3.5	0
-3.4	0.0053	-3.4	0
-3.3	0.0033	-3.3	0
-3.2	-0.0021	-3.2	0
-3.1	0.000499874	-3.1	0
-3	-0.0003	-3	0
-2.9	0.0071	-2.9	0
-2.8	0.0034	-2.8	0
-2.7	0.0056	-2.7	0
-2.6	0.00380013	-2.6	0
-2.5	0.0104	-2.5	0
-2.4	0.0086	-2.4	0
-2.3	0.013	-2.3	0
-2.2	0.01	-2.2	0
-2.1	0.0162999	-2.1	0
-2	0.0145	-2	0
-1.9	0.0147	-1.9	0
-1.8	0.00979982	-1.8	0
-1.7	0.0053	-1.7	0
-1.6	-0.00460014	-1.6	0
-1.5	-0.0077	-1.5	0
-1.4	-0.0077	-1.4	0
-1.3	-0.0075	-1.3	0
-1.2	-0.00719942	-1.2	0
-1.1	-0.00719942	-1.1	0
-1	-0.0052	-1	0
-0.900002	-0.0062	-0.900002	0
-0.799999	-0.0062	-0.799999	0
-0.700001	-0.0057	-0.700001	0
-0.599998	-0.0052	-0.599998	0
-0.5	-0.0052	-0.5	0
-0.400002	-0.0052	-0.400002	0
-0.299999	-0.0052	-0.299999	0
-0.200001	-0.005	-0.200001	0
-0.0999985	-0.0032	-0.0999985	0
0	0.0133643	0	0
0.0999985	0.0273027	0.0999985	0
0.200001	0.0283056	0.200001	0.00213242
0.299999	0.0283056	0.299999	0.00426426
0.400002	0.0283056	0.400002	0.00639569
0.5	0.0283056	0.5	0.00852654
0.599998	0.0283056	0.599998	0.0106569
0.700001	0.0301801	0.700001	0.0127869
0.799999	0.0305701	0.799999	0.0149162
0.900002	0.0305701	0.900002	0.0170452
1	0.0305701	1	0.0191736
1.1	0.0326979	1.1	0.0213015
1.2	0.033453	1.2	0.0234289
1.3	0.033453	1.3	0.0255558
1.4	0.0326979	1.4	0.0276823
1.5	0.0305701	1.5	0.0298082
1.6	0.0301801	1.6	0.0319336
1.7	0.0283056	1.7	0.0340586
1.8	0.0273027	1.8	0.036183
1.9	0.0271115	1.9	0.038307
2	0.0164838	2	0.0404305
2.1	0.0164838	2.1	0.0425534
2.2	0.00667739	2.2	0.0446759
2.3	0.0164838	2.3	0.0467978
2.4	0.0164838	2.4	0.0489193
2.5	0.00667739	2.5	0.0510403
2.6	0.0143724	2.6	0.0531607
2.7	0.0212671	2.7	0.0552807
2.8	0.0285825	2.8	0.0574002
2.9	0.0246884	2.9	0.0595192
3	0.00605954	3	0.0616376
3.1	0.00836603	3.1	0.0637556
3.2	0.0177696	3.2	0.0658731
3.3	0.023484	3.3	0.06799
3.4	0.0239788	3.4	0.0701065
3.5	0.0353906	3.5	0.0722225
3.6	0.0312832	3.6	0.0743379
3.7	0.0599077	3.7	0.0764529
3.8	0.0629083	3.8	0.0785674
3.9	0.0644009	3.9	0.0806814
4	0.0712009	4	0.0827948
4.1	0.0772069	4.1	0.0849078
4.2	0.0856217	4.2	0.0870203
4.3	0.0889427	4.3	0.0891322
4.4	0.0856485	4.4	0.0912437
4.5	0.0931657	4.5	0.0933547
4.6	0.0895475	4.6	0.0954651
4.7	0.0813441	4.7	0.0975751
4.8	0.0843281	4.8	0.0996845
4.9	0.0970319	4.9	0.101794
5	0.0787104	5	0.103902
5.1	0.0805098	5.1	0.10601
5.2	0.0814106	5.2	0.108117
5.3	0.090211	5.3	0.110224
5.4	0.0902992	5.4	0.112331
5.5	0.0917956	5.5	0.114437
5.6	0.0885853	5.6	0.116542
5.7	0.0976985	5.7	0.118647
5.8	0.104211	5.8	0.120751
5.9	0.105612	5.9	0.122855
6	0.0985952	6	0.124959
6.1	0.101688	6.1	0.127061
6.2	0.105993	6.2	0.129164
6.3	0.112197	6.3	0.131266
6.4	0.121303	6.4	0.133367
6.5	0.116985	6.5	0.135468
6.6	0.124993	6.6	0.137568
6.7	0.12749	6.7	0.139668
6.8	0.130288	6.8	0.141768
6.9	0.13379	6.9	0.143866
7	0.131284	7	0.145965
7.1	0.137182	7.1	0.148063
7.2	0.136875	7.2	0.15016
7.3	0.13947	7.3	0.152257
7.4	0.144076	7.4	0.154353
7.5	0.14207	7.5	0.156449
7.6	0.146472	7.6	0.158544
7.7	0.150769	7.7	0.160639
7.8	0.148665	7.8	0.162733
7.9	0.148363	7.9	0.164827
8	0.150464	8	0.16692
8.1	0.150062	8.1	0.169013
8.2	0.154959	8.2	0.171105
8.3	0.154354	8.3	0.173197
8.4	0.15695	8.4	0.175288
8.5	0.160553	8.5	0.177379
8.6	0.161019	8.6	0.179469
8.7	0.160903	8.7	0.181559
8.8	0.157079	8.8	0.183648
8.9	0.160266	8.9	0.185736
9	0.164055	9	0.187824
9.1	0.163236	9.1	0.189912
9.2	0.165825	9.2	0.191999
9.3	0.167206	9.3	0.194086
9.4	0.169492	9.4	0.196172
9.5	0.170781	9.5	0.198257
9.6	0.169663	9.6	0.200342
9.7	0.171848	9.7	0.202427
9.8	0.172437	9.8	0.204511
9.9	0.172425	9.9	0.206595
10	0.174913	10	0.208678
10.1	0.1774	10.1	0.21076
10.2	0.180486	10.2	0.212842
10.3	0.179269	10.3	0.214924
10.4	0.182158	10.4	0.217005
10.5	0.183143	10.5	0.219085
10.6	0.183824	10.6	0.221165
10.7	0.18451	10.7	0.223244
10.8	0.188996	10.8	0.225323
10.9	0.185976	10.9	0.227401
11	0.186259	11	0.229479
11.1	0.185338	11.1	0.231557
11.2	0.189929	11.2	0.233633
11.3	0.192913	11.3	0.23571
11.4	0.193194	11.4	0.237786
11.5	0.183169	11.5	0.239861
11.6	0.178352	11.6	0.241936
11.7	0.171636	11.7	0.24401
11.8	0.16582	11.8	0.246083
11.9	0.158703	11.9	0.248157
12	0.156791	12	0.250229
12.1	0.154966	12.1	0.252301
12.2	0.164854	12.2	0.254373
12.3	0.161423	12.3	0.256444
12.4	0.160803	12.4	0.258515
12.5	0.170101	12.5	0.260585
12.6	0.183592	12.6	0.262654
12.7	0.194986	12.7	0.264724
12.8	0.207786	12.8	0.266792
12.9	0.213869	12.9	0.26886
13	0.223766	13	0.270928
13.1	0.229244	13.1	0.272994
13.2	0.228607	13.2	0.275061
13.3	0.241588	13.3	0.277127
13.4	0.24076	13.4	0.279192
13.5	0.249434	13.5	0.281257
13.6	0.247096	13.6	0.283321
13.7	0.242964	13.7	0.285385
13.8	0.24704	13.8	0.287449
13.9	0.258623	13.9	0.289511
14	0.271103	14	0.291574
14.1	0.264709	14.1	0.293635
14.2	0.273546	14.2	0.295697
14.3	0.283635	14.3	0.297757
14.4	0.282453	14.4	0.299818
14.5	0.28286	14.5	0.301877
14.6	0.283065	14.6	0.303936
14.7	0.285354	14.7	0.305995
14.8	0.281529	14.8	0.308053
14.9	0.272603	14.9	0.31011
15	0.274086	15	0.312167
15.1	0.270668	15.1	0.314224
15.2	0.264605	15.2	0.31628
15.3	0.270214	15.3	0.318335
15.4	0.262918	15.4	0.32039
15.5	0.269824	15.5	0.322445
15.6	0.278939	15.6	0.324499
15.7	0.275441	15.7	0.326552
15.8	0.264439	15.8	0.328605
15.9	0.265954	15.9	0.330657
16	0.268482	16	0.332709
16.1	0.27807	16.1	0.33476
16.2	0.284651	16.2	0.336811
16.3	0.298143	16.3	0.338861
16.4	0.303936	16.4	0.340911
16.5	0.308623	16.5	0.34296
16.6	0.303703	16.6	0.345008
16.7	0.30669	16.7	0.347056
16.8	0.310879	16.8	0.349104
16.9	0.314574	16.9	0.351151
17	0.319966	17	0.353197
17.1	0.319643	17.1	0.355243
17.2	0.310321	17.2	0.357289
17.3	0.311008	17.3	0.359334
17.4	0.308589	17.4	0.361378
17.5	0.308279	17.5	0.363422
17.6	0.30778	17.6	0.365465
17.7	0.304336	17.7	0.367508
17.8	0.309346	17.8	0.36955
17.9	0.314163	17.9	0.371592
18	0.307363	18	0.373633
18.1	0.30998	18.1	0.375674
18.2	0.317394	18.2	0.377714
18.3	0.32179	18.3	0.379753
18.4	0.354439	18.4	0.381792
18.5	0.348852	18.5	0.383831
18.6	0.348852	18.6	0.385869
18.7	0.350883	18.7	0.387906
18.8	0.354439	18.8	0.389943
18.9	0.363373	18.9	0.39198
19	0.354439	19	0.394015
19.1	0.350883	19.1	0.396051
19.2	0.354439	19.2	0.398086
19.3	0.354455	19.3	0.40012
19.4	0.363373	19.4	0.402154
19.5	0.363373	19.5	0.404187
19.6	0.363373	19.6	0.406219
19.7	0.363373	19.7	0.408251
19.8	0.363373	19.8	0.410283
19.9	0.363373	19.9	0.410283
20	0.369191	20	0.410212
20.1	0.369192	20.1	0.410141
20.2	0.372798	20.2	0.41007
20.3	0.372798	20.3	0.409999
20.4	0.3728	20.4	0.409928
20.5	0.3771	20.5	0.409857
20.6	0.3778	20.6	0.409786
20.7	0.3807	20.7	0.409716
20.8	0.3841	20.8	0.409645
20.9	0.3844	20.9	0.409574
21	0.3872	21	0.409503
21.1	0.3911	21.1	0.409432
21.2	0.3928	21.2	0.409361
21.3	0.3911	21.3	0.409291
21.4	0.3872	21.4	0.40922
21.5	0.3844	21.5	0.409149
21.6	0.3841	21.6	0.409078
21.7	0.3844	21.7	0.409008
21.8	0.3872	21.8	0.408937
21.9	0.3844	21.9	0.408866
22	0.3844	22	0.408795
22.1	0.3844	22.1	0.408725
22.2	0.3911	22.2	0.408654
22.3	0.4094	22.3	0.408583
22.4	0.4133	22.4	0.408513
22.5	0.4014	22.5	0.408442
22.6	0.3889	22.6	0.408371
22.7	0.378901	22.7	0.408301
22.8	0.4057	22.8	0.40823
22.9	0.4198	22.9	0.40816
23	0.4287	23	0.408089
23.1	0.4228	23.1	0.408018
23.2	0.423801	23.2	0.407948
23.3	0.4244	23.3	0.407877
23.4	0.4196	23.4	0.407807
23.5	0.4193	23.5	0.407736
23.6	0.4116	23.6	0.407666
23.7	0.4098	23.7	0.407595
23.8	0.4	23.8	0.407525
23.9	0.3964	23.9	0.407454
24	0.3901	24	0.407384
24.1	0.3855	24.1	0.407314
24.2	0.3802	24.2	0.407243
24.3	0.3809	24.3	0.407173
24.4	0.375	24.4	0.407102
24.5	0.3686	24.5	0.407032
24.6	0.364	24.6	0.406962
24.7	0.3657	24.7	0.406891
24.8	0.3645	24.8	0.406821
24.9	0.3631	24.9	0.406751
25	0.3703	25	0.40668
25.1	0.368	25.1	0.40661
25.2	0.3662	25.2	0.40654
25.3	0.3662	25.3	0.406469
25.4	0.3559	25.4	0.406399
25.5	0.3575	25.5	0.406329
25.6	0.362	25.6	0.406259
25.7	0.3628	25.7	0.406188
25.8	0.3577	25.8	0.406118
25.9	0.3579	25.9	0.406048
26	0.3563	26	0.405978
26.1	0.36	26.1	0.405908
26.2	0.3589	26.2	0.405837
26.3	0.3596	26.3	0.405767
26.4	0.3561	26.4	0.405697
26.5	0.3567	26.5	0.405627
26.6	0.3555	26.6	0.405557
26.7	0.3536	26.7	0.405487
26.8	0.3529	26.8	0.405417
26.9	0.3484	26.9	0.405347
27	0.3474	27	0.405277
27.1	0.3499	27.1	0.405207
27.2	0.3493	27.2	0.405137
27.3	0.3537	27.3	0.405067
27.4	0.3558	27.4	0.404997
27.5	0.3568	27.5	0.404927
27.6	0.3569	27.6	0.404857
27.7	0.3571	27.7	0.404787
27.8	0.3566	27.8	0.404717
27.9	0.3596	27.9	0.404647
28	0.3551	28	0.404577
28.1	0.3615	28.1	0.404507
28.2	0.3623	28.2	0.404437
28.3	0.3628	28.3	0.404367
28.4	0.3639	28.4	0.404297
28.5	0.3655	28.5	0.404227
28.6	0.3704	28.6	0.404157
28.7	0.3674	28.7	0.404088
28.8	0.3724	28.8	0.404018
28.9	0.3745	28.9	0.403948
29	0.3763	29	0.403878
29.1	0.3687	29.1	0.403808
29.2	0.3695	29.2	0.403739
29.3	0.3808	29.3	0.403669
29.4	0.3866	29.4	0.403599
29.5	0.3864	29.5	0.403529
29.6	0.3903	29.6	0.40346
29.7	0.3654	29.7	0.40339
29.8	0.365999	29.8	0.40332
29.9	0.3618	29.9	0.403251
30	0.3749	30	0.403181
30.1	0.3737	30.1	0.403111
30.2	0.371	30.2	0.403042
30.3	0.3914	30.3	0.402972
30.4	0.4071	30.4	0.402902
30.5	0.4353	30.5	0.402833
30.6	0.5237	30.6	0.402763
30.7	0.9012	30.7	0.402694
30.8	1.0695	30.8	0.402624
30.9	0.7992	30.9	0.402554
31	0.6536	31	0.402485
31.1	0.5904	31.1	0.402415
31.2	0.3449	31.2	0.402346
31.3	0.492886	31.3	0.402276
31.4	0.324003	31.4	0.402207
31.5	0.392802	31.5	0.402137
31.6	0.508598	31.6	0.402068
31.7	0.456101	31.7	0.401998
31.8	0.4715	31.8	0.401929
31.9	0.473899	31.9	0.40186
32	0.4356	32	0.40179
32.1	0.4401	32.1	0.401721
32.2	0.4506	32.2	0.401651
32.3	0.450102	32.3	0.401582
32.4	0.413	32.4	0.401513
32.5	0.3871	32.5	0.401443
32.6	0.5588	32.6	0.401374
32.7	0.5503	32.7	0.401305
32.8	0.81272	32.8	0.401235
32.9	1.3798	32.9	0.401166
33	0.723508	33	0.401097
33.1	0.5348	33.1	0.401027
33.2	0.471715	33.2	0.400958
33.3	-0.2496	33.3	0.400889
33.4	-0.6352	33.4	0.40082
33.5	-0.3462	33.5	0.40075
33.6	0.1074	33.6	0.400681
33.7	0.147919	33.7	0.400612
33.8	0.5705	33.8	0.400543
33.9	0.5027	33.9	0.400474
34	0.3514	34	0.400405
34.1	0.261302	34.1	0.400335
34.2	0.225502	34.2	0.400266
34.3	0.200204	34.3	0.400197
34.4	0.2933	34.4	0.400128
34.5	0.3561	34.5	0.400059
34.6	0.3339	34.6	0.39999
34.7	0.3338	34.7	0.399921
34.8	0.354902	34.8	0.399852
34.9	0.3721	34.9	0.399783
35	0.3615	35	0.399714
35.1	0.3809	35.1	0.399645
35.2	0.3715	35.2	0.399576
35.3	0.378599	35.3	0.399507
35.4	0.3533	35.4	0.399438
35.5	0.3591	35.5	0.399369
35.6	0.3542	35.6	0.3993
35.7	0.3349	35.7	0.399231
35.8	0.327	35.8	0.399162
35.9	0.3226	35.9	0.399093
36	0.3171	36	0.399024
36.1	0.3335	36.1	0.398955
36.2	0.3286	36.2	0.398886
36.3	0.3235	36.3	0.398817
36.4	0.3212	36.4	0.398749
36.5	0.3301	36.5	0.39868
36.6	0.3437	36.6	0.398611
36.7	0.3372	36.7	0.398542
36.8	0.3412	36.8	0.398473
36.9	0.3377	36.9	0.398404
37	0.3393	37	0.398336
37.1	0.3395	37.1	0.398267
37.2	0.3465	37.2	0.398198
37.3	0.3415	37.3	0.398129
37.4	0.3362	37.4	0.398061
37.5	0.3169	37.5	0.397992
37.6	0.3145	37.6	0.397923
37.7	0.3143	37.7	0.397855
37.8	0.3111	37.8	0.397786
37.9	0.3215	37.9	0.397717
38	0.322	38	0.397649
38.1	0.3237	38.1	0.39758
38.2	0.33	38.2	0.397511
38.3	0.338	38.3	0.397443
38.4	0.3337	38.4	0.397374
38.5	0.338	38.5	0.397306
38.6	0.3378	38.6	0.397237
38.7	0.3452	38.7	0.397168
38.8	0.3448	38.8	0.3971
38.9	0.3439	38.9	0.397031
39	0.3453	39	0.396963
39.1	0.3487	39.1	0.396894
39.2	0.3476	39.2	0.396826
39.3	0.3508	39.3	0.396757
39.4	0.3541	39.4	0.396689
39.5	0.3561	39.5	0.39662
39.6	0.3544	39.6	0.396552
39.7	0.3586	39.7	0.396483
39.8	0.359	39.8	0.396415
39.9	0.3606	39.9	0.396347
40	0.3664	40	0.396278
40.1	0.3688	40.1	0.39621
40.2	0.3684	40.2	0.396141
40.3	0.3701	40.3	0.396073
40.4	0.3703	40.4	0.396005
40.5	0.3729	40.5	0.395936
40.6	0.3689	40.6	0.395868
40.7	0.3667	40.7	0.3958
40.8	0.3649	40.8	0.395731
40.9	0.3654	40.9	0.395663
41	0.3614	41	0.395595
41.1	0.3632	41.1	0.395527
41.2	0.3623	41.2	0.395458
41.3	0.3604	41.3	0.39539
41.4	0.3563	41.4	0.395322
41.5	0.3512	41.5	0.395254
41.6	0.3538	41.6	0.395186
41.7	0.3518	41.7	0.395117
41.8	0.353	41.8	0.395049
41.9	0.3535	41.9	0.394981
42	0.3508	42	0.394913
42.1	0.3527	42.1	0.394845
42.2	0.3559	42.2	0.394777
42.3	0.3538	42.3	0.394708
42.4	0.3467	42.4	0.39464
42.5	0.3448	42.5	0.394572
42.6	0.3486	42.6	0.394504
42.7	0.3487	42.7	0.394436
42.8	0.3538	42.8	0.394368
42.9	0.3565	42.9	0.3943
43	0.357	43	0.394232
43.1	0.355	43.1	0.394164
43.2	0.3525	43.2	0.394096
43.3	0.3512	43.3	0.394028
43.4	0.3508	43.4	0.39396
43.5	0.3505	43.5	0.393892
43.6	0.3476	43.6	0.393824
43.7	0.3465	43.7	0.393756
43.8	0.3451	43.8	0.393688
43.9	0.3468	43.9	0.39362
44	0.3481	44	0.393553
44.1	0.3441	44.1	0.393485
44.2	0.3383	44.2	0.393417
44.3	0.3388	44.3	0.393349
44.4	0.3359	44.4	0.393281
44.5	0.336	44.5	0.393213
44.6	0.3322	44.6	0.393145
44.7	0.3321	44.7	0.393078
44.8	0.3285	44.8	0.39301
44.9	0.3285	44.9	0.392942
45	0.3253	45	0.392874
45.1	0.324	45.1	0.392806
45.2	0.3246	45.2	0.392739
45.3	0.3247	45.3	0.392671
45.4	0.3196	45.4	0.392603
45.5	0.3185	45.5	0.392536
45.6	0.3148	45.6	0.392468
45.7	0.3129	45.7	0.3924
45.8	0.3124	45.8	0.392332
45.9	0.3145	45.9	0.392265
46	0.3132	46	0.392197
46.1	0.3092	46.1	0.39213
46.2	0.3111	46.2	0.392062
46.3	0.3132	46.3	0.391994
46.4	0.3161	46.4	0.391927
46.5	0.3141	46.5	0.391859
46.6	0.3152	46.6	0.391792
46.7	0.3128	46.7	0.391724
46.8	0.3108	46.8	0.391656
46.9	0.3117	46.9	0.391589
47	0.3105	47	0.391521
47.1	0.3091	47.1	0.391454
47.2	0.3066	47.2	0.391386
47.3	0.3114	47.3	0.391319
47.4	0.3124	47.4	0.391251
47.5	0.3071	47.5	0.391184
47.6	0.3056	47.6	0.391116
47.7	0.3067	47.7	0.391049
47.8	0.3102	47.8	0.390982
47.9	0.3053	47.9	0.390914
48	0.3025	48	0.390847
48.1	0.304	48.1	0.390779
48.2	0.3053	48.2	0.390712
48.3	0.3061	48.3	0.390645
48.4	0.3062	48.4	0.390577
48.5	0.2985	48.5	0.39051
48.6	0.2968	48.6	0.390443
48.7	0.2869	48.7	0.390375
48.8	0.2825	48.8	0.390308
48.9	0.284	48.9	0.390241
49	0.287	49	0.390173
49.1	0.2888	49.1	0.390106
49.2	0.2883	49.2	0.390039
49.3	0.2756	49.3	0.389972
49.4	0.2923	49.4	0.389904
49.5	0.2932	49.5	0.389837
49.6	0.2894	49.6	0.38977
49.7	0.2996	49.7	0.389703
49.8	0.2958	49.8	0.389636
49.9	0.301699	49.9	0.389568
50	0.287699	50	0.389501
50.1	0.2793	50.1	0.389434
50.2	0.2571	50.2	0.389367
50.3	0.243298	50.3	0.3893
50.4	0.2074	50.4	0.389233
50.5	0.227702	50.5	0.389166
50.6	0.276398	50.6	0.389099
50.7	0.314899	50.7	0.389032
50.8	0.3512	50.8	0.388964
50.9	0.378699	50.9	0.388897
51	0.374299	51	0.38883
51.1	0.3639	51.1	0.388763
51.2	0.3579	51.2	0.388696
51.3	0.3201	51.3	0.388629
51.4	0.2805	51.4	0.388562
51.5	0.2309	51.5	0.388495
51.6	0.2113	51.6	0.388428
51.7	0.222298	51.7	0.388362
51.8	0.259502	51.8	0.388295
51.9	0.305001	51.9	0.388228
52	0.3316	52	0.388161
52.1	0.3338	52.1	0.388094
52.2	0.3616	52.2	0.388027
52.3	0.382999	52.3	0.38796
52.4	0.3853	52.4	0.387893
52.5	0.3837	52.5	0.387826
52.6	0.384	52.6	0.38776
52.7	0.36	52.7	0.387693
52.8	0.332199	52.8	0.387626
52.9	0.2961	52.9	0.387559
53	0.2757	53	0.387492
53.1	0.2608	53.1	0.387426
53.2	0.2507	53.2	0.387359
53.3	0.237599	53.3	0.387292
53.4	0.2503	53.4	0.387225
53.5	0.2794	53.5	0.387159
53.6	0.2885	53.6	0.387092
53.7	0.3093	53.7	0.387025
53.8	0.3196	53.8	0.386958
53.9	0.320699	53.9	0.386892
54	0.3113	54	0.386825
54.1	0.3232	54.1	0.386759
54.2	0.3298	54.2	0.386692
54.3	0.342	54.3	0.386625
54.4	0.3367	54.4	0.386559
54.5	0.3417	54.5	0.386492
54.6	0.3416	54.6	0.386425
54.7	0.3393	54.7	0.386359
54.8	0.336499	54.8	0.386292
54.9	0.327	54.9	0.386226
55	0.3092	55	0.386159
55.1	0.3136	55.1	0.386093
55.2	0.3195	55.2	0.386026
55.3	0.324901	55.3	0.38596
55.4	0.3362	55.4	0.385893
55.5	0.3454	55.5	0.385827
55.6	0.3435	55.6	0.38576
55.7	0.3469	55.7	0.385694
55.8	0.3517	55.8	0.385627
55.9	0.3614	55.9	0.385561
56	0.3681	56	0.385494
56.1	0.3611	56.1	0.385428
56.2	0.3554	56.2	0.385362
56.3	0.3454	56.3	0.385295
56.4	0.3458	56.4	0.385229
56.5	0.3442	56.5	0.385163
56.6	0.3502	56.6	0.385096
56.7	0.3503	56.7	0.38503
56.8	0.3524	56.8	0.384963
56.9	0.3535	56.9	0.384897
57	0.3552	57	0.384831
57.1	0.3589	57.1	0.384765
57.2	0.3573	57.2	0.384698
57.3	0.352	57.3	0.384632
57.4	0.3534	57.4	0.384566
57.5	0.3546	57.5	0.3845
57.6	0.3589	57.6	0.384433
57.7	0.3608	57.7	0.384367
57.8	0.3594	57.8	0.384301
57.9	0.3584	57.9	0.384235
58	0.3603	58	0.384169
58.1	0.363	58.1	0.384102
58.2	0.3616	58.2	0.384036
58.3	0.3626	58.3	0.38397
58.4	0.3593	58.4	0.383904
58.5	0.3604	58.5	0.383838
58.6	0.3567	58.6	0.383772
58.7	0.3546	58.7	0.383706
58.8	0.3551	58.8	0.38364
58.9	0.3531	58.9	0.383574
59	0.3537	59	0.383507
59.1	0.3449	59.1	0.383441
59.2	0.3417	59.2	0.383375
59.3	0.339	59.3	0.383309
59.4	0.3361	59.4	0.383243
59.5	0.3357	59.5	0.383177
59.6	0.3335	59.6	0.383111
59.7	0.333	59.7	0.383045
59.8	0.3377	59.8	0.382979
59.9	0.3368	59.9	0.382913
60	0.3375	60	0.382848
60.1	0.3456	60.1	0.382782
60.2	0.3465	60.2	0.382716
60.3	0.351	60.3	0.38265
60.4	0.3469	60.4	0.382584
60.5	0.3482	60.5	0.382518
60.6	0.3523	60.6	0.382452
60.7	0.3549	60.7	0.382386
60.8	0.3644	60.8	0.38232
60.9	0.368	60.9	0.382255
61	0.3695	61	0.382189
61.1	0.3735	61.1	0.382123
61.2	0.3764	61.2	0.382057
61.3	0.3731	61.3	0.381991
61.4	0.3693	61.4	0.381926
61.5	0.3688	61.5	0.38186
61.6	0.3654	61.6	0.381794
61.7	0.3673	61.7	0.381728
61.8	0.3644	61.8	0.381663
61.9	0.3603	61.9	0.381597
62	0.3633	62	0.381531
62.1	0.363	62.1	0.381466
62.2	0.3669	62.2	0.3814
62.3	0.3658	62.3	0.381334
62.4	0.3643	62.4	0.381269
62.5	0.3672	62.5	0.381203
62.6	0.3629	62.6	0.381137
62.7	0.364	62.7	0.381072
62.8	0.366	62.8	0.381006
62.9	0.366	62.9	0.380941
63	0.3702	63	0.380875
63.1	0.3674	63.1	0.380809
63.2	0.366	63.2	0.380744
63.3	0.3622	63.3	0.380678
63.4	0.366	63.4	0.380613
63.5	0.3621	63.5	0.380547
63.6	0.3606	63.6	0.380482
63.7	0.3591	63.7	0.380416
63.8	0.3615	63.8	0.380351
63.9	0.3621	63.9	0.380285
64	0.3642	64	0.38022
64.1	0.367	64.1	0.380155
64.2	0.3665	64.2	0.380089
64.3	0.3715	64.3	0.380024
64.4	0.3753	64.4	0.379958
64.5	0.3712	64.5	0.379893
64.6	0.3713	64.6	0.379827
64.7	0.3741	64.7	0.379762
64.8	0.3758	64.8	0.379697
64.9	0.3776	64.9	0.379631
65	0.3732	65	0.379566
65.1	0.3762	65.1	0.379501
65.2	0.3775	65.2	0.379435
65.3	0.3821	65.3	0.37937
65.4	0.3839	65.4	0.379305
65.5	0.3822	65.5	0.37924
65.6	0.3866	65.6	0.379174
65.7	0.3886	65.7	0.379109
65.8	0.3844	65.8	0.379044
65.9	0.3845	65.9	0.378979
66	0.3876	66	0.378913
66.1	0.3883	66.1	0.378848
66.2	0.3953	66.2	0.378783
66.3	0.3953	66.3	0.378718
66.4	0.3963	66.4	0.378653
66.5	0.3965	66.5	0.378587
66.6	0.402	66.6	0.378522
66.7	0.408	66.7	0.378457
66.8	0.4059	66.8	0.378392
66.9	0.403	66.9	0.378327
67	0.3995	67	0.378262
67.1	0.393	67.1	0.378197
67.2	0.391	67.2	0.378132
67.3	0.3906	67.3	0.378067
67.4	0.3896	67.4	0.378002
67.5	0.3866	67.5	0.377937
67.6	0.3829	67.6	0.377872
67.7	0.3784	67.7	0.377807
67.8	0.3706	67.8	0.377742
67.9	0.3717	67.9	0.377677
68	0.3737	68	0.377612
68.1	0.3753	68.1	0.377547
68.2	0.3766	68.2	0.377482
68.3	0.367	68.3	0.377417
68.4	0.3639	68.4	0.377352
68.5	0.3645	68.5	0.377287
68.6	0.3638	68.6	0.377222
68.7	0.3684	68.7	0.377157
68.8	0.3725	68.8	0.377092
68.9	0.3689	68.9	0.377027
69	0.3718	69	0.376962
69.1	0.3756	69.1	0.376898
69.2	0.3744	69.2	0.376833
69.3	0.3847	69.3	0.376768
69.4	0.3817	69.4	0.376703
69.5	0.3795	69.5	0.376638
69.6	0.3807	69.6	0.376574
69.7	0.3747	69.7	0.376509
69.8	0.3686	69.8	0.376444
69.9	0.3737	69.9	0.376379
70	0.3735	70	0.376314
70.1	0.3756	70.1	0.37625
70.2	0.3762	70.2	0.376185
70.3	0.3709	70.3	0.37612
70.4	0.3738	70.4	0.376056
70.5	0.3722	70.5	0.375991
70.6	0.3713	70.6	0.375926
70.7	0.365	70.7	0.375862
70.8	0.359	70.8	0.375797
70.9	0.3589	70.9	0.375732
71	0.3569	71	0.375668
71.1	0.3554	71.1	0.375603
71.2	0.3598	71.2	0.375538
71.3	0.3631	71.3	0.375474
71.4	0.3722	71.4	0.375409
71.5	0.37	71.5	0.375345
71.6	0.3655	71.6	0.37528
71.7	0.3618	71.7	0.375216
71.8	0.3722	71.8	0.375151
71.9	0.381	71.9	0.375087
72	0.384	72	0.375022
72.1	0.3793	72.1	0.374958
72.2	0.3799	72.2	0.374893
72.3	0.3825	72.3	0.374829
72.4	0.381201	72.4	0.374764
72.5	0.3941	72.5	0.3747
72.6	0.398	72.6	0.374635
72.7	0.4031	72.7	0.374571
72.8	0.4072	72.8	0.374507
72.9	0.4111	72.9	0.374442
73	0.4059	73	0.374378
73.1	0.3995	73.1	0.374313
73.2	0.3977	73.2	0.374249
73.3	0.3947	73.3	0.374185
73.4	0.3879	73.4	0.37412
73.5	0.3882	73.5	0.374056
73.6	0.3786	73.6	0.373992
73.7	0.3799	73.7	0.373927
73.8	0.3824	73.8	0.373863
73.9	0.3824	73.9	0.373799
74	0.3854	74	0.373734
74.1	0.3869	74.1	0.37367
74.2	0.3854	74.2	0.373606
74.3	0.3869	74.3	0.373542
74.4	0.388	74.4	0.373478
74.5	0.388	74.5	0.373413
74.6	0.3882	74.6	0.373349
74.7	0.3882	74.7	0.373285
74.8	0.3882	74.8	0.373221
74.9	0.3882	74.9	0.373157
75	0.3882	75	0.373092
75.1	0.388	75.1	0.373092
75.2	0.388	75.2	0.379342
75.3	0.388	75.3	0.38559
75.4	0.3882	75.4	0.391835
75.5	0.388925	75.5	0.398077
75.6	0.388925	75.6	0.404317
75.7	0.3905	75.7	0.410554
75.8	0.399995	75.8	0.416789
75.9	0.403809	75.9	0.42302
76	0.403888	76	0.42925
76.1	0.403951	76.1	0.435476
76.2	0.404906	76.2	0.4417
76.3	0.404906	76.3	0.447921
76.4	0.403951	76.4	0.45414
76.5	0.403888	76.5	0.460356
76.6	0.403809	76.6	0.466569
76.7	0.399995	76.7	0.472779
76.8	0.403951	76.8	0.478988
76.9	0.410572	76.9	0.485193
77	0.435105	77	0.491395
77.1	0.445123	77.1	0.497595
77.2	0.475582	77.2	0.503792
77.3	0.510473	77.3	0.509987
77.4	0.519295	77.4	0.516178
77.5	0.553042	77.5	0.522367
77.6	0.534706	77.6	0.528554
77.7	0.524272	77.7	0.534737
77.8	0.526473	77.8	0.540919
77.9	0.537085	77.9	0.547097
78	0.543074	78	0.553272
78.1	0.535455	78.1	0.559445
78.2	0.534051	78.2	0.565615
78.3	0.538555	78.3	0.571782
78.4	0.52665	78.4	0.577947
78.5	0.53576	78.5	0.584109
78.6	0.533344	78.6	0.590267
78.7	0.551866	78.7	0.596424
78.8	0.563376	78.8	0.602578
78.9	0.564168	78.9	0.608728
79	0.570376	79	0.614876
79.1	0.572871	79.1	0.621021
79.2	0.572062	79.2	0.627164
79.3	0.585072	79.3	0.633304
79.4	0.609094	79.4	0.63944
79.5	0.622893	79.5	0.645574
79.6	0.635392	79.6	0.651705
79.7	0.649288	79.7	0.657834
79.8	0.652978	79.8	0.66396
79.9	0.656165	79.9	0.670083
80	0.649352	80	0.676203
80.1	0.648647	80.1	0.68232
80.2	0.64764	80.2	0.688434
80.3	0.643528	80.3	0.694546
80.4	0.647731	80.4	0.700655
80.5	0.652425	80.5	0.70676
80.6	0.659232	80.6	0.712863
80.7	0.666033	80.7	0.718963
80.8	0.673833	80.8	0.725061
80.9	0.680038	80.9	0.731155
81	0.690845	81	0.737247
81.1	0.706356	81.1	0.743336
81.2	0.710056	81.2	0.749421
81.3	0.713953	81.3	0.755505
81.4	0.716849	81.4	0.761585
81.5	0.720946	81.5	0.767662
81.6	0.729648	81.6	0.773736
81.7	0.730241	81.7	0.779807
81.8	0.735236	81.8	0.785876
81.9	0.74103	81.9	0.791942
82	0.751129	82	0.798004
82.1	0.756628	82.1	0.804064
82.2	0.765228	82.2	0.810121
82.3	0.772226	82.3	0.816175
82.4	0.778121	82.4	0.822226
82.5	0.782512	82.5	0.828274
82.6	0.790008	82.6	0.834319
82.7	0.797504	82.7	0.840361
82.8	0.803697	82.8	0.846401
82.9	0.814799	82.9	0.852437
83	0.823096	83	0.85847
83.1	0.824987	83.1	0.8645
83.2	0.838293	83.2	0.870528
83.3	0.844387	83.3	0.876552
83.4	0.849582	83.4	0.882574
83.5	0.853873	83.5	0.888592
83.6	0.859971	83.6	0.894608
83.7	0.862363	83.7	0.90062
83.8	0.875171	83.8	0.90663
83.9	0.884268	83.9	0.912636
84	0.891465	84	0.918639
84.1	0.899559	84.1	0.92464
84.2	0.909261	84.2	0.930637
84.3	0.916358	84.3	0.936632
84.4	0.914549	84.4	0.942623
84.5	0.918739	84.5	0.948611
84.6	0.923434	84.6	0.954597
84.7	0.926626	84.7	0.960579
84.8	0.937829	84.8	0.966558
84.9	0.940525	84.9	0.972534
85	0.942917	85	0.978507
85.1	0.94701	85.1	0.984477
85.2	0.950214	85.2	0.990444
85.3	0.957712	85.3	0.996408
85.4	0.964706	85.4	1.00237
85.5	0.967098	85.5	1.00833
85.6	0.963392	85.6	1.01428
85.7	0.965688	85.7	1.02023
85.8	0.96828	85.8	1.02618
85.9	0.97628	85.9	1.03213
86	0.984789	86	1.03807
86.1	0.982981	86.1	1.04401
86.2	1.00188	86.2	1.04994
86.3	1.01838	86.3	1.05588
86.4	1.02407	86.4	1.06181
86.5	1.03177	86.5	1.06773
86.6	1.03435	86.6	1.07366
86.7	1.03212	86.7	1.07958
86.8	1.02661	86.8	1.08549
86.9	1.029	86.9	1.09141
87	1.0365	87	1.09732
87.1	1.04179	87.1	1.10323
87.2	1.05968	87.2	1.10913
87.3	1.07608	87.3	1.11503
87.4	1.09276	87.4	1.12093
87.5	1.09064	87.5	1.12682
87.6	1.10544	87.6	1.13272
87.7	1.11464	87.7	1.1386
87.8	1.12313	87.8	1.14449
87.9	1.13003	87.9	1.15037
88	1.13813	88	1.15625
88.1	1.14782	88.1	1.16213
88.2	1.17113	88.2	1.168
88.3	1.19185	88.3	1.17387
88.4	1.20584	88.4	1.17973
88.5	1.20763	88.5	1.1856
88.6	1.21082	88.6	1.19146
88.7	1.22373	88.7	1.19731
88.8	1.22191	88.8	1.20317
88.9	1.2306	88.9	1.20902
89	1.2389	89	1.21486
89.1	1.23768	89.1	1.22071
89.2	1.24298	89.2	1.22654
89.3	1.24106	89.3	1.23238
89.4	1.24976	89.4	1.23821
89.5	1.25985	89.5	1.24404
89.6	1.26956	89.6	1.24987
89.7	1.28086	89.7	1.25569
89.8	1.28715	89.8	1.26151
89.9	1.29334	89.9	1.26733
90	1.29974	90	1.27314
90.1	1.30123	90.1	1.27896
90.2	1.31453	90.2	1.28476
90.3	1.31873	90.3	1.29057
90.4	1.32953	90.4	1.29636
90.5	1.33543	90.5	1.30216
90.6	1.34753	90.6	1.30796
90.7	1.35312	90.7	1.31374
90.8	1.36242	90.8	1.31953
90.9	1.36682	90.9	1.32531
91	1.37211	91	1.33109
91.1	1.37581	91.1	1.33687
91.2	1.3772	91.2	1.34264
91.3	1.3791	91.3	1.34841
91.4	1.3897	91.4	1.35418
91.5	1.39891	91.5	1.35994
91.6	1.39719	91.6	1.3657
91.7	1.406	91.7	1.37146
91.8	1.4098	91.8	1.37721
91.9	1.4166	91.9	1.38296
92	1.4196	92	1.38871
92.1	1.4251	92.1	1.39445
92.2	1.42971	92.2	1.40019
92.3	1.4324	92.3	1.40592
92.4	1.44201	92.4	1.41165
92.5	1.44451	92.5	1.41738
92.6	1.45631	92.6	1.42311
92.7	1.46291	92.7	1.42883
92.8	1.47111	92.8	1.43455
92.9	1.4795	92.9	1.44026
93	1.4871	93	1.44597
93.1	1.48861	93.1	1.45168
93.2	1.49139	93.2	1.45738
93.3	1.49699	93.3	1.46308
93.4	1.50988	93.4	1.46878
93.5	1.52034	93.5	1.47448
93.6	1.52292	93.6	1.48017
93.7	1.52464	93.7	1.48585
93.8	1.52594	93.8	1.49153
93.9	1.52678	93.9	1.49721
94	1.52666	94	1.50289
94.1	1.52666	94.1	1.50856
94.2	1.52678	94.2	1.51423
94.3	1.52688	94.3	1.5199
94.4	1.52716	94.4	1.52556
94.5	1.52749	94.5	1.53121
94.6	1.52867	94.6	1.53687
94.7	1.52749	94.7	1.54252
94.8	1.52749	94.8	1.54817
94.9	1.52867	94.9	1.55381
95	1.52925	95	1.55381
95.1	1.52942	95.1	1.55348
95.2	1.5364	95.2	1.55315
95.3	1.5374	95.3	1.55282
95.4	1.5423	95.4	1.55249
95.5	1.5457	95.5	1.55215
95.6	1.5481	95.6	1.55182
95.7	1.5499	95.7	1.55149
95.8	1.5499	95.8	1.55116
95.9	1.5499	95.9	1.55083
96	1.5569	96	1.5505
96.1	1.5605	96.1	1.55017
96.2	1.5605	96.2	1.54984
96.3	1.5569	96.3	1.54951
96.4	1.5499	96.4	1.54918
96.5	1.5481	96.5	1.54885
96.6	1.5457	96.6	1.54852
96.7	1.5457	96.7	1.54819
96.8	1.5481	96.8	1.54786
96.9	1.5499	96.9	1.54753
97	1.5499	97	1.5472
97.1	1.5481	97.1	1.54687
97.2	1.5499	97.2	1.54654
97.3	1.5298	97.3	1.54621
97.4	1.5295	97.4	1.54589
97.5	1.5363	97.5	1.54556
97.6	1.5314	97.6	1.54523
97.7	1.5307	97.7	1.5449
97.8	1.5377	97.8	1.54457
97.9	1.5311	97.9	1.54424
98	1.5327	98	1.54391
98.1	1.5472	98.1	1.54358
98.2	1.5469	98.2	1.54326
98.3	1.5416	98.3	1.54293
98.4	1.535	98.4	1.5426
98.5	1.5398	98.5	1.54227
98.6	1.5398	98.6	1.54194
98.7	1.5359	98.7	1.54161
98.8	1.5413	98.8	1.54129
98.9	1.5404	98.9	1.54096
99	1.5331	99	1.54063
99.1	1.5221	99.1	1.5403
99.2	1.5192	99.2	1.53998
99.3	1.5168	99.3	1.53965
99.4	1.5178	99.4	1.53932
99.5	1.5139	99.5	1.53899
99.6	1.5065	99.6	1.53867
99.7	1.5148	99.7	1.53834
99.8	1.5051	99.8	1.53801
99.9	1.4978	99.9	1.53769
100	1.4952	100	1.53736
100.1	1.4918	100.1	1.53703
100.2	1.4853	100.2	1.53671
100.3	1.4739	100.3	1.53638
100.4	1.4842	100.4	1.53605
100.5	1.497	100.5	1.53573
100.6	1.499	100.6	1.5354
100.7	1.5001	100.7	1.53508
100.8	1.5029	100.8	1.53475
100.9	1.5017	100.9	1.53442
101	1.4991	101	1.5341
101.1	1.4968	101.1	1.53377
101.2	1.4917	101.2	1.53345
101.3	1.4841	101.3	1.53312
101.4	1.4854	101.4	1.53279
101.5	1.4867	101.5	1.53247
101.6	1.4861	101.6	1.53214
101.7	1.4898	101.7	1.53182
101.8	1.4887	101.8	1.53149
101.9	1.4919	101.9	1.53117
102	1.4953	102	1.53084
102.1	1.4965	102.1	1.53052
102.2	1.4973	102.2	1.53019
102.3	1.4938	102.3	1.52987
102.4	1.4886	102.4	1.52955
102.5	1.4908	102.5	1.52922
102.6	1.4922	102.6	1.5289
102.7	1.4926	102.7	1.52857
102.8	1.4867	102.8	1.52825
102.9	1.4799	102.9	1.52792
103	1.4773	103	1.5276
103.1	1.4728	103.1	1.52728
103.2	1.468	103.2	1.52695
103.3	1.4675	103.3	1.52663
103.4	1.4715	103.4	1.5263
103.5	1.48	103.5	1.52598
103.6	1.4811	103.6	1.52566
103.7	1.4794	103.7	1.52533
103.8	1.4723	103.8	1.52501
103.9	1.47	103.9	1.52469
104	1.4781	104	1.52436
104.1	1.4804	104.1	1.52404
104.2	1.4815	104.2	1.52372
104.3	1.4717	104.3	1.5234
104.4	1.4844	104.4	1.52307
104.5	1.4882	104.5	1.52275
104.6	1.5174	104.6	1.52243
104.7	1.5009	104.7	1.5221
104.8	1.4687	104.8	1.52178
104.9	1.4723	104.9	1.52146
105	1.4647	105	1.52114
105.1	1.4607	105.1	1.52082
105.2	1.4582	105.2	1.52049
105.3	1.4495	105.3	1.52017
105.4	1.4695	105.4	1.51985
105.5	1.6548	105.5	1.51953
105.6	1.63871	105.6	1.51921
105.7	1.85189	105.7	1.51888
105.8	1.9334	105.8	1.51856
105.9	1.8175	105.9	1.51824
106	1.5057	106	1.51792
106.1	1.54128	106.1	1.5176
106.2	1.3826	106.2	1.51728
106.3	1.4851	106.3	1.51696
106.4	1.517	106.4	1.51664
106.5	1.6073	106.5	1.51631
106.6	1.5986	106.6	1.51599
106.7	1.6487	106.7	1.51567
106.8	1.6652	106.8	1.51535
106.9	1.6404	106.9	1.51503
107	1.625	107	1.51471
107.1	1.6434	107.1	1.51439
107.2	1.6513	107.2	1.51407
107.3	1.633	107.3	1.51375
107.4	1.5454	107.4	1.51343
107.5	1.6407	107.5	1.51311
107.6	1.7533	107.6	1.51279
107.7	1.7559	107.7	1.51247
107.8	1.7899	107.8	1.51215
107.9	2.03187	107.9	1.51183
108	1.83328	108	1.51151
108.1	1.6177	108.1	1.51119
108.2	2.2018	108.2	1.51087
108.3	2.0911	108.3	1.51055
108.4	1.86492	108.4	1.51023
108.5	1.19461	108.5	1.50991
108.6	0.423793	108.6	1.5096
108.7	0.5743	108.7	1.50928
108.8	1.42526	108.8	1.50896
108.9	1.69296	108.9	1.50864
109	2.0611	109	1.50832
109.1	1.8157	109.1	1.508
109.2	1.7653	109.2	1.50768
109.3	1.61309	109.3	1.50736
109.4	1.46181	109.4	1.50705
109.5	1.49371	109.5	1.50673
109.6	1.5271	109.6	1.50641
109.7	1.5429	109.7	1.50609
109.8	1.5284	109.8	1.50577
109.9	1.5169	109.9	1.50546
110	1.5206	110	1.50514
110.1	1.5358	110.1	1.50482
110.2	1.5263	110.2	1.5045
110.3	1.5122	110.3	1.50419
110.4	1.4989	110.4	1.50387
110.5	1.4905	110.5	1.50355
110.6	1.4873	110.6	1.50323
110.7	1.4975	110.7	1.50292
110.8	1.4929	110.8	1.5026
110.9	1.4977	110.9	1.50228
111	1.4986	111	1.50196
111.1	1.507	111.1	1.50165
111.2	1.5127	111.2	1.50133
111.3	1.5159	111.3	1.50101
111.4	1.4986	111.4	1.5007
111.5	1.4994	111.5	1.50038
111.6	1.5092	111.6	1.50006
111.7	1.5114	111.7	1.49975
111.8	1.5108	111.8	1.49943
111.9	1.5068	111.9	1.49912
112	1.4977	112	1.4988
112.1	1.4962	112.1	1.49848
112.2	1.4966	112.2	1.49817
112.3	1.4957	112.3	1.49785
112.4	1.4977	112.4	1.49754
112.5	1.5009	112.5	1.49722
112.6	1.5051	112.6	1.49691
112.7	1.5058	112.7	1.49659
112.8	1.496	112.8	1.49627
112.9	1.4973	112.9	1.49596
113	1.5043	113	1.49564
113.1	1.5006	113.1	1.49533
113.2	1.4983	113.2	1.49501
113.3	1.4924	113.3	1.4947
113.4	1.4951	113.4	1.49438
113.5	1.4961	113.5	1.49407
113.6	1.499	113.6	1.49375
113.7	1.4985	113.7	1.49344
113.8	1.5074	113.8	1.49313
113.9	1.5129	113.9	1.49281
114	1.5125	114	1.4925
114.1	1.5146	114.1	1.49218
114.2	1.5147	114.2	1.49187
114.3	1.5143	114.3	1.49155
114.4	1.517	114.4	1.49124
114.5	1.5131	114.5	1.49093
114.6	1.5116	114.6	1.49061
114.7	1.5097	114.7	1.4903
114.8	1.5081	114.8	1.48998
114.9	1.5117	114.9	1.48967
115	1.5084	115	1.48936
115.1	1.5064	115.1	1.48904
115.2	1.5043	115.2	1.48873
115.3	1.5068	115.3	1.48842
115.4	1.5117	115.4	1.4881
115.5	1.5111	115.5	1.48779
115.6	1.51	115.6	1.48748
115.7	1.507	115.7	1.48717
115.8	1.5115	115.8	1.48685
115.9	1.5137	115.9	1.48654
116	1.516	116	1.48623
116.1	1.5217	116.1	1.48591
116.2	1.5206	116.2	1.4856
116.3	1.5205	116.3	1.48529
116.4	1.5212	116.4	1.48498
116.5	1.5201	116.5	1.48467
116.6	1.522	116.6	1.48435
116.7	1.5201	116.7	1.48404
116.8	1.5178	116.8	1.48373
116.9	1.5191	116.9	1.48342
117	1.5186	117	1.48311
117.1	1.5178	117.1	1.48279
117.2	1.515	117.2	1.48248
117.3	1.5118	117.3	1.48217
117.4	1.5153	117.4	1.48186
117.5	1.5154	117.5	1.48155
117.6	1.5194	117.6	1.48124
117.7	1.5204	117.7	1.48093
117.8	1.525	117.8	1.48061
117.9	1.5206	117.9	1.4803
118	1.5228	118	1.47999
118.1	1.5223	118.1	1.47968
118.2	1.5216	118.2	1.47937
118.3	1.5214	118.3	1.47906
118.4	1.5202	118.4	1.47875
118.5	1.5215	118.5	1.47844
118.6	1.5185	118.6	1.47813
118.7	1.5131	118.7	1.47782
118.8	1.5132	118.8	1.47751
118.9	1.5071	118.9	1.4772
119	1.5032	119	1.47689
119.1	1.5044	119.1	1.47658
119.2	1.5017	119.2	1.47627
119.3	1.5005	119.3	1.47596
119.4	1.5	119.4	1.47565
119.5	1.4996	119.5	1.47534
119.6	1.4995	119.6	1.47503
119.7	1.5025	119.7	1.47472
119.8	1.5034	119.8	1.47441
119.9	1.5045	119.9	1.4741
120	1.5037	120	1.47379
120.1	1.506	120.1	1.47348
120.2	1.4984	120.2	1.47317
120.3	1.4965	120.3	1.47286
120.4	1.4939	120.4	1.47256
120.5	1.4894	120.5	1.47225
120.6	1.4883	120.6	1.47194
120.7	1.4891	120.7	1.47163
120.8	1.4917	120.8	1.47132
120.9	1.4935	120.9	1.47101
121	1.4844	121	1.4707
121.1	1.4871	121.1	1.47039
121.2	1.4795	121.2	1.47009
121.3	1.4766	121.3	1.46978
121.4	1.4697	121.4	1.46947
121.5	1.4587	121.5	1.46916
121.6	1.4592	121.6	1.46885
121.7	1.4537	121.7	1.46855
121.8	1.452	121.8	1.46824
121.9	1.4384	121.9	1.46793
122	1.4397	122	1.46762
122.1	1.4437	122.1	1.46732
122.2	1.4425	122.2	1.46701
122.3	1.442	122.3	1.4667
122.4	1.4381	122.4	1.46639
122.5	1.4405	122.5	1.46609
122.6	1.4397	122.6	1.46578
122.7	1.4394	122.7	1.46547
122.8	1.4414	122.8	1.46517
122.9	1.4428	122.9	1.46486
123	1.4514	123	1.46455
123.1	1.4576	123.1	1.46425
123.2	1.4559	123.2	1.46394
123.3	1.46	123.3	1.46363
123.4	1.4633	123.4	1.46333
123.5	1.4652	123.5	1.46302
123.6	1.4685	123.6	1.46271
123.7	1.4661	123.7	1.46241
123.8	1.4685	123.8	1.4621
123.9	1.4723	123.9	1.4618
124	1.4668	124	1.46149
124.1	1.4812	124.1	1.46118
124.2	1.4793	124.2	1.46088
124.3	1.4669	124.3	1.46057
124.4	1.4629	124.4	1.46027
124.5	1.468	124.5	1.45996
124.6	1.4642	124.6	1.45966
124.7	1.4651	124.7	1.45935
124.8	1.4709	124.8	1.45905
124.9	1.4644	124.9	1.45874
125	1.4726	125	1.45843
125.1	1.4959	125.1	1.45813
125.2	1.4998	125.2	1.45782
125.3	1.461	125.3	1.45752
125.4	1.4467	125.4	1.45722
125.5	1.4417	125.5	1.45691
125.6	1.4319	125.6	1.45661
125.7	1.4264	125.7	1.4563
125.8	1.4321	125.8	1.456
125.9	1.44	125.9	1.45569
126	1.43	126	1.45539
126.1	1.4299	126.1	1.45508
126.2	1.4426	126.2	1.45478
126.3	1.4549	126.3	1.45448
126.4	1.4487	126.4	1.45417
126.5	1.4213	126.5	1.45387
126.6	1.4024	126.6	1.45356
126.7	1.3848	126.7	1.45326
126.8	1.3868	126.8	1.45296
126.9	1.3811	126.9	1.45265
127	1.3903	127	1.45235
127.1	1.4041	127.1	1.45205
127.2	1.4267	127.2	1.45174
127.3	1.455	127.3	1.45144
127.4	1.4802	127.4	1.45114
127.5	1.4745	127.5	1.45083
127.6	1.4858	127.6	1.45053
127.7	1.464	127.7	1.45023
127.8	1.4567	127.8	1.44993
127.9	1.4409	127.9	1.44962
128	1.4184	128	1.44932
128.1	1.4318	128.1	1.44902
128.2	1.4416	128.2	1.44872
128.3	1.4474	128.3	1.44841
128.4	1.4457	128.4	1.44811
128.5	1.4423	128.5	1.44781
128.6	1.434	128.6	1.44751
128.7	1.439	128.7	1.4472
128.8	1.4484	128.8	1.4469
128.9	1.4767	128.9	1.4466
129	1.4954	129	1.4463
129.1	1.5161	129.1	1.446
129.2	1.5213	129.2	1.44569
129.3	1.5147	129.3	1.44539
129.4	1.4982	129.4	1.44509
129.5	1.4877	129.5	1.44479
129.6	1.4652	129.6	1.44449
129.7	1.4538	129.7	1.44419
129.8	1.4499	129.8	1.44389
129.9	1.4433	129.9	1.44359
130	1.4324	130	1.44328
130.1	1.4479	130.1	1.44298
130.2	1.4587	130.2	1.44268
130.3	1.4621	130.3	1.44238
130.4	1.4628	130.4	1.44208
130.5	1.4641	130.5	1.44178
130.6	1.4759	130.6	1.44148
130.7	1.4887	130.7	1.44118
130.8	1.499	130.8	1.44088
130.9	1.505	130.9	1.44058
131	1.5016	131	1.44028
131.1	1.4938	131.1	1.43998
131.2	1.4864	131.2	1.43968
131.3	1.4823	131.3	1.43938
131.4	1.4872	131.4	1.43908
131.5	1.475	131.5	1.43878
131.6	1.464	131.6	1.43848
131.7	1.455	131.7	1.43818
131.8	1.4556	131.8	1.43788
131.9	1.4541	131.9	1.43758
132	1.4672	132	1.43728
132.1	1.4697	132.1	1.43698
132.2	1.4739	132.2	1.43668
132.3	1.4774	132.3	1.43638
132.4	1.47	132.4	1.43608
132.5	1.4712	132.5	1.43579
132.6	1.4704	132.6	1.43549
132.7	1.4648	132.7	1.43519
132.8	1.4652	132.8	1.43489
132.9	1.4613	132.9	1.43459
133	1.4608	133	1.43429
133.1	1.4617	133.1	1.43399
133.2	1.4647	133.2	1.43369
133.3	1.4681	133.3	1.4334
133.4	1.467	133.4	1.4331
133.5	1.4683	133.5	1.4328
133.6	1.4638	133.6	1.4325
133.7	1.4631	133.7	1.4322
133.8	1.4683	133.8	1.43191
133.9	1.4739	133.9	1.43161
134	1.4758	134	1.43131
134.1	1.4792	134.1	1.43101
134.2	1.4867	134.2	1.43071
134.3	1.4851	134.3	1.43042
134.4	1.4872	134.4	1.43012
134.5	1.4882	134.5	1.42982
134.6	1.4961	134.6	1.42952
134.7	1.504	134.7	1.42923
134.8	1.5	134.8	1.42893
134.9	1.4917	134.9	1.42863
135	1.4898	135	1.42834
135.1	1.4897	135.1	1.42804
135.2	1.4794	135.2	1.42774
135.3	1.4713	135.3	1.42745
135.4	1.4676	135.4	1.42715
135.5	1.4708	135.5	1.42685
135.6	1.4658	135.6	1.42656
135.7	1.4663	135.7	1.42626
135.8	1.473	135.8	1.42596
135.9	1.4698	135.9	1.42567
136	1.4749	136	1.42537
136.1	1.4716	136.1	1.42507
136.2	1.4666	136.2	1.42478
136.3	1.4672	136.3	1.42448
136.4	1.47	136.4	1.42419
136.5	1.4664	136.5	1.42389
136.6	1.463	136.6	1.42359
136.7	1.4649	136.7	1.4233
136.8	1.4704	136.8	1.423
136.9	1.4755	136.9	1.42271
137	1.4698	137	1.42241
137.1	1.4753	137.1	1.42212
137.2	1.4724	137.2	1.42182
137.3	1.471	137.3	1.42153
137.4	1.4693	137.4	1.42123
137.5	1.472	137.5	1.42094
137.6	1.4709	137.6	1.42064
137.7	1.474	137.7	1.42035
137.8	1.4727	137.8	1.42005
137.9	1.4731	137.9	1.41976
138	1.4789	138	1.41946
138.1	1.4754	138.1	1.41917
138.2	1.4723	138.2	1.41887
138.3	1.4775	138.3	1.41858
138.4	1.4797	138.4	1.41828
138.5	1.4801	138.5	1.41799
138.6	1.4847	138.6	1.4177
138.7	1.4839	138.7	1.4174
138.8	1.4798	138.8	1.41711
138.9	1.4786	138.9	1.41681
139	1.478	139	1.41652
139.1	1.4804	139.1	1.41623
139.2	1.4743	139.2	1.41593
139.3	1.4757	139.3	1.41564
139.4	1.4755	139.4	1.41535
139.5	1.4758	139.5	1.41505
139.6	1.4766	139.6	1.41476
139.7	1.4768	139.7	1.41447
139.8	1.4757	139.8	1.41417
139.9	1.4722	139.9	1.41388
140	1.4745	140	1.41359
140.1	1.4711	140.1	1.41329
140.2	1.4687	140.2	1.413
140.3	1.4669	140.3	1.41271
140.4	1.4683	140.4	1.41241
140.5	1.4679	140.5	1.41212
140.6	1.4655	140.6	1.41183
140.7	1.4685	140.7	1.41154
140.8	1.4685	140.8	1.41124
140.9	1.4705	140.9	1.41095
141	1.4631	141	1.41066
141.1	1.4631	141.1	1.41037
141.2	1.4611	141.2	1.41007
141.3	1.4601	141.3	1.40978
141.4	1.4673	141.4	1.40949
141.5	1.4629	141.5	1.4092
141.6	1.4637	141.6	1.40891
141.7	1.47	141.7	1.40862
141.8	1.4708	141.8	1.40832
141.9	1.4759	141.9	1.40803
142	1.4757	142	1.40774
142.1	1.4757	142.1	1.40745
142.2	1.4736	142.2	1.40716
142.3	1.4716	142.3	1.40687
142.4	1.4727	142.4	1.40657
142.5	1.4748	142.5	1.40628
142.6	1.4678	142.6	1.40599
142.7	1.4679	142.7	1.4057
142.8	1.4651	142.8	1.40541
142.9	1.4631	142.9	1.40512
143	1.4672	143	1.40483
143.1	1.4702	143.1	1.40454
143.2	1.4727	143.2	1.40425
143.3	1.4773	143.3	1.40396
143.4	1.476	143.4	1.40367
143.5	1.4709	143.5	1.40338
143.6	1.4707	143.6	1.40309
143.7	1.4677	143.7	1.4028
143.8	1.4631	143.8	1.40251
143.9	1.4629	143.9	1.40222
144	1.4579	144	1.40193
144.1	1.4575	144.1	1.40164
144.2	1.4558	144.2	1.40135
144.3	1.457	144.3	1.40106
144.4	1.4572	144.4	1.40077
144.5	1.4563	144.5	1.40048
144.6	1.4551	144.6	1.40019
144.7	1.4609	144.7	1.3999
144.8	1.4601	144.8	1.39961
144.9	1.458	144.9	1.39932
145	1.458	145	1.39903
145.1	1.4604	145.1	1.39874
145.2	1.462	145.2	1.39845
145.3	1.4616	145.3	1.39816
145.4	1.4623	145.4	1.39787
145.5	1.4612	145.5	1.39758
145.6	1.4634	145.6	1.3973
145.7	1.4625	145.7	1.39701
145.8	1.4618	145.8	1.39672
145.9	1.4608	145.9	1.39643
146	1.4585	146	1.39614
146.1	1.46	146.1	1.39585
146.2	1.4635	146.2	1.39556
146.3	1.4575	146.3	1.39528
146.4	1.4645	146.4	1.39499
146.5	1.4703	146.5	1.3947
146.6	1.4625	146.6	1.39441
146.7	1.4576	146.7	1.39412
146.8	1.457	146.8	1.39384
146.9	1.459	146.9	1.39355
147	1.4532	147	1.39326
147.1	1.4566	147.1	1.39297
147.2	1.4518	147.2	1.39269
147.3	1.4553	147.3	1.3924
147.4	1.458	147.4	1.39211
147.5	1.4669	147.5	1.39182
147.6	1.4644	147.6	1.39154
147.7	1.4636	147.7	1.39125
147.8	1.4667	147.8	1.39096
147.9	1.4636	147.9	1.39067
148	1.4578	148	1.39039
148.1	1.4674	148.1	1.3901
148.2	1.4595	148.2	1.38981
148.3	1.4674	148.3	1.38953
148.4	1.4682	148.4	1.38924
148.5	1.4688	148.5	1.38895
148.6	1.4654	148.6	1.38867
148.7	1.4668	148.7	1.38838
148.8	1.468	148.8	1.38809
148.9	1.468	148.9	1.38781
149	1.468	149	1.38752
149.1	1.468	149.1	1.38724
149.2	1.468	149.2	1.38695
149.3	1.468	149.3	1.38666
149.4	1.468	149.4	1.38638
149.5	1.4688	149.5	1.38609
149.6	1.4688	149.6	1.38581
149.7	1.4688	149.7	1.38552
149.8	1.46962	149.8	1.38524
149.9	1.47337	149.9	1.38495
150	1.4734	150	1.38466
150.1	1.4734	150.1	1.38466
150.2	1.47529	150.2	1.40246
150.3	1.4768	150.3	1.42024
150.4	1.48279	150.4	1.43799
150.5	1.48832	150.5	1.45572
150.6	1.48871	150.6	1.47343
150.7	1.48961	150.7	1.49111
150.8	1.49416	150.8	1.50877
150.9	1.50538	150.9	1.52641
151	1.51003	151	1.54402
151.1	1.5157	151.1	1.56161
151.2	1.53151	151.2	1.57917
151.3	1.53151	151.3	1.59672
151.4	1.53714	151.4	1.61423
151.5	1.5407	151.5	1.63173
151.6	1.55276	151.6	1.64919
151.7	1.57978	151.7	1.66664
151.8	1.6028	151.8	1.68405
151.9	1.63798	151.9	1.70145
152	1.65467	152	1.71882
152.1	1.68006	152.1	1.73616
152.2	1.69898	152.2	1.75348
152.3	1.70384	152.3	1.77077
152.4	1.7057	152.4	1.78803
152.5	1.70384	152.5	1.80527
152.6	1.70034	152.6	1.82249
152.7	1.73066	152.7	1.83968
152.8	1.76789	152.8	1.85684
152.9	1.7882	152.9	1.87397
153	1.79978	153	1.89108
153.1	1.80678	153.1	1.90816
153.2	1.82808	153.2	1.92522
153.3	1.84839	153.3	1.94225
153.4	1.86849	153.4	1.95925
153.5	1.89228	153.5	1.97622
153.6	1.90788	153.6	1.99317
153.7	1.92186	153.7	2.01008
153.8	1.93634	153.8	2.02697
153.9	1.95133	153.9	2.04383
154	1.96643	154	2.06067
154.1	1.99083	154.1	2.07747
154.2	1.99991	154.2	2.09425
154.3	2.03172	154.3	2.111
154.4	2.0417	154.4	2.12771
154.5	2.05049	154.5	2.1444
154.6	2.07139	154.6	2.16106
154.7	2.08098	154.7	2.17769
154.8	2.09297	154.8	2.1943
154.9	2.11047	154.9	2.21087
155	2.12605	155	2.22741
155.1	2.14505	155.1	2.24392
155.2	2.16385	155.2	2.2604
155.3	2.17695	155.3	2.27685
155.4	2.20094	155.4	2.29327
155.5	2.22454	155.5	2.30966
155.6	2.23854	155.6	2.32602
155.7	2.25483	155.7	2.34234
155.8	2.27173	155.8	2.35864
155.9	2.28932	155.9	2.3749
156	2.30501	156	2.39113
156.1	2.3172	156.1	2.40733
156.2	2.33479	156.2	2.42349
156.3	2.35167	156.3	2.43963
156.4	2.36566	156.4	2.45573
156.5	2.38856	156.5	2.4718
156.6	2.40865	156.6	2.48784
156.7	2.43205	156.7	2.50384
156.8	2.44663	156.8	2.51981
156.9	2.46403	156.9	2.53574
157	2.48212	157	2.55165
157.1	2.48901	157.1	2.56751
157.2	2.50341	157.2	2.58335
157.3	2.5225	157.3	2.59915
157.4	2.5471	157.4	2.61491
157.5	2.56019	157.5	2.63064
157.6	2.58298	157.6	2.64634
157.7	2.60177	157.7	2.662
157.8	2.61655	157.8	2.67762
157.9	2.63564	157.9	2.69321
158	2.65303	158	2.70876
158.1	2.67073	158.1	2.72428
158.2	2.68451	158.2	2.73976
158.3	2.70099	158.3	2.7552
158.4	2.71918	158.4	2.77061
158.5	2.73627	158.5	2.78598
158.6	2.75506	158.6	2.80131
158.7	2.76914	158.7	2.81661
158.8	2.78503	158.8	2.83186
158.9	2.80071	158.9	2.84708
159	2.81419	159	2.86227
159.1	2.83848	159.1	2.87741
159.2	2.85147	159.2	2.89251
159.3	2.85925	159.3	2.90758
159.4	2.86924	159.4	2.92261
159.5	2.87322	159.5	2.9376
159.6	2.8838	159.6	2.95255
159.7	2.89659	159.7	2.96745
159.8	2.91567	159.8	2.98232
159.9	2.93395	159.9	2.99715
160	2.95323	160	3.01194
160.1	2.96991	160.1	3.02669
160.2	2.98599	160.2	3.0414
160.3	3.00138	160.3	3.05606
160.4	3.01406	160.4	3.07069
160.5	3.03334	160.5	3.08527
160.6	3.04853	160.6	3.09981
160.7	3.06311	160.7	3.11431
160.8	3.08259	160.8	3.12877
160.9	3.09636	160.9	3.14318
[truncated: 7,889 more rows]
