# Supplementary material for: Homo-BacPROTAC-induced degradation of ClpC1 as a strategy against drug-resistant mycobacteria
Source: Nat Commun. 2024 Mar 5;15:2005. doi: 10.1038/s41467-024-46218-7 (PMC10914731; doi:10.1038/s41467-024-46218-7)
Supplement: Supplementary file 4 — Source Data [file 41467_2024_46218_MOESM4_ESM.zip › SourceData/SuppFig7_Compound_SI-38.xlsx]

## Sheet: 74014252_20210427x
Run 1; Ch 3; Fc 2-1 corr; Cy 34; 74014252; Conc 2.5 7.5 22 66.5 200 nM_X	Run 1; Ch 3; Fc 2-1 corr; Cy 34; 74014252; Conc 2.5 7.5 22 66.5 200 nM_Y	Run 1; Ch 3; Fc 2-1 corr; Cy 34; 74014252; Conc 2.5 7.5 22 66.5 200 nM; Fitted_X	Run 1; Ch 3; Fc 2-1 corr; Cy 34; 74014252; Conc 2.5 7.5 22 66.5 200 nM; Fitted_Y
-38.9	-1.01559	-38.9	0
-38.8	-1.20615	-38.8	0
-38.7	-0.69305	-38.7	0
-38.6	-0.2836	-38.6	0
-38.5	0.06035	-38.5	0
-38.4	0.230247	-38.4	0
-38.3	-0.0247	-38.3	0
-38.2	0.07685	-38.2	0
-38.1	0.05195	-38.1	0
-38	0.04355	-38	0
-37.9	0.0332	-37.9	0
-37.8	-0.000149986	-37.8	0
-37.7	0.09065	-37.7	0
-37.6	0.298	-37.6	0
-37.5	0.05605	-37.5	0
-37.4	0.310389	-37.4	0
-37.3	0.31875	-37.3	0
-37.2	0.8695	-37.2	0
-37.1	0.3925	-37.1	0
-37	1.4556	-37	0
-36.9	1.5737	-36.9	0
-36.8	0.87185	-36.8	0
-36.7	-0.82045	-36.7	0
-36.6	-0.51955	-36.6	0
-36.5	-0.3342	-36.5	0
-36.4	-0.290897	-36.4	0
-36.3	-0.24245	-36.3	0
-36.2	-0.15155	-36.2	0
-36.1	-0.0837	-36.1	0
-36	-0.0533	-36	0
-35.9	-0.05255	-35.9	0
-35.8	-0.0777	-35.8	0
-35.7	-0.07975	-35.7	0
-35.6	-0.0662499	-35.6	0
-35.5	-0.0897	-35.5	0
-35.4	-0.105499	-35.4	0
-35.3	-0.0991	-35.3	0
-35.2	-0.07075	-35.2	0
-35.1	-0.06905	-35.1	0
-35	-0.07345	-35	0
-34.9	-0.0638497	-34.9	0
-34.8	-0.0676	-34.8	0
-34.7	-0.0483	-34.7	0
-34.6	-0.0483	-34.6	0
-34.5	-0.03635	-34.5	0
-34.4	-0.0291496	-34.4	0
-34.3	-0.0341	-34.3	0
-34.2	-0.03135	-34.2	0
-34.1	-0.0402	-34.1	0
-34	-0.03575	-34	0
-33.9	-0.0154497	-33.9	0
-33.8	-0.01925	-33.8	0
-33.7	-0.0292	-33.7	0
-33.6	-0.02475	-33.6	0
-33.5	-0.01135	-33.5	0
-33.4	-0.0091497	-33.4	0
-33.3	-0.00234998	-33.3	0
-33.2	0.00360002	-33.2	0
-33.1	0.0108	-33.1	0
-33	0.00974999	-33	0
-32.9	0.000300281	-32.9	0
-32.8	0.000699998	-32.8	0
-32.7	0.000449982	-32.7	0
-32.6	-0.00330001	-32.6	0
-32.5	-0.0111	-32.5	0
-32.4	-0.0113998	-32.4	0
-32.3	-0.0205	-32.3	0
-32.2	-0.0254	-32.2	0
-32.1	-0.0321	-32.1	0
-32	-0.0371	-32	0
-31.9	-0.0351	-31.9	0
-31.8	-0.03855	-31.8	0
-31.7	-0.0378499	-31.7	0
-31.6	-0.0375499	-31.6	0
-31.5	-0.0348	-31.5	0
-31.4	-0.03165	-31.4	0
-31.3	-0.0328	-31.3	0
-31.2	-0.0339499	-31.2	0
-31.1	-0.0286	-31.1	0
-31	-0.02775	-31	0
-30.9	-0.02475	-30.9	0
-30.8	-0.0236	-30.8	0
-30.7	-0.0214999	-30.7	0
-30.6	-0.0253999	-30.6	0
-30.5	-0.02895	-30.5	0
-30.4	-0.0215	-30.4	0
-30.3	-0.01385	-30.3	0
-30.2	-0.0103	-30.2	0
-30.1	-0.00470001	-30.1	0
-30	-0.00120001	-30	0
-29.9	0.00135	-29.9	0
-29.8	0.0022	-29.8	0
-29.7	0.00505002	-29.7	0
-29.6	0.00750003	-29.6	0
-29.5	0.00815001	-29.5	0
-29.4	0.0107	-29.4	0
-29.3	0.0086	-29.3	0
-29.2	0.00655001	-29.2	0
-29.1	0.01175	-29.1	0
-29	0.00799999	-29	0
-28.9	0.0118	-28.9	0
-28.8	0.0131	-28.8	0
-28.7	0.0122	-28.7	0
-28.6	0.0127	-28.6	0
-28.5	0.01465	-28.5	0
-28.4	0.0131	-28.4	0
-28.3	0.015	-28.3	0
-28.2	0.01455	-28.2	0
-28.1	0.01395	-28.1	0
-28	0.0175	-28	0
-27.9	0.01575	-27.9	0
-27.8	0.0172	-27.8	0
-27.7	0.018	-27.7	0
-27.6	0.0155	-27.6	0
-27.5	0.0123	-27.5	0
-27.4	0.01935	-27.4	0
-27.3	0.01485	-27.3	0
-27.2	0.0146	-27.2	0
-27.1	0.01125	-27.1	0
-27	0.0107	-27	0
-26.9	0.0124	-26.9	0
-26.8	0.01285	-26.8	0
-26.7	0.0156	-26.7	0
-26.6	0.01385	-26.6	0
-26.5	0.0171	-26.5	0
-26.4	0.0173	-26.4	0
-26.3	0.01645	-26.3	0
-26.2	0.0148	-26.2	0
-26.1	0.01465	-26.1	0
-26	0.01595	-26	0
-25.9	0.01205	-25.9	0
-25.8	0.0127	-25.8	0
-25.7	0.01165	-25.7	0
-25.6	0.0126	-25.6	0
-25.5	0.01395	-25.5	0
-25.4	0.0114	-25.4	0
-25.3	0.00815	-25.3	0
-25.2	0.00619999	-25.2	0
-25.1	0.00365001	-25.1	0
-25	0.0016	-25	0
-24.9	-0.0059	-24.9	0
-24.8	-0.01015	-24.8	0
-24.7	-0.00994998	-24.7	0
-24.6	-0.0119	-24.6	0
-24.5	-0.01415	-24.5	0
-24.4	-0.0121	-24.4	0
-24.3	-0.011	-24.3	0
-24.2	-0.0138	-24.2	0
-24.1	-0.0138	-24.1	0
-24	-0.01205	-24	0
-23.9	-0.01095	-23.9	0
-23.8	-0.0111	-23.8	0
-23.7	-0.01125	-23.7	0
-23.6	-0.01385	-23.6	0
-23.5	-0.01925	-23.5	0
-23.4	-0.02285	-23.4	0
-23.3	-0.0217	-23.3	0
-23.2	-0.02245	-23.2	0
-23.1	-0.02675	-23.1	0
-23	-0.0285	-23	0
-22.9	-0.032	-22.9	0
-22.8	-0.0361	-22.8	0
-22.7	-0.0396	-22.7	0
-22.6	-0.0394	-22.6	0
-22.5	-0.04195	-22.5	0
-22.4	-0.046	-22.4	0
-22.3	-0.04915	-22.3	0
-22.2	-0.0469	-22.2	0
-22.1	-0.048	-22.1	0
-22	-0.04845	-22	0
-21.9	-0.0467	-21.9	0
-21.8	-0.04645	-21.8	0
-21.7	-0.04975	-21.7	0
-21.6	-0.05	-21.6	0
-21.5	-0.04835	-21.5	0
-21.4	-0.04745	-21.4	0
-21.3	-0.04475	-21.3	0
-21.2	-0.0402	-21.2	0
-21.1	-0.0327	-21.1	0
-21	-0.03265	-21	0
-20.9	-0.0322	-20.9	0
-20.8	-0.0296	-20.8	0
-20.7	-0.02925	-20.7	0
-20.6	-0.0235499	-20.6	0
-20.5	-0.03265	-20.5	0
-20.4	-0.03875	-20.4	0
-20.3	-0.04585	-20.3	0
-20.2	-0.0513999	-20.2	0
-20.1	-0.0413	-20.1	0
-20	-0.0366	-20	0
-19.9	-0.03305	-19.9	0
-19.8	-0.02745	-19.8	0
-19.7	-0.0309499	-19.7	0
-19.6	-0.02715	-19.6	0
-19.5	-0.03265	-19.5	0
-19.4	-0.03545	-19.4	0
-19.3	-0.03375	-19.3	0
-19.2	-0.0388498	-19.2	0
-19.1	-0.0302999	-19.1	0
-19	-0.04385	-19	0
-18.9	-0.0359	-18.9	0
-18.8	-0.02265	-18.8	0
-18.7	-0.02065	-18.7	0
-18.6	-0.01805	-18.6	0
-18.5	-0.0113	-18.5	0
-18.4	-0.0046	-18.4	0
-18.3	-0.00255	-18.3	0
-18.2	0.00185017	-18.2	0
-18.1	0.00890014	-18.1	0
-18	-0.0109	-18	0
-17.9	-0.0153	-17.9	0
-17.8	-0.0207	-17.8	0
-17.7	-0.0246	-17.7	0
-17.6	0.00514975	-17.6	0
-17.5	-0.01205	-17.5	0
-17.4	0.02175	-17.4	0
-17.3	-0.0134	-17.3	0
-17.2	0.01285	-17.2	0
-17.1	0.0144501	-17.1	0
-17	0.00925	-17	0
-16.9	0.0051	-16.9	0
-16.8	0.0079	-16.8	0
-16.7	0.00335006	-16.7	0
-16.6	0.0210999	-16.6	0
-16.5	0.01	-16.5	0
-16.4	-0.0032	-16.4	0
-16.3	-0.00685	-16.3	0
-16.2	-0.0127502	-16.2	0
-16.1	-0.000749826	-16.1	0
-16	-0.02965	-16	0
-15.9	-0.03895	-15.9	0
-15.8	-0.024	-15.8	0
-15.7	-0.0160499	-15.7	0
-15.6	-0.0389	-15.6	0
-15.5	-0.0349	-15.5	0
-15.4	-0.02735	-15.4	0
-15.3	-0.01795	-15.3	0
-15.2	-0.0509499	-15.2	0
-15.1	-0.06215	-15.1	0
-15	-0.0902	-15	0
-14.9	-0.09835	-14.9	0
-14.8	-0.094	-14.8	0
-14.7	-0.0864498	-14.7	0
-14.6	-0.0627499	-14.6	0
-14.5	-0.04175	-14.5	0
-14.4	-0.02135	-14.4	0
-14.3	-0.01215	-14.3	0
-14.2	-0.0042499	-14.2	0
-14.1	0.000549938	-14.1	0
-14	0.00105	-14	0
-13.9	-0.0108	-13.9	0
-13.8	-0.01705	-13.8	0
-13.7	-0.0237499	-13.7	0
-13.6	-0.0335999	-13.6	0
-13.5	-0.03685	-13.5	0
-13.4	-0.03065	-13.4	0
-13.3	-0.03155	-13.3	0
-13.2	-0.02185	-13.2	0
-13.1	-0.01705	-13.1	0
-13	-0.0221	-13	0
-12.9	-0.00735	-12.9	0
-12.8	-0.01135	-12.8	0
-12.7	-0.0125	-12.7	0
-12.6	-0.00510001	-12.6	0
-12.5	-0.00295	-12.5	0
-12.4	-0.00555	-12.4	0
-12.3	-0.00645	-12.3	0
-12.2	-0.03035	-12.2	0
-12.1	-0.0546999	-12.1	0
-12	-0.0453	-12	0
-11.9	-0.0226	-11.9	0
-11.8	-0.01395	-11.8	0
-11.7	-0.0137	-11.7	0
-11.6	-0.012	-11.6	0
-11.5	-0.0017	-11.5	0
-11.4	0.01095	-11.4	0
-11.3	0.01465	-11.3	0
-11.2	0.0135	-11.2	0
-11.1	0.0156	-11.1	0
-11	0.01215	-11	0
-10.9	0.01525	-10.9	0
-10.8	0.01305	-10.8	0
-10.7	0.00675	-10.7	0
-10.6	0.00394995	-10.6	0
-10.5	-0.00165	-10.5	0
-10.4	-0.0032	-10.4	0
-10.3	-0.0027	-10.3	0
-10.2	-0.00320003	-10.2	0
-10.1	0.00169997	-10.1	0
-10	-0.00025	-10	0
-9.9	0.00195	-9.9	0
-9.8	-0.0055	-9.8	0
-9.7	-0.00604996	-9.7	0
-9.6	-0.00629999	-9.6	0
-9.5	-0.004	-9.5	0
-9.4	0.00055	-9.4	0
-9.3	-0.0019	-9.3	0
-9.2	0.0032	-9.2	0
-9.1	0.00354999	-9.1	0
-9	0.0036	-9	0
-8.9	0.00315	-8.9	0
-8.8	0.000750001	-8.8	0
-8.7	0.00125002	-8.7	0
-8.6	0.00195002	-8.6	0
-8.5	0.008	-8.5	0
-8.4	0.00145	-8.4	0
-8.3	-0.00905	-8.3	0
-8.2	-0.02135	-8.2	0
-8.1	-0.0148001	-8.1	0
-8	-0.0144	-8	0
-7.9	-0.01035	-7.9	0
-7.8	-0.01235	-7.8	0
-7.7	-0.0151	-7.7	0
-7.6	-0.01365	-7.6	0
-7.5	-0.0187	-7.5	0
-7.4	-0.0118	-7.4	0
-7.3	-0.009	-7.3	0
-7.2	-0.01135	-7.2	0
-7.1	-0.0121	-7.1	0
-7	-0.01345	-7	0
-6.9	-0.0115	-6.9	0
-6.8	-0.01165	-6.8	0
-6.7	-0.01085	-6.7	0
-6.6	-0.0112	-6.6	0
-6.5	-0.00955	-6.5	0
-6.4	-0.0109	-6.4	0
-6.3	-0.00655	-6.3	0
-6.2	-0.01005	-6.2	0
-6.1	-0.01035	-6.1	0
-6	-0.01195	-6	0
-5.9	-0.0131	-5.9	0
-5.8	-0.00825	-5.8	0
-5.7	-0.00645	-5.7	0
-5.6	-0.0078	-5.6	0
-5.5	-0.00565	-5.5	0
-5.4	-0.00520007	-5.4	0
-5.3	-0.0052	-5.3	0
-5.2	-0.0017	-5.2	0
-5.1	0.00385	-5.1	0
-5	0.0065	-5	0
-4.9	0.00150004	-4.9	0
-4.8	0.00505	-4.8	0
-4.7	0.0034	-4.7	0
-4.6	0.0071	-4.6	0
-4.5	0.0059	-4.5	0
-4.4	0.00450007	-4.4	0
-4.3	0.00785	-4.3	0
-4.2	0.00605	-4.2	0
-4.1	0.00675	-4.1	0
-4	0.0062	-4	0
-3.9	0.00739999	-3.9	0
-3.8	0.0065	-3.8	0
-3.7	0.008	-3.7	0
-3.6	0.00075	-3.6	0
-3.5	-0.0004	-3.5	0
-3.4	0.00164999	-3.4	0
-3.3	0.0025	-3.3	0
-3.2	-0.0007	-3.2	0
-3.1	-0.0035	-3.1	0
-3	-0.00575	-3	0
-2.9	-0.00815003	-2.9	0
-2.8	-0.00915	-2.8	0
-2.7	-0.00615	-2.7	0
-2.6	-0.00705	-2.6	0
-2.5	-0.00495	-2.5	0
-2.4	-0.0114	-2.4	0
-2.3	-0.0145	-2.3	0
-2.2	-0.00685	-2.2	0
-2.1	-0.0106	-2.1	0
-2	-0.0145	-2	0
-1.9	-0.0108001	-1.9	0
-1.8	-0.00635	-1.8	0
-1.7	-0.0117	-1.7	0
-1.6	-0.0158	-1.6	0
-1.5	-0.01865	-1.5	0
-1.4	-0.0206498	-1.4	0
-1.3	-0.03	-1.3	0
-1.2	-0.0313	-1.2	0
-1.1	-0.0313	-1.1	0
-1	-0.03055	-1	0
-0.900002	-0.03	-0.900002	0
-0.799999	-0.02905	-0.799999	0
-0.700001		-0.700001	0
-0.599998		-0.599998	0
-0.5		-0.5	0
-0.400002		-0.400002	0
-0.299999		-0.299999	0
-0.200001		-0.200001	0
-0.0999985		-0.0999985	0
0		0	0
0.0999985		0.0999985	0
0.200001		0.200001	0.00251756
0.299999		0.299999	0.00503182
0.400002		0.400002	0.00754296
0.5		0.5	0.0100508
0.599998		0.599998	0.0125554
0.700001		0.700001	0.015057
0.799999		0.799999	0.0175552
0.900002		0.900002	0.0200503
1		1	0.0225422
1.1		1.1	0.0250308
1.2		1.2	0.0275164
1.3		1.3	0.0299986
1.4		1.4	0.0324778
1.5		1.5	0.0349536
1.6		1.6	0.0374263
1.7		1.7	0.0398959
1.8	0.0187586	1.8	0.0423622
1.9	0.0225187	1.9	0.0448254
2	0.0233253	2	0.0472854
2.1	0.027124	2.1	0.0497421
2.2	0.0233253	2.2	0.0521958
2.3	0.0292059	2.3	0.0546462
2.4	0.0298546	2.4	0.0570935
2.5	0.0298546	2.5	0.0595376
2.6	0.0327514	2.6	0.0619785
2.7	0.0515966	2.7	0.0644163
2.8	0.0609925	2.8	0.0668508
2.9	0.0742384	2.9	0.0692823
3	0.0607368	3	0.0717105
3.1	0.0635834	3.1	0.0741356
3.2	0.0680308	3.2	0.0765575
3.3	0.0694781	3.3	0.0789763
3.4	0.0714759	3.4	0.0813919
3.5	0.0670246	3.5	0.0838043
3.6	0.0640224	3.6	0.0862136
3.7	0.0689197	3.7	0.0886198
3.8	0.0765173	3.8	0.0910227
3.9	0.0769658	3.9	0.0934226
4	0.0775636	4	0.0958192
4.1	0.080561	4.1	0.0982127
4.2	0.079909	4.2	0.100603
4.3	0.0726079	4.3	0.10299
4.4	0.0670564	4.4	0.105375
4.5	0.0702549	4.5	0.107755
4.6	0.0745533	4.6	0.110133
4.7	0.0780512	4.7	0.112508
4.8	0.0798491	4.8	0.114879
4.9	0.0870967	4.9	0.117248
5	0.093645	5	0.119613
5.1	0.0993933	5.1	0.121975
5.2	0.100641	5.2	0.124334
5.3	0.0973397	5.3	0.12669
5.4	0.0978382	5.4	0.129043
5.5	0.0969367	5.5	0.131393
5.6	0.0939851	5.6	0.133739
5.7	0.0981333	5.7	0.136083
5.8	0.101082	5.8	0.138423
5.9	0.0956307	5.9	0.14076
6	0.09283	6	0.143094
6.1	0.0952793	6.1	0.145425
6.2	0.0905788	6.2	0.147753
6.3	0.0931771	6.3	0.150078
6.4	0.0868268	6.4	0.152399
6.5	0.0784267	6.5	0.154718
6.6	0.0843252	6.6	0.157033
6.7	0.0886234	6.7	0.159346
6.8	0.0932218	6.8	0.161655
6.9	0.0994201	6.9	0.163961
7	0.102719	7	0.166264
7.1	0.102318	7.1	0.168564
7.2	0.0983671	7.2	0.170861
7.3	0.100916	7.3	0.173154
7.4	0.0988147	7.4	0.175445
7.5	0.107613	7.5	0.177733
7.6	0.113812	7.6	0.180017
7.7	0.116811	7.7	0.182298
7.8	0.11831	7.8	0.184577
7.9	0.118459	7.9	0.186852
8	0.117958	8	0.189124
8.1	0.122956	8.1	0.191393
8.2	0.126306	8.2	0.193659
8.3	0.128305	8.3	0.195922
8.4	0.130554	8.4	0.198182
8.5	0.130253	8.5	0.200439
8.6	0.135702	8.6	0.202692
8.7	0.136102	8.7	0.204943
8.8	0.134801	8.8	0.207191
8.9	0.1375	8.9	0.209435
9	0.13975	9	0.211677
9.1	0.141749	9.1	0.213915
9.2	0.142198	9.2	0.216151
9.3	0.140198	9.3	0.218383
9.4	0.144897	9.4	0.220612
9.5	0.147396	9.5	0.222838
9.6	0.153695	9.6	0.225061
9.7	0.156544	9.7	0.227282
9.8	0.155594	9.8	0.229499
9.9	0.159443	9.9	0.231713
10	0.165792	10	0.233924
10.1	0.168492	10.1	0.236132
10.2	0.169741	10.2	0.238337
10.3	0.173491	10.3	0.240538
10.4	0.17569	10.4	0.242737
10.5	0.177489	10.5	0.244933
10.6	0.177189	10.6	0.247126
10.7	0.183538	10.7	0.249316
10.8	0.182088	10.8	0.251502
10.9	0.185938	10.9	0.253686
11	0.189787	11	0.255867
11.1	0.190587	11.1	0.258044
11.2	0.190837	11.2	0.260219
11.3	0.191287	11.3	0.262391
11.4	0.192286	11.4	0.26456
11.5	0.193786	11.5	0.266725
11.6	0.193136	11.6	0.268888
11.7	0.193936	11.7	0.271047
11.8	0.194686	11.8	0.273204
11.9	0.193886	11.9	0.275358
12	0.197835	12	0.277508
12.1	0.201685	12.1	0.279656
12.2	0.206934	12.2	0.281801
12.3	0.211084	12.3	0.283942
12.4	0.211534	12.4	0.286081
12.5	0.217484	12.5	0.288216
12.6	0.212284	12.6	0.290349
12.7	0.214534	12.7	0.292479
12.8	0.215433	12.8	0.294605
12.9	0.219383	12.9	0.296729
13	0.227383	13	0.29885
13.1	0.227733	13.1	0.300968
13.2	0.222834	13.2	0.303082
13.3	0.226733	13.3	0.305194
13.4	0.223084	13.4	0.307303
13.5	0.228084	13.5	0.309409
13.6	0.227184	13.6	0.311512
13.7	0.234984	13.7	0.313612
13.8	0.237734	13.8	0.315709
13.9	0.237784	13.9	0.317803
14	0.240934	14	0.319894
14.1	0.239635	14.1	0.321982
14.2	0.236285	14.2	0.324067
14.3	0.232285	14.3	0.326149
14.4	0.234236	14.4	0.328229
14.5	0.232386	14.5	0.330305
14.6	0.234036	14.6	0.332378
14.7	0.230236	14.7	0.334449
14.8	0.228487	14.8	0.336516
14.9	0.228187	14.9	0.338581
15	0.229537	15	0.340642
15.1	0.229788	15.1	0.342701
15.2	0.226989	15.2	0.344757
15.3	0.237088	15.3	0.346809
15.4	0.240888	15.4	0.348859
15.5	0.240438	15.5	0.350906
15.6	0.236938	15.6	0.35295
15.7	0.236689	15.7	0.354991
15.8	0.234039	15.8	0.357029
15.9	0.234039	15.9	0.359065
16	0.226789	16	0.361097
16.1	0.226139	16.1	0.363126
16.2	0.222338	16.2	0.365153
16.3	0.215689	16.3	0.367177
16.4	0.213289	16.4	0.369197
16.5	0.209389	16.5	0.371215
16.6	0.212488	16.6	0.37323
16.7	0.216338	16.7	0.375242
16.8	0.210739	16.8	0.377251
16.9	0.216388	16.9	0.379257
17	0.222887	17	0.381261
17.1	0.227487	17.1	0.383261
17.2	0.229587	17.2	0.385258
17.3	0.230137	17.3	0.387253
17.4	0.230636	17.4	0.389245
17.5	0.228486	17.5	0.391234
17.6	0.232486	17.6	0.39322
17.7	0.233186	17.7	0.395203
17.8	0.234535	17.8	0.397183
17.9	0.239885	17.9	0.39916
18	0.240935	18	0.401135
18.1	0.252233	18.1	0.403106
18.2	0.250583	18.2	0.405075
18.3	0.248233	18.3	0.407041
18.4	0.240033	18.4	0.409004
18.5	0.23653	18.5	0.410964
18.6	0.240033	18.6	0.412922
18.7	0.24063	18.7	0.414876
18.8	0.244769	18.8	0.416828
18.9	0.245784	18.9	0.418777
19	0.252781	19	0.420722
19.1	0.253087	19.1	0.422665
19.2		19.2	0.424606
19.3		19.3	0.426543
19.4		19.4	0.428478
19.5		19.5	0.430409
19.6		19.6	0.432338
19.7		19.7	0.434264
19.8		19.8	0.436187
19.9		19.9	0.436187
20		20	0.435634
20.1		20.1	0.43508
20.2		20.2	0.434528
20.3		20.3	0.433977
20.4		20.4	0.433426
20.5		20.5	0.432876
20.6		20.6	0.432326
20.7		20.7	0.431778
20.8		20.8	0.43123
20.9		20.9	0.430683
21		21	0.430136
21.1		21.1	0.429591
21.2		21.2	0.429046
21.3		21.3	0.428502
21.4		21.4	0.427958
21.5		21.5	0.427416
21.6		21.6	0.426874
21.7	0.4461	21.7	0.426333
21.8	0.4461	21.8	0.425792
21.9	0.4467	21.9	0.425253
22	0.4461	22	0.424714
22.1	0.43485	22.1	0.424175
22.2	0.42545	22.2	0.423638
22.3	0.4186	22.3	0.423101
22.4	0.40945	22.4	0.422565
22.5	0.41975	22.5	0.42203
22.6	0.4152	22.6	0.421495
22.7	0.4162	22.7	0.420961
22.8	0.41925	22.8	0.420428
22.9	0.40665	22.9	0.419896
23	0.40185	23	0.419364
23.1	0.39975	23.1	0.418833
23.2	0.3933	23.2	0.418303
23.3	0.38745	23.3	0.417773
23.4	0.3845	23.4	0.417245
23.5	0.39105	23.5	0.416717
23.6	0.3925	23.6	0.416189
23.7	0.39	23.7	0.415663
23.8	0.38435	23.8	0.415137
23.9	0.38755	23.9	0.414611
24	0.3865	24	0.414087
24.1	0.3819	24.1	0.413563
24.2	0.3849	24.2	0.41304
24.3	0.3821	24.3	0.412518
24.4	0.38265	24.4	0.411996
24.5	0.38105	24.5	0.411475
24.6	0.3827	24.6	0.410955
24.7	0.38005	24.7	0.410435
24.8	0.3748	24.8	0.409916
24.9	0.3701	24.9	0.409398
25	0.36275	25	0.408881
25.1	0.36345	25.1	0.408364
25.2	0.3648	25.2	0.407848
25.3	0.3673	25.3	0.407332
25.4	0.36735	25.4	0.406818
25.5	0.37225	25.5	0.406304
25.6	0.3713	25.6	0.40579
25.7	0.37245	25.7	0.405278
25.8	0.37175	25.8	0.404766
25.9	0.37415	25.9	0.404255
26	0.37155	26	0.403744
26.1	0.3686	26.1	0.403234
26.2	0.36555	26.2	0.402725
26.3	0.36755	26.3	0.402217
26.4	0.36575	26.4	0.401709
26.5	0.36825	26.5	0.401202
26.6	0.3615	26.6	0.400696
26.7	0.37215	26.7	0.40019
26.8	0.3846	26.8	0.399685
26.9	0.3793	26.9	0.39918
27	0.385	27	0.398677
27.1	0.3874	27.1	0.398174
27.2	0.391	27.2	0.397671
27.3	0.38745	27.3	0.39717
27.4	0.37445	27.4	0.396669
27.5	0.3694	27.5	0.396168
27.6	0.3702	27.6	0.395669
27.7	0.3693	27.7	0.39517
27.8	0.37155	27.8	0.394672
27.9	0.3715	27.9	0.394174
28	0.3686	28	0.393677
28.1	0.3666	28.1	0.393181
28.2	0.36985	28.2	0.392685
28.3	0.3638	28.3	0.39219
28.4	0.36445	28.4	0.391696
28.5	0.36775	28.5	0.391202
28.6	0.36685	28.6	0.390709
28.7	0.3679	28.7	0.390217
28.8	0.36785	28.8	0.389726
28.9	0.3699	28.9	0.389235
29	0.37805	29	0.388744
29.1	0.3887	29.1	0.388255
29.2	0.39465	29.2	0.387766
29.3	0.38565	29.3	0.387277
29.4	0.38425	29.4	0.38679
29.5	0.35205	29.5	0.386303
29.6	0.3592	29.6	0.385816
29.7	0.35385	29.7	0.385331
29.8	0.34845	29.8	0.384846
29.9	0.34135	29.9	0.384361
30	0.3492	30	0.383877
30.1	0.37165	30.1	0.383394
30.2	0.39205	30.2	0.382912
30.3	0.40255	30.3	0.38243
30.4	0.3662	30.4	0.381949
30.5	0.7144	30.5	0.381468
30.6	0.541351	30.6	0.380988
30.7	0.7254	30.7	0.380509
30.8	0.679255	30.8	0.380031
30.9	0.851998	30.9	0.379553
31	0.763452	31	0.379075
31.1	0.564655	31.1	0.378599
31.2	1.24665	31.2	0.378123
31.3	0.469148	31.3	0.377647
31.4	0.396049	31.4	0.377172
31.5	0.473051	31.5	0.376698
31.6	0.458149	31.6	0.376225
31.7	0.41315	31.7	0.375752
31.8	0.38525	31.8	0.37528
31.9	0.38985	31.9	0.374808
32	0.3996	32	0.374337
32.1	0.3724	32.1	0.373867
32.2	0.3727	32.2	0.373397
32.3	0.3836	32.3	0.372928
32.4	0.34715	32.4	0.372459
32.5	0.34175	32.5	0.371992
32.6	0.34765	32.6	0.371524
32.7	0.3103	32.7	0.371058
32.8	0.273844	32.8	0.370592
32.9	0.0961082	32.9	0.370126
33	0.498842	33	0.369662
33.1	0.389247	33.1	0.369198
33.2	0.156749	33.2	0.368734
33.3	0.184644	33.3	0.368271
33.4	0.184763	33.4	0.367809
33.5	0.818137	33.5	0.367347
33.6	0.300058	33.6	0.366886
33.7	-1.2439	33.7	0.366426
33.8	-0.47635	33.8	0.365966
33.9	-0.0707346	33.9	0.365507
34	0.560035	34	0.365048
34.1	0.878137	34.1	0.36459
34.2	0.743354	34.2	0.364133
34.3	0.480747	34.3	0.363676
34.4	0.415798	34.4	0.36322
34.5	0.406752	34.5	0.362765
34.6	0.400801	34.6	0.36231
34.7	0.429748	34.7	0.361855
34.8	0.406048	34.8	0.361402
34.9	0.378799	34.9	0.360949
35	0.379601	35	0.360496
35.1	0.37425	35.1	0.360044
35.2	0.37525	35.2	0.359593
35.3	0.36935	35.3	0.359142
35.4	0.3704	35.4	0.358692
35.5	0.37725	35.5	0.358243
35.6	0.370451	35.6	0.357794
35.7	0.343751	35.7	0.357345
35.8	0.3416	35.8	0.356898
35.9	0.34675	35.9	0.356451
36	0.3388	36	0.356004
36.1	0.34525	36.1	0.355558
36.2	0.3592	36.2	0.355113
36.3	0.36045	36.3	0.354668
36.4	0.3515	36.4	0.354224
36.5	0.3575	36.5	0.35378
36.6	0.3591	36.6	0.353337
36.7	0.3641	36.7	0.352895
36.8	0.36935	36.8	0.352453
36.9	0.3707	36.9	0.352012
37	0.37315	37	0.351571
37.1	0.37215	37.1	0.351131
37.2	0.3672	37.2	0.350692
37.3	0.366	37.3	0.350253
37.4	0.36235	37.4	0.349815
37.5	0.36295	37.5	0.349377
37.6	0.36615	37.6	0.34894
37.7	0.3676	37.7	0.348503
37.8	0.37435	37.8	0.348067
37.9	0.3741	37.9	0.347632
38	0.36935	38	0.347197
38.1	0.36545	38.1	0.346763
38.2	0.35835	38.2	0.346329
38.3	0.3642	38.3	0.345896
38.4	0.36515	38.4	0.345463
38.5	0.363	38.5	0.345031
38.6	0.36205	38.6	0.3446
38.7	0.36045	38.7	0.344169
38.8	0.361	38.8	0.343739
38.9	0.364	38.9	0.343309
39	0.36705	39	0.34288
39.1	0.36575	39.1	0.342452
39.2	0.3643	39.2	0.342024
39.3	0.36225	39.3	0.341596
39.4	0.36405	39.4	0.341169
39.5	0.3631	39.5	0.340743
39.6	0.36485	39.6	0.340317
39.7	0.3674	39.7	0.339892
39.8	0.36825	39.8	0.339468
39.9	0.371	39.9	0.339044
40	0.36875	40	0.33862
40.1	0.3622	40.1	0.338197
40.2	0.36055	40.2	0.337775
40.3	0.3576	40.3	0.337353
40.4	0.35655	40.4	0.336932
40.5	0.35805	40.5	0.336511
40.6	0.3556	40.6	0.336091
40.7	0.35325	40.7	0.335671
40.8	0.35365	40.8	0.335252
40.9	0.3564	40.9	0.334834
41	0.35665	41	0.334416
41.1	0.3535	41.1	0.333999
41.2	0.35195	41.2	0.333582
41.3	0.35055	41.3	0.333165
41.4	0.3464	41.4	0.33275
41.5	0.34695	41.5	0.332335
41.6	0.3452	41.6	0.33192
41.7	0.3435	41.7	0.331506
41.8	0.345	41.8	0.331092
41.9	0.34825	41.9	0.330679
42	0.3469	42	0.330267
42.1	0.34775	42.1	0.329855
42.2	0.34915	42.2	0.329444
42.3	0.34735	42.3	0.329033
42.4	0.34615	42.4	0.328622
42.5	0.3463	42.5	0.328213
42.6	0.3479	42.6	0.327804
42.7	0.3468	42.7	0.327395
42.8	0.34955	42.8	0.326987
42.9	0.35045	42.9	0.326579
43	0.34775	43	0.326172
43.1	0.346	43.1	0.325766
43.2	0.34495	43.2	0.32536
43.3	0.3438	43.3	0.324954
43.4	0.3414	43.4	0.324549
43.5	0.33935	43.5	0.324145
43.6	0.34175	43.6	0.323741
43.7	0.34345	43.7	0.323338
43.8	0.3439	43.8	0.322935
43.9	0.34405	43.9	0.322533
44	0.34175	44	0.322131
44.1	0.33445	44.1	0.32173
44.2	0.3326	44.2	0.321329
44.3	0.33425	44.3	0.320929
44.4	0.3365	44.4	0.320529
44.5	0.3348	44.5	0.32013
44.6	0.3345	44.6	0.319731
44.7	0.3315	44.7	0.319333
44.8	0.3267	44.8	0.318936
44.9	0.3278	44.9	0.318539
45	0.32205	45	0.318142
45.1	0.31945	45.1	0.317746
45.2	0.32235	45.2	0.317351
45.3	0.32255	45.3	0.316956
45.4	0.3256	45.4	0.316561
45.5	0.3224	45.5	0.316168
45.6	0.32085	45.6	0.315774
45.7	0.3207	45.7	0.315381
45.8	0.3158	45.8	0.314989
45.9	0.3163	45.9	0.314597
46	0.3191	46	0.314206
46.1	0.31945	46.1	0.313815
46.2	0.3193	46.2	0.313425
46.3	0.3181	46.3	0.313035
46.4	0.31525	46.4	0.312646
46.5	0.31385	46.5	0.312257
46.6	0.3026	46.6	0.311868
46.7	0.2964	46.7	0.311481
46.8	0.2877	46.8	0.311093
46.9	0.2893	46.9	0.310707
47	0.2906	47	0.31032
47.1	0.28605	47.1	0.309935
47.2	0.2904	47.2	0.309549
47.3	0.29255	47.3	0.309165
47.4	0.29595	47.4	0.30878
47.5	0.302	47.5	0.308397
47.6	0.301	47.6	0.308014
47.7	0.29235	47.7	0.307631
47.8	0.2904	47.8	0.307249
47.9	0.28325	47.9	0.306867
48	0.27895	48	0.306486
48.1	0.27915	48.1	0.306105
48.2	0.2756	48.2	0.305725
48.3	0.26515	48.3	0.305345
48.4	0.26195	48.4	0.304966
48.5	0.2401	48.5	0.304587
48.6	0.234	48.6	0.304209
48.7	0.24765	48.7	0.303831
48.8	0.2521	48.8	0.303454
48.9	0.2556	48.9	0.303077
49	0.2755	49	0.302701
49.1	0.31145	49.1	0.302325
49.2	0.3265	49.2	0.30195
49.3	0.3269	49.3	0.301575
49.4	0.3186	49.4	0.3012
49.5	0.3209	49.5	0.300827
49.6	0.323	49.6	0.300453
49.7	0.30145	49.7	0.30008
49.8	0.29215	49.8	0.299708
49.9	0.29135	49.9	0.299336
50	0.2883	50	0.298965
50.1	0.30755	50.1	0.298594
50.2	0.3013	50.2	0.298223
50.3	0.3133	50.3	0.297853
50.4	0.29225	50.4	0.297484
50.5	0.28575	50.5	0.297115
50.6	0.3096	50.6	0.296746
50.7	0.3187	50.7	0.296378
50.8	0.29985	50.8	0.296011
50.9	0.28625	50.9	0.295644
51	0.30655	51	0.295277
51.1	0.3145	51.1	0.294911
51.2	0.34195	51.2	0.294545
51.3	0.3355	51.3	0.29418
51.4	0.35035	51.4	0.293816
51.5	0.3724	51.5	0.293451
51.6	0.3564	51.6	0.293088
51.7	0.34285	51.7	0.292724
51.8	0.349	51.8	0.292361
51.9	0.3523	51.9	0.291999
52	0.3638	52	0.291637
52.1	0.36135	52.1	0.291276
52.2	0.34565	52.2	0.290915
52.3	0.33155	52.3	0.290555
52.4	0.303899	52.4	0.290195
52.5	0.270951	52.5	0.289835
52.6	0.251101	52.6	0.289476
52.7	0.2298	52.7	0.289117
52.8	0.2171	52.8	0.288759
52.9	0.241301	52.9	0.288402
53	0.282999	53	0.288044
53.1	0.29195	53.1	0.287688
53.2	0.2882	53.2	0.287331
53.3	0.3096	53.3	0.286976
53.4	0.3252	53.4	0.28662
53.5	0.3184	53.5	0.286265
53.6	0.3006	53.6	0.285911
53.7	0.27095	53.7	0.285557
53.8	0.23145	53.8	0.285204
53.9	0.22355	53.9	0.284851
54	0.2181	54	0.284498
54.1	0.2508	54.1	0.284146
54.2	0.284349	54.2	0.283794
54.3	0.29755	54.3	0.283443
54.4	0.30995	54.4	0.283092
54.5	0.32465	54.5	0.282742
54.6	0.337849	54.6	0.282392
54.7	0.3469	54.7	0.282043
54.8	0.329599	54.8	0.281694
54.9	0.3071	54.9	0.281345
55	0.304	55	0.280997
55.1	0.30095	55.1	0.28065
55.2	0.3031	55.2	0.280303
55.3	0.2978	55.3	0.279956
55.4	0.30235	55.4	0.27961
55.5	0.30775	55.5	0.279264
55.6	0.30885	55.6	0.278918
55.7	0.30195	55.7	0.278574
55.8	0.297	55.8	0.278229
55.9	0.2888	55.9	0.277885
56	0.2815	56	0.277542
56.1	0.2654	56.1	0.277198
56.2	0.2569	56.2	0.276856
56.3	0.2589	56.3	0.276514
56.4	0.26065	56.4	0.276172
56.5	0.2637	56.5	0.27583
56.6	0.2627	56.6	0.275489
56.7	0.26665	56.7	0.275149
56.8	0.26455	56.8	0.274809
56.9	0.266	56.9	0.274469
57	0.26625	57	0.27413
57.1	0.26385	57.1	0.273792
57.2	0.2557	57.2	0.273453
57.3	0.24865	57.3	0.273115
57.4	0.24775	57.4	0.272778
57.5	0.2515	57.5	0.272441
57.6	0.25885	57.6	0.272105
57.7	0.25695	57.7	0.271769
57.8	0.25365	57.8	0.271433
57.9	0.25495	57.9	0.271098
58	0.2501	58	0.270763
58.1	0.25655	58.1	0.270428
58.2	0.2544	58.2	0.270095
58.3	0.2516	58.3	0.269761
58.4	0.2485	58.4	0.269428
58.5	0.24435	58.5	0.269095
58.6	0.24095	58.6	0.268763
58.7	0.2434	58.7	0.268431
58.8	0.2428	58.8	0.2681
58.9	0.24095	58.9	0.267769
59	0.2431	59	0.267439
59.1	0.24165	59.1	0.267109
59.2	0.23655	59.2	0.266779
59.3	0.2365	59.3	0.26645
59.4	0.2355	59.4	0.266121
59.5	0.23665	59.5	0.265792
59.6	0.24285	59.6	0.265465
59.7	0.2486	59.7	0.265137
59.8	0.25085	59.8	0.26481
59.9	0.25385	59.9	0.264483
60	0.2581	60	0.264157
60.1	0.25895	60.1	0.263831
60.2	0.25995	60.2	0.263506
60.3	0.25965	60.3	0.263181
60.4	0.25395	60.4	0.262856
60.5	0.25135	60.5	0.262532
60.6	0.2496	60.6	0.262208
60.7	0.25275	60.7	0.261885
60.8	0.25255	60.8	0.261562
60.9	0.2544	60.9	0.261239
61	0.2593	61	0.260917
61.1	0.25915	61.1	0.260596
61.2	0.25995	61.2	0.260274
61.3	0.26005	61.3	0.259954
61.4	0.2603	61.4	0.259633
61.5	0.25905	61.5	0.259313
61.6	0.2606	61.6	0.258993
61.7	0.2578	61.7	0.258674
61.8	0.2608	61.8	0.258355
61.9	0.2584	61.9	0.258037
62	0.2643	62	0.257719
62.1	0.26555	62.1	0.257402
62.2	0.2681	62.2	0.257084
62.3	0.2673	62.3	0.256768
62.4	0.27295	62.4	0.256451
62.5	0.2735	62.5	0.256135
62.6	0.27035	62.6	0.25582
62.7	0.26555	62.7	0.255505
62.8	0.2685	62.8	0.25519
62.9	0.2695	62.9	0.254876
63	0.26985	63	0.254562
63.1	0.27035	63.1	0.254248
63.2	0.2739	63.2	0.253935
63.3	0.26895	63.3	0.253622
63.4	0.2693	63.4	0.25331
63.5	0.27125	63.5	0.252998
63.6	0.2685	63.6	0.252687
63.7	0.2676	63.7	0.252376
63.8	0.2691	63.8	0.252065
63.9	0.2696	63.9	0.251755
64	0.26925	64	0.251445
64.1	0.26375	64.1	0.251135
64.2	0.2629	64.2	0.250826
64.3	0.2618	64.3	0.250517
64.4	0.26395	64.4	0.250209
64.5	0.26495	64.5	0.249901
64.6	0.25995	64.6	0.249594
64.7	0.2612	64.7	0.249286
64.8	0.2618	64.8	0.24898
64.9	0.26025	64.9	0.248673
65	0.26195	65	0.248367
65.1	0.2639	65.1	0.248062
65.2	0.2626	65.2	0.247757
65.3	0.2626	65.3	0.247452
65.4	0.26535	65.4	0.247148
65.5	0.2647	65.5	0.246844
65.6	0.26225	65.6	0.24654
65.7	0.26225	65.7	0.246237
65.8	0.26195	65.8	0.245934
65.9	0.2623	65.9	0.245631
66	0.2662	66	0.245329
66.1	0.26415	66.1	0.245028
66.2	0.26055	66.2	0.244726
66.3	0.24995	66.3	0.244425
66.4	0.23805	66.4	0.244125
66.5	0.23985	66.5	0.243825
66.6	0.2434	66.6	0.243525
66.7	0.24085	66.7	0.243226
66.8	0.24505	66.8	0.242927
66.9	0.2451	66.9	0.242628
67	0.24335	67	0.24233
67.1	0.24165	67.1	0.242032
67.2	0.24655	67.2	0.241735
67.3	0.24735	67.3	0.241437
67.4	0.24595	67.4	0.241141
67.5	0.2413	67.5	0.240844
67.6	0.24175	67.6	0.240548
67.7	0.24075	67.7	0.240253
67.8	0.23885	67.8	0.239958
67.9	0.2376	67.9	0.239663
68	0.23815	68	0.239368
68.1	0.23905	68.1	0.239074
68.2	0.241	68.2	0.238781
68.3	0.24095	68.3	0.238487
68.4	0.2398	68.4	0.238195
68.5	0.2379	68.5	0.237902
68.6	0.23355	68.6	0.23761
68.7	0.2329	68.7	0.237318
68.8	0.2343	68.8	0.237027
68.9	0.2316	68.9	0.236735
69	0.2343	69	0.236445
69.1	0.23345	69.1	0.236154
69.2	0.2367	69.2	0.235864
69.3	0.23395	69.3	0.235575
69.4	0.2381	69.4	0.235286
69.5	0.236	69.5	0.234997
69.6	0.2347	69.6	0.234708
69.7	0.23735	69.7	0.23442
69.8	0.23495	69.8	0.234132
69.9	0.23985	69.9	0.233845
70	0.2404	70	0.233558
70.1	0.2428	70.1	0.233271
70.2	0.24005	70.2	0.232985
70.3	0.2381	70.3	0.232699
70.4	0.2375	70.4	0.232414
70.5	0.2357	70.5	0.232129
70.6	0.23285	70.6	0.231844
70.7	0.232	70.7	0.231559
70.8	0.22835	70.8	0.231275
70.9	0.2269	70.9	0.230991
71	0.22275	71	0.230708
71.1	0.2237	71.1	0.230425
71.2	0.23135	71.2	0.230142
71.3	0.2385	71.3	0.22986
71.4	0.2484	71.4	0.229578
71.5	0.24935	71.5	0.229297
71.6	0.24255	71.6	0.229015
71.7	0.2414	71.7	0.228735
71.8	0.23435	71.8	0.228454
71.9	0.2293	71.9	0.228174
72	0.22715	72	0.227894
72.1	0.2224	72.1	0.227615
72.2	0.2206	72.2	0.227336
72.3	0.2273	72.3	0.227057
72.4	0.2286	72.4	0.226778
72.5	0.2263	72.5	0.2265
72.6	0.2289	72.6	0.226223
72.7	0.22685	72.7	0.225945
72.8	0.21965	72.8	0.225669
72.9	0.2222	72.9	0.225392
73	0.23235	73	0.225116
73.1	0.2363	73.1	0.22484
73.2	0.22915	73.2	0.224564
73.3	0.2234	73.3	0.224289
73.4	0.2231	73.4	0.224014
73.5	0.22365	73.5	0.22374
73.6	0.22605	73.6	0.223466
73.7	0.2329	73.7	0.223192
73.8	0.2347	73.8	0.222918
73.9	0.238	73.9	0.222645
74	0.23855	74	0.222372
74.1	0.2432	74.1	0.2221
74.2	0.2432	74.2	0.221828
74.3		74.3	0.221556
74.4		74.4	0.221285
74.5		74.5	0.221014
74.6		74.6	0.220743
74.7		74.7	0.220473
74.8		74.8	0.220203
74.9		74.9	0.219933
75		75	0.219664
75.1		75.1	0.219664
75.2		75.2	0.226883
75.3		75.3	0.234092
75.4		75.4	0.241289
75.5		75.5	0.248475
75.6		75.6	0.255649
75.7		75.7	0.262812
75.8		75.8	0.269964
75.9		75.9	0.277104
76		76	0.284233
76.1		76.1	0.29135
76.2		76.2	0.298456
76.3		76.3	0.305552
76.4		76.4	0.312635
76.5		76.5	0.319706
76.6		76.6	0.326767
76.7		76.7	0.333816
76.8	0.313016	76.8	0.340854
76.9	0.32268	76.9	0.347879
77	0.329072	77	0.354894
77.1	0.329907	77.1	0.361897
77.2	0.334601	77.2	0.368888
77.3	0.3375	77.3	0.375869
77.4	0.338301	77.4	0.382837
77.5	0.355649	77.5	0.389794
77.6	0.350847	77.6	0.39674
77.7	0.346647	77.7	0.403674
77.8	0.348295	77.8	0.410597
77.9	0.368092	77.9	0.417507
78	0.375991	78	0.424407
78.1	0.381089	78.1	0.431294
78.2	0.380138	78.2	0.438171
78.3	0.381237	78.3	0.445036
78.4	0.389335	78.4	0.451889
78.5	0.392183	78.5	0.45873
78.6	0.406231	78.6	0.46556
78.7	0.40433	78.7	0.472378
78.8	0.414678	78.8	0.479185
78.9	0.427076	78.9	0.48598
79	0.433125	79	0.492763
79.1	0.438673	79.1	0.499535
79.2	0.446871	79.2	0.506295
79.3	0.45137	79.3	0.513044
79.4	0.458969	79.4	0.519781
79.5	0.466168	79.5	0.526506
79.6	0.466467	79.6	0.533219
79.7	0.470617	79.7	0.539921
79.8	0.471366	79.8	0.546611
79.9	0.470816	79.9	0.55329
80	0.479064	80	0.559956
80.1	0.488612	80.1	0.566611
80.2	0.49636	80.2	0.573255
80.3	0.507459	80.3	0.579887
80.4	0.513607	80.4	0.586506
80.5	0.523306	80.5	0.593114
80.6	0.532704	80.6	0.599711
80.7	0.540053	80.7	0.606295
80.8	0.543352	80.8	0.612869
80.9	0.551151	80.9	0.61943
81	0.55235	81	0.625979
81.1	0.565799	81.1	0.632517
81.2	0.578098	81.2	0.639042
81.3	0.587797	81.3	0.645557
81.4	0.597645	81.4	0.652059
81.5	0.595845	81.5	0.658549
81.6	0.600544	81.6	0.665028
81.7	0.603343	81.7	0.671495
81.8	0.610542	81.8	0.67795
81.9	0.614942	81.9	0.684393
82	0.62489	82	0.690825
82.1	0.631638	82.1	0.697244
82.2	0.635038	82.2	0.703652
82.3	0.644837	82.3	0.710048
82.4	0.652586	82.4	0.716432
82.5	0.656885	82.5	0.722804
82.6	0.665984	82.6	0.729165
82.7	0.677433	82.7	0.735513
82.8	0.683332	82.8	0.74185
82.9	0.687182	82.9	0.748175
83	0.694431	83	0.754488
83.1	0.70298	83.1	0.760789
83.2	0.70828	83.2	0.767078
83.3	0.71068	83.3	0.773355
83.4	0.71583	83.4	0.779621
83.5	0.723529	83.5	0.785874
83.6	0.732478	83.6	0.792116
83.7	0.735328	83.7	0.798345
83.8	0.740227	83.8	0.804563
83.9	0.747927	83.9	0.810769
84	0.752976	84	0.816963
84.1	0.757426	84.1	0.823145
84.2	0.761726	84.2	0.829315
84.3	0.766425	84.3	0.835473
84.4	0.773325	84.4	0.84162
84.5	0.776524	84.5	0.847754
84.6	0.786624	84.6	0.853876
84.7	0.788624	84.7	0.859986
84.8	0.797572	84.8	0.866085
84.9	0.802622	84.9	0.872172
85	0.807172	85	0.878246
85.1	0.814771	85.1	0.884309
85.2	0.82172	85.2	0.890359
85.3	0.829119	85.3	0.896398
85.4	0.832169	85.4	0.902425
85.5	0.837769	85.5	0.90844
85.6	0.840768	85.6	0.914442
85.7	0.850168	85.7	0.920433
85.8	0.854717	85.8	0.926412
85.9	0.863566	85.9	0.932379
86	0.865816	86	0.938334
86.1	0.866166	86.1	0.944277
86.2	0.871365	86.2	0.950207
86.3	0.874265	86.3	0.956127
86.4	0.880065	86.4	0.962033
86.5	0.883414	86.5	0.967928
86.6	0.887164	86.6	0.973811
86.7	0.893363	86.7	0.979682
86.8	0.901513	86.8	0.985541
86.9	0.906312	86.9	0.991388
87	0.914512	87	0.997223
87.1	0.916911	87.1	1.00305
87.2	0.919911	87.2	1.00886
87.3	0.92286	87.3	1.01466
87.4	0.92726	87.4	1.02044
87.5	0.934609	87.5	1.02622
87.6	0.945809	87.6	1.03198
87.7	0.947308	87.7	1.03773
87.8	0.950108	87.8	1.04347
87.9	0.954357	87.9	1.0492
88	0.967356	88	1.05491
88.1	0.974756	88.1	1.06061
88.2	0.985706	88.2	1.0663
88.3	0.988655	88.3	1.07198
88.4	0.990855	88.4	1.07765
88.5	0.994654	88.5	1.0833
88.6	1.00025	88.6	1.08895
88.7	1.0003	88.7	1.09458
88.8	1.0049	88.8	1.1002
88.9	1.0097	88.9	1.1058
89	1.01185	89	1.1114
89.1	1.0155	89.1	1.11698
89.2	1.01925	89.2	1.12255
89.3	1.022	89.3	1.12811
89.4	1.02615	89.4	1.13365
89.5	1.02335	89.5	1.13919
89.6	1.0194	89.6	1.14471
89.7	1.02405	89.7	1.15022
89.8	1.0318	89.8	1.15572
89.9	1.0364	89.9	1.16121
90	1.04425	90	1.16668
90.1	1.04645	90.1	1.17214
90.2	1.05209	90.2	1.17759
90.3	1.05684	90.3	1.18303
90.4	1.05474	90.4	1.18846
90.5	1.05189	90.5	1.19387
90.6	1.05794	90.6	1.19927
90.7	1.05839	90.7	1.20466
90.8	1.05929	90.8	1.21004
90.9	1.06319	90.9	1.21541
91	1.06704	91	1.22076
91.1	1.07314	91.1	1.2261
91.2	1.07629	91.2	1.23143
91.3	1.08749	91.3	1.23675
91.4	1.10504	91.4	1.24206
91.5	1.12343	91.5	1.24735
91.6	1.13778	91.6	1.25263
91.7	1.14283	91.7	1.2579
91.8	1.15593	91.8	1.26316
91.9	1.16168	91.9	1.26841
92	1.16553	92	1.27364
92.1	1.16998	92.1	1.27886
92.2	1.17373	92.2	1.28407
92.3	1.17558	92.3	1.28927
92.4	1.18603	92.4	1.29446
92.5	1.18923	92.5	1.29963
92.6	1.19608	92.6	1.3048
92.7	1.20677	92.7	1.30995
92.8	1.20657	92.8	1.31508
92.9	1.20977	92.9	1.32021
93	1.21942	93	1.32532
93.1	1.22742	93.1	1.33043
93.2	1.23317	93.2	1.33552
93.3	1.23422	93.3	1.3406
93.4	1.24282	93.4	1.34566
93.5	1.25367	93.5	1.35072
93.6	1.26607	93.6	1.35576
93.7	1.29026	93.7	1.36079
93.8	1.30004	93.8	1.36581
93.9	1.31644	93.9	1.37081
94	1.31991	94	1.37581
94.1	1.32578	94.1	1.38079
94.2		94.2	1.38576
94.3		94.3	1.39072
94.4		94.4	1.39567
94.5		94.5	1.4006
94.6		94.6	1.40553
94.7		94.7	1.41044
94.8		94.8	1.41534
94.9		94.9	1.42023
95		95	1.42023
95.1		95.1	1.41806
95.2		95.2	1.4159
95.3		95.3	1.41374
95.4		95.4	1.41158
95.5		95.5	1.40943
95.6		95.6	1.40729
95.7		95.7	1.40514
95.8		95.8	1.40301
95.9		95.9	1.40087
96		96	1.39874
96.1		96.1	1.39662
96.2		96.2	1.3945
96.3		96.3	1.39238
96.4		96.4	1.39027
96.5		96.5	1.38816
96.6		96.6	1.38605
96.7	1.38025	96.7	1.38395
96.8	1.37535	96.8	1.38186
96.9	1.37525	96.9	1.37976
97	1.3745	97	1.37768
97.1	1.37205	97.1	1.37559
97.2	1.36165	97.2	1.37351
97.3	1.35515	97.3	1.37144
97.4	1.36165	97.4	1.36936
97.5	1.37205	97.5	1.3673
97.6	1.37355	97.6	1.36523
97.7	1.3871	97.7	1.36317
97.8	1.3962	97.8	1.36111
97.9	1.3993	97.9	1.35906
98	1.40405	98	1.35701
98.1	1.3806	98.1	1.35497
98.2	1.3697	98.2	1.35293
98.3	1.3719	98.3	1.35089
98.4	1.3672	98.4	1.34886
98.5	1.36795	98.5	1.34683
98.6	1.3682	98.6	1.34481
98.7	1.3635	98.7	1.34279
98.8	1.3554	98.8	1.34077
98.9	1.34875	98.9	1.33876
99	1.34785	99	1.33675
99.1	1.34325	99.1	1.33474
99.2	1.3408	99.2	1.33274
99.3	1.3395	99.3	1.33074
99.4	1.34065	99.4	1.32875
99.5	1.3386	99.5	1.32676
99.6	1.33455	99.6	1.32477
99.7	1.32985	99.7	1.32279
99.8	1.3229	99.8	1.32081
99.9	1.3141	99.9	1.31883
100	1.311	100	1.31686
100.1	1.3097	100.1	1.31489
100.2	1.30955	100.2	1.31293
100.3	1.30655	100.3	1.31097
100.4	1.29915	100.4	1.30901
100.5	1.30405	100.5	1.30706
100.6	1.30585	100.6	1.30511
100.7	1.31215	100.7	1.30316
100.8	1.31035	100.8	1.30122
100.9	1.30655	100.9	1.29928
101	1.30195	101	1.29735
101.1	1.2958	101.1	1.29542
101.2	1.291	101.2	1.29349
101.3	1.2914	101.3	1.29156
101.4	1.2795	101.4	1.28964
101.5	1.27475	101.5	1.28773
101.6	1.28235	101.6	1.28581
101.7	1.2844	101.7	1.2839
101.8	1.2904	101.8	1.282
101.9	1.30245	101.9	1.2801
102	1.29405	102	1.2782
102.1	1.2792	102.1	1.2763
102.2	1.27965	102.2	1.27441
102.3	1.27305	102.3	1.27252
102.4	1.2718	102.4	1.27064
102.5	1.26705	102.5	1.26876
102.6	1.26585	102.6	1.26688
102.7	1.26465	102.7	1.265
102.8	1.2615	102.8	1.26313
102.9	1.26675	102.9	1.26127
103	1.2659	103	1.2594
103.1	1.26635	103.1	1.25754
103.2	1.2681	103.2	1.25568
103.3	1.26815	103.3	1.25383
103.4	1.26775	103.4	1.25198
103.5	1.263	103.5	1.25013
103.6	1.2591	103.6	1.24829
103.7	1.25525	103.7	1.24645
103.8	1.2665	103.8	1.24461
103.9	1.26135	103.9	1.24278
104	1.26655	104	1.24095
104.1	1.2701	104.1	1.23912
104.2	1.2603	104.2	1.2373
104.3	1.26695	104.3	1.23548
104.4	1.2646	104.4	1.23366
104.5	1.25105	104.5	1.23185
104.6	1.24405	104.6	1.23004
104.7	1.26065	104.7	1.22823
104.8	1.26575	104.8	1.22643
104.9	1.2496	104.9	1.22463
105	1.2553	105	1.22283
105.1	1.2864	105.1	1.22104
105.2	1.27635	105.2	1.21925
105.3	1.3963	105.3	1.21746
105.4	1.43385	105.4	1.21568
105.5	1.21695	105.5	1.2139
105.6	1.32916	105.6	1.21212
105.7	0.60925	105.7	1.21035
105.8	1.55285	105.8	1.20858
105.9	1.49625	105.9	1.20681
106	1.6617	106	1.20504
106.1	1.14301	106.1	1.20328
106.2	1.197	106.2	1.20152
106.3	1.16605	106.3	1.19977
106.4	1.0164	106.4	1.19802
106.5	1.0831	106.5	1.19627
106.6	1.1458	106.6	1.19452
106.7	1.198	106.7	1.19278
106.8	1.21935	106.8	1.19104
106.9	1.28905	106.9	1.18931
107	1.3038	107	1.18757
107.1	1.3392	107.1	1.18584
107.2	1.3553	107.2	1.18412
107.3	1.34885	107.3	1.18239
107.4	1.484	107.4	1.18067
107.5	1.4362	107.5	1.17896
107.6	1.244	107.6	1.17724
107.7	1.2439	107.7	1.17553
107.8	1.10885	107.8	1.17382
107.9	1.2081	107.9	1.17212
108	1.31875	108	1.17041
108.1	1.42864	108.1	1.16872
108.2	1.24865	108.2	1.16702
108.3	1.1162	108.3	1.16533
108.4	1.2549	108.4	1.16364
108.5	1.86355	108.5	1.16195
108.6	2.09518	108.6	1.16027
108.7	1.9062	108.7	1.15858
108.8	1.6275	108.8	1.15691
108.9	0.27095	108.9	1.15523
109	0.27535	109	1.15356
109.1	1.1923	109.1	1.15189
109.2	1.3468	109.2	1.15022
109.3	1.1515	109.3	1.14856
109.4	1.2982	109.4	1.1469
109.5	1.22365	109.5	1.14524
109.6	1.17465	109.6	1.14359
109.7	1.16555	109.7	1.14194
109.8	1.1948	109.8	1.14029
109.9	1.2034	109.9	1.13864
110	1.19485	110	1.137
110.1	1.19275	110.1	1.13536
110.2	1.18075	110.2	1.13372
110.3	1.18755	110.3	1.13209
110.4	1.20925	110.4	1.13046
110.5	1.2095	110.5	1.12883
110.6	1.19975	110.6	1.1272
110.7	1.2014	110.7	1.12558
110.8	1.21075	110.8	1.12396
110.9	1.1927	110.9	1.12234
111	1.19695	111	1.12073
111.1	1.19235	111.1	1.11912
111.2	1.1893	111.2	1.11751
111.3	1.18275	111.3	1.1159
111.4	1.1822	111.4	1.1143
111.5	1.18375	111.5	1.1127
111.6	1.16985	111.6	1.1111
111.7	1.17605	111.7	1.10951
111.8	1.1755	111.8	1.10792
111.9	1.17655	111.9	1.10633
112	1.1675	112	1.10474
112.1	1.1668	112.1	1.10316
112.2	1.16565	112.2	1.10158
112.3	1.16295	112.3	1.1
112.4	1.15825	112.4	1.09843
112.5	1.156	112.5	1.09685
112.6	1.15665	112.6	1.09528
112.7	1.14495	112.7	1.09372
112.8	1.1418	112.8	1.09215
112.9	1.1334	112.9	1.09059
113	1.13585	113	1.08903
113.1	1.13705	113.1	1.08748
113.2	1.13905	113.2	1.08592
113.3	1.14055	113.3	1.08437
113.4	1.1447	113.4	1.08282
113.5	1.1358	113.5	1.08128
113.6	1.129	113.6	1.07973
113.7	1.1288	113.7	1.07819
113.8	1.12495	113.8	1.07666
113.9	1.1247	113.9	1.07512
114	1.1267	114	1.07359
114.1	1.12255	114.1	1.07206
114.2	1.1154	114.2	1.07053
114.3	1.11195	114.3	1.06901
114.4	1.11515	114.4	1.06749
114.5	1.1097	114.5	1.06597
114.6	1.11165	114.6	1.06445
114.7	1.10725	114.7	1.06294
114.8	1.10935	114.8	1.06143
114.9	1.1128	114.9	1.05992
115	1.1104	115	1.05841
115.1	1.1063	115.1	1.05691
115.2	1.10365	115.2	1.05541
115.3	1.10415	115.3	1.05391
115.4	1.103	115.4	1.05241
115.5	1.1031	115.5	1.05092
115.6	1.10115	115.6	1.04943
115.7	1.09775	115.7	1.04794
115.8	1.09695	115.8	1.04645
115.9	1.0931	115.9	1.04497
116	1.0875	116	1.04349
116.1	1.0873	116.1	1.04201
116.2	1.086	116.2	1.04054
116.3	1.084	116.3	1.03906
116.4	1.0889	116.4	1.03759
116.5	1.0877	116.5	1.03612
116.6	1.0794	116.6	1.03466
116.7	1.07735	116.7	1.0332
116.8	1.0772	116.8	1.03173
116.9	1.0797	116.9	1.03028
117	1.0755	117	1.02882
117.1	1.073	117.1	1.02737
117.2	1.0713	117.2	1.02592
117.3	1.07075	117.3	1.02447
117.4	1.06595	117.4	1.02302
117.5	1.06775	117.5	1.02158
117.6	1.06575	117.6	1.02014
117.7	1.0634	117.7	1.0187
117.8	1.0628	117.8	1.01726
117.9	1.0635	117.9	1.01583
118	1.0625	118	1.0144
118.1	1.0593	118.1	1.01297
118.2	1.05835	118.2	1.01154
118.3	1.0603	118.3	1.01012
118.4	1.0624	118.4	1.00869
118.5	1.0678	118.5	1.00727
118.6	1.0703	118.6	1.00586
118.7	1.06445	118.7	1.00444
118.8	1.06125	118.8	1.00303
118.9	1.0611	118.9	1.00162
119	1.0636	119	1.00021
119.1	1.05745	119.1	0.998807
119.2	1.04985	119.2	0.997405
119.3	1.04415	119.3	0.996004
119.4	1.04605	119.4	0.994606
119.5	1.04255	119.5	0.99321
119.6	1.04005	119.6	0.991816
119.7	1.0411	119.7	0.990425
119.8	1.0435	119.8	0.989036
119.9	1.03915	119.9	0.987649
120	1.03765	120	0.986265
120.1	1.0347	120.1	0.984882
120.2	1.0332	120.2	0.983503
120.3	1.03725	120.3	0.982125
120.4	1.03625	120.4	0.98075
120.5	1.0313	120.5	0.979377
120.6	1.03	120.6	0.978006
120.7	1.0255	120.7	0.976638
120.8	1.0269	120.8	0.975272
120.9	1.02185	120.9	0.973908
121	1.0231	121	0.972547
121.1	1.0227	121.1	0.971187
121.2	1.02015	121.2	0.96983
121.3	1.01785	121.3	0.968475
121.4	1.01965	121.4	0.967123
121.5	1.02075	121.5	0.965772
121.6	1.02215	121.6	0.964424
121.7	1.0189	121.7	0.963078
121.8	1.01095	121.8	0.961734
121.9	1.01535	121.9	0.960393
122	1.0095	122	0.959054
122.1	1.01515	122.1	0.957716
122.2	1.01455	122.2	0.956382
122.3	1.0111	122.3	0.955049
122.4	1.0077	122.4	0.953719
122.5	1.00655	122.5	0.95239
122.6	1.0104	122.6	0.951064
122.7	0.9993	122.7	0.94974
122.8	0.9866	122.8	0.948418
122.9	0.9852	122.9	0.947099
123	0.98395	123	0.945781
123.1	0.9879	123.1	0.944466
123.2	0.9716	123.2	0.943153
123.3	0.95815	123.3	0.941842
123.4	0.9569	123.4	0.940533
123.5	0.9655	123.5	0.939226
123.6	0.9556	123.6	0.937921
123.7	0.9466	123.7	0.936619
123.8	0.9389	123.8	0.935318
123.9	0.9383	123.9	0.93402
124	0.93605	124	0.932724
124.1	0.937349	124.1	0.93143
124.2	0.94935	124.2	0.930138
124.3	0.9698	124.3	0.928848
124.4	0.97125	124.4	0.927561
124.5	0.9686	124.5	0.926275
124.6	0.9637	124.6	0.924992
124.7	0.95765	124.7	0.92371
124.8	0.94865	124.8	0.922431
124.9	0.95305	124.9	0.921154
125	0.95685	125	0.919878
125.1	0.96445	125.1	0.918605
125.2	0.9472	125.2	0.917334
125.3	0.92625	125.3	0.916065
125.4	0.9596	125.4	0.914798
125.5	0.96185	125.5	0.913533
125.6	0.954199	125.6	0.91227
125.7	0.92275	125.7	0.91101
125.8	0.892	125.8	0.909751
125.9	0.8747	125.9	0.908494
126	0.85045	126	0.907239
126.1	0.82535	126.1	0.905987
126.2	0.8336	126.2	0.904736
126.3	0.88155	126.3	0.903487
126.4	0.9076	126.4	0.902241
126.5	0.946	126.5	0.900996
126.6	1.0014	126.6	0.899753
126.7	1.01645	126.7	0.898513
126.8	0.9876	126.8	0.897274
126.9	0.97255	126.9	0.896038
127	0.96005	127	0.894803
127.1	0.932248	127.1	0.89357
127.2	0.873	127.2	0.89234
127.3	0.89245	127.3	0.891111
127.4	0.9077	127.4	0.889884
127.5	0.94405	127.5	0.888659
127.6	0.907249	127.6	0.887436
127.7	0.899	127.7	0.886216
127.8	0.9101	127.8	0.884997
127.9	0.90995	127.9	0.88378
128	0.9105	128	0.882565
128.1	0.914299	128.1	0.881352
128.2	0.89775	128.2	0.880141
128.3	0.89155	128.3	0.878931
128.4	0.8784	128.4	0.877724
128.5	0.88445	128.5	0.876519
128.6	0.872252	128.6	0.875315
128.7	0.88345	128.7	0.874114
128.8	0.88545	128.8	0.872914
128.9	0.89065	128.9	0.871717
129	0.8972	129	0.870521
129.1	0.902	129.1	0.869327
129.2	0.88835	129.2	0.868135
129.3	0.89175	129.3	0.866945
129.4	0.8785	129.4	0.865757
129.5	0.8675	129.5	0.864571
129.6	0.8656	129.6	0.863386
129.7	0.8669	129.7	0.862204
129.8	0.8642	129.8	0.861023
129.9	0.8559	129.9	0.859844
130	0.85675	130	0.858667
130.1	0.84915	130.1	0.857492
130.2	0.84995	130.2	0.856319
130.3	0.852	130.3	0.855148
130.4	0.8491	130.4	0.853979
130.5	0.84935	130.5	0.852811
130.6	0.8351	130.6	0.851645
130.7	0.8269	130.7	0.850481
130.8	0.82945	130.8	0.849319
130.9	0.8268	130.9	0.848159
131	0.82885	131	0.847
131.1	0.83205	131.1	0.845844
131.2	0.8343	131.2	0.844689
131.3	0.82975	131.3	0.843536
131.4	0.8234	131.4	0.842385
131.5	0.81685	131.5	0.841236
131.6	0.81355	131.6	0.840088
131.7	0.818	131.7	0.838943
131.8	0.82765	131.8	0.837799
131.9	0.8347	131.9	0.836657
132	0.84	132	0.835516
132.1	0.833799	132.1	0.834378
132.2	0.8334	132.2	0.833241
132.3	0.8334	132.3	0.832106
132.4	0.83075	132.4	0.830973
132.5	0.82865	132.5	0.829842
132.6	0.8235	132.6	0.828712
132.7	0.8237	132.7	0.827584
132.8	0.82175	132.8	0.826458
132.9	0.8184	132.9	0.825334
133	0.8208	133	0.824211
133.1	0.8247	133.1	0.82309
133.2	0.8275	133.2	0.821972
133.3	0.83265	133.3	0.820854
133.4	0.83555	133.4	0.819739
133.5	0.8331	133.5	0.818625
133.6	0.834101	133.6	0.817513
133.7	0.8362	133.7	0.816403
133.8	0.8402	133.8	0.815294
133.9	0.8385	133.9	0.814187
134	0.8367	134	0.813082
134.1	0.83735	134.1	0.811979
134.2	0.84295	134.2	0.810877
134.3	0.84815	134.3	0.809777
134.4	0.8517	134.4	0.808679
134.5	0.8587	134.5	0.807582
134.6	0.8608	134.6	0.806487
134.7	0.8502	134.7	0.805394
134.8	0.84245	134.8	0.804303
134.9	0.8497	134.9	0.803213
135	0.84745	135	0.802125
135.1	0.84945	135.1	0.801039
135.2	0.84665	135.2	0.799954
135.3	0.8496	135.3	0.798871
135.4	0.84945	135.4	0.79779
135.5	0.84745	135.5	0.79671
135.6	0.84375	135.6	0.795632
135.7	0.84165	135.7	0.794556
135.8	0.8382	135.8	0.793481
135.9	0.83795	135.9	0.792408
136	0.83605	136	0.791337
136.1	0.83235	136.1	0.790267
136.2	0.8316	136.2	0.789199
136.3	0.8323	136.3	0.788133
136.4	0.8286	136.4	0.787068
136.5	0.8264	136.5	0.786005
136.6	0.82685	136.6	0.784944
136.7	0.8238	136.7	0.783884
136.8	0.8211	136.8	0.782826
136.9	0.8181	136.9	0.781769
137	0.81955	137	0.780714
137.1	0.81765	137.1	0.779661
137.2	0.8198	137.2	0.77861
137.3	0.82285	137.3	0.77756
137.4	0.8194	137.4	0.776511
137.5	0.82085	137.5	0.775464
137.6	0.8208	137.6	0.774419
137.7	0.81945	137.7	0.773376
137.8	0.82	137.8	0.772334
137.9	0.8234	137.9	0.771293
138	0.8252	138	0.770255
138.1	0.82335	138.1	0.769217
138.2	0.821	138.2	0.768182
138.3	0.8205	138.3	0.767148
138.4	0.81785	138.4	0.766115
138.5	0.8209	138.5	0.765085
138.6	0.81535	138.6	0.764055
138.7	0.8165	138.7	0.763028
138.8	0.8182	138.8	0.762001
138.9	0.8209	138.9	0.760977
139	0.82165	139	0.759954
139.1	0.81615	139.1	0.758933
139.2	0.8128	139.2	0.757913
139.3	0.81185	139.3	0.756894
139.4	0.81065	139.4	0.755878
139.5	0.8103	139.5	0.754863
139.6	0.80835	139.6	0.753849
139.7	0.80915	139.7	0.752837
139.8	0.80945	139.8	0.751826
139.9	0.8094	139.9	0.750817
140	0.8053	140	0.74981
140.1	0.80115	140.1	0.748804
140.2	0.798	140.2	0.7478
140.3	0.79665	140.3	0.746797
140.4	0.7981	140.4	0.745795
140.5	0.79525	140.5	0.744796
140.6	0.79465	140.6	0.743797
140.7	0.7946	140.7	0.742801
140.8	0.7926	140.8	0.741805
140.9	0.794	140.9	0.740812
141	0.78955	141	0.739819
141.1	0.7946	141.1	0.738828
141.2	0.7984	141.2	0.737839
141.3	0.7949	141.3	0.736852
141.4	0.797	141.4	0.735865
141.5	0.7882	141.5	0.734881
141.6	0.7811	141.6	0.733897
141.7	0.7857	141.7	0.732916
141.8	0.78565	141.8	0.731935
141.9	0.78705	141.9	0.730957
142	0.78825	142	0.729979
142.1	0.78505	142.1	0.729003
142.2	0.7861	142.2	0.728029
142.3	0.78495	142.3	0.727056
142.4	0.78425	142.4	0.726085
142.5	0.78125	142.5	0.725115
142.6	0.7807	142.6	0.724146
142.7	0.77765	142.7	0.723179
142.8	0.77605	142.8	0.722214
142.9	0.7753	142.9	0.72125
143	0.7723	143	0.720287
143.1	0.7744	143.1	0.719326
143.2	0.76925	143.2	0.718366
143.3	0.7677	143.3	0.717408
143.4	0.7628	143.4	0.716451
143.5	0.75595	143.5	0.715495
143.6	0.74975	143.6	0.714541
143.7	0.75	143.7	0.713589
143.8	0.7567	143.8	0.712638
143.9	0.7557	143.9	0.711688
144	0.74925	144	0.71074
144.1	0.7512	144.1	0.709793
144.2	0.7501	144.2	0.708848
144.3	0.7481	144.3	0.707904
144.4	0.74435	144.4	0.706961
144.5	0.74455	144.5	0.70602
144.6	0.74295	144.6	0.70508
144.7	0.7406	144.7	0.704142
144.8	0.74205	144.8	0.703205
144.9	0.74745	144.9	0.702269
145	0.7466	145	0.701335
145.1	0.748	145.1	0.700402
145.2	0.74935	145.2	0.699471
145.3	0.74795	145.3	0.698541
145.4	0.75015	145.4	0.697613
145.5	0.74255	145.5	0.696685
145.6	0.74225	145.6	0.69576
145.7	0.74365	145.7	0.694835
145.8	0.73905	145.8	0.693912
145.9	0.73835	145.9	0.692991
146	0.7417	146	0.69207
146.1	0.73785	146.1	0.691151
146.2	0.7409	146.2	0.690234
146.3	0.73575	146.3	0.689318
146.4	0.73425	146.4	0.688403
146.5	0.73285	146.5	0.68749
146.6	0.73055	146.6	0.686577
146.7	0.7265	146.7	0.685667
146.8	0.7226	146.8	0.684757
146.9	0.71305	146.9	0.68385
147	0.7108	147	0.682943
147.1	0.705	147.1	0.682037
147.2	0.703	147.2	0.681134
147.3	0.7023	147.3	0.680231
147.4	0.70695	147.4	0.67933
147.5	0.7062	147.5	0.67843
147.6	0.70245	147.6	0.677531
147.7	0.7009	147.7	0.676634
147.8	0.7046	147.8	0.675738
147.9	0.7064	147.9	0.674843
148	0.70995	148	0.67395
148.1	0.70205	148.1	0.673058
148.2	0.7044	148.2	0.672168
148.3	0.70195	148.3	0.671278
148.4	0.7086	148.4	0.67039
148.5	0.7047	148.5	0.669504
148.6	0.69985	148.6	0.668618
148.7	0.6914	148.7	0.667734
148.8	0.6766	148.8	0.666851
148.9	0.67455	148.9	0.66597
149	0.6733	149	0.66509
149.1	0.67225	149.1	0.664211
149.2	0.6718	149.2	0.663334
149.3		149.3	0.662457
149.4		149.4	0.661582
149.5		149.5	0.660709
149.6		149.6	0.659836
149.7		149.7	0.658965
149.8		149.8	0.658095
149.9		149.9	0.657227
150		150	0.65636
150.1		150.1	0.65636
150.2		150.2	0.677041
150.3		150.3	0.697673
150.4		150.4	0.71825
150.5		150.5	0.738779
150.6		150.6	0.759254
150.7		150.7	0.779674
150.8		150.8	0.800045
150.9		150.9	0.820359
151		151	0.840622
151.1		151.1	0.860832
151.2		151.2	0.880985
151.3		151.3	0.901087
151.4		151.4	0.921131
151.5		151.5	0.941123
151.6		151.6	0.961061
151.7		151.7	0.98094
151.8	0.889495	151.8	1.00077
151.9	0.930139	151.9	1.02053
152	0.941085	152	1.04025
152.1	0.963031	152.1	1.05991
152.2	0.983527	152.2	1.07951
152.3	1.01093	152.3	1.09905
152.4	1.02522	152.4	1.11854
152.5	1.03617	152.5	1.13797
152.6	1.05237	152.6	1.15734
152.7	1.07887	152.7	1.17665
152.8	1.09692	152.8	1.19591
152.9	1.13206	152.9	1.21511
153	1.15686	153	1.23425
153.1	1.17791	153.1	1.25333
153.2	1.18876	153.2	1.27235
153.3	1.21516	153.3	1.29131
153.4	1.22665	153.4	1.31021
153.5	1.23385	153.5	1.32905
153.6	1.2541	153.6	1.34783
153.7	1.2682	153.7	1.36655
153.8	1.29135	153.8	1.38522
153.9	1.3168	153.9	1.40381
154	1.3394	154	1.42235
154.1	1.35814	154.1	1.44083
154.2	1.37884	154.2	1.45924
154.3	1.40279	154.3	1.47759
154.4	1.42619	154.4	1.49588
154.5	1.44264	154.5	1.51411
154.6	1.46239	154.6	1.53228
154.7	1.47669	154.7	1.55038
154.8	1.49124	154.8	1.56842
154.9	1.51443	154.9	1.58639
155	1.53083	155	1.6043
155.1	1.55118	155.1	1.62215
155.2	1.57438	155.2	1.63993
155.3	1.59058	155.3	1.65764
155.4	1.61583	155.4	1.67529
155.5	1.63408	155.5	1.69288
155.6	1.65468	155.6	1.7104
155.7	1.66983	155.7	1.72786
155.8	1.68437	155.8	1.74525
155.9	1.69847	155.9	1.76257
156	1.71902	156	1.77983
156.1	1.73487	156.1	1.79702
156.2	1.75292	156.2	1.81414
156.3	1.77292	156.3	1.8312
156.4	1.79272	156.4	1.84819
156.5	1.80837	156.5	1.86511
156.6	1.82557	156.6	1.88196
156.7	1.84166	156.7	1.89874
156.8	1.86166	156.8	1.91546
156.9	1.87311	156.9	1.93211
157	1.88841	157	1.94868
157.1	1.90066	157.1	1.96519
157.2	1.91771	157.2	1.98163
157.3	1.93706	157.3	1.998
157.4	1.95501	157.4	2.0143
157.5	1.97396	157.5	2.03053
157.6	1.98751	157.6	2.04669
157.7	2.00736	157.7	2.06278
157.8	2.02666	157.8	2.0788
157.9	2.04356	157.9	2.09474
158	2.06611	158	2.11062
158.1	2.08625	158.1	2.12643
158.2	2.10325	158.2	2.14216
158.3	2.11875	158.3	2.15782
158.4	2.135	158.4	2.17341
158.5	2.14905	158.5	2.18892
158.6	2.16645	158.6	2.20437
158.7	2.18345	158.7	2.21974
158.8	2.2014	158.8	2.23504
158.9	2.213	158.9	2.25026
159	2.22685	159	2.26541
159.1	2.24385	159.1	2.28049
159.2	2.25995	159.2	2.29549
159.3	2.2736	159.3	2.31042
159.4	2.29095	159.4	2.32528
159.5	2.3092	159.5	2.34006
159.6	2.3217	159.6	2.35477
159.7	2.33634	159.7	2.3694
159.8	2.35174	159.8	2.38395
159.9	2.36604	159.9	2.39844
160	2.37804	160	2.41284
160.1	2.39289	160.1	2.42718
160.2	2.40934	160.2	2.44143
160.3	2.42349	160.3	2.45561
160.4	2.44304	160.4	2.46972
160.5	2.45879	160.5	2.48374
160.6	2.47544	160.6	2.4977
160.7	2.49614	160.7	2.51157
160.8	2.50799	160.8	2.52537
160.9	2.52234	160.9	2.53909
[truncated: 7,889 more rows]
