# Supplementary material for: Homo-BacPROTAC-induced degradation of ClpC1 as a strategy against drug-resistant mycobacteria
Source: Nat Commun. 2024 Mar 5;15:2005. doi: 10.1038/s41467-024-46218-7 (PMC10914731; doi:10.1038/s41467-024-46218-7)
Supplement: Supplementary file 4 — Source Data [file 41467_2024_46218_MOESM4_ESM.zip › SourceData/SuppFig7_Compound_SI-39.xlsx]

## Sheet: 74005626_20210422x
Run 1; Ch 8; Fc 2-1 corr; Cy 22; 74005626; Conc 2.5 7.5 22 66.5 200 nM_X	Run 1; Ch 8; Fc 2-1 corr; Cy 22; 74005626; Conc 2.5 7.5 22 66.5 200 nM_Y	Run 1; Ch 8; Fc 2-1 corr; Cy 22; 74005626; Conc 2.5 7.5 22 66.5 200 nM; Fitted_X	Run 1; Ch 8; Fc 2-1 corr; Cy 22; 74005626; Conc 2.5 7.5 22 66.5 200 nM; Fitted_Y
-38.9	-1.90037	-38.9	0
-38.8	-1.8772	-38.8	0
-38.7	-0.923	-38.7	0
-38.6	-0.1319	-38.6	0
-38.5	-0.1821	-38.5	0
-38.4	0.0162	-38.4	0
-38.3	-0.0532	-38.3	0
-38.2	-0.1422	-38.2	0
-38.1	-0.00849937	-38.1	0
-38	0.021	-38	0
-37.9	0.0226978	-37.9	0
-37.8	0.1785	-37.8	0
-37.7	0.1087	-37.7	0
-37.6	0.214694	-37.6	0
-37.5	-0.1301	-37.5	0
-37.4	0.2156	-37.4	0
-37.3	0.4181	-37.3	0
-37.2	0.5659	-37.2	0
-37.1	0.9045	-37.1	0
-37	1.9378	-37	0
-36.9	1.9627	-36.9	0
-36.8	1.0984	-36.8	0
-36.7	-0.3196	-36.7	0
-36.6	-0.335	-36.6	0
-36.5	-0.453	-36.5	0
-36.4	-0.2876	-36.4	0
-36.3	-0.2005	-36.3	0
-36.2	-0.1275	-36.2	0
-36.1	-0.1733	-36.1	0
-36	-0.1504	-36	0
-35.9	-0.1869	-35.9	0
-35.8	-0.1655	-35.8	0
-35.7	-0.1876	-35.7	0
-35.6	-0.1384	-35.6	0
-35.5	-0.1352	-35.5	0
-35.4	-0.1304	-35.4	0
-35.3	-0.1422	-35.3	0
-35.2	-0.1731	-35.2	0
-35.1	-0.160401	-35.1	0
-35	-0.1626	-35	0
-34.9	-0.1359	-34.9	0
-34.8	-0.0919	-34.8	0
-34.7	-0.0988	-34.7	0
-34.6	-0.074801	-34.6	0
-34.5	-0.0717	-34.5	0
-34.4	-0.0394	-34.4	0
-34.3	-0.0223	-34.3	0
-34.2	-0.0183	-34.2	0
-34.1	-0.0193004	-34.1	0
-34	-0.0228	-34	0
-33.9	-0.0368987	-33.9	0
-33.8	-0.06	-33.8	0
-33.7	-0.0743	-33.7	0
-33.6	-0.0764	-33.6	0
-33.5	-0.0723	-33.5	0
-33.4	-0.0449998	-33.4	0
-33.3	-0.0308	-33.3	0
-33.2	-0.0039	-33.2	0
-33.1	0.0629	-33.1	0
-33	0.0893	-33	0
-32.9	0.1369	-32.9	0
-32.8	0.1367	-32.8	0
-32.7	0.1209	-32.7	0
-32.6	0.0944997	-32.6	0
-32.5	0.0976	-32.5	0
-32.4	0.0737998	-32.4	0
-32.3	0.0759	-32.3	0
-32.2	0.0592	-32.2	0
-32.1	0.0626	-32.1	0
-32	0.0652	-32	0
-31.9	0.0251	-31.9	0
-31.8	0.0426	-31.8	0
-31.7	0.0226001	-31.7	0
-31.6	0.0134999	-31.6	0
-31.5	0.0079	-31.5	0
-31.4	-0.000800005	-31.4	0
-31.3	-0.0168	-31.3	0
-31.2	-0.0233	-31.2	0
-31.1	-0.0262	-31.1	0
-31	-0.0249	-31	0
-30.9	-0.0209	-30.9	0
-30.8	-0.0219	-30.8	0
-30.7	-0.0212001	-30.7	0
-30.6	-0.0283	-30.6	0
-30.5	-0.0225	-30.5	0
-30.4	-0.0202	-30.4	0
-30.3	-0.0247	-30.3	0
-30.2	-0.0205001	-30.2	0
-30.1	-0.0175	-30.1	0
-30	-0.0061	-30	0
-29.9	-0.0029	-29.9	0
-29.8	-0.00620001	-29.8	0
-29.7	-0.00720003	-29.7	0
-29.6	-0.00690006	-29.6	0
-29.5	-0.0047	-29.5	0
-29.4	-0.00379999	-29.4	0
-29.3	-0.0024	-29.3	0
-29.2	-0.00400001	-29.2	0
-29.1	0.000299873	-29.1	0
-29	-0.00329999	-29	0
-28.9	-0.00619999	-28.9	0
-28.8	-0.00609999	-28.8	0
-28.7	-0.00470006	-28.7	0
-28.6	-0.00570001	-28.6	0
-28.5	-0.00350001	-28.5	0
-28.4	-0.0022	-28.4	0
-28.3	0.00149999	-28.3	0
-28.2	0.00249998	-28.2	0
-28.1	0.00140006	-28.1	0
-28	0.00440001	-28	0
-27.9	0.00389999	-27.9	0
-27.8	0.0049	-27.8	0
-27.7	0.0105999	-27.7	0
-27.6	0.012	-27.6	0
-27.5	0.0189	-27.5	0
-27.4	0.0206	-27.4	0
-27.3	0.0213	-27.3	0
-27.2	0.0274999	-27.2	0
-27.1	0.023	-27.1	0
-27	0.017	-27	0
-26.9	0.0111	-26.9	0
-26.8	0.0052	-26.8	0
-26.7	0.00640001	-26.7	0
-26.6	0.00260002	-26.6	0
-26.5	-0.00140001	-26.5	0
-26.4	0.000600008	-26.4	0
-26.3	-0.0039	-26.3	0
-26.2	-0.00779993	-26.2	0
-26.1	-0.00570001	-26.1	0
-26	-0.0083	-26	0
-25.9	-0.00450001	-25.9	0
-25.8	-0.0055	-25.8	0
-25.7	-0.00659998	-25.7	0
-25.6	-0.00130001	-25.6	0
-25.5	-0.0016	-25.5	0
-25.4	-0.0007	-25.4	0
-25.3	-0.0036	-25.3	0
-25.2	-0.00380002	-25.2	0
-25.1	-0.00139996	-25.1	0
-25	-0.0044	-25	0
-24.9	-0.0022	-24.9	0
-24.8	-0.000199998	-24.8	0
-24.7	-0.00319993	-24.7	0
-24.6	-0.0070999	-24.6	0
-24.5	-0.0046	-24.5	0
-24.4	-0.0041	-24.4	0
-24.3	-0.0073	-24.3	0
-24.2	-0.0102999	-24.2	0
-24.1	-0.0135	-24.1	0
-24	-0.0151	-24	0
-23.9	-0.0229	-23.9	0
-23.8	-0.0257	-23.8	0
-23.7	-0.0280999	-23.7	0
-23.6	-0.0245	-23.6	0
-23.5	-0.022	-23.5	0
-23.4	-0.023	-23.4	0
-23.3	-0.0265	-23.3	0
-23.2	-0.0295999	-23.2	0
-23.1	-0.0311999	-23.1	0
-23	-0.0296	-23	0
-22.9	-0.0304	-22.9	0
-22.8	-0.0314	-22.8	0
-22.7	-0.0309	-22.7	0
-22.6	-0.0265	-22.6	0
-22.5	-0.0208	-22.5	0
-22.4	-0.0224	-22.4	0
-22.3	-0.0234001	-22.3	0
-22.2	-0.0238	-22.2	0
-22.1	-0.0259	-22.1	0
-22	-0.0269	-22	0
-21.9	-0.0275	-21.9	0
-21.8	-0.0251	-21.8	0
-21.7	-0.0258	-21.7	0
-21.6	-0.0233	-21.6	0
-21.5	-0.022	-21.5	0
-21.4	-0.0197	-21.4	0
-21.3	-0.0149	-21.3	0
-21.2	-0.0193	-21.2	0
-21.1	-0.0207	-21.1	0
-21	-0.0072	-21	0
-20.9	-0.00750018	-20.9	0
-20.8	-0.0203001	-20.8	0
-20.7	-0.0265	-20.7	0
-20.6	-0.0222001	-20.6	0
-20.5	-0.0149	-20.5	0
-20.4	-0.0109	-20.4	0
-20.3	-0.0211	-20.3	0
-20.2	-0.0185999	-20.2	0
-20.1	-0.00499999	-20.1	0
-20	-0.0057	-20	0
-19.9	0.00970004	-19.9	0
-19.8	0.00819992	-19.8	0
-19.7	-0.00130001	-19.7	0
-19.6	-0.000699999	-19.6	0
-19.5	-0.00420001	-19.5	0
-19.4	-0.0153	-19.4	0
-19.3	-0.0173	-19.3	0
-19.2	-0.0169	-19.2	0
-19.1	-0.0134	-19.1	0
-19	-0.0037	-19	0
-18.9	0.00379999	-18.9	0
-18.8	0.013	-18.8	0
-18.7	0.0086	-18.7	0
-18.6	0.0162	-18.6	0
-18.5	0.0121	-18.5	0
-18.4	0.0122	-18.4	0
-18.3	0.0032	-18.3	0
-18.2	0.0235	-18.2	0
-18.1	0.0111004	-18.1	0
-18	0.0269	-18	0
-17.9	0.0212006	-17.9	0
-17.8	0.0351	-17.8	0
-17.7	0.0328004	-17.7	0
-17.6	0.0101	-17.6	0
-17.5	0.0149	-17.5	0
-17.4	0.0091	-17.4	0
-17.3	0.0118	-17.3	0
-17.2	0.0163	-17.2	0
-17.1	0.0372998	-17.1	0
-17	0.0439	-17	0
-16.9	0.0579	-16.9	0
-16.8	0.0602	-16.8	0
-16.7	0.0632001	-16.7	0
-16.6	0.0513004	-16.6	0
-16.5	0.04	-16.5	0
-16.4	0.0343	-16.4	0
-16.3	0.0261	-16.3	0
-16.2	0.0207002	-16.2	0
-16.1	0.00570025	-16.1	0
-16	0.0343	-16	0
-15.9	0.0524	-15.9	0
-15.8	0.0455	-15.8	0
-15.7	0.0505	-15.7	0
-15.6	0.0407002	-15.6	0
-15.5	0.0484	-15.5	0
-15.4	0.0504	-15.4	0
-15.3	0.0178	-15.3	0
-15.2	0.0332003	-15.2	0
-15.1	0.0362002	-15.1	0
-15	0.0364	-15	0
-14.9	0.0305	-14.9	0
-14.8	0.0276	-14.8	0
-14.7	0.0279999	-14.7	0
-14.6	0.0265997	-14.6	0
-14.5	0.0142	-14.5	0
-14.4	0.017	-14.4	0
-14.3	0.0089	-14.3	0
-14.2	0.0134999	-14.2	0
-14.1	0.00630018	-14.1	0
-14	0.0116	-14	0
-13.9	0.0082	-13.9	0
-13.8	-0.0056	-13.8	0
-13.7	-0.0173996	-13.7	0
-13.6	-0.0048	-13.6	0
-13.5	0.0263	-13.5	0
-13.4	0.0389	-13.4	0
-13.3	0.0405	-13.3	0
-13.2	0.0416	-13.2	0
-13.1	0.0489	-13.1	0
-13	0.0471	-13	0
-12.9	0.0425	-12.9	0
-12.8	0.0355	-12.8	0
-12.7	0.0258	-12.7	0
-12.6	0.0148	-12.6	0
-12.5	0.025	-12.5	0
-12.4	0.0203	-12.4	0
-12.3	0.0151	-12.3	0
-12.2	0.0074	-12.2	0
-12.1	0.0104	-12.1	0
-12	-0.0032	-12	0
-11.9	-0.0199	-11.9	0
-11.8	-0.0142	-11.8	0
-11.7	-0.0048	-11.7	0
-11.6	-0.0011	-11.6	0
-11.5	-0.0043	-11.5	0
-11.4	-0.0047	-11.4	0
-11.3	-0.0036	-11.3	0
-11.2	0.000200001	-11.2	0
-11.1	0.0062	-11.1	0
-11	0.0035	-11	0
-10.9	-0.0067	-10.9	0
-10.8	-0.0152	-10.8	0
-10.7	-0.0223	-10.7	0
-10.6	-0.0225	-10.6	0
-10.5	-0.024	-10.5	0
-10.4	-0.027	-10.4	0
-10.3	-0.0282	-10.3	0
-10.2	-0.0223	-10.2	0
-10.1	-0.0157	-10.1	0
-10	-0.0099	-10	0
-9.9	-0.0134	-9.9	0
-9.8	-0.0128	-9.8	0
-9.7	-0.0127	-9.7	0
-9.6	-0.0096	-9.6	0
-9.5	-0.0133	-9.5	0
-9.4	-0.0181	-9.4	0
-9.3	-0.019	-9.3	0
-9.2	-0.0185	-9.2	0
-9.1	-0.0228	-9.1	0
-9	-0.0183	-9	0
-8.9	-0.0211	-8.9	0
-8.8	-0.0215	-8.8	0
-8.7	-0.018	-8.7	0
-8.6	-0.0105002	-8.6	0
-8.5	-0.0119	-8.5	0
-8.4	-0.0091	-8.4	0
-8.3	-0.0057	-8.3	0
-8.2	-0.00350005	-8.2	0
-8.1	-0.00010013	-8.1	0
-8	-0.0001	-8	0
-7.9	-0.0091	-7.9	0
-7.8	-0.0102	-7.8	0
-7.7	-0.0106999	-7.7	0
-7.6	-0.00590004	-7.6	0
-7.5	-0.0021	-7.5	0
-7.4	-0.0052	-7.4	0
-7.3	-0.0083	-7.3	0
-7.2	-0.0156	-7.2	0
-7.1	-0.0129001	-7.1	0
-7	-0.0112	-7	0
-6.9	-0.00720013	-6.9	0
-6.8	-0.007	-6.8	0
-6.7	-0.01	-6.7	0
-6.6	-0.007	-6.6	0
-6.5	-0.0091	-6.5	0
-6.4	-0.0062	-6.4	0
-6.3	-0.0111	-6.3	0
-6.2	-0.0105	-6.2	0
-6.1	-0.0159	-6.1	0
-6	-0.0162	-6	0
-5.9	-0.0082	-5.9	0
-5.8	0.0005	-5.8	0
-5.7	0.0005	-5.7	0
-5.6	9.99997e-05	-5.6	0
-5.5	-0.0052	-5.5	0
-5.4	-0.00330002	-5.4	0
-5.3	0.001	-5.3	0
-5.2	0.0036	-5.2	0
-5.1	0.00810004	-5.1	0
-5	0.0084	-5	0
-4.9	0.0072	-4.9	0
-4.8	0.0069	-4.8	0
-4.7	0.0054	-4.7	0
-4.6	0.0119	-4.6	0
-4.5	0.0127	-4.5	0
-4.4	0.0137	-4.4	0
-4.3	0.0144	-4.3	0
-4.2	0.0109	-4.2	0
-4.1	0.0169	-4.1	0
-4	0.0201	-4	0
-3.9	0.0206	-3.9	0
-3.8	0.028	-3.8	0
-3.7	0.0237	-3.7	0
-3.6	0.0164	-3.6	0
-3.5	0.0154	-3.5	0
-3.4	0.0129	-3.4	0
-3.3	0.0033	-3.3	0
-3.2	-0.0055	-3.2	0
-3.1	-0.0069	-3.1	0
-3	-0.0143	-3	0
-2.9	-0.0101	-2.9	0
-2.8	-0.005	-2.8	0
-2.7	-0.0025	-2.7	0
-2.6	-0.0075	-2.6	0
-2.5	-0.0126	-2.5	0
-2.4	-0.0031	-2.4	0
-2.3	-0.0016	-2.3	0
-2.2	0.0037	-2.2	0
-2.1	0.0021	-2.1	0
-2	0.0029	-2	0
-1.9	-0.000199999	-1.9	0
-1.8	-0.0038	-1.8	0
-1.7	-0.0216	-1.7	0
-1.6	-0.0209	-1.6	0
-1.5	-0.0122	-1.5	0
-1.4	-0.028	-1.4	0
-1.3	-0.0331	-1.3	0
-1.2	-0.0385	-1.2	0
-1.1	-0.0398	-1.1	0
-1	-0.0398	-1	0
-0.900002	-0.0404	-0.900002	0
-0.799999	-0.042	-0.799999	0
-0.700001		-0.700001	0
-0.599998		-0.599998	0
-0.5		-0.5	0
-0.400002		-0.400002	0
-0.299999		-0.299999	0
-0.200001		-0.200001	0
-0.0999985		-0.0999985	0
0		0	0
0.0999985		0.0999985	0
0.200001		0.200001	0.0031065
0.299999		0.299999	0.00621226
0.400002		0.400002	0.0093175
0.5		0.5	0.012422
0.599998		0.599998	0.0155259
0.700001		0.700001	0.0186292
0.799999		0.799999	0.0217318
0.900002		0.900002	0.0248339
1		1	0.0279353
1.1		1.1	0.031036
1.2		1.2	0.0341363
1.3		1.3	0.0372357
1.4		1.4	0.0403347
1.5		1.5	0.0434329
1.6		1.6	0.0465305
1.7		1.7	0.0496276
1.8	0.0712385	1.8	0.0527239
1.9	0.144164	1.9	0.0558197
2	0.144517	2	0.0589148
2.1	0.14703	2.1	0.0620093
2.2	0.144517	2.2	0.0651032
2.3	0.144164	2.3	0.0681964
2.4	0.0460896	2.4	0.0712891
2.5	0.0445547	2.5	0.074381
2.6	0.0169384	2.6	0.0774724
2.7	-0.0215203	2.7	0.0805632
2.8	0.0130158	2.8	0.0836532
2.9	-0.0120632	2.9	0.0867428
3	0.0225978	3	0.0898316
3.1	0.0242808	3.1	0.0929197
3.2	0.0687285	3.2	0.0960074
3.3	0.0786102	3.3	0.0990943
3.4	0.075277	3.4	0.102181
3.5	0.0557079	3.5	0.105266
3.6	0.0585107	3.6	0.108351
3.7	0.0770773	3.7	0.111436
3.8	0.0725664	3.8	0.11452
3.9	0.0889438	3.9	0.117603
4	0.116828	4	0.120686
4.1	0.151837	4.1	0.123767
4.2	0.127888	4.2	0.126849
4.3	0.135968	4.3	0.129929
4.4	0.132484	4.4	0.13301
4.5	0.127572	4.5	0.136089
4.6	0.131096	4.6	0.139168
4.7	0.142646	4.7	0.142246
4.8	0.148851	4.8	0.145323
4.9	0.158871	4.9	0.1484
5	0.173788	5	0.151477
5.1	0.162311	5.1	0.154552
5.2	0.168536	5.2	0.157627
5.3	0.187618	5.3	0.160702
5.4	0.214809	5.4	0.163776
5.5	0.242575	5.5	0.166849
5.6	0.250876	5.6	0.169921
5.7	0.27806	5.7	0.172993
5.8	0.269673	5.8	0.176064
5.9	0.264507	5.9	0.179135
6	0.269394	6	0.182205
6.1	0.287304	6.1	0.185274
6.2	0.268934	6.2	0.188343
6.3	0.256357	6.3	0.191411
6.4	0.269248	6.4	0.194479
6.5	0.274633	6.5	0.197546
6.6	0.272127	6.6	0.200612
6.7	0.275629	6.7	0.203678
6.8	0.283424	6.8	0.206743
6.9	0.284816	6.9	0.209807
7	0.306394	7	0.212871
7.1	0.307191	7.1	0.215934
7.2	0.306269	7.2	0.218996
7.3	0.311282	7.3	0.222058
7.4	0.322075	7.4	0.22512
7.5	0.325983	7.5	0.22818
7.6	0.329786	7.6	0.23124
7.7	0.344774	7.7	0.2343
7.8	0.332182	7.8	0.237358
7.9	0.328695	7.9	0.240416
8	0.324835	8	0.243474
8.1	0.31438	8.1	0.246531
8.2	0.300924	8.2	0.249587
8.3	0.289954	8.3	0.252642
8.4	0.287279	8.4	0.255698
8.5	0.292392	8.5	0.258752
8.6	0.288111	8.6	0.261805
8.7	0.296901	8.7	0.264859
8.8	0.29393	8.8	0.267911
8.9	0.286058	8.9	0.270963
9	0.291365	9	0.274014
9.1	0.290675	9.1	0.277065
9.2	0.296284	9.2	0.280115
9.3	0.299163	9.3	0.283164
9.4	0.308067	9.4	0.286213
9.5	0.313878	9.5	0.289261
9.6	0.315787	9.6	0.292308
9.7	0.314495	9.7	0.295355
9.8	0.315105	9.8	0.298401
9.9	0.322996	9.9	0.301447
10	0.324122	10	0.304492
10.1	0.330016	10.1	0.307536
10.2	0.340212	10.2	0.31058
10.3	0.345227	10.3	0.313623
10.4	0.347839	10.4	0.316665
10.5	0.346055	10.5	0.319707
10.6	0.34348	10.6	0.322748
10.7	0.344105	10.7	0.325789
10.8	0.343315	10.8	0.328829
10.9	0.351701	10.9	0.331868
11	0.355613	11	0.334907
11.1	0.366313	11.1	0.337945
11.2	0.36712	11.2	0.340982
11.3	0.370819	11.3	0.344019
11.4	0.366429	11.4	0.347055
11.5	0.366223	11.5	0.350091
11.6	0.371723	11.6	0.353125
11.7	0.381013	11.7	0.35616
11.8	0.387914	11.8	0.359193
11.9	0.395614	11.9	0.362227
12	0.406401	12	0.365259
12.1	0.413906	12.1	0.368291
12.2	0.422598	12.2	0.371322
12.3	0.424103	12.3	0.374352
12.4	0.431511	12.4	0.377382
12.5	0.438217	12.5	0.380412
12.6	0.444498	12.6	0.38344
12.7	0.455883	12.7	0.386468
12.8	0.461298	12.8	0.389496
12.9	0.470883	12.9	0.392522
13	0.471486	13	0.395549
13.1	0.477388	13.1	0.398574
13.2	0.477108	13.2	0.401599
13.3	0.479417	13.3	0.404623
13.4	0.485409	13.4	0.407647
13.5	0.490206	13.5	0.41067
13.6	0.497702	13.6	0.413692
13.7	0.505013	13.7	0.416714
13.8	0.513713	13.8	0.419735
13.9	0.521311	13.9	0.422756
14	0.528915	14	0.425776
14.1	0.534123	14.1	0.428795
14.2	0.538522	14.2	0.431813
14.3	0.541931	14.3	0.434831
14.4	0.543947	14.4	0.437849
14.5	0.546947	14.5	0.440866
14.6	0.549145	14.6	0.443882
14.7	0.549953	14.7	0.446897
14.8	0.558756	14.8	0.449912
14.9	0.567943	14.9	0.452926
15	0.561566	15	0.45594
15.1	0.565071	15.1	0.458953
15.2	0.570277	15.2	0.461965
15.3	0.578277	15.3	0.464977
15.4	0.582872	15.4	0.467988
15.5	0.592669	15.5	0.470999
15.6	0.596095	15.6	0.474009
15.7	0.602392	15.7	0.477018
15.8	0.612484	15.8	0.480026
15.9	0.616787	15.9	0.483034
16	0.618494	16	0.486042
16.1	0.617501	16.1	0.489049
16.2	0.620899	16.2	0.492055
16.3	0.613023	16.3	0.49506
16.4	0.610428	16.4	0.498065
16.5	0.614027	16.5	0.501069
16.6	0.619241	16.6	0.504073
16.7	0.622344	16.7	0.507076
16.8	0.617558	16.8	0.510078
16.9	0.621867	16.9	0.51308
17	0.626568	17	0.516081
17.1	0.624976	17.1	0.519081
17.2	0.627576	17.2	0.522081
17.3	0.630383	17.3	0.525081
17.4	0.637086	17.4	0.528079
17.5	0.637808	17.5	0.531077
17.6	0.628523	17.6	0.534075
17.7	0.629724	17.7	0.537071
17.8	0.627429	17.8	0.540067
17.9	0.622831	17.9	0.543063
18	0.632036	18	0.546058
18.1	0.632846	18.1	0.549052
18.2	0.63882	18.2	0.552046
18.3	0.639109	18.3	0.555039
18.4	0.637833	18.4	0.558031
18.5	0.629748	18.5	0.561023
18.6	0.634757	18.6	0.564014
18.7	0.637833	18.7	0.567004
18.8	0.649886	18.8	0.569994
18.9	0.659431	18.9	0.572983
19	0.66168	19	0.575972
19.1	0.661729	19.1	0.57896
19.2		19.2	0.581947
19.3		19.3	0.584934
19.4		19.4	0.58792
19.5		19.5	0.590906
19.6		19.6	0.59389
19.7		19.7	0.596875
19.8		19.8	0.599858
19.9		19.9	0.599858
20		20	0.599832
20.1		20.1	0.599807
20.2		20.2	0.599781
20.3		20.3	0.599755
20.4		20.4	0.599729
20.5		20.5	0.599703
20.6		20.6	0.599677
20.7		20.7	0.599651
20.8		20.8	0.599626
20.9		20.9	0.5996
21		21	0.599574
21.1		21.1	0.599548
21.2		21.2	0.599522
21.3		21.3	0.599496
21.4		21.4	0.59947
21.5		21.5	0.599445
21.6		21.6	0.599419
21.7	0.7117	21.7	0.599393
21.8	0.7084	21.8	0.599367
21.9	0.7084	21.9	0.599341
22	0.7082	22	0.599315
22.1	0.7047	22.1	0.59929
22.2	0.7042	22.2	0.599264
22.3	0.7042	22.3	0.599238
22.4	0.7042	22.4	0.599212
22.5	0.7195	22.5	0.599186
22.6	0.6865	22.6	0.59916
22.7	0.6626	22.7	0.599135
22.8	0.6498	22.8	0.599109
22.9	0.6572	22.9	0.599083
23	0.6327	23	0.599057
23.1	0.6468	23.1	0.599031
23.2	0.6672	23.2	0.599006
23.3	0.6828	23.3	0.59898
23.4	0.7216	23.4	0.598954
23.5	0.7314	23.5	0.598928
23.6	0.753	23.6	0.598902
23.7	0.7286	23.7	0.598876
23.8	0.757	23.8	0.598851
23.9	0.7457	23.9	0.598825
24	0.712	24	0.598799
24.1	0.7225	24.1	0.598773
24.2	0.7099	24.2	0.598747
24.3	0.7154	24.3	0.598722
24.4	0.718	24.4	0.598696
24.5	0.7153	24.5	0.59867
24.6	0.7182	24.6	0.598644
24.7	0.700401	24.7	0.598618
24.8	0.724199	24.8	0.598593
24.9	0.7439	24.9	0.598567
25	0.7156	25	0.598541
25.1	0.7103	25.1	0.598515
25.2	0.7072	25.2	0.598489
25.3	0.6979	25.3	0.598464
25.4	0.6993	25.4	0.598438
25.5	0.6942	25.5	0.598412
25.6	0.6805	25.6	0.598386
25.7	0.7066	25.7	0.59836
25.8	0.7062	25.8	0.598335
25.9	0.7101	25.9	0.598309
26	0.7074	26	0.598283
26.1	0.7101	26.1	0.598257
26.2	0.721	26.2	0.598231
26.3	0.7184	26.3	0.598206
26.4	0.7151	26.4	0.59818
26.5	0.7135	26.5	0.598154
26.6	0.7104	26.6	0.598128
26.7	0.7163	26.7	0.598102
26.8	0.7043	26.8	0.598077
26.9	0.6924	26.9	0.598051
27	0.7015	27	0.598025
27.1	0.6704	27.1	0.597999
27.2	0.6716	27.2	0.597974
27.3	0.6742	27.3	0.597948
27.4	0.6779	27.4	0.597922
27.5	0.670001	27.5	0.597896
27.6	0.680999	27.6	0.597871
27.7	0.6878	27.7	0.597845
27.8	0.692	27.8	0.597819
27.9	0.696	27.9	0.597793
28	0.7009	28	0.597767
28.1	0.7039	28.1	0.597742
28.2	0.7098	28.2	0.597716
28.3	0.7167	28.3	0.59769
28.4	0.712401	28.4	0.597664
28.5	0.7207	28.5	0.597639
28.6	0.7184	28.6	0.597613
28.7	0.7014	28.7	0.597587
28.8	0.7176	28.8	0.597561
28.9	0.7047	28.9	0.597536
29	0.7076	29	0.59751
29.1	0.7123	29.1	0.597484
29.2	0.7101	29.2	0.597458
29.3	0.7342	29.3	0.597433
29.4	0.7401	29.4	0.597407
29.5	0.763	29.5	0.597381
29.6	0.7813	29.6	0.597355
29.7	0.675802	29.7	0.59733
29.8	0.7306	29.8	0.597304
29.9	0.7384	29.9	0.597278
30	0.7155	30	0.597252
30.1	0.6973	30.1	0.597227
30.2	0.7359	30.2	0.597201
30.3	0.7078	30.3	0.597175
30.4	0.7491	30.4	0.597149
30.5	1.1568	30.5	0.597124
30.6	0.9517	30.6	0.597098
30.7	1.4573	30.7	0.597072
30.8	1.72627	30.8	0.597046
30.9	0.800007	30.9	0.597021
31	1.08159	31	0.596995
31.1	0.692402	31.1	0.596969
31.2	0.6335	31.2	0.596943
31.3	0.4798	31.3	0.596918
31.4	0.6415	31.4	0.596892
31.5	0.592499	31.5	0.596866
31.6	0.666799	31.6	0.596841
31.7	0.626399	31.7	0.596815
31.8	0.6664	31.8	0.596789
31.9	0.6696	31.9	0.596763
32	0.6289	32	0.596738
32.1	0.6051	32.1	0.596712
32.2	0.6061	32.2	0.596686
32.3	0.5716	32.3	0.596661
32.4	0.6177	32.4	0.596635
32.5	0.661	32.5	0.596609
32.6	0.9535	32.6	0.596583
32.7	0.362207	32.7	0.596558
32.8	0.267514	32.8	0.596532
32.9	0.3893	32.9	0.596506
33	0.7958	33	0.596481
33.1	-0.387383	33.1	0.596455
33.2	0.2408	33.2	0.596429
33.3	0.5056	33.3	0.596403
33.4	0.599196	33.4	0.596378
33.5	0.638799	33.5	0.596352
33.6	-0.290806	33.6	0.596326
33.7	-0.196838	33.7	0.596301
33.8	0.744983	33.8	0.596275
33.9	0.555796	33.9	0.596249
34	0.579398	34	0.596223
34.1	0.632002	34.1	0.596198
34.2	0.766	34.2	0.596172
34.3	0.744097	34.3	0.596146
34.4	0.696299	34.4	0.596121
34.5	0.675401	34.5	0.596095
34.6	0.634803	34.6	0.596069
34.7	0.6275	34.7	0.596044
34.8	0.636799	34.8	0.596018
34.9	0.627599	34.9	0.595992
35	0.618	35	0.595967
35.1	0.6181	35.1	0.595941
35.2	0.630201	35.2	0.595915
35.3	0.6383	35.3	0.595889
35.4	0.644499	35.4	0.595864
35.5	0.646	35.5	0.595838
35.6	0.6373	35.6	0.595812
35.7	0.623501	35.7	0.595787
35.8	0.6353	35.8	0.595761
35.9	0.6305	35.9	0.595735
36	0.6338	36	0.59571
36.1	0.6333	36.1	0.595684
36.2	0.6212	36.2	0.595658
36.3	0.6109	36.3	0.595633
36.4	0.6178	36.4	0.595607
36.5	0.6413	36.5	0.595581
36.6	0.6477	36.6	0.595556
36.7	0.6583	36.7	0.59553
36.8	0.6612	36.8	0.595504
36.9	0.6535	36.9	0.595479
37	0.6508	37	0.595453
37.1	0.6457	37.1	0.595427
37.2	0.6459	37.2	0.595402
37.3	0.6431	37.3	0.595376
37.4	0.6419	37.4	0.59535
37.5	0.6374	37.5	0.595325
37.6	0.6356	37.6	0.595299
37.7	0.6387	37.7	0.595273
37.8	0.6373	37.8	0.595248
37.9	0.6415	37.9	0.595222
38	0.64	38	0.595196
38.1	0.6447	38.1	0.595171
38.2	0.6438	38.2	0.595145
38.3	0.6463	38.3	0.595119
38.4	0.6529	38.4	0.595094
38.5	0.6565	38.5	0.595068
38.6	0.6598	38.6	0.595042
38.7	0.6615	38.7	0.595017
38.8	0.6618	38.8	0.594991
38.9	0.6554	38.9	0.594966
39	0.6559	39	0.59494
39.1	0.6541	39.1	0.594914
39.2	0.6493	39.2	0.594889
39.3	0.6513	39.3	0.594863
39.4	0.6473	39.4	0.594837
39.5	0.648	39.5	0.594812
39.6	0.6499	39.6	0.594786
39.7	0.6499	39.7	0.59476
39.8	0.6481	39.8	0.594735
39.9	0.6513	39.9	0.594709
40	0.65	40	0.594684
40.1	0.6546	40.1	0.594658
40.2	0.6589	40.2	0.594632
40.3	0.6589	40.3	0.594607
40.4	0.6625	40.4	0.594581
40.5	0.6668	40.5	0.594555
40.6	0.6709	40.6	0.59453
40.7	0.6658	40.7	0.594504
40.8	0.6663	40.8	0.594479
40.9	0.6612	40.9	0.594453
41	0.6581	41	0.594427
41.1	0.6541	41.1	0.594402
41.2	0.654	41.2	0.594376
41.3	0.6544	41.3	0.59435
41.4	0.6536	41.4	0.594325
41.5	0.653	41.5	0.594299
41.6	0.657	41.6	0.594274
41.7	0.651	41.7	0.594248
41.8	0.6466	41.8	0.594222
41.9	0.6461	41.9	0.594197
42	0.6452	42	0.594171
42.1	0.6427	42.1	0.594146
42.2	0.6447	42.2	0.59412
42.3	0.6404	42.3	0.594094
42.4	0.6428	42.4	0.594069
42.5	0.643	42.5	0.594043
42.6	0.6426	42.6	0.594018
42.7	0.6448	42.7	0.593992
42.8	0.6482	42.8	0.593966
42.9	0.6455	42.9	0.593941
43	0.6455	43	0.593915
43.1	0.6467	43.1	0.59389
43.2	0.6444	43.2	0.593864
43.3	0.6486	43.3	0.593838
43.4	0.6474	43.4	0.593813
43.5	0.6484	43.5	0.593787
43.6	0.6431	43.6	0.593762
43.7	0.6345	43.7	0.593736
43.8	0.6331	43.8	0.59371
43.9	0.6317	43.9	0.593685
44	0.6305	44	0.593659
44.1	0.6265	44.1	0.593634
44.2	0.6264	44.2	0.593608
44.3	0.6275	44.3	0.593582
44.4	0.6219	44.4	0.593557
44.5	0.6206	44.5	0.593531
44.6	0.6202	44.6	0.593506
44.7	0.6176	44.7	0.59348
44.8	0.6143	44.8	0.593455
44.9	0.6183	44.9	0.593429
45	0.6205	45	0.593403
45.1	0.6186	45.1	0.593378
45.2	0.6131	45.2	0.593352
45.3	0.6125	45.3	0.593327
45.4	0.6096	45.4	0.593301
45.5	0.6073	45.5	0.593276
45.6	0.6019	45.6	0.59325
45.7	0.5939	45.7	0.593224
45.8	0.5974	45.8	0.593199
45.9	0.5987	45.9	0.593173
46	0.5928	46	0.593148
46.1	0.5797	46.1	0.593122
46.2	0.5772	46.2	0.593097
46.3	0.5754	46.3	0.593071
46.4	0.581	46.4	0.593045
46.5	0.5821	46.5	0.59302
46.6	0.566	46.6	0.592994
46.7	0.5649	46.7	0.592969
46.8	0.5641	46.8	0.592943
46.9	0.5626	46.9	0.592918
47	0.5631	47	0.592892
47.1	0.5709	47.1	0.592867
47.2	0.5793	47.2	0.592841
47.3	0.5755	47.3	0.592815
47.4	0.569	47.4	0.59279
47.5	0.5678	47.5	0.592764
47.6	0.5645	47.6	0.592739
47.7	0.5685	47.7	0.592713
47.8	0.5666	47.8	0.592688
47.9	0.5716	47.9	0.592662
48	0.5781	48	0.592637
48.1	0.5933	48.1	0.592611
48.2	0.5966	48.2	0.592586
48.3	0.5972	48.3	0.59256
48.4	0.6064	48.4	0.592534
48.5	0.6108	48.5	0.592509
48.6	0.5969	48.6	0.592483
48.7	0.5778	48.7	0.592458
48.8	0.5727	48.8	0.592432
48.9	0.5759	48.9	0.592407
49	0.5815	49	0.592381
49.1	0.5909	49.1	0.592356
49.2	0.5969	49.2	0.59233
49.3	0.6211	49.3	0.592305
49.4	0.6264	49.4	0.592279
49.5	0.6219	49.5	0.592254
49.6	0.6329	49.6	0.592228
49.7	0.6243	49.7	0.592203
49.8	0.6319	49.8	0.592177
49.9	0.6245	49.9	0.592152
50	0.6278	50	0.592126
50.1	0.648601	50.1	0.5921
50.2	0.6475	50.2	0.592075
50.3	0.6513	50.3	0.592049
50.4	0.6566	50.4	0.592024
50.5	0.6493	50.5	0.591998
50.6	0.641	50.6	0.591973
50.7	0.6463	50.7	0.591947
50.8	0.6499	50.8	0.591922
50.9	0.6426	50.9	0.591896
51	0.6555	51	0.591871
51.1	0.6131	51.1	0.591845
51.2	0.5936	51.2	0.59182
51.3	0.5855	51.3	0.591794
51.4	0.5933	51.4	0.591769
51.5	0.6131	51.5	0.591743
51.6	0.6203	51.6	0.591718
51.7	0.6439	51.7	0.591692
51.8	0.6859	51.8	0.591667
51.9	0.7121	51.9	0.591641
52	0.715	52	0.591616
52.1	0.7132	52.1	0.59159
52.2	0.716901	52.2	0.591565
52.3	0.7286	52.3	0.591539
52.4	0.7056	52.4	0.591514
52.5	0.6856	52.5	0.591488
52.6	0.6729	52.6	0.591463
52.7	0.6762	52.7	0.591437
52.8	0.6802	52.8	0.591412
52.9	0.679599	52.9	0.591386
53	0.6933	53	0.591361
53.1	0.7145	53.1	0.591335
53.2	0.7313	53.2	0.59131
53.3	0.7399	53.3	0.591284
53.4	0.7286	53.4	0.591259
53.5	0.702	53.5	0.591234
53.6	0.6771	53.6	0.591208
53.7	0.6773	53.7	0.591183
53.8	0.6763	53.8	0.591157
53.9	0.6993	53.9	0.591132
54	0.714	54	0.591106
54.1	0.711601	54.1	0.591081
54.2	0.7015	54.2	0.591055
54.3	0.6992	54.3	0.59103
54.4	0.6841	54.4	0.591004
54.5	0.6654	54.5	0.590979
54.6	0.6653	54.6	0.590953
54.7	0.6694	54.7	0.590928
54.8	0.6711	54.8	0.590902
54.9	0.679	54.9	0.590877
55	0.6726	55	0.590851
55.1	0.6676	55.1	0.590826
55.2	0.6635	55.2	0.590801
55.3	0.661	55.3	0.590775
55.4	0.6646	55.4	0.59075
55.5	0.6621	55.5	0.590724
55.6	0.6616	55.6	0.590699
55.7	0.6679	55.7	0.590673
55.8	0.6595	55.8	0.590648
55.9	0.6499	55.9	0.590622
56	0.6405	56	0.590597
56.1	0.6482	56.1	0.590571
56.2	0.6456	56.2	0.590546
56.3	0.6545	56.3	0.590521
56.4	0.6581	56.4	0.590495
56.5	0.6532	56.5	0.59047
56.6	0.6445	56.6	0.590444
56.7	0.6511	56.7	0.590419
56.8	0.6463	56.8	0.590393
56.9	0.6503	56.9	0.590368
57	0.6614	57	0.590342
57.1	0.6544	57.1	0.590317
57.2	0.6597	57.2	0.590292
57.3	0.6517	57.3	0.590266
57.4	0.6561	57.4	0.590241
57.5	0.6543	57.5	0.590215
57.6	0.6541	57.6	0.59019
57.7	0.6478	57.7	0.590164
57.8	0.6425	57.8	0.590139
57.9	0.6443	57.9	0.590113
58	0.6484	58	0.590088
58.1	0.6362	58.1	0.590063
58.2	0.6368	58.2	0.590037
58.3	0.6444	58.3	0.590012
58.4	0.6439	58.4	0.589986
58.5	0.6393	58.5	0.589961
58.6	0.6402	58.6	0.589935
58.7	0.6379	58.7	0.58991
58.8	0.632	58.8	0.589885
58.9	0.6308	58.9	0.589859
59	0.632	59	0.589834
59.1	0.6298	59.1	0.589808
59.2	0.624	59.2	0.589783
59.3	0.6222	59.3	0.589758
59.4	0.6152	59.4	0.589732
59.5	0.6102	59.5	0.589707
59.6	0.6096	59.6	0.589681
59.7	0.6065	59.7	0.589656
59.8	0.6065	59.8	0.58963
59.9	0.5979	59.9	0.589605
60	0.6037	60	0.58958
60.1	0.606	60.1	0.589554
60.2	0.609	60.2	0.589529
60.3	0.6169	60.3	0.589503
60.4	0.6198	60.4	0.589478
60.5	0.6246	60.5	0.589453
60.6	0.6224	60.6	0.589427
60.7	0.6197	60.7	0.589402
60.8	0.6233	60.8	0.589376
60.9	0.6237	60.9	0.589351
61	0.6236	61	0.589326
61.1	0.6244	61.1	0.5893
61.2	0.6248	61.2	0.589275
61.3	0.6217	61.3	0.589249
61.4	0.624	61.4	0.589224
61.5	0.6261	61.5	0.589199
61.6	0.631	61.6	0.589173
61.7	0.6347	61.7	0.589148
61.8	0.6302	61.8	0.589123
61.9	0.6311	61.9	0.589097
62	0.6246	62	0.589072
62.1	0.6191	62.1	0.589046
62.2	0.6136	62.2	0.589021
62.3	0.6143	62.3	0.588996
62.4	0.6136	62.4	0.58897
62.5	0.6089	62.5	0.588945
62.6	0.6107	62.6	0.588919
62.7	0.6134	62.7	0.588894
62.8	0.6189	62.8	0.588869
62.9	0.6182	62.9	0.588843
63	0.6152	63	0.588818
63.1	0.6172	63.1	0.588793
63.2	0.6214	63.2	0.588767
63.3	0.6195	63.3	0.588742
63.4	0.6154	63.4	0.588716
63.5	0.6173	63.5	0.588691
63.6	0.618	63.6	0.588666
63.7	0.6184	63.7	0.58864
63.8	0.6144	63.8	0.588615
63.9	0.6114	63.9	0.58859
64	0.6087	64	0.588564
64.1	0.6063	64.1	0.588539
64.2	0.608	64.2	0.588514
64.3	0.6138	64.3	0.588488
64.4	0.6187	64.4	0.588463
64.5	0.6198	64.5	0.588437
64.6	0.6215	64.6	0.588412
64.7	0.6171	64.7	0.588387
64.8	0.6199	64.8	0.588361
64.9	0.6199	64.9	0.588336
65	0.6228	65	0.588311
65.1	0.6203	65.1	0.588285
65.2	0.6196	65.2	0.58826
65.3	0.6209	65.3	0.588235
65.4	0.6149	65.4	0.588209
65.5	0.6154	65.5	0.588184
65.6	0.6112	65.6	0.588159
65.7	0.6096	65.7	0.588133
65.8	0.6056	65.8	0.588108
65.9	0.6033	65.9	0.588083
66	0.6028	66	0.588057
66.1	0.6046	66.1	0.588032
66.2	0.5998	66.2	0.588007
66.3	0.5974	66.3	0.587981
66.4	0.5964	66.4	0.587956
66.5	0.5899	66.5	0.587931
66.6	0.5831	66.6	0.587905
66.7	0.5892	66.7	0.58788
66.8	0.5938	66.8	0.587855
66.9	0.5983	66.9	0.587829
67	0.5959	67	0.587804
67.1	0.585301	67.1	0.587779
67.2	0.5869	67.2	0.587753
67.3	0.585	67.3	0.587728
67.4	0.5889	67.4	0.587703
67.5	0.5926	67.5	0.587677
67.6	0.5957	67.6	0.587652
67.7	0.5943	67.7	0.587627
67.8	0.5988	67.8	0.587601
67.9	0.5958	67.9	0.587576
68	0.5973	68	0.587551
68.1	0.5955	68.1	0.587525
68.2	0.5961	68.2	0.5875
68.3	0.5896	68.3	0.587475
68.4	0.591	68.4	0.587449
68.5	0.5831	68.5	0.587424
68.6	0.5812	68.6	0.587399
68.7	0.5869	68.7	0.587373
68.8	0.5841	68.8	0.587348
68.9	0.5822	68.9	0.587323
69	0.5775	69	0.587297
69.1	0.5774	69.1	0.587272
69.2	0.5754	69.2	0.587247
69.3	0.5694	69.3	0.587222
69.4	0.5677	69.4	0.587196
69.5	0.5659	69.5	0.587171
69.6	0.5667	69.6	0.587146
69.7	0.5664	69.7	0.58712
69.8	0.5637	69.8	0.587095
69.9	0.5653	69.9	0.58707
70	0.566	70	0.587044
70.1	0.5645	70.1	0.587019
70.2	0.5675	70.2	0.586994
70.3	0.5612	70.3	0.586969
70.4	0.5601	70.4	0.586943
70.5	0.5549	70.5	0.586918
70.6	0.5523	70.6	0.586893
70.7	0.554	70.7	0.586867
70.8	0.5662	70.8	0.586842
70.9	0.5684	70.9	0.586817
71	0.5684	71	0.586792
71.1	0.5742	71.1	0.586766
71.2	0.5795	71.2	0.586741
71.3	0.5798	71.3	0.586716
71.4	0.5718	71.4	0.58669
71.5	0.567	71.5	0.586665
71.6	0.5718	71.6	0.58664
71.7	0.5694	71.7	0.586615
71.8	0.5578	71.8	0.586589
71.9	0.5541	71.9	0.586564
72	0.548	72	0.586539
72.1	0.5506	72.1	0.586513
72.2	0.5463	72.2	0.586488
72.3	0.5427	72.3	0.586463
72.4	0.5425	72.4	0.586438
72.5	0.5416	72.5	0.586412
72.6	0.5419	72.6	0.586387
72.7	0.5456	72.7	0.586362
72.8	0.5523	72.8	0.586337
72.9	0.547	72.9	0.586311
73	0.5588	73	0.586286
73.1	0.5651	73.1	0.586261
73.2	0.5745	73.2	0.586236
73.3	0.5741	73.3	0.58621
73.4	0.571	73.4	0.586185
73.5	0.568	73.5	0.58616
73.6	0.5659	73.6	0.586135
73.7	0.5634	73.7	0.586109
73.8	0.5634	73.8	0.586084
73.9	0.5624	73.9	0.586059
74	0.5623	74	0.586034
74.1	0.5618	74.1	0.586008
74.2	0.5618	74.2	0.585983
74.3		74.3	0.585958
74.4		74.4	0.585933
74.5		74.5	0.585907
74.6		74.6	0.585882
74.7		74.7	0.585857
74.8		74.8	0.585832
74.9		74.9	0.585806
75		75	0.585781
75.1		75.1	0.585781
75.2		75.2	0.594788
75.3		75.3	0.60379
75.4		75.4	0.612787
75.5		75.5	0.621779
75.6		75.6	0.630766
75.7		75.7	0.639748
75.8		75.8	0.648727
75.9		75.9	0.657699
76		76	0.666667
76.1		76.1	0.67563
76.2		76.2	0.684588
76.3		76.3	0.693541
76.4		76.4	0.70249
76.5		76.5	0.711433
76.6		76.6	0.720371
76.7		76.7	0.729305
76.8	0.745178	76.8	0.738234
76.9	0.753923	76.9	0.747158
77	0.769119	77	0.756077
77.1	0.769119	77.1	0.764992
77.2	0.753923	77.2	0.773901
77.3	0.753923	77.3	0.782806
77.4	0.769119	77.4	0.791705
77.5	0.753923	77.5	0.8006
77.6	0.793827	77.6	0.80949
77.7	0.859966	77.7	0.818375
77.8	0.872392	77.8	0.827256
77.9	0.822215	77.9	0.836131
78	0.849656	78	0.845001
78.1	0.902311	78.1	0.853867
78.2	0.901472	78.2	0.862727
78.3	0.925446	78.3	0.871584
78.4	0.935808	78.4	0.880435
78.5	0.938996	78.5	0.889281
78.6	0.961337	78.6	0.898122
78.7	0.979964	78.7	0.906958
78.8	0.994062	78.8	0.91579
78.9	1.00671	78.9	0.924617
79	1.04567	79	0.933439
79.1	1.04979	79.1	0.942255
79.2	1.05869	79.2	0.951067
79.3	1.07209	79.3	0.959875
79.4	1.05754	79.4	0.968677
79.5	1.06383	79.5	0.977475
79.6	1.06762	79.6	0.986267
79.7	1.0801	79.7	0.995055
79.8	1.09858	79.8	1.00384
79.9	1.10187	79.9	1.01262
80	1.09738	80	1.02139
80.1	1.11526	80.1	1.03016
80.2	1.14242	80.2	1.03892
80.3	1.14235	80.3	1.04768
80.4	1.14986	80.4	1.05643
80.5	1.12971	80.5	1.06518
80.6	1.15456	80.6	1.07393
80.7	1.134	80.7	1.08267
80.8	1.13562	80.8	1.0914
80.9	1.14234	80.9	1.10013
81	1.14953	81	1.10885
81.1	1.15554	81.1	1.11757
81.2	1.17856	81.2	1.12629
81.3	1.18986	81.3	1.135
81.4	1.18931	81.4	1.1437
81.5	1.2075	81.5	1.1524
81.6	1.21361	81.6	1.1611
81.7	1.22792	81.7	1.16979
81.8	1.23759	81.8	1.17848
81.9	1.23132	81.9	1.18716
82	1.24371	82	1.19583
82.1	1.24132	82.1	1.2045
82.2	1.24892	82.2	1.21317
82.3	1.23726	82.3	1.22183
82.4	1.23599	82.4	1.23049
82.5	1.23152	82.5	1.23914
82.6	1.24551	82.6	1.24779
82.7	1.2588	82.7	1.25643
82.8	1.28119	82.8	1.26506
82.9	1.28949	82.9	1.2737
83	1.30729	83	1.28232
83.1	1.32146	83.1	1.29095
83.2	1.3323	83.2	1.29956
83.3	1.3531	83.3	1.30818
83.4	1.3663	83.4	1.31678
83.5	1.3794	83.5	1.32539
83.6	1.38962	83.6	1.33399
83.7	1.40292	83.7	1.34258
83.8	1.41062	83.8	1.35117
83.9	1.42771	83.9	1.35975
84	1.42505	84	1.36833
84.1	1.42888	84.1	1.3769
84.2	1.44748	84.2	1.38547
84.3	1.46348	84.3	1.39404
84.4	1.4796	84.4	1.4026
84.5	1.4928	84.5	1.41115
84.6	1.50943	84.6	1.4197
84.7	1.503	84.7	1.42824
84.8	1.50517	84.8	1.43679
84.9	1.5251	84.9	1.44532
85	1.52575	85	1.45385
85.1	1.52921	85.1	1.46238
85.2	1.52947	85.2	1.4709
85.3	1.53992	85.3	1.47941
85.4	1.55226	85.4	1.48792
85.5	1.56642	85.5	1.49643
85.6	1.57858	85.6	1.50493
85.7	1.58224	85.7	1.51343
85.8	1.59201	85.8	1.52192
85.9	1.61477	85.9	1.5304
86	1.61515	86	1.53888
86.1	1.61654	86.1	1.54736
86.2	1.62572	86.2	1.55583
86.3	1.62691	86.3	1.5643
86.4	1.63719	86.4	1.57276
86.5	1.65087	86.5	1.58122
86.6	1.66373	86.6	1.58967
86.7	1.68242	86.7	1.59812
86.8	1.6944	86.8	1.60656
86.9	1.70627	86.9	1.615
87	1.71646	87	1.62343
87.1	1.72335	87.1	1.63186
87.2	1.74102	87.2	1.64029
87.3	1.74814	87.3	1.6487
87.4	1.75635	87.4	1.65712
87.5	1.77046	87.5	1.66553
87.6	1.77578	87.6	1.67393
87.7	1.79627	87.7	1.68233
87.8	1.80069	87.8	1.69072
87.9	1.80951	87.9	1.69911
88	1.82172	88	1.7075
88.1	1.84161	88.1	1.71588
88.2	1.85001	88.2	1.72425
88.3	1.86812	88.3	1.73262
88.4	1.88515	88.4	1.74099
88.5	1.89987	88.5	1.74935
88.6	1.92158	88.6	1.7577
88.7	1.94178	88.7	1.76605
88.8	1.9517	88.8	1.7744
88.9	1.96392	88.9	1.78274
89	1.97664	89	1.79108
89.1	1.98726	89.1	1.79941
89.2	2.00201	89.2	1.80774
89.3	2.0211	89.3	1.81606
89.4	2.03811	89.4	1.82437
89.5	2.04763	89.5	1.83269
89.6	2.06205	89.6	1.84099
89.7	2.08488	89.7	1.8493
89.8	2.09612	89.8	1.85759
89.9	2.10236	89.9	1.86589
90	2.10718	90	1.87417
90.1	2.1179	90.1	1.88246
90.2	2.13161	90.2	1.89073
90.3	2.13994	90.3	1.89901
90.4	2.15296	90.4	1.90728
90.5	2.15759	90.5	1.91554
90.6	2.16553	90.6	1.9238
90.7	2.17387	90.7	1.93205
90.8	2.17469	90.8	1.9403
90.9	2.18771	90.9	1.94854
91	2.19223	91	1.95678
91.1	2.20116	91.1	1.96502
91.2	2.21446	91.2	1.97325
91.3	2.21629	91.3	1.98147
91.4	2.22822	91.4	1.98969
91.5	2.24073	91.5	1.99791
91.6	2.25784	91.6	2.00612
91.7	2.27496	91.7	2.01432
91.8	2.28098	91.8	2.02253
91.9	2.29397	91.9	2.03072
92	2.30108	92	2.03891
92.1	2.30907	92.1	2.0471
92.2	2.31948	92.2	2.05528
92.3	2.3179	92.3	2.06346
92.4	2.32991	92.4	2.07163
92.5	2.33913	92.5	2.07979
92.6	2.34463	92.6	2.08796
92.7	2.36052	92.7	2.09611
92.8	2.36465	92.8	2.10427
92.9	2.37913	92.9	2.11241
93	2.3993	93	2.12056
93.1	2.39908	93.1	2.12869
93.2	2.41406	93.2	2.13683
93.3	2.43782	93.3	2.14495
93.4	2.46577	93.4	2.15308
93.5	2.46577	93.5	2.1612
93.6	2.47136	93.6	2.16931
93.7	2.48854	93.7	2.17742
93.8	2.50982	93.8	2.18552
93.9	2.52639	93.9	2.19362
94	2.55194	94	2.20172
94.1	2.55194	94.1	2.20981
94.2		94.2	2.21789
94.3		94.3	2.22597
94.4		94.4	2.23404
94.5		94.5	2.24212
94.6		94.6	2.25018
94.7		94.7	2.25824
94.8		94.8	2.2663
94.9		94.9	2.27435
95		95	2.27435
95.1		95.1	2.27424
95.2		95.2	2.27414
95.3		95.3	2.27404
95.4		95.4	2.27394
95.5		95.5	2.27383
95.6		95.6	2.27373
95.7		95.7	2.27363
95.8		95.8	2.27352
95.9		95.9	2.27342
96		96	2.27332
96.1		96.1	2.27321
96.2		96.2	2.27311
96.3		96.3	2.27301
96.4		96.4	2.2729
96.5		96.5	2.2728
96.6		96.6	2.2727
96.7	2.3808	96.7	2.27259
96.8	2.3928	96.8	2.27249
96.9	2.3928	96.9	2.27239
97	2.3945	97	2.27228
97.1	2.4041	97.1	2.27218
97.2	2.4153	97.2	2.27208
97.3	2.4153	97.3	2.27198
97.4	2.4525	97.4	2.27187
97.5	2.437	97.5	2.27177
97.6	2.4267	97.6	2.27167
97.7	2.4031	97.7	2.27156
97.8	2.3779	97.8	2.27146
97.9	2.3424	97.9	2.27136
98	2.318	98	2.27125
98.1	2.3302	98.1	2.27115
98.2	2.3613	98.2	2.27105
98.3	2.3706	98.3	2.27094
98.4	2.3579	98.4	2.27084
98.5	2.3692	98.5	2.27074
98.6	2.3278	98.6	2.27064
98.7	2.3332	98.7	2.27053
98.8	2.3341	98.8	2.27043
98.9	2.3522	98.9	2.27033
99	2.3399	99	2.27022
99.1	2.3264	99.1	2.27012
99.2	2.3343	99.2	2.27002
99.3	2.3195	99.3	2.26991
99.4	2.3293	99.4	2.26981
99.5	2.3428	99.5	2.26971
99.6	2.3465	99.6	2.26961
99.7	2.3095	99.7	2.2695
99.8	2.3403	99.8	2.2694
99.9	2.3525	99.9	2.2693
100	2.3454	100	2.26919
100.1	2.3531	100.1	2.26909
100.2	2.3247	100.2	2.26899
100.3	2.327	100.3	2.26889
100.4	2.3343	100.4	2.26878
100.5	2.3144	100.5	2.26868
100.6	2.3246	100.6	2.26858
100.7	2.3277	100.7	2.26847
100.8	2.3286	100.8	2.26837
100.9	2.316	100.9	2.26827
101	2.3216	101	2.26816
101.1	2.3165	101.1	2.26806
101.2	2.3142	101.2	2.26796
101.3	2.305	101.3	2.26786
101.4	2.2933	101.4	2.26775
101.5	2.2902	101.5	2.26765
101.6	2.2773	101.6	2.26755
101.7	2.2754	101.7	2.26744
101.8	2.275	101.8	2.26734
101.9	2.2701	101.9	2.26724
102	2.2651	102	2.26714
102.1	2.2678	102.1	2.26703
102.2	2.2844	102.2	2.26693
102.3	2.293	102.3	2.26683
102.4	2.2802	102.4	2.26672
102.5	2.2639	102.5	2.26662
102.6	2.2569	102.6	2.26652
102.7	2.2628	102.7	2.26642
102.8	2.2731	102.8	2.26631
102.9	2.2883	102.9	2.26621
103	2.2852	103	2.26611
103.1	2.283	103.1	2.266
103.2	2.2773	103.2	2.2659
103.3	2.2831	103.3	2.2658
103.4	2.2867	103.4	2.2657
103.5	2.2851	103.5	2.26559
103.6	2.277	103.6	2.26549
103.7	2.2732	103.7	2.26539
103.8	2.267	103.8	2.26529
103.9	2.2637	103.9	2.26518
104	2.2741	104	2.26508
104.1	2.2721	104.1	2.26498
104.2	2.2666	104.2	2.26487
104.3	2.2667	104.3	2.26477
104.4	2.3125	104.4	2.26467
104.5	2.3339	104.5	2.26457
104.6	2.2972	104.6	2.26446
104.7	2.316	104.7	2.26436
104.8	2.2601	104.8	2.26426
104.9	2.31	104.9	2.26416
105	2.3011	105	2.26405
105.1	2.284	105.1	2.26395
105.2	2.2867	105.2	2.26385
105.3	2.287	105.3	2.26374
105.4	2.2619	105.4	2.26364
105.5	2.829	105.5	2.26354
105.6	2.9013	105.6	2.26344
105.7	3.4072	105.7	2.26333
105.8	3.0164	105.8	2.26323
105.9	2.8201	105.9	2.26313
106	2.3278	106	2.26303
106.1	2.3856	106.1	2.26292
106.2	2.3131	106.2	2.26282
106.3	2.2981	106.3	2.26272
106.4	2.2529	106.4	2.26262
106.5	2.1124	106.5	2.26251
106.6	2.1884	106.6	2.26241
106.7	2.2327	106.7	2.26231
106.8	2.2126	106.8	2.2622
106.9	2.2476	106.9	2.2621
107	2.2641	107	2.262
107.1	2.284	107.1	2.2619
107.2	2.3254	107.2	2.26179
107.3	2.3487	107.3	2.26169
107.4	2.3099	107.4	2.26159
107.5	2.3576	107.5	2.26149
107.6	2.4992	107.6	2.26138
107.7	2.0489	107.7	2.26128
107.8	1.8824	107.8	2.26118
107.9	1.8109	107.9	2.26108
108	1.9167	108	2.26097
108.1	2.0355	108.1	2.26087
108.2	1.735	108.2	2.26077
108.3	1.9636	108.3	2.26067
108.4	1.91872	108.4	2.26056
108.5	2.2548	108.5	2.26046
108.6	2.05903	108.6	2.26036
108.7	2.4787	108.7	2.26026
108.8	1.3656	108.8	2.26015
108.9	1.54389	108.9	2.26005
109	1.8298	109	2.25995
109.1	2.3338	109.1	2.25985
109.2	2.2903	109.2	2.25974
109.3	2.2072	109.3	2.25964
109.4	2.1589	109.4	2.25954
109.5	2.1805	109.5	2.25944
109.6	2.2097	109.6	2.25933
109.7	2.1646	109.7	2.25923
109.8	2.2046	109.8	2.25913
109.9	2.2791	109.9	2.25903
110	2.2559	110	2.25892
110.1	2.2803	110.1	2.25882
110.2	2.2649	110.2	2.25872
110.3	2.276	110.3	2.25862
110.4	2.2664	110.4	2.25851
110.5	2.2783	110.5	2.25841
110.6	2.2446	110.6	2.25831
110.7	2.2812	110.7	2.25821
110.8	2.2944	110.8	2.2581
110.9	2.3033	110.9	2.258
111	2.2964	111	2.2579
111.1	2.3015	111.1	2.2578
111.2	2.3147	111.2	2.25769
111.3	2.3072	111.3	2.25759
111.4	2.3121	111.4	2.25749
111.5	2.312	111.5	2.25739
111.6	2.3196	111.6	2.25729
111.7	2.3122	111.7	2.25718
111.8	2.3073	111.8	2.25708
111.9	2.3098	111.9	2.25698
112	2.3061	112	2.25688
112.1	2.3134	112.1	2.25677
112.2	2.3169	112.2	2.25667
112.3	2.3063	112.3	2.25657
112.4	2.3038	112.4	2.25647
112.5	2.3017	112.5	2.25636
112.6	2.3003	112.6	2.25626
112.7	2.3068	112.7	2.25616
112.8	2.3078	112.8	2.25606
112.9	2.3071	112.9	2.25596
113	2.3086	113	2.25585
113.1	2.3096	113.1	2.25575
113.2	2.3094	113.2	2.25565
113.3	2.3107	113.3	2.25555
113.4	2.3176	113.4	2.25544
113.5	2.3212	113.5	2.25534
113.6	2.3246	113.6	2.25524
113.7	2.3236	113.7	2.25514
113.8	2.3286	113.8	2.25503
113.9	2.3261	113.9	2.25493
114	2.3258	114	2.25483
114.1	2.3312	114.1	2.25473
114.2	2.3291	114.2	2.25463
114.3	2.3273	114.3	2.25452
114.4	2.3234	114.4	2.25442
114.5	2.3205	114.5	2.25432
114.6	2.32	114.6	2.25422
114.7	2.3202	114.7	2.25411
114.8	2.3185	114.8	2.25401
114.9	2.3117	114.9	2.25391
115	2.3161	115	2.25381
115.1	2.3147	115.1	2.25371
115.2	2.3145	115.2	2.2536
115.3	2.3099	115.3	2.2535
115.4	2.3098	115.4	2.2534
115.5	2.3082	115.5	2.2533
115.6	2.3109	115.6	2.25319
115.7	2.3057	115.7	2.25309
115.8	2.294	115.8	2.25299
115.9	2.2913	115.9	2.25289
116	2.2871	116	2.25279
116.1	2.2892	116.1	2.25268
116.2	2.2937	116.2	2.25258
116.3	2.2885	116.3	2.25248
116.4	2.2814	116.4	2.25238
116.5	2.2768	116.5	2.25228
116.6	2.2726	116.6	2.25217
116.7	2.2696	116.7	2.25207
116.8	2.2705	116.8	2.25197
116.9	2.2689	116.9	2.25187
117	2.2737	117	2.25176
117.1	2.2683	117.1	2.25166
117.2	2.2667	117.2	2.25156
117.3	2.268	117.3	2.25146
117.4	2.2688	117.4	2.25136
117.5	2.2716	117.5	2.25125
117.6	2.2651	117.6	2.25115
117.7	2.2646	117.7	2.25105
117.8	2.2641	117.8	2.25095
117.9	2.2637	117.9	2.25085
118	2.2615	118	2.25074
118.1	2.2584	118.1	2.25064
118.2	2.2586	118.2	2.25054
118.3	2.2544	118.3	2.25044
118.4	2.2586	118.4	2.25034
118.5	2.256	118.5	2.25023
118.6	2.2572	118.6	2.25013
118.7	2.2536	118.7	2.25003
118.8	2.251	118.8	2.24993
118.9	2.2513	118.9	2.24983
119	2.2474	119	2.24972
119.1	2.244	119.1	2.24962
119.2	2.2441	119.2	2.24952
119.3	2.2432	119.3	2.24942
119.4	2.2395	119.4	2.24932
119.5	2.2383	119.5	2.24921
119.6	2.2382	119.6	2.24911
119.7	2.2324	119.7	2.24901
119.8	2.2336	119.8	2.24891
119.9	2.2297	119.9	2.24881
120	2.2301	120	2.2487
120.1	2.2248	120.1	2.2486
120.2	2.2252	120.2	2.2485
120.3	2.2266	120.3	2.2484
120.4	2.2228	120.4	2.2483
120.5	2.2251	120.5	2.24819
120.6	2.2262	120.6	2.24809
120.7	2.2242	120.7	2.24799
120.8	2.2179	120.8	2.24789
120.9	2.2148	120.9	2.24779
121	2.2255	121	2.24768
121.1	2.2304	121.1	2.24758
121.2	2.226	121.2	2.24748
121.3	2.2219	121.3	2.24738
121.4	2.2176	121.4	2.24728
121.5	2.214	121.5	2.24717
121.6	2.2088	121.6	2.24707
121.7	2.2055	121.7	2.24697
121.8	2.1994	121.8	2.24687
121.9	2.1911	121.9	2.24677
122	2.1971	122	2.24667
122.1	2.1995	122.1	2.24656
122.2	2.2019	122.2	2.24646
122.3	2.2077	122.3	2.24636
122.4	2.2168	122.4	2.24626
122.5	2.2217	122.5	2.24616
122.6	2.2346	122.6	2.24605
122.7	2.236	122.7	2.24595
122.8	2.2433	122.8	2.24585
122.9	2.2347	122.9	2.24575
123	2.2373	123	2.24565
123.1	2.2499	123.1	2.24555
123.2	2.2627	123.2	2.24544
123.3	2.2786	123.3	2.24534
123.4	2.2899	123.4	2.24524
123.5	2.3089	123.5	2.24514
123.6	2.3195	123.6	2.24504
123.7	2.3039	123.7	2.24493
123.8	2.2914	123.8	2.24483
123.9	2.2779	123.9	2.24473
124	2.2696	124	2.24463
124.1	2.2638	124.1	2.24453
124.2	2.2508	124.2	2.24443
124.3	2.2494	124.3	2.24432
124.4	2.2529	124.4	2.24422
124.5	2.2537	124.5	2.24412
124.6	2.278	124.6	2.24402
124.7	2.2867	124.7	2.24392
124.8	2.2778	124.8	2.24382
124.9	2.2805	124.9	2.24371
125	2.281	125	2.24361
125.1	2.2813	125.1	2.24351
125.2	2.263	125.2	2.24341
125.3	2.2619	125.3	2.24331
125.4	2.2673	125.4	2.24321
125.5	2.2559	125.5	2.2431
125.6	2.2777	125.6	2.243
125.7	2.3035	125.7	2.2429
125.8	2.3063	125.8	2.2428
125.9	2.2975	125.9	2.2427
126	2.2969	126	2.2426
126.1	2.2928	126.1	2.24249
126.2	2.2597	126.2	2.24239
126.3	2.229	126.3	2.24229
126.4	2.1984	126.4	2.24219
126.5	2.1909	126.5	2.24209
126.6	2.1867	126.6	2.24199
126.7	2.217	126.7	2.24188
126.8	2.2704	126.8	2.24178
126.9	2.307	126.9	2.24168
127	2.321	127	2.24158
127.1	2.3269	127.1	2.24148
127.2	2.3379	127.2	2.24138
127.3	2.3136	127.3	2.24127
127.4	2.2672	127.4	2.24117
127.5	2.2303	127.5	2.24107
127.6	2.226	127.6	2.24097
127.7	2.2259	127.7	2.24087
127.8	2.2099	127.8	2.24077
127.9	2.2025	127.9	2.24066
128	2.2326	128	2.24056
128.1	2.2541	128.1	2.24046
128.2	2.2603	128.2	2.24036
128.3	2.2737	128.3	2.24026
128.4	2.2676	128.4	2.24016
128.5	2.2527	128.5	2.24006
128.6	2.25	128.6	2.23995
128.7	2.2372	128.7	2.23985
128.8	2.2378	128.8	2.23975
128.9	2.2373	128.9	2.23965
129	2.2473	129	2.23955
129.1	2.2638	129.1	2.23945
129.2	2.2796	129.2	2.23934
129.3	2.2919	129.3	2.23924
129.4	2.2907	129.4	2.23914
129.5	2.294	129.5	2.23904
129.6	2.282	129.6	2.23894
129.7	2.2651	129.7	2.23884
129.8	2.2507	129.8	2.23874
129.9	2.2371	129.9	2.23863
130	2.2243	130	2.23853
130.1	2.225	130.1	2.23843
130.2	2.2284	130.2	2.23833
130.3	2.245	130.3	2.23823
130.4	2.2605	130.4	2.23813
130.5	2.262	130.5	2.23803
130.6	2.2565	130.6	2.23792
130.7	2.2522	130.7	2.23782
130.8	2.2519	130.8	2.23772
130.9	2.2467	130.9	2.23762
131	2.2429	131	2.23752
131.1	2.2485	131.1	2.23742
131.2	2.2487	131.2	2.23732
131.3	2.2445	131.3	2.23721
131.4	2.2457	131.4	2.23711
131.5	2.2508	131.5	2.23701
131.6	2.2574	131.6	2.23691
131.7	2.2656	131.7	2.23681
131.8	2.2632	131.8	2.23671
131.9	2.2596	131.9	2.23661
132	2.254	132	2.2365
132.1	2.2465	132.1	2.2364
132.2	2.2401	132.2	2.2363
132.3	2.2461	132.3	2.2362
132.4	2.2441	132.4	2.2361
132.5	2.2377	132.5	2.236
132.6	2.238	132.6	2.2359
132.7	2.2408	132.7	2.2358
132.8	2.245	132.8	2.23569
132.9	2.2443	132.9	2.23559
133	2.2491	133	2.23549
133.1	2.2508	133.1	2.23539
133.2	2.2508	133.2	2.23529
133.3	2.2512	133.3	2.23519
133.4	2.2508	133.4	2.23509
133.5	2.2495	133.5	2.23498
133.6	2.258	133.6	2.23488
133.7	2.2547	133.7	2.23478
133.8	2.2505	133.8	2.23468
133.9	2.2408	133.9	2.23458
134	2.2396	134	2.23448
134.1	2.2301	134.1	2.23438
134.2	2.2282	134.2	2.23428
134.3	2.2317	134.3	2.23417
134.4	2.2315	134.4	2.23407
134.5	2.2231	134.5	2.23397
134.6	2.2181	134.6	2.23387
134.7	2.2239	134.7	2.23377
134.8	2.2319	134.8	2.23367
134.9	2.2423	134.9	2.23357
135	2.2515	135	2.23347
135.1	2.2486	135.1	2.23336
135.2	2.2539	135.2	2.23326
135.3	2.2541	135.3	2.23316
135.4	2.26	135.4	2.23306
135.5	2.2558	135.5	2.23296
135.6	2.255	135.6	2.23286
135.7	2.2596	135.7	2.23276
135.8	2.2666	135.8	2.23266
135.9	2.2655	135.9	2.23256
136	2.2669	136	2.23245
136.1	2.2581	136.1	2.23235
136.2	2.2554	136.2	2.23225
136.3	2.2494	136.3	2.23215
136.4	2.2518	136.4	2.23205
136.5	2.2521	136.5	2.23195
136.6	2.25	136.6	2.23185
136.7	2.2462	136.7	2.23175
136.8	2.2432	136.8	2.23164
136.9	2.2367	136.9	2.23154
137	2.2372	137	2.23144
137.1	2.2335	137.1	2.23134
137.2	2.2355	137.2	2.23124
137.3	2.2307	137.3	2.23114
137.4	2.2289	137.4	2.23104
137.5	2.2246	137.5	2.23094
137.6	2.2261	137.6	2.23084
137.7	2.2251	137.7	2.23073
137.8	2.2233	137.8	2.23063
137.9	2.2253	137.9	2.23053
138	2.2281	138	2.23043
138.1	2.2294	138.1	2.23033
138.2	2.2278	138.2	2.23023
138.3	2.2299	138.3	2.23013
138.4	2.2255	138.4	2.23003
138.5	2.2234	138.5	2.22993
138.6	2.2239	138.6	2.22983
138.7	2.2206	138.7	2.22972
138.8	2.2138	138.8	2.22962
138.9	2.2073	138.9	2.22952
139	2.2006	139	2.22942
139.1	2.2046	139.1	2.22932
139.2	2.2039	139.2	2.22922
139.3	2.2049	139.3	2.22912
139.4	2.2041	139.4	2.22902
139.5	2.2023	139.5	2.22892
139.6	2.2028	139.6	2.22882
139.7	2.2017	139.7	2.22871
139.8	2.2063	139.8	2.22861
139.9	2.2012	139.9	2.22851
140	2.2014	140	2.22841
140.1	2.1988	140.1	2.22831
140.2	2.1958	140.2	2.22821
140.3	2.1927	140.3	2.22811
140.4	2.1908	140.4	2.22801
140.5	2.1878	140.5	2.22791
140.6	2.1871	140.6	2.22781
140.7	2.1859	140.7	2.2277
140.8	2.188	140.8	2.2276
140.9	2.1877	140.9	2.2275
141	2.1786	141	2.2274
141.1	2.1751	141.1	2.2273
141.2	2.1643	141.2	2.2272
141.3	2.1588	141.3	2.2271
141.4	2.1578	141.4	2.227
141.5	2.1518	141.5	2.2269
141.6	2.1464	141.6	2.2268
141.7	2.1335	141.7	2.2267
141.8	2.1197	141.8	2.22659
141.9	2.1228	141.9	2.22649
142	2.125	142	2.22639
142.1	2.1346	142.1	2.22629
142.2	2.14	142.2	2.22619
142.3	2.1492	142.3	2.22609
142.4	2.1567	142.4	2.22599
142.5	2.1572	142.5	2.22589
142.6	2.1538	142.6	2.22579
142.7	2.1588	142.7	2.22569
142.8	2.162	142.8	2.22559
142.9	2.1634	142.9	2.22549
143	2.1613	143	2.22538
143.1	2.1611	143.1	2.22528
143.2	2.1581	143.2	2.22518
143.3	2.1571	143.3	2.22508
143.4	2.1713	143.4	2.22498
143.5	2.1684	143.5	2.22488
143.6	2.1741	143.6	2.22478
143.7	2.183	143.7	2.22468
143.8	2.1821	143.8	2.22458
143.9	2.1903	143.9	2.22448
144	2.1924	144	2.22438
144.1	2.2014	144.1	2.22428
144.2	2.2007	144.2	2.22417
144.3	2.2022	144.3	2.22407
144.4	2.2103	144.4	2.22397
144.5	2.2017	144.5	2.22387
144.6	2.202	144.6	2.22377
144.7	2.2061	144.7	2.22367
144.8	2.2026	144.8	2.22357
144.9	2.2044	144.9	2.22347
145	2.2053	145	2.22337
145.1	2.2066	145.1	2.22327
145.2	2.2024	145.2	2.22317
145.3	2.1954	145.3	2.22307
145.4	2.1926	145.4	2.22297
145.5	2.1971	145.5	2.22287
145.6	2.1976	145.6	2.22276
145.7	2.2024	145.7	2.22266
145.8	2.1976	145.8	2.22256
145.9	2.1979	145.9	2.22246
146	2.198	146	2.22236
146.1	2.1834	146.1	2.22226
146.2	2.1821	146.2	2.22216
146.3	2.1847	146.3	2.22206
146.4	2.1887	146.4	2.22196
146.5	2.1846	146.5	2.22186
146.6	2.1866	146.6	2.22176
146.7	2.1856	146.7	2.22166
146.8	2.1843	146.8	2.22156
146.9	2.1871	146.9	2.22146
147	2.1837	147	2.22136
147.1	2.1829	147.1	2.22125
147.2	2.1824	147.2	2.22115
147.3	2.1767	147.3	2.22105
147.4	2.1747	147.4	2.22095
147.5	2.1699	147.5	2.22085
147.6	2.1594	147.6	2.22075
147.7	2.1505	147.7	2.22065
147.8	2.1491	147.8	2.22055
147.9	2.1425	147.9	2.22045
148	2.1423	148	2.22035
148.1	2.145	148.1	2.22025
148.2	2.1519	148.2	2.22015
148.3	2.1501	148.3	2.22005
148.4	2.1497	148.4	2.21995
148.5	2.1393	148.5	2.21985
148.6	2.148	148.6	2.21975
148.7	2.1497	148.7	2.21965
148.8	2.1538	148.8	2.21954
148.9	2.1538	148.9	2.21944
149	2.1538	149	2.21934
149.1	2.1538	149.1	2.21924
149.2	2.1538	149.2	2.21914
149.3		149.3	2.21904
149.4		149.4	2.21894
149.5		149.5	2.21884
149.6		149.6	2.21874
149.7		149.7	2.21864
149.8		149.8	2.21854
149.9		149.9	2.21844
150		150	2.21834
150.1		150.1	2.21834
150.2		150.2	2.24222
150.3		150.3	2.26606
150.4		150.4	2.28986
150.5		150.5	2.31363
150.6		150.6	2.33735
150.7		150.7	2.36103
150.8		150.8	2.38468
150.9		150.9	2.40828
151		151	2.43185
151.1		151.1	2.45537
151.2		151.2	2.47886
151.3		151.3	2.50231
151.4		151.4	2.52571
151.5		151.5	2.54908
151.6		151.6	2.57241
151.7		151.7	2.59569
151.8	2.58077	151.8	2.61894
151.9	2.64136	151.9	2.64215
152	2.66965	152	2.66532
152.1	2.67907	152.1	2.68846
152.2	2.75233	152.2	2.71154
152.3	2.78403	152.3	2.7346
152.4	2.82597	152.4	2.75761
152.5	2.82597	152.5	2.78058
152.6	2.82776	152.6	2.80352
152.7	2.8141	152.7	2.82641
152.8	2.79705	152.8	2.84926
152.9	2.7816	152.9	2.87208
153	2.80618	153	2.89485
153.1	2.80383	153.1	2.91759
153.2	2.81736	153.2	2.94028
153.3	2.84733	153.3	2.96294
153.4	2.87219	153.4	2.98556
153.5	2.89682	153.5	3.00814
153.6	2.92277	153.6	3.03068
153.7	2.94494	153.7	3.05318
153.8	2.97583	153.8	3.07564
153.9	3.04022	153.9	3.09806
154	3.0552	154	3.12044
154.1	3.09464	154.1	3.14279
154.2	3.12903	154.2	3.16509
154.3	3.18999	154.3	3.18736
154.4	3.19824	154.4	3.20958
154.5	3.21755	154.5	3.23177
154.6	3.24547	154.6	3.25392
154.7	3.2657	154.7	3.27602
154.8	3.27884	154.8	3.29809
154.9	3.32651	154.9	3.32012
155	3.34832	155	3.34211
155.1	3.36984	155.1	3.36406
155.2	3.38927	155.2	3.38597
155.3	3.42814	155.3	3.40785
155.4	3.44233	155.4	3.42968
155.5	3.45213	155.5	3.45148
155.6	3.47035	155.6	3.47323
155.7	3.47171	155.7	3.49495
155.8	3.50412	155.8	3.51663
155.9	3.51683	155.9	3.53826
156	3.54064	156	3.55986
156.1	3.55479	156.1	3.58143
156.2	3.57522	156.2	3.60295
156.3	3.5977	156.3	3.62443
156.4	3.60171	156.4	3.64587
156.5	3.63212	156.5	3.66728
156.6	3.64354	156.6	3.68865
156.7	3.66782	156.7	3.70997
156.8	3.67413	156.8	3.73126
156.9	3.68966	156.9	3.75251
157	3.71218	157	3.77372
157.1	3.73008	157.1	3.79489
157.2	3.76354	157.2	3.81602
157.3	3.76696	157.3	3.83712
157.4	3.78619	157.4	3.85817
157.5	3.81099	157.5	3.87919
157.6	3.82032	157.6	3.90017
157.7	3.86111	157.7	3.92111
157.8	3.88813	157.8	3.94201
157.9	3.90515	157.9	3.96287
158	3.92446	158	3.98369
158.1	3.95274	158.1	4.00448
158.2	3.97796	158.2	4.02522
158.3	4.00464	158.3	4.04593
158.4	4.03252	158.4	4.0666
158.5	4.06091	158.5	4.08723
158.6	4.09151	158.6	4.10782
158.7	4.11881	158.7	4.12837
158.8	4.14201	158.8	4.14889
158.9	4.16822	158.9	4.16936
159	4.19963	159	4.1898
159.1	4.23241	159.1	4.2102
159.2	4.26929	159.2	4.23056
159.3	4.29847	159.3	4.25088
159.4	4.32988	159.4	4.27117
159.5	4.35389	159.5	4.29141
159.6	4.38029	159.6	4.31162
159.7	4.41018	159.7	4.33179
159.8	4.44106	159.8	4.35192
159.9	4.46047	159.9	4.37201
160	4.48456	160	4.39207
160.1	4.50775	160.1	4.41208
160.2	4.53135	160.2	4.43206
160.3	4.54695	160.3	4.452
160.4	4.56395	160.4	4.4719
160.5	4.58896	160.5	4.49176
160.6	4.6044	160.6	4.51159
160.7	4.63618	160.7	4.53137
160.8	4.66287	160.8	4.55112
160.9	4.68636	160.9	4.57083
[truncated: 7,889 more rows]
