# Supplementary material for: Homo-BacPROTAC-induced degradation of ClpC1 as a strategy against drug-resistant mycobacteria
Source: Nat Commun. 2024 Mar 5;15:2005. doi: 10.1038/s41467-024-46218-7 (PMC10914731; doi:10.1038/s41467-024-46218-7)
Supplement: Supplementary file 4 — Source Data [file 41467_2024_46218_MOESM4_ESM.zip › SourceData/SuppFig7_Compound_SI-40.xlsx]

## Sheet: 74023177_20210426x
Run 1; Ch 1; Fc 2-1 corr; Cy 22; 74023177; Conc 2.5 7.5 22 66.5 200 nM_X	Run 1; Ch 1; Fc 2-1 corr; Cy 22; 74023177; Conc 2.5 7.5 22 66.5 200 nM_Y	Run 1; Ch 1; Fc 2-1 corr; Cy 22; 74023177; Conc 2.5 7.5 22 66.5 200 nM; Fitted_X	Run 1; Ch 1; Fc 2-1 corr; Cy 22; 74023177; Conc 2.5 7.5 22 66.5 200 nM; Fitted_Y
-38.9	-0.487547	-38.9	0
-38.8	-0.8548	-38.8	0
-38.7	-1.09895	-38.7	0
-38.6	-0.4882	-38.6	0
-38.5	-0.41835	-38.5	0
-38.4	-0.260649	-38.4	0
-38.3	-0.2689	-38.3	0
-38.2	-0.06165	-38.2	0
-38.1	-0.045	-38.1	0
-38	-0.03125	-38	0
-37.9	-0.1337	-37.9	0
-37.8	0.02225	-37.8	0
-37.7	-0.8156	-37.7	0
-37.6	-0.2995	-37.6	0
-37.5	-0.8752	-37.5	0
-37.4	-0.291072	-37.4	0
-37.3	-0.2397	-37.3	0
-37.2	1.8744	-37.2	0
-37.1	0.9354	-37.1	0
-37	1.876	-37	0
-36.9	1.65105	-36.9	0
-36.8	1.35485	-36.8	0
-36.7	-0.30495	-36.7	0
-36.6	-0.13115	-36.6	0
-36.5	-0.3297	-36.5	0
-36.4	-0.299448	-36.4	0
-36.3	-0.2206	-36.3	0
-36.2	-0.16945	-36.2	0
-36.1	-0.1783	-36.1	0
-36	-0.1384	-36	0
-35.9	-0.1614	-35.9	0
-35.8	-0.1848	-35.8	0
-35.7	-0.1767	-35.7	0
-35.6	-0.1832	-35.6	0
-35.5	-0.15605	-35.5	0
-35.4	-0.149449	-35.4	0
-35.3	-0.16	-35.3	0
-35.2	-0.14775	-35.2	0
-35.1	-0.1625	-35.1	0
-35	-0.1587	-35	0
-34.9	-0.1609	-34.9	0
-34.8	-0.14365	-34.8	0
-34.7	-0.14445	-34.7	0
-34.6	-0.1389	-34.6	0
-34.5	-0.1347	-34.5	0
-34.4	-0.128449	-34.4	0
-34.3	-0.12455	-34.3	0
-34.2	-0.1109	-34.2	0
-34.1	-0.11585	-34.1	0
-34	-0.12235	-34	0
-33.9	-0.13375	-33.9	0
-33.8	-0.1276	-33.8	0
-33.7	-0.12045	-33.7	0
-33.6	-0.1216	-33.6	0
-33.5	-0.11585	-33.5	0
-33.4	-0.1225	-33.4	0
-33.3	-0.127	-33.3	0
-33.2	-0.1301	-33.2	0
-33.1	-0.1182	-33.1	0
-33	-0.1215	-33	0
-32.9	-0.12675	-32.9	0
-32.8	-0.12005	-32.8	0
-32.7	-0.11465	-32.7	0
-32.6	-0.1111	-32.6	0
-32.5	-0.11355	-32.5	0
-32.4	-0.10685	-32.4	0
-32.3	-0.0981	-32.3	0
-32.2	-0.0901	-32.2	0
-32.1	-0.08335	-32.1	0
-32	-0.0749	-32	0
-31.9	-0.07925	-31.9	0
-31.8	-0.08195	-31.8	0
-31.7	-0.0852999	-31.7	0
-31.6	-0.0893999	-31.6	0
-31.5	-0.0975	-31.5	0
-31.4	-0.0984	-31.4	0
-31.3	-0.0986	-31.3	0
-31.2	-0.1089	-31.2	0
-31.1	-0.10445	-31.1	0
-31	-0.1045	-31	0
-30.9	-0.09975	-30.9	0
-30.8	-0.1046	-30.8	0
-30.7	-0.10695	-30.7	0
-30.6	-0.1049	-30.6	0
-30.5	-0.0974	-30.5	0
-30.4	-0.09065	-30.4	0
-30.3	-0.09015	-30.3	0
-30.2	-0.0900999	-30.2	0
-30.1	-0.0890499	-30.1	0
-30	-0.08575	-30	0
-29.9	-0.0854	-29.9	0
-29.8	-0.0809	-29.8	0
-29.7	-0.0814999	-29.7	0
-29.6	-0.0823999	-29.6	0
-29.5	-0.0809	-29.5	0
-29.4	-0.0923	-29.4	0
-29.3	-0.098	-29.3	0
-29.2	-0.09495	-29.2	0
-29.1	-0.0916999	-29.1	0
-29	-0.0928	-29	0
-28.9	-0.0852	-28.9	0
-28.8	-0.08395	-28.8	0
-28.7	-0.0867499	-28.7	0
-28.6	-0.08655	-28.6	0
-28.5	-0.0816	-28.5	0
-28.4	-0.08355	-28.4	0
-28.3	-0.0819	-28.3	0
-28.2	-0.08015	-28.2	0
-28.1	-0.0779499	-28.1	0
-28	-0.0756	-28	0
-27.9	-0.0713	-27.9	0
-27.8	-0.0652	-27.8	0
-27.7	-0.06095	-27.7	0
-27.6	-0.06335	-27.6	0
-27.5	-0.06805	-27.5	0
-27.4	-0.06885	-27.4	0
-27.3	-0.064	-27.3	0
-27.2	-0.06465	-27.2	0
-27.1	-0.06395	-27.1	0
-27	-0.06135	-27	0
-26.9	-0.0592	-26.9	0
-26.8	-0.06285	-26.8	0
-26.7	-0.05905	-26.7	0
-26.6	-0.05475	-26.6	0
-26.5	-0.05995	-26.5	0
-26.4	-0.05925	-26.4	0
-26.3	-0.0563	-26.3	0
-26.2	-0.06025	-26.2	0
-26.1	-0.06015	-26.1	0
-26	-0.056	-26	0
-25.9	-0.05535	-25.9	0
-25.8	-0.0544	-25.8	0
-25.7	-0.05655	-25.7	0
-25.6	-0.05125	-25.6	0
-25.5	-0.0495	-25.5	0
-25.4	-0.0505	-25.4	0
-25.3	-0.04815	-25.3	0
-25.2	-0.0500499	-25.2	0
-25.1	-0.0531	-25.1	0
-25	-0.0546	-25	0
-24.9	-0.05275	-24.9	0
-24.8	-0.05605	-24.8	0
-24.7	-0.05715	-24.7	0
-24.6	-0.05985	-24.6	0
-24.5	-0.0585	-24.5	0
-24.4	-0.0595	-24.4	0
-24.3	-0.0634	-24.3	0
-24.2	-0.06075	-24.2	0
-24.1	-0.06055	-24.1	0
-24	-0.0575	-24	0
-23.9	-0.05225	-23.9	0
-23.8	-0.05	-23.8	0
-23.7	-0.04555	-23.7	0
-23.6	-0.0468	-23.6	0
-23.5	-0.0518	-23.5	0
-23.4	-0.05005	-23.4	0
-23.3	-0.0487	-23.3	0
-23.2	-0.047	-23.2	0
-23.1	-0.05035	-23.1	0
-23	-0.05455	-23	0
-22.9	-0.05705	-22.9	0
-22.8	-0.05585	-22.8	0
-22.7	-0.05125	-22.7	0
-22.6	-0.0541	-22.6	0
-22.5	-0.051	-22.5	0
-22.4	-0.04985	-22.4	0
-22.3	-0.04805	-22.3	0
-22.2	-0.04805	-22.2	0
-22.1	-0.05245	-22.1	0
-22	-0.059	-22	0
-21.9	-0.05685	-21.9	0
-21.8	-0.04985	-21.8	0
-21.7	-0.04665	-21.7	0
-21.6	-0.0417999	-21.6	0
-21.5	-0.0372	-21.5	0
-21.4	-0.0318	-21.4	0
-21.3	-0.0278	-21.3	0
-21.2	-0.02745	-21.2	0
-21.1	-0.0256	-21.1	0
-21	-0.02375	-21	0
-20.9	-0.02285	-20.9	0
-20.8	-0.0334	-20.8	0
-20.7	-0.0309	-20.7	0
-20.6	-0.031	-20.6	0
-20.5	-0.0354	-20.5	0
-20.4	-0.038	-20.4	0
-20.3	-0.04065	-20.3	0
-20.2	-0.03315	-20.2	0
-20.1	-0.0393	-20.1	0
-20	-0.04645	-20	0
-19.9	-0.03565	-19.9	0
-19.8	-0.04545	-19.8	0
-19.7	-0.0305001	-19.7	0
-19.6	-0.0362501	-19.6	0
-19.5	-0.01505	-19.5	0
-19.4	-0.01975	-19.4	0
-19.3	-0.000450001	-19.3	0
-19.2	-0.01565	-19.2	0
-19.1	-0.0265001	-19.1	0
-19	-0.0262	-19	0
-18.9	-0.0369	-18.9	0
-18.8	-0.02485	-18.8	0
-18.7	-0.0117501	-18.7	0
-18.6	0.0030001	-18.6	0
-18.5	0.00374999	-18.5	0
-18.4	-0.00135	-18.4	0
-18.3	0.0049	-18.3	0
-18.2	-0.00574977	-18.2	0
-18.1	0.00830015	-18.1	0
-18	0.02575	-18	0
-17.9	0.0414	-17.9	0
-17.8	0.00185	-17.8	0
-17.7	-0.011	-17.7	0
-17.6	-0.0190998	-17.6	0
-17.5	-0.02855	-17.5	0
-17.4	-0.03365	-17.4	0
-17.3	-0.02175	-17.3	0
-17.2	0.00315004	-17.2	0
-17.1	0.0965497	-17.1	0
-17	0.11015	-17	0
-16.9	0.07375	-16.9	0
-16.8	0.04555	-16.8	0
-16.7	0.0629496	-16.7	0
-16.6	-0.000150181	-16.6	0
-16.5	-0.0907	-16.5	0
-16.4	-0.1693	-16.4	0
-16.3	-0.1771	-16.3	0
-16.2	-0.14365	-16.2	0
-16.1	-0.16805	-16.1	0
-16	-0.1577	-16	0
-15.9	-0.2421	-15.9	0
-15.8	-0.3667	-15.8	0
-15.7	-0.38035	-15.7	0
-15.6	-0.33035	-15.6	0
-15.5	-0.2741	-15.5	0
-15.4	-0.2165	-15.4	0
-15.3	-0.09375	-15.3	0
-15.2	0.0385	-15.2	0
-15.1	0.148	-15.1	0
-15	0.18795	-15	0
-14.9	0.2209	-14.9	0
-14.8	0.1119	-14.8	0
-14.7	-0.0237	-14.7	0
-14.6	-0.0984001	-14.6	0
-14.5	-0.1214	-14.5	0
-14.4	-0.10995	-14.4	0
-14.3	-0.11415	-14.3	0
-14.2	-0.1126	-14.2	0
-14.1	-0.11955	-14.1	0
-14	-0.11785	-14	0
-13.9	-0.07975	-13.9	0
-13.8	-0.05505	-13.8	0
-13.7	-0.0479	-13.7	0
-13.6	-0.04705	-13.6	0
-13.5	-0.04145	-13.5	0
-13.4	-0.0422	-13.4	0
-13.3	-0.04145	-13.3	0
-13.2	-0.0150999	-13.2	0
-13.1	-0.03855	-13.1	0
-13	-0.0411	-13	0
-12.9	-0.04115	-12.9	0
-12.8	-0.06635	-12.8	0
-12.7	-0.0769	-12.7	0
-12.6	-0.06435	-12.6	0
-12.5	-0.0371	-12.5	0
-12.4	-0.00975	-12.4	0
-12.3	0.00615001	-12.3	0
-12.2	0.0051001	-12.2	0
-12.1	0.00599998	-12.1	0
-12	0.0085	-12	0
-11.9	0.0197	-11.9	0
-11.8	-0.0166	-11.8	0
-11.7	-0.0342498	-11.7	0
-11.6	-0.03995	-11.6	0
-11.5	-0.04535	-11.5	0
-11.4	-0.04505	-11.4	0
-11.3	-0.04955	-11.3	0
-11.2	-0.0527	-11.2	0
-11.1	-0.05005	-11.1	0
-11	-0.0511	-11	0
-10.9	-0.04845	-10.9	0
-10.8	-0.04685	-10.8	0
-10.7	-0.04775	-10.7	0
-10.6	-0.04185	-10.6	0
-10.5	-0.0437	-10.5	0
-10.4	-0.0427	-10.4	0
-10.3	-0.0384	-10.3	0
-10.2	-0.0395	-10.2	0
-10.1	-0.04035	-10.1	0
-10	-0.04425	-10	0
-9.9	-0.0439	-9.9	0
-9.8	-0.05315	-9.8	0
-9.7	-0.0591	-9.7	0
-9.6	-0.0524001	-9.6	0
-9.5	-0.05385	-9.5	0
-9.4	-0.05095	-9.4	0
-9.3	-0.0405	-9.3	0
-9.2	-0.0293	-9.2	0
-9.1	-0.02625	-9.1	0
-9	-0.0364	-9	0
-8.9	-0.02665	-8.9	0
-8.8	-0.0194	-8.8	0
-8.7	-0.0328	-8.7	0
-8.6	-0.0384998	-8.6	0
-8.5	-0.02195	-8.5	0
-8.4	-0.02175	-8.4	0
-8.3	-0.0216	-8.3	0
-8.2	-0.02455	-8.2	0
-8.1	-0.03375	-8.1	0
-8	-0.03065	-8	0
-7.9	-0.0306	-7.9	0
-7.8	-0.02225	-7.8	0
-7.7	-0.0211	-7.7	0
-7.6	-0.0177999	-7.6	0
-7.5	-0.01785	-7.5	0
-7.4	-0.0151	-7.4	0
-7.3	-0.01475	-7.3	0
-7.2	-0.01645	-7.2	0
-7.1	-0.01195	-7.1	0
-7	-0.01415	-7	0
-6.9	-0.0129499	-6.9	0
-6.8	-0.01485	-6.8	0
-6.7	-0.0155	-6.7	0
-6.6	-0.01015	-6.6	0
-6.5	-0.00905	-6.5	0
-6.4	-0.00644995	-6.4	0
-6.3	-0.00675	-6.3	0
-6.2	-0.00255	-6.2	0
-6.1	-0.0055	-6.1	0
-6	-0.0073	-6	0
-5.9	-0.00684998	-5.9	0
-5.8	-0.00875	-5.8	0
-5.7	-0.01105	-5.7	0
-5.6	-0.0048	-5.6	0
-5.5	-0.00555	-5.5	0
-5.4	-0.00579998	-5.4	0
-5.3	-0.00265	-5.3	0
-5.2	0.0035	-5.2	0
-5.1	0.00465	-5.1	0
-5	0.0039	-5	0
-4.9	0.00790003	-4.9	0
-4.8	0.00495	-4.8	0
-4.7	0.00355	-4.7	0
-4.6	0.00325	-4.6	0
-4.5	0.0045	-4.5	0
-4.4	0.00605006	-4.4	0
-4.3	0.00695	-4.3	0
-4.2	0.0071	-4.2	0
-4.1	0.00615	-4.1	0
-4	0.00325	-4	0
-3.9	0.00225008	-3.9	0
-3.8	-0.01235	-3.8	0
-3.7	-0.0179	-3.7	0
-3.6	-0.0222	-3.6	0
-3.5	-0.0252	-3.5	0
-3.4	-0.0306	-3.4	0
-3.3	-0.0299	-3.3	0
-3.2	-0.0329	-3.2	0
-3.1	-0.0311	-3.1	0
-3	-0.03585	-3	0
-2.9	-0.0408	-2.9	0
-2.8	-0.04485	-2.8	0
-2.7	-0.05005	-2.7	0
-2.6	-0.051	-2.6	0
-2.5	-0.04645	-2.5	0
-2.4	-0.0406001	-2.4	0
-2.3	-0.0392	-2.3	0
-2.2	-0.04235	-2.2	0
-2.1	-0.04355	-2.1	0
-2	-0.05125	-2	0
-1.9	-0.05495	-1.9	0
-1.8	-0.05695	-1.8	0
-1.7	-0.05655	-1.7	0
-1.6	-0.0562	-1.6	0
-1.5	-0.0598	-1.5	0
-1.4	-0.0626499	-1.4	0
-1.3	-0.0659	-1.3	0
-1.2	-0.0717	-1.2	0
-1.1	-0.0717	-1.1	0
-1	-0.0719	-1	0
-0.900002	-0.0719	-0.900002	0
-0.799999	-0.0719	-0.799999	0
-0.700001	-0.0717	-0.700001	0
-0.599998	-0.0717	-0.599998	0
-0.5	-0.0659	-0.5	0
-0.400002	-0.0635	-0.400002	0
-0.299999	-0.0626499	-0.299999	0
-0.200001	-0.062	-0.200001	0
-0.0999985	-0.0598	-0.0999985	0
0	-0.0247581	0	0
0.0999985	-0.0247581	0.0999985	0
0.200001	-0.0247581	0.200001	0.00132981
0.299999	-0.0247581	0.299999	0.00265948
0.400002	-0.0247581	0.400002	0.00398911
0.5	-0.0247581	0.5	0.0053186
0.599998	-0.0247581	0.599998	0.00664801
0.700001	-0.0247581	0.700001	0.00797737
0.799999	-0.0247581	0.799999	0.00930659
0.900002	-0.0247581	0.900002	0.0106358
1	-0.0247581	1	0.0119648
1.1	-0.0154678	1.1	0.0132938
1.2	-0.00899314	1.2	0.0146227
1.3	-0.00588517	1.3	0.0159515
1.4	0.00669438	1.4	0.0172802
1.5	0.0113703	1.5	0.0186088
1.6	0.0268637	1.6	0.0199373
1.7	0.0269856	1.7	0.0212658
1.8	0.0311985	1.8	0.0225941
1.9	0.0459584	1.9	0.0239224
2	0.0708758	2	0.0252505
2.1	0.0839748	2.1	0.0265786
2.2	0.0843761	2.2	0.0279066
2.3	0.0911651	2.3	0.0292345
2.4	0.0964553	2.4	0.0305623
2.5	0.098025	2.5	0.03189
2.6	0.0990544	2.6	0.0332176
2.7	0.0920842	2.7	0.0345452
2.8	0.110353	2.8	0.0358727
2.9	0.0991744	2.9	0.0372
3	0.097767	3	0.0385273
3.1	0.107578	3.1	0.0398545
3.2	0.102558	3.2	0.0411816
3.3	0.092754	3.3	0.0425086
3.4	0.0939806	3.4	0.0438355
3.5	0.0948973	3.5	0.0451623
3.6	0.0889406	3.6	0.046489
3.7	0.0966099	3.7	0.0478157
3.8	0.104296	3.8	0.0491422
3.9	0.103018	3.9	0.0504687
4	0.0979912	4	0.0517951
4.1	0.10732	4.1	0.0531213
4.2	0.117905	4.2	0.0544476
4.3	0.113982	4.3	0.0557737
4.4	0.0979585	4.4	0.0570997
4.5	0.0901377	4.5	0.0584256
4.6	0.108027	4.6	0.0597514
4.7	0.0991864	4.7	0.0610772
4.8	0.0869413	4.8	0.0624028
4.9	0.0811304	4.9	0.0637284
5	0.0804201	5	0.0650539
5.1	0.0793758	5.1	0.0663792
5.2	0.0748147	5.2	0.0677046
5.3	0.0753157	5.3	0.0690298
5.4	0.0792579	5.4	0.0703549
5.5	0.0862822	5.5	0.0716799
5.6	0.0957316	5.6	0.0730048
5.7	0.094527	5.7	0.0743297
5.8	0.107708	5.8	0.0756544
5.9	0.115853	5.9	0.0769791
6	0.123677	6	0.0783037
6.1	0.121642	6.1	0.0796282
6.2	0.113162	6.2	0.0809526
6.3	0.118589	6.3	0.0822769
6.4	0.11604	6.4	0.0836011
6.5	0.112386	6.5	0.0849252
6.6	0.106479	6.6	0.0862493
6.7	0.107283	6.7	0.0875732
6.8	0.100153	6.8	0.0888971
6.9	0.102919	6.9	0.0902209
7	0.0981283	7	0.0915445
7.1	0.100706	7.1	0.0928681
7.2	0.106474	7.2	0.0941916
7.3	0.101022	7.3	0.095515
7.4	0.096546	7.4	0.0968384
7.5	0.0984942	7.5	0.0981616
7.6	0.0992053	7.6	0.0994847
7.7	0.103276	7.7	0.100808
7.8	0.105186	7.8	0.102131
7.9	0.109087	7.9	0.103454
8	0.105231	8	0.104776
8.1	0.109593	8.1	0.106099
8.2	0.112454	8.2	0.107422
8.3	0.118223	8.3	0.108744
8.4	0.118175	8.4	0.110067
8.5	0.117112	8.5	0.111389
8.6	0.122232	8.6	0.112711
8.7	0.118987	8.7	0.114033
8.8	0.116784	8.8	0.115355
8.9	0.117381	8.9	0.116677
9	0.120184	9	0.117999
9.1	0.123848	9.1	0.119321
9.2	0.128612	9.2	0.120643
9.3	0.127069	9.3	0.121964
9.4	0.125515	9.4	0.123286
9.5	0.133341	9.5	0.124607
9.6	0.137799	9.6	0.125929
9.7	0.143368	9.7	0.12725
9.8	0.14619	9.8	0.128571
9.9	0.152113	9.9	0.129892
10	0.14971	10	0.131213
10.1	0.153073	10.1	0.132534
10.2	0.152437	10.2	0.133855
10.3	0.155151	10.3	0.135175
10.4	0.154617	10.4	0.136496
10.5	0.158087	10.5	0.137816
10.6	0.165012	10.6	0.139137
10.7	0.167284	10.7	0.140457
10.8	0.168245	10.8	0.141777
10.9	0.165906	10.9	0.143098
11	0.165973	11	0.144418
11.1	0.164426	11.1	0.145738
11.2	0.163534	11.2	0.147058
11.3	0.163798	11.3	0.148377
11.4	0.164622	11.4	0.149697
11.5	0.168191	11.5	0.151017
11.6	0.171572	11.6	0.152336
11.7	0.171535	11.7	0.153656
11.8	0.175859	11.8	0.154975
11.9	0.178382	11.9	0.156294
12	0.179512	12	0.157613
12.1	0.184141	12.1	0.158933
12.2	0.185675	12.2	0.160252
12.3	0.187947	12.3	0.16157
12.4	0.18868	12.4	0.162889
12.5	0.18901	12.5	0.164208
12.6	0.194736	12.6	0.165527
12.7	0.194514	12.7	0.166845
12.8	0.194775	12.8	0.168164
12.9	0.194336	12.9	0.169482
13	0.191107	13	0.1708
13.1	0.192632	13.1	0.172118
13.2	0.197121	13.2	0.173436
13.3	0.204864	13.3	0.174754
13.4	0.202051	13.4	0.176072
13.5	0.205695	13.5	0.17739
13.6	0.209173	13.6	0.178708
13.7	0.207815	13.7	0.180025
13.8	0.209026	13.8	0.181343
13.9	0.210849	13.9	0.18266
14	0.211197	14	0.183978
14.1	0.215266	14.1	0.185295
14.2	0.20713	14.2	0.186612
14.3	0.205277	14.3	0.187929
14.4	0.205722	14.4	0.189246
14.5	0.209431	14.5	0.190563
14.6	0.204213	14.6	0.19188
14.7	0.206575	14.7	0.193197
14.8	0.204333	14.8	0.194513
14.9	0.20616	14.9	0.19583
15	0.212483	15	0.197146
15.1	0.208443	15.1	0.198463
15.2	0.202748	15.2	0.199779
15.3	0.199095	15.3	0.201095
15.4	0.192968	15.4	0.202411
15.5	0.186172	15.5	0.203727
15.6	0.185896	15.6	0.205043
15.7	0.176592	15.7	0.206359
15.8	0.178853	15.8	0.207675
15.9	0.18612	15.9	0.20899
16	0.184197	16	0.210306
16.1	0.177572	16.1	0.211621
16.2	0.178864	16.2	0.212937
16.3	0.1765	16.3	0.214252
16.4	0.163527	16.4	0.215567
16.5	0.14887	16.5	0.216882
16.6	0.143113	16.6	0.218197
16.7	0.124418	16.7	0.219512
16.8	0.116093	16.8	0.220827
16.9	0.108125	16.9	0.222142
17	0.117766	17	0.223456
17.1	0.112787	17.1	0.224771
17.2	0.115118	17.2	0.226085
17.3	0.112313	17.3	0.2274
17.4	0.108412	17.4	0.228714
17.5	0.105782	17.5	0.230028
17.6	0.104018	17.6	0.231342
17.7	0.102398	17.7	0.232656
17.8	0.103751	17.8	0.23397
17.9	0.110026	17.9	0.235284
18	0.116698	18	0.236598
18.1	0.109885	18.1	0.237911
18.2	0.101491	18.2	0.239225
18.3	0.0943579	18.3	0.240538
18.4	0.0939145	18.4	0.241852
18.5	0.0939145	18.5	0.243165
18.6	0.0962929	18.6	0.244478
18.7	0.1037	18.7	0.245791
18.8	0.110058	18.8	0.247104
18.9	0.12207	18.9	0.248417
19	0.125935	19	0.24973
19.1	0.138521	19.1	0.251043
19.2	0.140614	19.2	0.252355
19.3	0.166323	19.3	0.253668
19.4	0.177701	19.4	0.25498
19.5	0.181297	19.5	0.256293
19.6	0.182047	19.6	0.257605
19.7	0.1823	19.7	0.258917
19.8	0.183049	19.8	0.260229
19.9	0.184213	19.9	0.260229
20	0.184394	20	0.260222
20.1	0.184541	20.1	0.260214
20.2	0.184666	20.2	0.260206
20.3	0.185775	20.3	0.260198
20.4	0.186787	20.4	0.260191
20.5	0.188656	20.5	0.260183
20.6	0.189082	20.6	0.260175
20.7	0.193274	20.7	0.260168
20.8	0.222769	20.8	0.26016
20.9	0.2396	20.9	0.260152
21	0.2453	21	0.260144
21.1	0.24835	21.1	0.260137
21.2	0.2598	21.2	0.260129
21.3	0.2773	21.3	0.260121
21.4	0.28265	21.4	0.260113
21.5	0.2934	21.5	0.260106
21.6	0.3139	21.6	0.260098
21.7	0.3224	21.7	0.26009
21.8	0.3224	21.8	0.260083
21.9	0.2934	21.9	0.260075
22	0.28265	22	0.260067
22.1	0.2773	22.1	0.260059
22.2	0.2598	22.2	0.260052
22.3	0.2453	22.3	0.260044
22.4	0.2396	22.4	0.260036
22.5	0.24755	22.5	0.260029
22.6	0.24705	22.6	0.260021
22.7	0.26815	22.7	0.260013
22.8	0.2789	22.8	0.260005
22.9	0.2961	22.9	0.259998
23	0.29495	23	0.25999
23.1	0.29135	23.1	0.259982
23.2	0.2895	23.2	0.259974
23.3	0.28925	23.3	0.259967
23.4	0.29865	23.4	0.259959
23.5	0.29955	23.5	0.259951
23.6	0.29875	23.6	0.259944
23.7	0.2962	23.7	0.259936
23.8	0.2921	23.8	0.259928
23.9	0.28315	23.9	0.25992
24	0.2834	24	0.259913
24.1	0.2809	24.1	0.259905
24.2	0.2871	24.2	0.259897
24.3	0.2877	24.3	0.25989
24.4	0.2939	24.4	0.259882
24.5	0.30725	24.5	0.259874
24.6	0.31855	24.6	0.259866
24.7	0.3129	24.7	0.259859
24.8	0.3175	24.8	0.259851
24.9	0.30495	24.9	0.259843
25	0.3086	25	0.259836
25.1	0.31315	25.1	0.259828
25.2	0.3119	25.2	0.25982
25.3	0.30505	25.3	0.259812
25.4	0.2998	25.4	0.259805
25.5	0.30215	25.5	0.259797
25.6	0.30435	25.6	0.259789
25.7	0.3125	25.7	0.259782
25.8	0.31415	25.8	0.259774
25.9	0.3183	25.9	0.259766
26	0.3176	26	0.259758
26.1	0.3146	26.1	0.259751
26.2	0.313	26.2	0.259743
26.3	0.30865	26.3	0.259735
26.4	0.30525	26.4	0.259728
26.5	0.3054	26.5	0.25972
26.6	0.30625	26.6	0.259712
26.7	0.30975	26.7	0.259704
26.8	0.3125	26.8	0.259697
26.9	0.31515	26.9	0.259689
27	0.3324	27	0.259681
27.1	0.348	27.1	0.259674
27.2	0.33505	27.2	0.259666
27.3	0.331549	27.3	0.259658
27.4	0.32335	27.4	0.25965
27.5	0.33585	27.5	0.259643
27.6	0.349	27.6	0.259635
27.7	0.3444	27.7	0.259627
27.8	0.33865	27.8	0.25962
27.9	0.3419	27.9	0.259612
28	0.3429	28	0.259604
28.1	0.33965	28.1	0.259597
28.2	0.3376	28.2	0.259589
28.3	0.3271	28.3	0.259581
28.4	0.32175	28.4	0.259573
28.5	0.3138	28.5	0.259566
28.6	0.3124	28.6	0.259558
28.7	0.31815	28.7	0.25955
28.8	0.31335	28.8	0.259543
28.9	0.3266	28.9	0.259535
29	0.32075	29	0.259527
29.1	0.32315	29.1	0.259519
29.2	0.3234	29.2	0.259512
29.3	0.33225	29.3	0.259504
29.4	0.3259	29.4	0.259496
29.5	0.35535	29.5	0.259489
29.6	0.36825	29.6	0.259481
29.7	0.3829	29.7	0.259473
29.8	0.367099	29.8	0.259466
29.9	0.353301	29.9	0.259458
30	0.351149	30	0.25945
30.1	0.33855	30.1	0.259442
30.2	0.3617	30.2	0.259435
30.3	0.4077	30.3	0.259427
30.4	0.4531	30.4	0.259419
30.5	0.496349	30.5	0.259412
30.6	0.3314	30.6	0.259404
30.7	0.159451	30.7	0.259396
30.8	0.44455	30.8	0.259388
30.9	0.441253	30.9	0.259381
31	0.675447	31	0.259373
31.1	0.741399	31.1	0.259365
31.2	0.882759	31.2	0.259358
31.3	0.713847	31.3	0.25935
31.4	0.495598	31.4	0.259342
31.5	0.508602	31.5	0.259335
31.6	0.455001	31.6	0.259327
31.7	0.423051	31.7	0.259319
31.8	0.3934	31.8	0.259311
31.9	0.3588	31.9	0.259304
32	0.34005	32	0.259296
32.1	0.36305	32.1	0.259288
32.2	0.35455	32.2	0.259281
32.3	0.3517	32.3	0.259273
32.4	0.2916	32.4	0.259265
32.5	0.32095	32.5	0.259258
32.6	0.304101	32.6	0.25925
32.7	0.292451	32.7	0.259242
32.8	0.351701	32.8	0.259235
32.9	0.612998	32.9	0.259227
33	0.200702	33	0.259219
33.1	0.163501	33.1	0.259211
33.2	0.260556	33.2	0.259204
33.3	-0.128879	33.3	0.259196
33.4	0.352191	33.4	0.259188
33.5	0.118859	33.5	0.259181
33.6	-0.6735	33.6	0.259173
33.7	-1.26965	33.7	0.259165
33.8	-1.06025	33.8	0.259158
33.9	-0.773022	33.9	0.25915
34	-0.0294781	34	0.259142
34.1	-0.178697	34.1	0.259134
34.2	-0.311194	34.2	0.259127
34.3	0.555999	34.3	0.259119
34.4	0.580249	34.4	0.259111
34.5	0.486901	34.5	0.259104
34.6	0.377501	34.6	0.259096
34.7	0.37735	34.7	0.259088
34.8	0.380149	34.8	0.259081
34.9	0.333349	34.9	0.259073
35	0.305201	35	0.259065
35.1	0.31315	35.1	0.259058
35.2	0.32175	35.2	0.25905
35.3	0.33805	35.3	0.259042
35.4	0.3339	35.4	0.259034
35.5	0.32835	35.5	0.259027
35.6	0.33245	35.6	0.259019
35.7	0.3347	35.7	0.259011
35.8	0.3569	35.8	0.259004
35.9	0.35075	35.9	0.258996
36	0.35365	36	0.258988
36.1	0.3561	36.1	0.258981
36.2	0.33855	36.2	0.258973
36.3	0.3486	36.3	0.258965
36.4	0.3524	36.4	0.258958
36.5	0.34775	36.5	0.25895
36.6	0.35645	36.6	0.258942
36.7	0.34805	36.7	0.258934
36.8	0.33575	36.8	0.258927
36.9	0.3349	36.9	0.258919
37	0.3266	37	0.258911
37.1	0.32065	37.1	0.258904
37.2	0.3209	37.2	0.258896
37.3	0.32085	37.3	0.258888
37.4	0.3243	37.4	0.258881
37.5	0.32635	37.5	0.258873
37.6	0.3309	37.6	0.258865
37.7	0.33715	37.7	0.258858
37.8	0.33725	37.8	0.25885
37.9	0.3403	37.9	0.258842
38	0.33425	38	0.258835
38.1	0.33485	38.1	0.258827
38.2	0.3297	38.2	0.258819
38.3	0.32365	38.3	0.258812
38.4	0.3142	38.4	0.258804
38.5	0.3084	38.5	0.258796
38.6	0.302	38.6	0.258788
38.7	0.29715	38.7	0.258781
38.8	0.29515	38.8	0.258773
38.9	0.30025	38.9	0.258765
39	0.2972	39	0.258758
39.1	0.29545	39.1	0.25875
39.2	0.29415	39.2	0.258742
39.3	0.2965	39.3	0.258735
39.4	0.29635	39.4	0.258727
39.5	0.29645	39.5	0.258719
39.6	0.2963	39.6	0.258712
39.7	0.29395	39.7	0.258704
39.8	0.2913	39.8	0.258696
39.9	0.29515	39.9	0.258689
40	0.28955	40	0.258681
40.1	0.28675	40.1	0.258673
40.2	0.2886	40.2	0.258666
40.3	0.28955	40.3	0.258658
40.4	0.2893	40.4	0.25865
40.5	0.29195	40.5	0.258643
40.6	0.2904	40.6	0.258635
40.7	0.2806	40.7	0.258627
40.8	0.27835	40.8	0.258619
40.9	0.27635	40.9	0.258612
41	0.276	41	0.258604
41.1	0.278	41.1	0.258596
41.2	0.27625	41.2	0.258589
41.3	0.28245	41.3	0.258581
41.4	0.2806	41.4	0.258573
41.5	0.2835	41.5	0.258566
41.6	0.2834	41.6	0.258558
41.7	0.28445	41.7	0.25855
41.8	0.2811	41.8	0.258543
41.9	0.28345	41.9	0.258535
42	0.28	42	0.258527
42.1	0.28015	42.1	0.25852
42.2	0.2835	42.2	0.258512
42.3	0.2847	42.3	0.258504
42.4	0.2819	42.4	0.258497
42.5	0.27735	42.5	0.258489
42.6	0.2768	42.6	0.258481
42.7	0.27375	42.7	0.258474
42.8	0.2704	42.8	0.258466
42.9	0.2683	42.9	0.258458
43	0.2657	43	0.258451
43.1	0.25765	43.1	0.258443
43.2	0.25355	43.2	0.258435
43.3	0.2509	43.3	0.258428
43.4	0.252	43.4	0.25842
43.5	0.25235	43.5	0.258412
43.6	0.2556	43.6	0.258405
43.7	0.2561	43.7	0.258397
43.8	0.2553	43.8	0.258389
43.9	0.2577	43.9	0.258382
44	0.25925	44	0.258374
44.1	0.26215	44.1	0.258366
44.2	0.2614	44.2	0.258359
44.3	0.2594	44.3	0.258351
44.4	0.2618	44.4	0.258343
44.5	0.26035	44.5	0.258336
44.6	0.25975	44.6	0.258328
44.7	0.25685	44.7	0.25832
44.8	0.2584	44.8	0.258313
44.9	0.26155	44.9	0.258305
45	0.2631	45	0.258297
45.1	0.2622	45.1	0.25829
45.2	0.26575	45.2	0.258282
45.3	0.26615	45.3	0.258274
45.4	0.2644	45.4	0.258267
45.5	0.26595	45.5	0.258259
45.6	0.2665	45.6	0.258251
45.7	0.2678	45.7	0.258244
45.8	0.26775	45.8	0.258236
45.9	0.26595	45.9	0.258228
46	0.26345	46	0.258221
46.1	0.26465	46.1	0.258213
46.2	0.26885	46.2	0.258205
46.3	0.26865	46.3	0.258198
46.4	0.2738	46.4	0.25819
46.5	0.27635	46.5	0.258182
46.6	0.27185	46.6	0.258175
46.7	0.2729	46.7	0.258167
46.8	0.27125	46.8	0.258159
46.9	0.2693	46.9	0.258152
47	0.28055	47	0.258144
47.1	0.2817	47.1	0.258136
47.2	0.2931	47.2	0.258129
47.3	0.2995	47.3	0.258121
47.4	0.2909	47.4	0.258113
47.5	0.2746	47.5	0.258106
47.6	0.27835	47.6	0.258098
47.7	0.2846	47.7	0.25809
47.8	0.28665	47.8	0.258083
47.9	0.2888	47.9	0.258075
48	0.2912	48	0.258067
48.1	0.2941	48.1	0.25806
48.2	0.2814	48.2	0.258052
48.3	0.2805	48.3	0.258044
48.4	0.27485	48.4	0.258037
48.5	0.2811	48.5	0.258029
48.6	0.26575	48.6	0.258021
48.7	0.2459	48.7	0.258014
48.8	0.20945	48.8	0.258006
48.9	0.1892	48.9	0.257998
49	0.20255	49	0.257991
49.1	0.20395	49.1	0.257983
49.2	0.23385	49.2	0.257975
49.3	0.29085	49.3	0.257968
49.4	0.35715	49.4	0.25796
49.5	0.40955	49.5	0.257952
49.6	0.4485	49.6	0.257945
49.7	0.42465	49.7	0.257937
49.8	0.3589	49.8	0.257929
49.9	0.37045	49.9	0.257922
50	0.4022	50	0.257914
50.1	0.40595	50.1	0.257906
50.2	0.3465	50.2	0.257899
50.3	0.404949	50.3	0.257891
50.4	0.33105	50.4	0.257883
50.5	0.21295	50.5	0.257876
50.6	0.129349	50.6	0.257868
50.7	0.0379499	50.7	0.25786
50.8	0.0616992	50.8	0.257853
50.9	0.1471	50.9	0.257845
51	0.2645	51	0.257837
51.1	0.344599	51.1	0.25783
51.2	0.422199	51.2	0.257822
51.3	0.561	51.3	0.257814
51.4	0.631199	51.4	0.257807
51.5	0.581151	51.5	0.257799
51.6	0.425151	51.6	0.257792
51.7	0.37015	51.7	0.257784
51.8	0.376249	51.8	0.257776
51.9	0.293849	51.9	0.257769
52	0.244901	52	0.257761
52.1	0.236701	52.1	0.257753
52.2	0.19095	52.2	0.257746
52.3	0.179901	52.3	0.257738
52.4	0.196	52.4	0.25773
52.5	0.16095	52.5	0.257723
52.6	0.172699	52.6	0.257715
52.7	0.165899	52.7	0.257707
52.8	0.16615	52.8	0.2577
52.9	0.158349	52.9	0.257692
53	0.107351	53	0.257684
53.1	0.0689501	53.1	0.257677
53.2	0.0686986	53.2	0.257669
53.3	0.1013	53.3	0.257661
53.4	0.11305	53.4	0.257654
53.5	0.12755	53.5	0.257646
53.6	0.136549	53.6	0.257639
53.7	0.186399	53.7	0.257631
53.8	0.219652	53.8	0.257623
53.9	0.249401	53.9	0.257616
54	0.275599	54	0.257608
54.1	0.2671	54.1	0.2576
54.2	0.2651	54.2	0.257593
54.3	0.263249	54.3	0.257585
54.4	0.24215	54.4	0.257577
54.5	0.2094	54.5	0.25757
54.6	0.1918	54.6	0.257562
54.7	0.18865	54.7	0.257554
54.8	0.19845	54.8	0.257547
54.9	0.2027	54.9	0.257539
55	0.1938	55	0.257531
55.1	0.2048	55.1	0.257524
55.2	0.18825	55.2	0.257516
55.3	0.18415	55.3	0.257509
55.4	0.18695	55.4	0.257501
55.5	0.18895	55.5	0.257493
55.6	0.1811	55.6	0.257486
55.7	0.176	55.7	0.257478
55.8	0.18595	55.8	0.25747
55.9	0.17125	55.9	0.257463
56	0.1673	56	0.257455
56.1	0.1469	56.1	0.257447
56.2	0.14915	56.2	0.25744
56.3	0.14355	56.3	0.257432
56.4	0.1421	56.4	0.257424
56.5	0.14565	56.5	0.257417
56.6	0.14915	56.6	0.257409
56.7	0.15225	56.7	0.257402
56.8	0.1533	56.8	0.257394
56.9	0.16125	56.9	0.257386
57	0.1588	57	0.257379
57.1	0.16635	57.1	0.257371
57.2	0.1629	57.2	0.257363
57.3	0.15685	57.3	0.257356
57.4	0.1598	57.4	0.257348
57.5	0.15425	57.5	0.25734
57.6	0.1432	57.6	0.257333
57.7	0.1481	57.7	0.257325
57.8	0.15545	57.8	0.257317
57.9	0.155	57.9	0.25731
58	0.16085	58	0.257302
58.1	0.16485	58.1	0.257295
58.2	0.1587	58.2	0.257287
58.3	0.1609	58.3	0.257279
58.4	0.15445	58.4	0.257272
58.5	0.15465	58.5	0.257264
58.6	0.14845	58.6	0.257256
58.7	0.1478	58.7	0.257249
58.8	0.15045	58.8	0.257241
58.9	0.1386	58.9	0.257233
59	0.1235	59	0.257226
59.1	0.1045	59.1	0.257218
59.2	0.0965501	59.2	0.257211
59.3	0.0935999	59.3	0.257203
59.4	0.0837999	59.4	0.257195
59.5	0.0804001	59.5	0.257188
59.6	0.0775501	59.6	0.25718
59.7	0.0824998	59.7	0.257172
59.8	0.0990004	59.8	0.257165
59.9	0.10585	59.9	0.257157
60	0.10645	60	0.257149
60.1	0.11125	60.1	0.257142
60.2	0.1206	60.2	0.257134
60.3	0.11875	60.3	0.257127
60.4	0.11885	60.4	0.257119
60.5	0.11965	60.5	0.257111
60.6	0.12045	60.6	0.257104
60.7	0.1141	60.7	0.257096
60.8	0.1217	60.8	0.257088
60.9	0.11585	60.9	0.257081
61	0.1186	61	0.257073
61.1	0.11605	61.1	0.257065
61.2	0.1194	61.2	0.257058
61.3	0.1204	61.3	0.25705
61.4	0.11675	61.4	0.257043
61.5	0.12395	61.5	0.257035
61.6	0.1232	61.6	0.257027
61.7	0.1232	61.7	0.25702
61.8	0.1213	61.8	0.257012
61.9	0.1192	61.9	0.257004
62	0.1178	62	0.256997
62.1	0.1213	62.1	0.256989
62.2	0.12465	62.2	0.256982
62.3	0.12205	62.3	0.256974
62.4	0.11885	62.4	0.256966
62.5	0.11985	62.5	0.256959
62.6	0.11875	62.6	0.256951
62.7	0.11765	62.7	0.256943
62.8	0.11335	62.8	0.256936
62.9	0.11615	62.9	0.256928
63	0.11605	63	0.256921
63.1	0.11515	63.1	0.256913
63.2	0.1193	63.2	0.256905
63.3	0.1222	63.3	0.256898
63.4	0.12215	63.4	0.25689
63.5	0.12105	63.5	0.256882
63.6	0.1229	63.6	0.256875
63.7	0.1218	63.7	0.256867
63.8	0.1243	63.8	0.25686
63.9	0.1256	63.9	0.256852
64	0.12815	64	0.256844
64.1	0.13095	64.1	0.256837
64.2	0.135	64.2	0.256829
64.3	0.13785	64.3	0.256821
64.4	0.13685	64.4	0.256814
64.5	0.13565	64.5	0.256806
64.6	0.13685	64.6	0.256799
64.7	0.13805	64.7	0.256791
64.8	0.14155	64.8	0.256783
64.9	0.1372	64.9	0.256776
65	0.1389	65	0.256768
65.1	0.1375	65.1	0.25676
65.2	0.13515	65.2	0.256753
65.3	0.14015	65.3	0.256745
65.4	0.14055	65.4	0.256738
65.5	0.1392	65.5	0.25673
65.6	0.13985	65.6	0.256722
65.7	0.1361	65.7	0.256715
65.8	0.1398	65.8	0.256707
65.9	0.13225	65.9	0.256699
66	0.1333	66	0.256692
66.1	0.13145	66.1	0.256684
66.2	0.1312	66.2	0.256677
66.3	0.137	66.3	0.256669
66.4	0.14295	66.4	0.256661
66.5	0.14975	66.5	0.256654
66.6	0.1424	66.6	0.256646
66.7	0.1453	66.7	0.256638
66.8	0.1429	66.8	0.256631
66.9	0.1413	66.9	0.256623
67	0.13765	67	0.256616
67.1	0.1363	67.1	0.256608
67.2	0.1361	67.2	0.2566
67.3	0.1386	67.3	0.256593
67.4	0.1426	67.4	0.256585
67.5	0.1496	67.5	0.256578
67.6	0.15445	67.6	0.25657
67.7	0.1572	67.7	0.256562
67.8	0.1553	67.8	0.256555
67.9	0.16005	67.9	0.256547
68	0.1592	68	0.256539
68.1	0.1652	68.1	0.256532
68.2	0.1608	68.2	0.256524
68.3	0.16185	68.3	0.256517
68.4	0.16195	68.4	0.256509
68.5	0.1598	68.5	0.256501
68.6	0.16215	68.6	0.256494
68.7	0.1622	68.7	0.256486
68.8	0.16495	68.8	0.256479
68.9	0.16305	68.9	0.256471
69	0.1649	69	0.256463
69.1	0.1627	69.1	0.256456
69.2	0.16335	69.2	0.256448
69.3	0.16415	69.3	0.25644
69.4	0.16075	69.4	0.256433
69.5	0.15765	69.5	0.256425
69.6	0.1596	69.6	0.256418
69.7	0.1565	69.7	0.25641
69.8	0.15735	69.8	0.256402
69.9	0.16085	69.9	0.256395
70	0.16535	70	0.256387
70.1	0.1701	70.1	0.25638
70.2	0.17	70.2	0.256372
70.3	0.1719	70.3	0.256364
70.4	0.16635	70.4	0.256357
70.5	0.1665	70.5	0.256349
70.6	0.1653	70.6	0.256342
70.7	0.16245	70.7	0.256334
70.8	0.16195	70.8	0.256326
70.9	0.1622	70.9	0.256319
71	0.1582	71	0.256311
71.1	0.15285	71.1	0.256303
71.2	0.155	71.2	0.256296
71.3	0.1523	71.3	0.256288
71.4	0.1512	71.4	0.256281
71.5	0.14885	71.5	0.256273
71.6	0.1506	71.6	0.256265
71.7	0.1498	71.7	0.256258
71.8	0.1561	71.8	0.25625
71.9	0.15795	71.9	0.256243
72	0.1634	72	0.256235
72.1	0.16725	72.1	0.256227
72.2	0.16545	72.2	0.25622
72.3	0.16565	72.3	0.256212
72.4	0.164	72.4	0.256205
72.5	0.16195	72.5	0.256197
72.6	0.1663	72.6	0.256189
72.7	0.16955	72.7	0.256182
72.8	0.1728	72.8	0.256174
72.9	0.17015	72.9	0.256167
73	0.17385	73	0.256159
73.1	0.1692	73.1	0.256151
73.2	0.171	73.2	0.256144
73.3	0.17335	73.3	0.256136
73.4	0.17095	73.4	0.256129
73.5	0.1587	73.5	0.256121
73.6	0.15785	73.6	0.256113
73.7	0.1587	73.7	0.256106
73.8	0.161	73.8	0.256098
73.9	0.161	73.9	0.256091
74	0.162	74	0.256083
74.1	0.162	74.1	0.256075
74.2	0.1622	74.2	0.256068
74.3	0.16525	74.3	0.25606
74.4	0.16645	74.4	0.256052
74.5	0.1668	74.5	0.256045
74.6	0.16795	74.6	0.256037
74.7	0.173	74.7	0.25603
74.8	0.1737	74.8	0.256022
74.9	0.1742	74.9	0.256014
75	0.1763	75	0.256007
75.1	0.1763	75.1	0.256007
75.2	0.1763	75.2	0.259959
75.3	0.17705	75.3	0.26391
75.4	0.185119	75.4	0.267861
75.5	0.207695	75.5	0.271811
75.6	0.216352	75.6	0.275761
75.7	0.216352	75.7	0.27971
75.8	0.216352	75.8	0.283658
75.9	0.216352	75.9	0.287606
76	0.216352	76	0.291553
76.1	0.220288	76.1	0.2955
76.2	0.222035	76.2	0.299446
76.3	0.229122	76.3	0.303392
76.4	0.229575	76.4	0.307336
76.5	0.235412	76.5	0.311281
76.6	0.239095	76.6	0.315224
76.7	0.241957	76.7	0.319167
76.8	0.242568	76.8	0.32311
76.9	0.229575	76.9	0.327052
77	0.222035	77	0.330994
77.1	0.216352	77.1	0.334934
77.2	0.204843	77.2	0.338874
77.3	0.204367	77.3	0.342814
77.4	0.193701	77.4	0.346753
77.5	0.204367	77.5	0.350692
77.6	0.196066	77.6	0.354629
77.7	0.200809	77.7	0.358567
77.8	0.217069	77.8	0.362504
77.9	0.216548	77.9	0.36644
78	0.217267	78	0.370375
78.1	0.222987	78.1	0.37431
78.2	0.222233	78.2	0.378244
78.3	0.21281	78.3	0.382178
78.4	0.229212	78.4	0.386111
78.5	0.226741	78.5	0.390044
78.6	0.236902	78.6	0.393976
78.7	0.247672	78.7	0.397907
78.8	0.256874	78.8	0.401838
78.9	0.265545	78.9	0.405768
79	0.270452	79	0.409698
79.1	0.280978	79.1	0.413627
79.2	0.298816	79.2	0.417555
79.3	0.295406	79.3	0.421483
79.4	0.282871	79.4	0.42541
79.5	0.294418	79.5	0.429337
79.6	0.297941	79.6	0.433263
79.7	0.290995	79.7	0.437188
79.8	0.291523	79.8	0.441113
79.9	0.302734	79.9	0.445038
80	0.297223	80	0.448961
80.1	0.302752	80.1	0.452884
80.2	0.324019	80.2	0.456807
80.3	0.333833	80.3	0.460729
80.4	0.344396	80.4	0.46465
80.5	0.352909	80.5	0.468571
80.6	0.362105	80.6	0.472491
80.7	0.371728	80.7	0.47641
80.8	0.380246	80.8	0.480329
80.9	0.378778	80.9	0.484248
81	0.379427	81	0.488165
81.1	0.377418	81.1	0.492082
81.2	0.384301	81.2	0.495999
81.3	0.39259	81.3	0.499915
81.4	0.39821	81.4	0.503831
81.5	0.39877	81.5	0.507745
81.6	0.403479	81.6	0.511659
81.7	0.406785	81.7	0.515573
81.8	0.411309	81.8	0.519486
81.9	0.414677	81.9	0.523398
82	0.421186	82	0.52731
82.1	0.424151	82.1	0.531221
82.2	0.428364	82.2	0.535132
82.3	0.434188	82.3	0.539042
82.4	0.441066	82.4	0.542951
82.5	0.44504	82.5	0.54686
82.6	0.446497	82.6	0.550768
82.7	0.448911	82.7	0.554676
82.8	0.456182	82.8	0.558583
82.9	0.461842	82.9	0.562489
83	0.467617	83	0.566395
83.1	0.467117	83.1	0.5703
83.2	0.476649	83.2	0.574205
83.3	0.480402	83.3	0.578109
83.4	0.484469	83.4	0.582013
83.5	0.486182	83.5	0.585915
83.6	0.493906	83.6	0.589817
83.7	0.498011	83.7	0.593719
83.8	0.500022	83.8	0.59762
83.9	0.507237	83.9	0.601521
84	0.509651	84	0.60542
84.1	0.517771	84.1	0.60932
84.2	0.518629	84.2	0.613218
84.3	0.521588	84.3	0.617116
84.4	0.524004	84.4	0.621014
84.5	0.529552	84.5	0.624911
84.6	0.535777	84.6	0.628807
84.7	0.540733	84.7	0.632702
84.8	0.548756	84.8	0.636598
84.9	0.554775	84.9	0.640492
85	0.563143	85	0.644386
85.1	0.569563	85.1	0.648279
85.2	0.576539	85.2	0.652171
85.3	0.579042	85.3	0.656064
85.4	0.584507	85.4	0.659955
85.5	0.589062	85.5	0.663846
85.6	0.594332	85.6	0.667736
85.7	0.593226	85.7	0.671625
85.8	0.601291	85.8	0.675515
85.9	0.604549	85.9	0.679403
86	0.608361	86	0.683291
86.1	0.612676	86.1	0.687178
86.2	0.616401	86.2	0.691064
86.3	0.622523	86.3	0.69495
86.4	0.623434	86.4	0.698836
86.5	0.625147	86.5	0.70272
86.6	0.634372	86.6	0.706605
86.7	0.641705	86.7	0.710488
86.8	0.645441	86.8	0.714371
86.9	0.650216	86.9	0.718253
87	0.650435	87	0.722135
87.1	0.657726	87.1	0.726016
87.2	0.662104	87.2	0.729897
87.3	0.66408	87.3	0.733777
87.4	0.669073	87.4	0.737656
87.5	0.674062	87.5	0.741535
87.6	0.674137	87.6	0.745413
87.7	0.676221	87.7	0.74929
87.8	0.681912	87.8	0.753167
87.9	0.685441	87.9	0.757043
88	0.693041	88	0.760919
88.1	0.700434	88.1	0.764794
88.2	0.704229	88.2	0.768668
88.3	0.701556	88.3	0.772543
88.4	0.697715	88.4	0.776416
88.5	0.691429	88.5	0.780288
88.6	0.69042	88.6	0.78416
88.7	0.693352	88.7	0.788032
88.8	0.703752	88.8	0.791903
88.9	0.71882	88.9	0.795773
89	0.714713	89	0.799642
89.1	0.714272	89.1	0.803511
89.2	0.713935	89.2	0.807379
89.3	0.714151	89.3	0.811247
89.4	0.715977	89.4	0.815114
89.5	0.718797	89.5	0.818981
89.6	0.715574	89.6	0.822847
89.7	0.715211	89.7	0.826712
89.8	0.722297	89.8	0.830577
89.9	0.722379	89.9	0.834441
90	0.723259	90	0.838304
90.1	0.725092	90.1	0.842167
90.2	0.725552	90.2	0.846029
90.3	0.726671	90.3	0.849891
90.4	0.719849	90.4	0.853752
90.5	0.71821	90.5	0.857612
90.6	0.712923	90.6	0.861473
90.7	0.71251	90.7	0.865331
90.8	0.705746	90.8	0.86919
90.9	0.707835	90.9	0.873048
91	0.702118	91	0.876905
91.1	0.702233	91.1	0.880762
91.2	0.69687	91.2	0.884618
91.3	0.701334	91.3	0.888474
91.4	0.698088	91.4	0.892328
91.5	0.698408	91.5	0.896183
91.6	0.694816	91.6	0.900037
91.7	0.697995	91.7	0.903889
91.8	0.700612	91.8	0.907742
91.9	0.701434	91.9	0.911593
92	0.711504	92	0.915445
92.1	0.705687	92.1	0.919296
92.2	0.701666	92.2	0.923145
92.3	0.700896	92.3	0.926995
92.4	0.701594	92.4	0.930843
92.5	0.703801	92.5	0.934692
92.6	0.708609	92.6	0.938539
92.7	0.710897	92.7	0.942386
92.8	0.716591	92.8	0.946232
92.9	0.717871	92.9	0.950078
93	0.722648	93	0.953923
93.1	0.727502	93.1	0.957768
93.2	0.728162	93.2	0.961611
93.3	0.731439	93.3	0.965454
93.4	0.736682	93.4	0.969297
93.5	0.761297	93.5	0.973139
93.6	0.768361	93.6	0.97698
93.7	0.775949	93.7	0.980821
93.8	0.780948	93.8	0.984661
93.9	0.782294	93.9	0.9885
94	0.780948	94	0.992339
94.1	0.780948	94.1	0.996178
94.2	0.782294	94.2	1.00001
94.3	0.782493	94.3	1.00385
94.4	0.782762	94.4	1.00769
94.5	0.783005	94.5	1.01152
94.6	0.784182	94.6	1.01536
94.7	0.788886	94.7	1.01919
94.8	0.788886	94.8	1.02303
94.9	0.788886	94.9	1.02686
95	0.788886	95	1.02686
95.1	0.788886	95.1	1.02683
95.2	0.788886	95.2	1.0268
95.3	0.789179	95.3	1.02676
95.4	0.789375	95.4	1.02673
95.5	0.790098	95.5	1.0267
95.6	0.791012	95.6	1.02667
95.7	0.791714	95.7	1.02664
95.8	0.808144	95.8	1.02661
95.9	0.8413	95.9	1.02657
96	0.91275	96	1.02654
96.1	0.947351	96.1	1.02651
96.2	0.97735	96.2	1.02648
96.3	0.99395	96.3	1.02645
96.4	1.0016	96.4	1.02641
96.5	1.00955	96.5	1.02638
96.6	1.0156	96.6	1.02635
96.7	1.03235	96.7	1.02632
96.8	1.03625	96.8	1.02629
96.9	1.03945	96.9	1.02625
97	1.0408	97	1.02622
97.1	1.04185	97.1	1.02619
97.2	1.04185	97.2	1.02616
97.3	1.03945	97.3	1.02613
97.4	1.03625	97.4	1.02609
97.5	1.016	97.5	1.02606
97.6	1.00965	97.6	1.02603
97.7	1.0194	97.7	1.026
97.8	1.0201	97.8	1.02597
97.9	1.0198	97.9	1.02594
98	1.007	98	1.0259
98.1	1.00545	98.1	1.02587
98.2	0.99255	98.2	1.02584
98.3	1.00745	98.3	1.02581
98.4	1.0093	98.4	1.02578
98.5	1.01085	98.5	1.02574
98.6	1.005	98.6	1.02571
98.7	1.00315	98.7	1.02568
98.8	0.9922	98.8	1.02565
98.9	0.9885	98.9	1.02562
99	0.99165	99	1.02558
99.1	0.984699	99.1	1.02555
99.2	0.98575	99.2	1.02552
99.3	0.9795	99.3	1.02549
99.4	0.98715	99.4	1.02546
99.5	0.9837	99.5	1.02543
99.6	0.9765	99.6	1.02539
99.7	0.9792	99.7	1.02536
99.8	0.9814	99.8	1.02533
99.9	0.98405	99.9	1.0253
100	0.98835	100	1.02527
100.1	0.98645	100.1	1.02523
100.2	0.99655	100.2	1.0252
100.3	0.99045	100.3	1.02517
100.4	0.9798	100.4	1.02514
100.5	0.98685	100.5	1.02511
100.6	0.9855	100.6	1.02507
100.7	0.98435	100.7	1.02504
100.8	0.9876	100.8	1.02501
100.9	0.99405	100.9	1.02498
101	0.99335	101	1.02495
101.1	0.98905	101.1	1.02492
101.2	0.9885	101.2	1.02488
101.3	0.98785	101.3	1.02485
101.4	0.9915	101.4	1.02482
101.5	0.99775	101.5	1.02479
101.6	0.9881	101.6	1.02476
101.7	0.98755	101.7	1.02472
101.8	0.98925	101.8	1.02469
101.9	0.9971	101.9	1.02466
102	0.9966	102	1.02463
102.1	0.97255	102.1	1.0246
102.2	0.962	102.2	1.02456
102.3	0.99785	102.3	1.02453
102.4	1.01975	102.4	1.0245
102.5	1.02875	102.5	1.02447
102.6	1.037	102.6	1.02444
102.7	1.02415	102.7	1.02441
102.8	1.01845	102.8	1.02437
102.9	1.0122	102.9	1.02434
103	1.0076	103	1.02431
103.1	1.01255	103.1	1.02428
103.2	1.0148	103.2	1.02425
103.3	1.00805	103.3	1.02421
103.4	1.0012	103.4	1.02418
103.5	1.00845	103.5	1.02415
103.6	1.0087	103.6	1.02412
103.7	1.00455	103.7	1.02409
103.8	1.00965	103.8	1.02406
103.9	1.00455	103.9	1.02402
104	0.99115	104	1.02399
104.1	0.999499	104.1	1.02396
104.2	0.98325	104.2	1.02393
104.3	1.00955	104.3	1.0239
104.4	0.98405	104.4	1.02386
104.5	1.0357	104.5	1.02383
104.6	0.999248	104.6	1.0238
104.7	0.9817	104.7	1.02377
104.8	0.97425	104.8	1.02374
104.9	0.9777	104.9	1.02371
105	0.94435	105	1.02367
105.1	0.966999	105.1	1.02364
105.2	0.99	105.2	1.02361
105.3	0.97135	105.3	1.02358
105.4	1.03035	105.4	1.02355
105.5	1.09285	105.5	1.02351
105.6	0.985951	105.6	1.02348
105.7	0.38815	105.7	1.02345
105.8	1.0362	105.8	1.02342
105.9	0.99365	105.9	1.02339
106	1.43915	106	1.02336
106.1	1.26531	106.1	1.02332
106.2	1.4781	106.2	1.02329
106.3	1.2667	106.3	1.02326
106.4	1.2364	106.4	1.02323
106.5	1.0814	106.5	1.0232
106.6	1.12135	106.6	1.02316
106.7	1.16235	106.7	1.02313
106.8	1.127	106.8	1.0231
106.9	1.1236	106.9	1.02307
107	1.1442	107	1.02304
107.1	1.1565	107.1	1.02301
107.2	1.1354	107.2	1.02297
107.3	1.1484	107.3	1.02294
107.4	1.1647	107.4	1.02291
107.5	1.1067	107.5	1.02288
107.6	1.13581	107.6	1.02285
107.7	1.21155	107.7	1.02281
107.8	1.28175	107.8	1.02278
107.9	1.48735	107.9	1.02275
108	1.2484	108	1.02272
108.1	0.453965	108.1	1.02269
108.2	0.9268	108.2	1.02266
108.3	0.97935	108.3	1.02262
108.4	0.89265	108.4	1.02259
108.5	1.6927	108.5	1.02256
108.6	1.67178	108.6	1.02253
108.7	1.70265	108.7	1.0225
108.8	1.4929	108.8	1.02246
108.9	0.8647	108.9	1.02243
109	1.1227	109	1.0224
109.1	0.964498	109.1	1.02237
109.2	1.0126	109.2	1.02234
109.3	1.11765	109.3	1.02231
109.4	1.1452	109.4	1.02227
109.5	1.2059	109.5	1.02224
109.6	1.2118	109.6	1.02221
109.7	1.24835	109.7	1.02218
109.8	1.27295	109.8	1.02215
109.9	1.2879	109.9	1.02212
110	1.235	110	1.02208
110.1	1.22095	110.1	1.02205
110.2	1.2341	110.2	1.02202
110.3	1.25195	110.3	1.02199
110.4	1.2408	110.4	1.02196
110.5	1.2438	110.5	1.02192
110.6	1.24865	110.6	1.02189
110.7	1.239	110.7	1.02186
110.8	1.2415	110.8	1.02183
110.9	1.24705	110.9	1.0218
111	1.2329	111	1.02177
111.1	1.23055	111.1	1.02173
111.2	1.2409	111.2	1.0217
111.3	1.23265	111.3	1.02167
111.4	1.21665	111.4	1.02164
111.5	1.21865	111.5	1.02161
111.6	1.22135	111.6	1.02158
111.7	1.2319	111.7	1.02154
111.8	1.23035	111.8	1.02151
111.9	1.23305	111.9	1.02148
112	1.22885	112	1.02145
112.1	1.2257	112.1	1.02142
112.2	1.2212	112.2	1.02138
112.3	1.2147	112.3	1.02135
112.4	1.2101	112.4	1.02132
112.5	1.20715	112.5	1.02129
112.6	1.1999	112.6	1.02126
112.7	1.19935	112.7	1.02123
112.8	1.20155	112.8	1.02119
112.9	1.1945	112.9	1.02116
113	1.1885	113	1.02113
113.1	1.19175	113.1	1.0211
113.2	1.1913	113.2	1.02107
113.3	1.1903	113.3	1.02104
113.4	1.1929	113.4	1.021
113.5	1.1911	113.5	1.02097
113.6	1.19375	113.6	1.02094
113.7	1.19185	113.7	1.02091
113.8	1.1925	113.8	1.02088
113.9	1.1871	113.9	1.02085
114	1.18835	114	1.02081
114.1	1.1887	114.1	1.02078
114.2	1.19	114.2	1.02075
114.3	1.18735	114.3	1.02072
114.4	1.1839	114.4	1.02069
114.5	1.1855	114.5	1.02065
114.6	1.18595	114.6	1.02062
114.7	1.1835	114.7	1.02059
114.8	1.179	114.8	1.02056
114.9	1.17965	114.9	1.02053
115	1.17825	115	1.0205
115.1	1.1811	115.1	1.02046
115.2	1.18095	115.2	1.02043
115.3	1.17745	115.3	1.0204
115.4	1.1712	115.4	1.02037
115.5	1.17045	115.5	1.02034
115.6	1.17355	115.6	1.02031
115.7	1.17695	115.7	1.02027
115.8	1.1773	115.8	1.02024
115.9	1.17755	115.9	1.02021
116	1.1694	116	1.02018
116.1	1.1698	116.1	1.02015
116.2	1.16935	116.2	1.02012
116.3	1.17085	116.3	1.02008
116.4	1.16315	116.4	1.02005
116.5	1.16255	116.5	1.02002
116.6	1.16595	116.6	1.01999
116.7	1.1634	116.7	1.01996
116.8	1.16305	116.8	1.01993
116.9	1.1646	116.9	1.01989
117	1.1668	117	1.01986
117.1	1.1681	117.1	1.01983
117.2	1.1652	117.2	1.0198
117.3	1.16365	117.3	1.01977
117.4	1.16455	117.4	1.01974
117.5	1.16515	117.5	1.0197
117.6	1.1692	117.6	1.01967
117.7	1.17495	117.7	1.01964
117.8	1.1728	117.8	1.01961
117.9	1.17655	117.9	1.01958
118	1.17795	118	1.01955
118.1	1.1745	118.1	1.01951
118.2	1.16655	118.2	1.01948
118.3	1.1618	118.3	1.01945
118.4	1.16185	118.4	1.01942
118.5	1.1629	118.5	1.01939
118.6	1.16035	118.6	1.01936
118.7	1.1612	118.7	1.01932
118.8	1.16225	118.8	1.01929
118.9	1.1614	118.9	1.01926
119	1.163	119	1.01923
119.1	1.15755	119.1	1.0192
119.2	1.15625	119.2	1.01917
119.3	1.1483	119.3	1.01913
119.4	1.1513	119.4	1.0191
119.5	1.15035	119.5	1.01907
119.6	1.15175	119.6	1.01904
119.7	1.14585	119.7	1.01901
119.8	1.14165	119.8	1.01897
119.9	1.1461	119.9	1.01894
120	1.1477	120	1.01891
120.1	1.14905	120.1	1.01888
120.2	1.149	120.2	1.01885
120.3	1.1471	120.3	1.01882
120.4	1.14415	120.4	1.01878
120.5	1.1446	120.5	1.01875
120.6	1.14305	120.6	1.01872
120.7	1.13935	120.7	1.01869
120.8	1.13685	120.8	1.01866
120.9	1.1406	120.9	1.01863
121	1.14255	121	1.0186
121.1	1.14	121.1	1.01856
121.2	1.1429	121.2	1.01853
121.3	1.1506	121.3	1.0185
121.4	1.15195	121.4	1.01847
121.5	1.1557	121.5	1.01844
121.6	1.15115	121.6	1.01841
121.7	1.15395	121.7	1.01837
121.8	1.15345	121.8	1.01834
121.9	1.1499	121.9	1.01831
122	1.15575	122	1.01828
122.1	1.16575	122.1	1.01825
122.2	1.1745	122.2	1.01822
122.3	1.1766	122.3	1.01818
122.4	1.17115	122.4	1.01815
122.5	1.1532	122.5	1.01812
122.6	1.14635	122.6	1.01809
122.7	1.14015	122.7	1.01806
122.8	1.12355	122.8	1.01803
122.9	1.1099	122.9	1.01799
123	1.11315	123	1.01796
123.1	1.111	123.1	1.01793
123.2	1.1189	123.2	1.0179
123.3	1.1277	123.3	1.01787
123.4	1.13015	123.4	1.01784
123.5	1.12505	123.5	1.0178
123.6	1.13175	123.6	1.01777
123.7	1.117	123.7	1.01774
123.8	1.1004	123.8	1.01771
123.9	1.10635	123.9	1.01768
124	1.11155	124	1.01765
124.1	1.10995	124.1	1.01761
124.2	1.11785	124.2	1.01758
124.3	1.1401	124.3	1.01755
124.4	1.1582	124.4	1.01752
124.5	1.17595	124.5	1.01749
124.6	1.18435	124.6	1.01746
124.7	1.1704	124.7	1.01742
124.8	1.13835	124.8	1.01739
124.9	1.1057	124.9	1.01736
125	1.11775	125	1.01733
125.1	1.11355	125.1	1.0173
125.2	1.10095	125.2	1.01727
125.3	1.09555	125.3	1.01723
125.4	1.08985	125.4	1.0172
125.5	1.1016	125.5	1.01717
125.6	1.1154	125.6	1.01714
125.7	1.13135	125.7	1.01711
125.8	1.1307	125.8	1.01708
125.9	1.1405	125.9	1.01705
126	1.1355	126	1.01701
126.1	1.1178	126.1	1.01698
126.2	1.1179	126.2	1.01695
126.3	1.12225	126.3	1.01692
126.4	1.13295	126.4	1.01689
126.5	1.13485	126.5	1.01686
126.6	1.1546	126.6	1.01682
126.7	1.19125	126.7	1.01679
126.8	1.20685	126.8	1.01676
126.9	1.2318	126.9	1.01673
127	1.20945	127	1.0167
127.1	1.1745	127.1	1.01667
127.2	1.1677	127.2	1.01663
127.3	1.17225	127.3	1.0166
127.4	1.1823	127.4	1.01657
127.5	1.1773	127.5	1.01654
127.6	1.1663	127.6	1.01651
127.7	1.1775	127.7	1.01648
127.8	1.16235	127.8	1.01644
127.9	1.15225	127.9	1.01641
128	1.1795	128	1.01638
128.1	1.17635	128.1	1.01635
128.2	1.1839	128.2	1.01632
128.3	1.1921	128.3	1.01629
128.4	1.16865	128.4	1.01626
128.5	1.1335	128.5	1.01622
128.6	1.117	128.6	1.01619
128.7	1.09775	128.7	1.01616
128.8	1.1006	128.8	1.01613
128.9	1.1011	128.9	1.0161
129	1.12425	129	1.01607
129.1	1.1472	129.1	1.01603
129.2	1.1569	129.2	1.016
129.3	1.1668	129.3	1.01597
129.4	1.1651	129.4	1.01594
129.5	1.162	129.5	1.01591
129.6	1.16545	129.6	1.01588
129.7	1.16705	129.7	1.01585
129.8	1.15275	129.8	1.01581
129.9	1.16125	129.9	1.01578
130	1.16725	130	1.01575
130.1	1.1666	130.1	1.01572
130.2	1.16815	130.2	1.01569
130.3	1.1651	130.3	1.01566
130.4	1.1649	130.4	1.01562
130.5	1.1766	130.5	1.01559
130.6	1.17515	130.6	1.01556
130.7	1.17205	130.7	1.01553
130.8	1.1739	130.8	1.0155
130.9	1.18505	130.9	1.01547
131	1.16465	131	1.01543
131.1	1.15545	131.1	1.0154
131.2	1.1383	131.2	1.01537
131.3	1.1205	131.3	1.01534
131.4	1.11925	131.4	1.01531
131.5	1.1242	131.5	1.01528
131.6	1.12995	131.6	1.01525
131.7	1.14355	131.7	1.01521
131.8	1.1521	131.8	1.01518
131.9	1.15395	131.9	1.01515
132	1.1538	132	1.01512
132.1	1.155	132.1	1.01509
132.2	1.158	132.2	1.01506
132.3	1.1541	132.3	1.01502
132.4	1.15175	132.4	1.01499
132.5	1.1514	132.5	1.01496
132.6	1.15695	132.6	1.01493
132.7	1.1621	132.7	1.0149
132.8	1.16975	132.8	1.01487
132.9	1.1721	132.9	1.01484
133	1.1734	133	1.0148
133.1	1.17365	133.1	1.01477
133.2	1.1828	133.2	1.01474
133.3	1.18925	133.3	1.01471
133.4	1.1917	133.4	1.01468
133.5	1.1939	133.5	1.01465
133.6	1.2018	133.6	1.01461
133.7	1.20815	133.7	1.01458
133.8	1.2177	133.8	1.01455
133.9	1.2208	133.9	1.01452
134	1.2129	134	1.01449
134.1	1.21685	134.1	1.01446
134.2	1.20445	134.2	1.01443
134.3	1.18975	134.3	1.01439
134.4	1.1733	134.4	1.01436
134.5	1.16685	134.5	1.01433
134.6	1.15995	134.6	1.0143
134.7	1.15245	134.7	1.01427
134.8	1.14455	134.8	1.01424
134.9	1.13375	134.9	1.01421
135	1.13155	135	1.01417
135.1	1.12615	135.1	1.01414
135.2	1.12255	135.2	1.01411
135.3	1.1176	135.3	1.01408
135.4	1.12285	135.4	1.01405
135.5	1.12095	135.5	1.01402
135.6	1.118	135.6	1.01398
135.7	1.118	135.7	1.01395
135.8	1.1189	135.8	1.01392
135.9	1.11735	135.9	1.01389
136	1.1107	136	1.01386
136.1	1.10895	136.1	1.01383
136.2	1.10675	136.2	1.0138
136.3	1.1028	136.3	1.01376
136.4	1.09995	136.4	1.01373
136.5	1.09905	136.5	1.0137
136.6	1.09445	136.6	1.01367
136.7	1.09145	136.7	1.01364
136.8	1.0916	136.8	1.01361
136.9	1.09505	136.9	1.01358
137	1.0934	137	1.01354
137.1	1.09315	137.1	1.01351
137.2	1.09245	137.2	1.01348
137.3	1.0864	137.3	1.01345
137.4	1.08785	137.4	1.01342
137.5	1.09015	137.5	1.01339
137.6	1.0914	137.6	1.01335
137.7	1.09035	137.7	1.01332
137.8	1.08525	137.8	1.01329
137.9	1.0845	137.9	1.01326
138	1.0811	138	1.01323
138.1	1.08025	138.1	1.0132
138.2	1.0832	138.2	1.01317
138.3	1.08235	138.3	1.01313
138.4	1.0777	138.4	1.0131
138.5	1.07835	138.5	1.01307
138.6	1.08185	138.6	1.01304
138.7	1.07815	138.7	1.01301
138.8	1.08135	138.8	1.01298
138.9	1.0816	138.9	1.01295
139	1.07605	139	1.01291
139.1	1.077	139.1	1.01288
139.2	1.07995	139.2	1.01285
139.3	1.08095	139.3	1.01282
139.4	1.08815	139.4	1.01279
139.5	1.08615	139.5	1.01276
139.6	1.0883	139.6	1.01273
139.7	1.0858	139.7	1.01269
139.8	1.0884	139.8	1.01266
139.9	1.08985	139.9	1.01263
140	1.0891	140	1.0126
140.1	1.0877	140.1	1.01257
140.2	1.0853	140.2	1.01254
140.3	1.08405	140.3	1.01251
140.4	1.0784	140.4	1.01247
140.5	1.08025	140.5	1.01244
140.6	1.0805	140.6	1.01241
140.7	1.0853	140.7	1.01238
140.8	1.08535	140.8	1.01235
140.9	1.086	140.9	1.01232
141	1.0807	141	1.01228
141.1	1.08195	141.1	1.01225
141.2	1.08395	141.2	1.01222
141.3	1.0788	141.3	1.01219
141.4	1.08	141.4	1.01216
141.5	1.086	141.5	1.01213
141.6	1.09785	141.6	1.0121
141.7	1.09925	141.7	1.01206
141.8	1.10295	141.8	1.01203
141.9	1.1038	141.9	1.012
142	1.10805	142	1.01197
142.1	1.105	142.1	1.01194
142.2	1.0993	142.2	1.01191
142.3	1.09915	142.3	1.01188
142.4	1.10225	142.4	1.01184
142.5	1.10045	142.5	1.01181
142.6	1.10065	142.6	1.01178
142.7	1.10105	142.7	1.01175
142.8	1.10615	142.8	1.01172
142.9	1.10845	142.9	1.01169
143	1.1088	143	1.01166
143.1	1.1115	143.1	1.01162
143.2	1.1166	143.2	1.01159
143.3	1.11265	143.3	1.01156
143.4	1.1134	143.4	1.01153
143.5	1.1131	143.5	1.0115
143.6	1.1075	143.6	1.01147
143.7	1.10735	143.7	1.01144
143.8	1.11025	143.8	1.0114
143.9	1.1095	143.9	1.01137
144	1.11135	144	1.01134
144.1	1.11075	144.1	1.01131
144.2	1.1066	144.2	1.01128
144.3	1.10495	144.3	1.01125
144.4	1.10285	144.4	1.01122
144.5	1.09785	144.5	1.01118
144.6	1.10035	144.6	1.01115
144.7	1.09075	144.7	1.01112
144.8	1.08845	144.8	1.01109
144.9	1.09	144.9	1.01106
145	1.0881	145	1.01103
145.1	1.0866	145.1	1.011
145.2	1.07955	145.2	1.01097
145.3	1.07365	145.3	1.01093
145.4	1.0707	145.4	1.0109
145.5	1.0724	145.5	1.01087
145.6	1.0759	145.6	1.01084
145.7	1.0809	145.7	1.01081
145.8	1.07875	145.8	1.01078
145.9	1.08025	145.9	1.01075
146	1.0859	146	1.01071
146.1	1.07555	146.1	1.01068
146.2	1.07695	146.2	1.01065
146.3	1.07585	146.3	1.01062
146.4	1.081	146.4	1.01059
146.5	1.0835	146.5	1.01056
146.6	1.0851	146.6	1.01053
146.7	1.0806	146.7	1.01049
146.8	1.08505	146.8	1.01046
146.9	1.0873	146.9	1.01043
147	1.0882	147	1.0104
147.1	1.09015	147.1	1.01037
147.2	1.089	147.2	1.01034
147.3	1.09135	147.3	1.01031
147.4	1.0893	147.4	1.01027
147.5	1.0864	147.5	1.01024
147.6	1.08605	147.6	1.01021
147.7	1.0858	147.7	1.01018
147.8	1.08435	147.8	1.01015
147.9	1.0803	147.9	1.01012
148	1.07615	148	1.01009
148.1	1.0852	148.1	1.01005
148.2	1.09105	148.2	1.01002
148.3	1.08545	148.3	1.00999
148.4	1.08845	148.4	1.00996
148.5	1.0781	148.5	1.00993
148.6	1.07975	148.6	1.0099
148.7	1.08375	148.7	1.00987
148.8	1.08375	148.8	1.00984
148.9	1.07975	148.9	1.0098
149	1.0781	149	1.00977
149.1	1.07585	149.1	1.00974
149.2	1.07585	149.2	1.00971
149.3	1.07585	149.3	1.00968
149.4	1.07551	149.4	1.00965
149.5	1.07465	149.5	1.00962
149.6	1.0746	149.6	1.00958
149.7	1.0746	149.7	1.00955
149.8	1.0746	149.8	1.00952
149.9	1.07465	149.9	1.00949
150	1.07551	150	1.00946
150.1	1.07551	150.1	1.00946
150.2	1.07551	150.2	1.02077
150.3	1.07551	150.3	1.03207
150.4	1.07551	150.4	1.04337
150.5	1.07551	150.5	1.05467
150.6	1.07551	150.6	1.06596
150.7	1.07585	150.7	1.07725
150.8	1.08456	150.8	1.08853
150.9	1.0866	150.9	1.09981
151	1.08745	151	1.11108
151.1	1.1293	151.1	1.12235
151.2	1.14113	151.2	1.13361
151.3	1.18775	151.3	1.14487
151.4	1.19268	151.4	1.15612
151.5	1.19688	151.5	1.16737
151.6	1.20695	151.6	1.17862
151.7	1.22567	151.7	1.18986
151.8	1.23162	151.8	1.20109
151.9	1.23666	151.9	1.21232
152	1.24107	152	1.22355
152.1	1.25427	152.1	1.23477
152.2	1.25581	152.2	1.24598
152.3	1.27451	152.3	1.2572
152.4	1.31599	152.4	1.2684
152.5	1.3308	152.5	1.2796
152.6	1.35599	152.6	1.2908
152.7	1.36209	152.7	1.30199
152.8	1.35889	152.8	1.31318
152.9	1.38088	152.9	1.32436
153	1.39631	153	1.33554
153.1	1.41007	153.1	1.34671
153.2	1.42751	153.2	1.35788
153.3	1.43723	153.3	1.36905
153.4	1.44933	153.4	1.3802
153.5	1.4623	153.5	1.39136
153.6	1.47074	153.6	1.40251
153.7	1.48363	153.7	1.41365
153.8	1.50158	153.8	1.42479
153.9	1.51417	153.9	1.43593
154	1.52459	154	1.44706
154.1	1.54589	154.1	1.45818
154.2	1.55939	154.2	1.4693
154.3	1.58006	154.3	1.48042
154.4	1.58376	154.4	1.49153
154.5	1.60696	154.5	1.50263
154.6	1.61041	154.6	1.51374
154.7	1.62234	154.7	1.52483
154.8	1.63029	154.8	1.53592
154.9	1.64126	154.9	1.54701
155	1.65365	155	1.55809
155.1	1.66342	155.1	1.56917
155.2	1.67599	155.2	1.58024
155.3	1.69076	155.3	1.59131
155.4	1.70585	155.4	1.60237
155.5	1.71226	155.5	1.61343
155.6	1.71611	155.6	1.62448
155.7	1.71992	155.7	1.63552
155.8	1.7206	155.8	1.64657
155.9	1.72268	155.9	1.6576
156	1.73786	156	1.66864
156.1	1.74997	156.1	1.67967
156.2	1.76795	156.2	1.69069
156.3	1.77685	156.3	1.70171
156.4	1.78547	156.4	1.71272
156.5	1.79584	156.5	1.72373
156.6	1.80907	156.6	1.73473
156.7	1.82364	156.7	1.74573
156.8	1.83826	156.8	1.75672
156.9	1.84918	156.9	1.76771
157	1.8613	157	1.77869
157.1	1.87914	157.1	1.78967
157.2	1.89373	157.2	1.80064
157.3	1.9072	157.3	1.81161
157.4	1.92073	157.4	1.82258
157.5	1.92934	157.5	1.83353
157.6	1.94326	157.6	1.84449
157.7	1.95263	157.7	1.85544
157.8	1.96796	157.8	1.86638
157.9	1.97883	157.9	1.87732
158	1.99045	158	1.88825
158.1	2.00587	158.1	1.89918
158.2	2.01999	158.2	1.9101
158.3	2.03005	158.3	1.92102
158.4	2.04137	158.4	1.93193
158.5	2.05529	158.5	1.94284
158.6	2.067	158.6	1.95375
158.7	2.08157	158.7	1.96464
158.8	2.08998	158.8	1.97554
158.9	2.10697	158.9	1.98642
159	2.11948	159	1.99731
159.1	2.12918	159.1	2.00819
159.2	2.14145	159.2	2.01906
159.3	2.15821	159.3	2.02993
159.4	2.16912	159.4	2.04079
159.5	2.18244	159.5	2.05165
159.6	2.19261	159.6	2.0625
159.7	2.20722	159.7	2.07335
159.8	2.22089	159.8	2.08419
159.9	2.2326	159.9	2.09503
160	2.24699	160	2.10586
160.1	2.26256	160.1	2.11669
160.2	2.27393	160.2	2.12751
160.3	2.28179	160.3	2.13832
160.4	2.29246	160.4	2.14914
160.5	2.30654	160.5	2.15994
160.6	2.31474	160.6	2.17074
160.7	2.32891	160.7	2.18154
160.8	2.34103	160.8	2.19233
160.9	2.35065	160.9	2.20312
[truncated: 7,890 more rows]
