# Supplementary material for: Homo-BacPROTAC-induced degradation of ClpC1 as a strategy against drug-resistant mycobacteria
Source: Nat Commun. 2024 Mar 5;15:2005. doi: 10.1038/s41467-024-46218-7 (PMC10914731; doi:10.1038/s41467-024-46218-7)
Supplement: Supplementary file 4 — Source Data [file 41467_2024_46218_MOESM4_ESM.zip › SourceData/SuppFig7_Compound_SI-57.xlsx]

## Sheet: 74133513_20211008x
Run 1; Ch 2; Fc 2-1 corr; Cy 22; 74133513; Conc 2.5 7.5 22.5 66.8 200 nM_X	Run 1; Ch 2; Fc 2-1 corr; Cy 22; 74133513; Conc 2.5 7.5 22.5 66.8 200 nM_Y	Run 1; Ch 2; Fc 2-1 corr; Cy 22; 74133513; Conc 2.5 7.5 22.5 66.8 200 nM; Fitted_X	Run 1; Ch 2; Fc 2-1 corr; Cy 22; 74133513; Conc 2.5 7.5 22.5 66.8 200 nM; Fitted_Y
-39.1	0.1399	-39.1	0
-39	1.3051	-39	0
-38.9	0.686	-38.9	0
-38.8	-0.681053	-38.8	0
-38.7	0.0288	-38.7	0
-38.6	0.2558	-38.6	0
-38.5	-0.0849	-38.5	0
-38.4	-0.0434	-38.4	0
-38.3	0.0503032	-38.3	0
-38.2	-0.0017	-38.2	0
-38.1	-0.00460001	-38.1	0
-38	0.0606	-38	0
-37.9	0.0564	-37.9	0
-37.8	0.1513	-37.8	0
-37.7	0.0468	-37.7	0
-37.6	0.1307	-37.6	0
-37.5	0.1442	-37.5	0
-37.4	-0.4619	-37.4	0
-37.3	0.0621974	-37.3	0
-37.2	0.3683	-37.2	0
-37.1	-1.4949	-37.1	0
-37	-0.9267	-37	0
-36.9	-0.0915	-36.9	0
-36.8	0.210791	-36.8	0
-36.7	0.0443	-36.7	0
-36.6	0.091	-36.6	0
-36.5	0.0959	-36.5	0
-36.4	0.1004	-36.4	0
-36.3	0.0556016	-36.3	0
-36.2	0.0385	-36.2	0
-36.1	0.0456	-36.1	0
-36	0.0339	-36	0
-35.9	0.0262	-35.9	0
-35.8	0.0219006	-35.8	0
-35.7	0.0256	-35.7	0
-35.6	0.0147	-35.6	0
-35.5	0.0096	-35.5	0
-35.4	0.0138	-35.4	0
-35.3	0.00980048	-35.3	0
-35.2	0.0119	-35.2	0
-35.1	0.0053	-35.1	0
-35	0.0053	-35	0
-34.9	0.0159	-34.9	0
-34.8	0.00340064	-34.8	0
-34.7	0.0023	-34.7	0
-34.6	-0.0028	-34.6	0
-34.5	-0.0072	-34.5	0
-34.4	-0.0028	-34.4	0
-34.3	-0.00349992	-34.3	0
-34.2	-0.0082	-34.2	0
-34.1	-0.0078	-34.1	0
-34	-0.0102	-34	0
-33.9	-0.011	-33.9	0
-33.8	-0.0179998	-33.8	0
-33.7	-0.0152	-33.7	0
-33.6	-0.0142	-33.6	0
-33.5	-0.0117	-33.5	0
-33.4	-0.0178	-33.4	0
-33.3	-0.0170998	-33.3	0
-33.2	-0.0177	-33.2	0
-33.1	-0.0176	-33.1	0
-33	-0.0182	-33	0
-32.9	-0.019	-32.9	0
-32.8	-0.0208999	-32.8	0
-32.7	-0.0234	-32.7	0
-32.6	-0.023	-32.6	0
-32.5	-0.0217	-32.5	0
-32.4	-0.0217	-32.4	0
-32.3	-0.0226	-32.3	0
-32.2	-0.0226	-32.2	0
-32.1	-0.0244	-32.1	0
-32	-0.027	-32	0
-31.9	-0.0263	-31.9	0
-31.8	-0.0321	-31.8	0
-31.7	-0.0369	-31.7	0
-31.6	-0.0317	-31.6	0
-31.5	-0.0283	-31.5	0
-31.4	-0.0288	-31.4	0
-31.3	-0.0335	-31.3	0
-31.2	-0.0349	-31.2	0
-31.1	-0.036	-31.1	0
-31	-0.0352	-31	0
-30.9	-0.0345	-30.9	0
-30.8	-0.0333	-30.8	0
-30.7	-0.035	-30.7	0
-30.6	-0.0365	-30.6	0
-30.5	-0.0364	-30.5	0
-30.4	-0.031	-30.4	0
-30.3	-0.0299	-30.3	0
-30.2	-0.027	-30.2	0
-30.1	-0.0329999	-30.1	0
-30	-0.035	-30	0
-29.9	-0.0348	-29.9	0
-29.8	-0.0342	-29.8	0
-29.7	-0.0344	-29.7	0
-29.6	-0.0366999	-29.6	0
-29.5	-0.0379	-29.5	0
-29.4	-0.0356	-29.4	0
-29.3	-0.0344	-29.3	0
-29.2	-0.0365	-29.2	0
-29.1	-0.0359	-29.1	0
-29	-0.0362	-29	0
-28.9	-0.0325	-28.9	0
-28.8	-0.0278	-28.8	0
-28.7	-0.0289	-28.7	0
-28.6	-0.0298	-28.6	0
-28.5	-0.0298	-28.5	0
-28.4	-0.0287	-28.4	0
-28.3	-0.0251	-28.3	0
-28.2	-0.0247	-28.2	0
-28.1	-0.0242	-28.1	0
-28	-0.027	-28	0
-27.9	-0.0259	-27.9	0
-27.8	-0.0268	-27.8	0
-27.7	-0.0248	-27.7	0
-27.6	-0.0254	-27.6	0
-27.5	-0.0263	-27.5	0
-27.4	-0.0252	-27.4	0
-27.3	-0.0207	-27.3	0
-27.2	-0.0177	-27.2	0
-27.1	-0.0175	-27.1	0
-27	-0.0161	-27	0
-26.9	-0.0193	-26.9	0
-26.8	-0.0174	-26.8	0
-26.7	-0.0167	-26.7	0
-26.6	-0.0184	-26.6	0
-26.5	-0.0161	-26.5	0
-26.4	-0.0178	-26.4	0
-26.3	-0.0219	-26.3	0
-26.2	-0.0232	-26.2	0
-26.1	-0.0156001	-26.1	0
-26	-0.0146	-26	0
-25.9	-0.0136	-25.9	0
-25.8	-0.0136	-25.8	0
-25.7	-0.0107	-25.7	0
-25.6	-0.0116999	-25.6	0
-25.5	-0.0172	-25.5	0
-25.4	-0.0197	-25.4	0
-25.3	-0.0239	-25.3	0
-25.2	-0.0216	-25.2	0
-25.1	-0.0206	-25.1	0
-25	-0.0162	-25	0
-24.9	-0.019	-24.9	0
-24.8	-0.0196	-24.8	0
-24.7	-0.0248	-24.7	0
-24.6	-0.0235	-24.6	0
-24.5	-0.0197	-24.5	0
-24.4	-0.0185	-24.4	0
-24.3	-0.0245	-24.3	0
-24.2	-0.0234	-24.2	0
-24.1	-0.0242	-24.1	0
-24	-0.0232001	-24	0
-23.9	-0.0242	-23.9	0
-23.8	-0.0216	-23.8	0
-23.7	-0.0176	-23.7	0
-23.6	-0.018	-23.6	0
-23.5	-0.0102001	-23.5	0
-23.4	-0.0092	-23.4	0
-23.3	-0.0138	-23.3	0
-23.2	-0.0139	-23.2	0
-23.1	-0.015	-23.1	0
-23	-0.0187	-23	0
-22.9	-0.015	-22.9	0
-22.8	-0.0191	-22.8	0
-22.7	-0.0197	-22.7	0
-22.6	-0.0203999	-22.6	0
-22.5	-0.0186	-22.5	0
-22.4	-0.0134	-22.4	0
-22.3	-0.0104	-22.3	0
-22.2	-0.01	-22.2	0
-22.1	-0.00829996	-22.1	0
-22	-0.00789996	-22	0
-21.9	-0.0062	-21.9	0
-21.8	-0.0063	-21.8	0
-21.7	-0.0052	-21.7	0
-21.6	-0.00670001	-21.6	0
-21.5	-0.00750007	-21.5	0
-21.4	-0.0077	-21.4	0
-21.3	-0.0021	-21.3	0
-21.2	-0.0014	-21.2	0
-21.1	0.00830003	-21.1	0
-21	0.0194	-21	0
-20.9	0.0234	-20.9	0
-20.8	0.0345	-20.8	0
-20.7	0.0368	-20.7	0
-20.6	0.0324001	-20.6	0
-20.5	0.0334	-20.5	0
-20.4	0.03	-20.4	0
-20.3	0.029	-20.3	0
-20.2	0.0298	-20.2	0
-20.1	0.0301	-20.1	0
-20	0.0356	-20	0
-19.9	0.0441	-19.9	0
-19.8	0.0439	-19.8	0
-19.7	0.0509	-19.7	0
-19.6	0.0527999	-19.6	0
-19.5	0.0539999	-19.5	0
-19.4	0.0509	-19.4	0
-19.3	0.0439	-19.3	0
-19.2	0.0302	-19.2	0
-19.1	0.0212001	-19.1	0
-19	0.00310021	-19	0
-18.9	0.008	-18.9	0
-18.8	0.0142	-18.8	0
-18.7	0.0175	-18.7	0
-18.6	0.019	-18.6	0
-18.5	0.0127	-18.5	0
-18.4	0.0125	-18.4	0
-18.3	0.0032	-18.3	0
-18.2	-0.0025	-18.2	0
-18.1	-0.0114001	-18.1	0
-18	-0.0147	-18	0
-17.9	-0.0078	-17.9	0
-17.8	-0.0047	-17.8	0
-17.7	-0.0021	-17.7	0
-17.6	-0.00460008	-17.6	0
-17.5	0.00399974	-17.5	0
-17.4	0.0138	-17.4	0
-17.3	-0.000999998	-17.3	0
-17.2	-0.0082	-17.2	0
-17.1	-0.0182999	-17.1	0
-17	-0.0209999	-17	0
-16.9	-0.0249	-16.9	0
-16.8	-0.0195	-16.8	0
-16.7	-0.0152	-16.7	0
-16.6	-0.0179001	-16.6	0
-16.5	-0.0186002	-16.5	0
-16.4	-0.0221	-16.4	0
-16.3	-0.0271	-16.3	0
-16.2	-0.0181	-16.2	0
-16.1	-0.0221	-16.1	0
-16	-0.0178001	-16	0
-15.9	-0.0093	-15.9	0
-15.8	-0.0119	-15.8	0
-15.7	-0.019	-15.7	0
-15.6	-0.0203	-15.6	0
-15.5	-0.0289	-15.5	0
-15.4	-0.0347	-15.4	0
-15.3	-0.0459	-15.3	0
-15.2	-0.0586	-15.2	0
-15.1	-0.0843998	-15.1	0
-15	-0.09	-15	0
-14.9	-0.09	-14.9	0
-14.8	-0.0823	-14.8	0
-14.7	-0.0798	-14.7	0
-14.6	-0.0568	-14.6	0
-14.5	-0.0469	-14.5	0
-14.4	-0.0378	-14.4	0
-14.3	-0.0336	-14.3	0
-14.2	-0.0334	-14.2	0
-14.1	-0.0303	-14.1	0
-14	-0.026	-14	0
-13.9	-0.027	-13.9	0
-13.8	-0.018	-13.8	0
-13.7	-0.0121	-13.7	0
-13.6	-0.0191998	-13.6	0
-13.5	-0.0237998	-13.5	0
-13.4	-0.0188	-13.4	0
-13.3	-0.0169	-13.3	0
-13.2	-0.0216	-13.2	0
-13.1	-0.0202999	-13.1	0
-13	-0.0176	-13	0
-12.9	0.000699998	-12.9	0
-12.8	0.0113	-12.8	0
-12.7	0.0203	-12.7	0
-12.6	0.0135001	-12.6	0
-12.5	0.00700007	-12.5	0
-12.4	0.0039	-12.4	0
-12.3	-0.0039	-12.3	0
-12.2	-0.004	-12.2	0
-12.1	0.0114	-12.1	0
-12	-0.00769987	-12	0
-11.9	0.0044	-11.9	0
-11.8	-0.0103	-11.8	0
-11.7	0.0018	-11.7	0
-11.6	0.00109995	-11.6	0
-11.5	0.00120002	-11.5	0
-11.4	0.0046	-11.4	0
-11.3	0.0058	-11.3	0
-11.2	0.0101	-11.2	0
-11.1	0.00740005	-11.1	0
-11	0.00100006	-11	0
-10.9	0.0051	-10.9	0
-10.8	0.0063	-10.8	0
-10.7	0.0034	-10.7	0
-10.6	0.00519997	-10.6	0
-10.5	0.0116001	-10.5	0
-10.4	0.0145	-10.4	0
-10.3	0.0095	-10.3	0
-10.2	0.0097	-10.2	0
-10.1	0.00290019	-10.1	0
-10	-0.00239981	-10	0
-9.9	0.0038	-9.9	0
-9.8	0.0062	-9.8	0
-9.7	0.0083	-9.7	0
-9.6	0.0121	-9.6	0
-9.5	0.0140001	-9.5	0
-9.4	0.0207	-9.4	0
-9.3	0.0128	-9.3	0
-9.2	0.0131	-9.2	0
-9.1	0.0116001	-9.1	0
-9	0.0129	-9	0
-8.9	0.0087	-8.9	0
-8.8	0.0013	-8.8	0
-8.7	-0.0037	-8.7	0
-8.6	0.0150994	-8.6	0
-8.5	0.0315996	-8.5	0
-8.4	0.0121	-8.4	0
-8.3	0.0094	-8.3	0
-8.2	0.0143	-8.2	0
-8.1	0.0111999	-8.1	0
-8	0.00899998	-8	0
-7.9	0.0129	-7.9	0
-7.8	0.0118	-7.8	0
-7.7	0.0057	-7.7	0
-7.6	0.00719987	-7.6	0
-7.5	0.00649992	-7.5	0
-7.4	0.0008	-7.4	0
-7.3	0.00200001	-7.3	0
-7.2	0.0036	-7.2	0
-7.1	0.0032	-7.1	0
-7	0.0033	-7	0
-6.9	0.0034	-6.9	0
-6.8	0.000599912	-6.8	0
-6.7	0.0049	-6.7	0
-6.6	0.0032	-6.6	0
-6.5	0.0018	-6.5	0
-6.4	0.0015	-6.4	0
-6.3	-0.00549985	-6.3	0
-6.2	-0.0028	-6.2	0
-6.1	-0.0036	-6.1	0
-6	-0.002	-6	0
-5.9	-0.0033	-5.9	0
-5.8	-0.00180015	-5.8	0
-5.7	0.0026	-5.7	0
-5.6	0.0024	-5.6	0
-5.5	0.0039	-5.5	0
-5.4	0.0017	-5.4	0
-5.3	0.000999794	-5.3	0
-5.2	0.0026	-5.2	0
-5.1	0.0041	-5.1	0
-5	-0.0005	-5	0
-4.9	-0.0012	-4.9	0
-4.8	-0.00220002	-4.8	0
-4.7	0.0006	-4.7	0
-4.6	0.002	-4.6	0
-4.5	0.003	-4.5	0
-4.4	0.0034	-4.4	0
-4.3	0.00569991	-4.3	0
-4.2	0.0042	-4.2	0
-4.1	0.0043	-4.1	0
-4	0.0018	-4	0
-3.9	0.003	-3.9	0
-3.8	0.00229995	-3.8	0
-3.7	0.0029	-3.7	0
-3.6	0.0012	-3.6	0
-3.5	-0.0028	-3.5	0
-3.4	-0.0045	-3.4	0
-3.3	-0.00559998	-3.3	0
-3.2	-0.0035	-3.2	0
-3.1	-0.0055	-3.1	0
-3	-0.0053	-3	0
-2.9	-0.0051	-2.9	0
-2.8	-0.00369997	-2.8	0
-2.7	-0.0041	-2.7	0
-2.6	-0.004	-2.6	0
-2.5	0.0029	-2.5	0
-2.4	0.0074	-2.4	0
-2.3	0.0103999	-2.3	0
-2.2	0.0093	-2.2	0
-2.1	0.0132	-2.1	0
-2	0.0182	-2	0
-1.9	0.0223	-1.9	0
-1.8	0.0341997	-1.8	0
-1.7	0.0325	-1.7	0
-1.6	0.0329	-1.6	0
-1.5	0.0265	-1.5	0
-1.4	0.0238	-1.4	0
-1.3	0.0231	-1.3	0
-1.2	0.0231	-1.2	0
-1.1	0.0208	-1.1	0
-1	0.0205	-1	0
-0.900002	0.0205	-0.900002	0
-0.800003	0.0205	-0.800003	0
-0.700001		-0.700001	0
-0.600002		-0.600002	0
-0.5		-0.5	0
-0.400002		-0.400002	0
-0.300003		-0.300003	0
-0.200001		-0.200001	0
-0.100002		-0.100002	0
0		0	0
0.0999985		0.0999985	0
0.199997		0.199997	0.0023291
0.299999		0.299999	0.00465784
0.399998		0.399998	0.00698603
0.5		0.5	0.00931385
0.599998		0.599998	0.0116411
0.699997		0.699997	0.013968
0.799999		0.799999	0.0162944
0.899998		0.899998	0.0186203
1		1	0.0209459
1.1		1.1	0.0232708
1.2		1.2	0.0255954
1.3		1.3	0.0279196
1.4		1.4	0.0302432
1.5		1.5	0.0325664
1.6		1.6	0.0348892
1.7		1.7	0.0372114
1.8	-0.0379476	1.8	0.0395333
1.9	-0.0379603	1.9	0.0418546
2	-0.0379603	2	0.0441756
2.1	-0.0381128	2.1	0.0464961
2.2	-0.0381128	2.2	0.048816
2.3	-0.0381128	2.3	0.0511356
2.4	-0.0381128	2.4	0.0534547
2.5	-0.0379603	2.5	0.0557734
2.6	-0.0255245	2.6	0.0580916
2.7	-0.0230043	2.7	0.0604093
2.8	-0.00444447	2.8	0.0627266
2.9	0.0085878	2.9	0.0650434
3	0.0214441	3	0.0673598
3.1	0.00553652	3.1	0.0696757
3.2	0.016305	3.2	0.0719911
3.3	0.0311473	3.3	0.0743062
3.4	0.0315389	3.4	0.0766207
3.5	0.0296272	3.5	0.0789348
3.6	0.0274262	3.6	0.0812484
3.7	0.0300447	3.7	0.0835616
3.8	0.0402717	3.8	0.0858743
3.9	0.048997	3.9	0.0881866
4	0.0428873	4	0.0904984
4.1	0.0540088	4.1	0.0928098
4.2	0.055624	4.2	0.0951206
4.3	0.0596788	4.3	0.0974311
4.4	0.0625419	4.4	0.0997411
4.5	0.0725279	4.5	0.102051
4.6	0.0718767	4.6	0.10436
4.7	0.0763337	4.7	0.106668
4.8	0.0772833	4.8	0.108977
4.9	0.0749414	4.9	0.111284
5	0.078503	5	0.113592
5.1	0.0816659	5.1	0.115898
5.2	0.0799184	5.2	0.118205
5.3	0.0805818	5.3	0.120511
5.4	0.0832385	5.4	0.122816
5.5	0.0829934	5.5	0.125121
5.6	0.0850515	5.6	0.127426
5.7	0.0881033	5.7	0.12973
5.8	0.0886558	5.8	0.132033
5.9	0.0896119	5.9	0.134336
6	0.0927662	6	0.136639
6.1	0.0966278	6.1	0.138941
6.2	0.0958759	6.2	0.141243
6.3	0.0963273	6.3	0.143545
6.4	0.0967841	6.4	0.145846
6.5	0.095123	6.5	0.148146
6.6	0.0964772	6.6	0.150446
6.7	0.0996325	6.7	0.152745
6.8	0.0988729	6.8	0.155045
6.9	0.0981159	6.9	0.157343
7	0.0980609	7	0.159641
7.1	0.0956074	7.1	0.161939
7.2	0.100058	7.2	0.164236
7.3	0.10822	7.3	0.166533
7.4	0.112555	7.4	0.16883
7.5	0.114799	7.5	0.171126
7.6	0.120542	7.6	0.173421
7.7	0.120675	7.7	0.175716
7.8	0.122811	7.8	0.178011
7.9	0.126445	7.9	0.180305
8	0.137097	8	0.182598
8.1	0.142331	8.1	0.184892
8.2	0.147163	8.2	0.187184
8.3	0.14839	8.3	0.189477
8.4	0.154822	8.4	0.191768
8.5	0.156952	8.5	0.19406
8.6	0.154163	8.6	0.196351
8.7	0.15568	8.7	0.198641
8.8	0.1535	8.8	0.200931
8.9	0.153625	8.9	0.203221
9	0.158253	9	0.20551
9.1	0.161473	9.1	0.207799
9.2	0.164697	9.2	0.210087
9.3	0.169425	9.3	0.212375
9.4	0.170138	9.4	0.214662
9.5	0.176748	9.5	0.216949
9.6	0.181964	9.6	0.219235
9.7	0.18488	9.7	0.221521
9.8	0.191695	9.8	0.223807
9.9	0.194011	9.9	0.226092
10	0.19851	10	0.228376
10.1	0.197615	10.1	0.23066
10.2	0.20133	10.2	0.232944
10.3	0.200428	10.3	0.235227
10.4	0.20283	10.4	0.23751
10.5	0.204531	10.5	0.239792
10.6	0.208235	10.6	0.242074
10.7	0.214337	10.7	0.244356
10.8	0.214538	10.8	0.246637
10.9	0.220233	10.9	0.248917
11	0.221825	11	0.251197
11.1	0.216807	11.1	0.253477
11.2	0.217896	11.2	0.255756
11.3	0.220083	11.3	0.258035
11.4	0.225275	11.4	0.260313
11.5	0.229566	11.5	0.262591
11.6	0.235653	11.6	0.264868
11.7	0.237125	11.7	0.267145
11.8	0.245828	11.8	0.269422
11.9	0.245902	11.9	0.271698
12	0.245171	12	0.273973
12.1	0.244139	12.1	0.276248
12.2	0.248512	12.2	0.278523
12.3	0.251177	12.3	0.280797
12.4	0.250432	12.4	0.283071
12.5	0.254095	12.5	0.285344
12.6	0.25515	12.6	0.287617
12.7	0.257603	12.7	0.289889
12.8	0.261356	12.8	0.292161
12.9	0.26681	12.9	0.294433
13	0.272751	13	0.296704
13.1	0.272791	13.1	0.298974
13.2	0.277239	13.2	0.301245
13.3	0.277476	13.3	0.303514
13.4	0.286027	13.4	0.305783
13.5	0.291569	13.5	0.308052
13.6	0.2918	13.6	0.310321
13.7	0.298435	13.7	0.312588
13.8	0.302574	13.8	0.314856
13.9	0.30311	13.9	0.317123
14	0.30384	14	0.31939
14.1	0.30126	14.1	0.321656
14.2	0.304998	14.2	0.323921
14.3	0.307822	14.3	0.326186
14.4	0.313652	14.4	0.328451
14.5	0.313768	14.5	0.330715
14.6	0.319087	14.6	0.332979
14.7	0.324014	14.7	0.335243
14.8	0.331042	14.8	0.337506
14.9	0.331155	14.9	0.339768
15	0.333763	15	0.34203
15.1	0.344476	15.1	0.344292
15.2	0.34779	15.2	0.346553
15.3	0.349602	15.3	0.348813
15.4	0.359623	15.4	0.351074
15.5	0.368546	15.5	0.353334
15.6	0.367247	15.6	0.355593
15.7	0.367442	15.7	0.357852
15.8	0.368836	15.8	0.36011
15.9	0.363021	15.9	0.362368
16	0.365911	16	0.364626
16.1	0.369204	16.1	0.366883
16.2	0.373803	16.2	0.369139
16.3	0.368485	16.3	0.371396
16.4	0.374675	16.4	0.373651
16.5	0.381464	16.5	0.375907
16.6	0.383251	16.6	0.378161
16.7	0.379731	16.7	0.380416
16.8	0.374105	16.8	0.38267
16.9	0.374783	16.9	0.384923
17	0.372273	17	0.387176
17.1	0.378962	17.1	0.389429
17.2	0.38646	17.2	0.391681
17.3	0.384342	17.3	0.393933
17.4	0.385628	17.4	0.396184
17.5	0.380496	17.5	0.398435
17.6	0.387592	17.6	0.400685
17.7	0.387375	17.7	0.402935
17.8	0.382446	17.8	0.405185
17.9	0.38353	17.9	0.407433
18	0.379996	18	0.409682
18.1	0.383775	18.1	0.41193
18.2	0.378132	18.2	0.414178
18.3	0.382113	18.3	0.416425
18.4	0.379983	18.4	0.418672
18.5	0.382659	18.5	0.420918
18.6	0.379983	18.6	0.423164
18.7	0.381969	18.7	0.425409
18.8	0.380981	18.8	0.427654
18.9	0.379983	18.9	0.429899
19	0.378924	19	0.432143
19.1	0.379983	19.1	0.434387
19.2		19.2	0.43663
19.3		19.3	0.438872
19.4		19.4	0.441115
19.5		19.5	0.443357
19.6		19.6	0.445598
19.7		19.7	0.447839
19.8		19.8	0.450079
19.9		19.9	0.452319
20		20	0.452319
20.1		20.1	0.452287
20.2		20.2	0.452255
20.3		20.3	0.452223
20.4		20.4	0.452191
20.5		20.5	0.452159
20.6		20.6	0.452127
20.7		20.7	0.452095
20.8		20.8	0.452063
20.9		20.9	0.452031
21		21	0.451999
21.1		21.1	0.451967
21.2		21.2	0.451935
21.3		21.3	0.451903
21.4		21.4	0.451871
21.5		21.5	0.451839
21.6		21.6	0.451807
21.7	0.2009	21.7	0.451775
21.8	0.203	21.8	0.451743
21.9	0.2075	21.9	0.451711
22	0.2075	22	0.451679
22.1	0.2009	22.1	0.451646
22.2	0.197	22.2	0.451614
22.3	0.197	22.3	0.451582
22.4	0.2116	22.4	0.45155
22.5	0.2059	22.5	0.451518
22.6	0.2124	22.6	0.451486
22.7	0.2151	22.7	0.451454
22.8	0.2127	22.8	0.451422
22.9	0.2163	22.9	0.45139
23	0.2151	23	0.451358
23.1	0.2231	23.1	0.451326
23.2	0.2244	23.2	0.451294
23.3	0.2202	23.3	0.451262
23.4	0.2261	23.4	0.45123
23.5	0.2273	23.5	0.451198
23.6	0.2172	23.6	0.451166
23.7	0.2148	23.7	0.451134
23.8	0.2163	23.8	0.451103
23.9	0.2194	23.9	0.451071
24	0.2182	24	0.451039
24.1	0.2193	24.1	0.451007
24.2	0.2257	24.2	0.450975
24.3	0.2293	24.3	0.450943
24.4	0.2266	24.4	0.450911
24.5	0.2288	24.5	0.450879
24.6	0.2293	24.6	0.450847
24.7	0.2303	24.7	0.450815
24.8	0.2265	24.8	0.450783
24.9	0.2358	24.9	0.450751
25	0.2393	25	0.450719
25.1	0.2414	25.1	0.450687
25.2	0.2442	25.2	0.450655
25.3	0.2455	25.3	0.450623
25.4	0.2495	25.4	0.450591
25.5	0.2499	25.5	0.450559
25.6	0.2514	25.6	0.450527
25.7	0.2567	25.7	0.450495
25.8	0.2505	25.8	0.450463
25.9	0.2529	25.9	0.450431
26	0.2593	26	0.450399
26.1	0.2636	26.1	0.450368
26.2	0.2652	26.2	0.450336
26.3	0.2646	26.3	0.450304
26.4	0.2648	26.4	0.450272
26.5	0.2689	26.5	0.45024
26.6	0.2709	26.6	0.450208
26.7	0.2715	26.7	0.450176
26.8	0.2703	26.8	0.450144
26.9	0.2691	26.9	0.450112
27	0.2679	27	0.45008
27.1	0.2691	27.1	0.450048
27.2	0.2718	27.2	0.450016
27.3	0.267	27.3	0.449985
27.4	0.2681	27.4	0.449953
27.5	0.2691	27.5	0.449921
27.6	0.2732	27.6	0.449889
27.7	0.2754	27.7	0.449857
27.8	0.2751	27.8	0.449825
27.9	0.2813	27.9	0.449793
28	0.2816	28	0.449761
28.1	0.2857	28.1	0.449729
28.2	0.2916	28.2	0.449698
28.3	0.298	28.3	0.449666
28.4	0.2987	28.4	0.449634
28.5	0.3002	28.5	0.449602
28.6	0.3007	28.6	0.44957
28.7	0.3017	28.7	0.449538
28.8	0.2953	28.8	0.449506
28.9	0.3006	28.9	0.449474
29	0.3096	29	0.449443
29.1	0.3159	29.1	0.449411
29.2	0.3131	29.2	0.449379
29.3	0.2981	29.3	0.449347
29.4	0.2978	29.4	0.449315
29.5	0.3007	29.5	0.449283
29.6	0.3007	29.6	0.449251
29.7	0.3006	29.7	0.44922
29.8	0.291	29.8	0.449188
29.9	0.2813	29.9	0.449156
30	0.2735	30	0.449124
30.1	0.2698	30.1	0.449092
30.2	0.4166	30.2	0.44906
30.3	0.443201	30.3	0.449029
30.4	0.546999	30.4	0.448997
30.5	0.337793	30.5	0.448965
30.6	0.207708	30.6	0.448933
30.7	-0.763998	30.7	0.448901
30.8	1.22209	30.8	0.448869
30.9	1.26802	30.9	0.448838
31	1.55376	31	0.448806
31.1	0.38195	31.1	0.448774
31.2	0.400593	31.2	0.448742
31.3	0.237102	31.3	0.44871
31.4	0.257401	31.4	0.448679
31.5	0.2863	31.5	0.448647
31.6	0.3092	31.6	0.448615
31.7	0.3398	31.7	0.448583
31.8	0.387599	31.8	0.448551
31.9	0.4135	31.9	0.44852
32	0.4123	32	0.448488
32.1	0.3836	32.1	0.448456
32.2	0.379	32.2	0.448424
32.3	0.2354	32.3	0.448392
32.4	0.2046	32.4	0.448361
32.5	0.4387	32.5	0.448329
32.6	0.4616	32.6	0.448297
32.7	0.583899	32.7	0.448265
32.8	1.64731	32.8	0.448234
32.9	0.7431	32.9	0.448202
33	0.642864	33	0.44817
33.1	0.3466	33.1	0.448138
33.2	-0.914799	33.2	0.448106
33.3	-0.626605	33.3	0.448075
33.4	-0.896478	33.4	0.448043
33.5	-0.368511	33.5	0.448011
33.6	-0.643689	33.6	0.447979
33.7	-0.665097	33.7	0.447948
33.8	-0.556402	33.8	0.447916
33.9	-0.494912	33.9	0.447884
34	-0.603661	34	0.447852
34.1	0.2617	34.1	0.447821
34.2	0.619996	34.2	0.447789
34.3	0.538806	34.3	0.447757
34.4	0.683893	34.4	0.447725
34.5	0.518397	34.5	0.447694
34.6	0.463203	34.6	0.447662
34.7	0.382404	34.7	0.44763
34.8	0.348002	34.8	0.447598
34.9	0.345	34.9	0.447567
35	0.3536	35	0.447535
35.1	0.3729	35.1	0.447503
35.2	0.3792	35.2	0.447472
35.3	0.366101	35.3	0.44744
35.4	0.3426	35.4	0.447408
35.5	0.3523	35.5	0.447376
35.6	0.3535	35.6	0.447345
35.7	0.3587	35.7	0.447313
35.8	0.3702	35.8	0.447281
35.9	0.3713	35.9	0.44725
36	0.3701	36	0.447218
36.1	0.3602	36.1	0.447186
36.2	0.3581	36.2	0.447154
36.3	0.3617	36.3	0.447123
36.4	0.3568	36.4	0.447091
36.5	0.3573	36.5	0.447059
36.6	0.3547	36.6	0.447028
36.7	0.3601	36.7	0.446996
36.8	0.3597	36.8	0.446964
36.9	0.3626	36.9	0.446933
37	0.3634	37	0.446901
37.1	0.3634	37.1	0.446869
37.2	0.3651	37.2	0.446838
37.3	0.3734	37.3	0.446806
37.4	0.3698	37.4	0.446774
37.5	0.3695	37.5	0.446743
37.6	0.3712	37.6	0.446711
37.7	0.3693	37.7	0.446679
37.8	0.3702	37.8	0.446648
37.9	0.3723	37.9	0.446616
38	0.3757	38	0.446584
38.1	0.372	38.1	0.446553
38.2	0.3729	38.2	0.446521
38.3	0.3723	38.3	0.446489
38.4	0.3733	38.4	0.446458
38.5	0.3703	38.5	0.446426
38.6	0.3734	38.6	0.446394
38.7	0.3759	38.7	0.446363
38.8	0.3737	38.8	0.446331
38.9	0.3719	38.9	0.446299
39	0.3692	39	0.446268
39.1	0.3638	39.1	0.446236
39.2	0.3649	39.2	0.446205
39.3	0.3641	39.3	0.446173
39.4	0.3678	39.4	0.446141
39.5	0.3738	39.5	0.44611
39.6	0.3703	39.6	0.446078
39.7	0.3743	39.7	0.446046
39.8	0.3765	39.8	0.446015
39.9	0.3771	39.9	0.445983
40	0.3796	40	0.445952
40.1	0.3792	40.1	0.44592
40.2	0.3787	40.2	0.445888
40.3	0.3793	40.3	0.445857
40.4	0.3789	40.4	0.445825
40.5	0.3783	40.5	0.445794
40.6	0.3812	40.6	0.445762
40.7	0.3831	40.7	0.44573
40.8	0.3841	40.8	0.445699
40.9	0.3845	40.9	0.445667
41	0.3864	41	0.445636
41.1	0.385	41.1	0.445604
41.2	0.3873	41.2	0.445572
41.3	0.387	41.3	0.445541
41.4	0.3857	41.4	0.445509
41.5	0.389	41.5	0.445478
41.6	0.3888	41.6	0.445446
41.7	0.3899	41.7	0.445415
41.8	0.3918	41.8	0.445383
41.9	0.3915	41.9	0.445351
42	0.392	42	0.44532
42.1	0.3914	42.1	0.445288
42.2	0.3921	42.2	0.445257
42.3	0.3944	42.3	0.445225
42.4	0.3914	42.4	0.445194
42.5	0.3877	42.5	0.445162
42.6	0.3866	42.6	0.44513
42.7	0.388	42.7	0.445099
42.8	0.3866	42.8	0.445067
42.9	0.3879	42.9	0.445036
43	0.3897	43	0.445004
43.1	0.3933	43.1	0.444973
43.2	0.3929	43.2	0.444941
43.3	0.393	43.3	0.44491
43.4	0.3947	43.4	0.444878
43.5	0.3989	43.5	0.444847
43.6	0.4013	43.6	0.444815
43.7	0.4018	43.7	0.444784
43.8	0.4017	43.8	0.444752
43.9	0.4069	43.9	0.44472
44	0.4019	44	0.444689
44.1	0.4003	44.1	0.444657
44.2	0.401	44.2	0.444626
44.3	0.4043	44.3	0.444594
44.4	0.405	44.4	0.444563
44.5	0.4042	44.5	0.444531
44.6	0.4081	44.6	0.4445
44.7	0.4059	44.7	0.444468
44.8	0.4104	44.8	0.444437
44.9	0.4102	44.9	0.444405
45	0.4161	45	0.444374
45.1	0.4197	45.1	0.444342
45.2	0.4289	45.2	0.444311
45.3	0.4332	45.3	0.444279
45.4	0.4366	45.4	0.444248
45.5	0.4308	45.5	0.444216
45.6	0.4334	45.6	0.444185
45.7	0.4344	45.7	0.444153
45.8	0.4322	45.8	0.444122
45.9	0.4315	45.9	0.44409
46	0.4339	46	0.444059
46.1	0.4314	46.1	0.444027
46.2	0.4315	46.2	0.443996
46.3	0.4329	46.3	0.443965
46.4	0.4279	46.4	0.443933
46.5	0.4362	46.5	0.443902
46.6	0.4288	46.6	0.44387
46.7	0.4345	46.7	0.443839
46.8	0.4372	46.8	0.443807
46.9	0.4375	46.9	0.443776
47	0.4501	47	0.443744
47.1	0.4599	47.1	0.443713
47.2	0.4574	47.2	0.443681
47.3	0.4467	47.3	0.44365
47.4	0.4417	47.4	0.443619
47.5	0.4344	47.5	0.443587
47.6	0.4234	47.6	0.443556
47.7	0.41	47.7	0.443524
47.8	0.4069	47.8	0.443493
47.9	0.4103	47.9	0.443461
48	0.4088	48	0.44343
48.1	0.4141	48.1	0.443398
48.2	0.4101	48.2	0.443367
48.3	0.4099	48.3	0.443336
48.4	0.4028	48.4	0.443304
48.5	0.3923	48.5	0.443273
48.6	0.3912	48.6	0.443241
48.7	0.3866	48.7	0.44321
48.8	0.3977	48.8	0.443179
48.9	0.407001	48.9	0.443147
49	0.4257	49	0.443116
49.1	0.4316	49.1	0.443084
49.2	0.4271	49.2	0.443053
49.3	0.4234	49.3	0.443021
49.4	0.4294	49.4	0.44299
49.5	0.4375	49.5	0.442959
49.6	0.4327	49.6	0.442927
49.7	0.4276	49.7	0.442896
49.8	0.4204	49.8	0.442864
49.9	0.4039	49.9	0.442833
50	0.3828	50	0.442802
50.1	0.3668	50.1	0.44277
50.2	0.3586	50.2	0.442739
50.3	0.3604	50.3	0.442708
50.4	0.3626	50.4	0.442676
50.5	0.3661	50.5	0.442645
50.6	0.3689	50.6	0.442613
50.7	0.3668	50.7	0.442582
50.8	0.375599	50.8	0.442551
50.9	0.3862	50.9	0.442519
51	0.3896	51	0.442488
51.1	0.3767	51.1	0.442457
51.2	0.3856	51.2	0.442425
51.3	0.3985	51.3	0.442394
51.4	0.4004	51.4	0.442363
51.5	0.403101	51.5	0.442331
51.6	0.4127	51.6	0.4423
51.7	0.4152	51.7	0.442268
51.8	0.4108	51.8	0.442237
51.9	0.4037	51.9	0.442206
52	0.4012	52	0.442174
52.1	0.4072	52.1	0.442143
52.2	0.4099	52.2	0.442112
52.3	0.4138	52.3	0.44208
52.4	0.4184	52.4	0.442049
52.5	0.4456	52.5	0.442018
52.6	0.445599	52.6	0.441986
52.7	0.464399	52.7	0.441955
52.8	0.4775	52.8	0.441924
52.9	0.482799	52.9	0.441892
53	0.4779	53	0.441861
53.1	0.4917	53.1	0.44183
53.2	0.5029	53.2	0.441799
53.3	0.5089	53.3	0.441767
53.4	0.514	53.4	0.441736
53.5	0.5073	53.5	0.441705
53.6	0.5031	53.6	0.441673
53.7	0.4911	53.7	0.441642
53.8	0.478701	53.8	0.441611
53.9	0.4588	53.9	0.441579
54	0.453299	54	0.441548
54.1	0.439701	54.1	0.441517
54.2	0.4572	54.2	0.441485
54.3	0.4561	54.3	0.441454
54.4	0.4586	54.4	0.441423
54.5	0.4548	54.5	0.441392
54.6	0.451	54.6	0.44136
54.7	0.4527	54.7	0.441329
54.8	0.4495	54.8	0.441298
54.9	0.4456	54.9	0.441266
55	0.4391	55	0.441235
55.1	0.4378	55.1	0.441204
55.2	0.4375	55.2	0.441173
55.3	0.4279	55.3	0.441141
55.4	0.4183	55.4	0.44111
55.5	0.4173	55.5	0.441079
55.6	0.4133	55.6	0.441048
55.7	0.4122	55.7	0.441016
55.8	0.4139	55.8	0.440985
55.9	0.413801	55.9	0.440954
56	0.4331	56	0.440923
56.1	0.4317	56.1	0.440891
56.2	0.4318	56.2	0.44086
56.3	0.4285	56.3	0.440829
56.4	0.439	56.4	0.440798
56.5	0.4403	56.5	0.440766
56.6	0.4352	56.6	0.440735
56.7	0.4393	56.7	0.440704
56.8	0.4456	56.8	0.440673
56.9	0.4472	56.9	0.440641
57	0.4505	57	0.44061
57.1	0.4468	57.1	0.440579
57.2	0.4486	57.2	0.440548
57.3	0.4568	57.3	0.440516
57.4	0.4515	57.4	0.440485
57.5	0.4468	57.5	0.440454
57.6	0.4395	57.6	0.440423
57.7	0.4446	57.7	0.440392
57.8	0.4504	57.8	0.44036
57.9	0.4603	57.9	0.440329
58	0.47	58	0.440298
58.1	0.4698	58.1	0.440267
58.2	0.4677	58.2	0.440236
58.3	0.4712	58.3	0.440204
58.4	0.4672	58.4	0.440173
58.5	0.4714	58.5	0.440142
58.6	0.4664	58.6	0.440111
58.7	0.469	58.7	0.44008
58.8	0.4698	58.8	0.440048
58.9	0.4708	58.9	0.440017
59	0.4679	59	0.439986
59.1	0.4652	59.1	0.439955
59.2	0.4591	59.2	0.439924
59.3	0.4518	59.3	0.439892
59.4	0.4504	59.4	0.439861
59.5	0.4426	59.5	0.43983
59.6	0.4372	59.6	0.439799
59.7	0.4291	59.7	0.439768
59.8	0.4293	59.8	0.439737
59.9	0.432501	59.9	0.439705
60	0.448	60	0.439674
60.1	0.4516	60.1	0.439643
60.2	0.4496	60.2	0.439612
60.3	0.4525	60.3	0.439581
60.4	0.4587	60.4	0.43955
60.5	0.4516	60.5	0.439518
60.6	0.4499	60.6	0.439487
60.7	0.4511	60.7	0.439456
60.8	0.4494	60.8	0.439425
60.9	0.4461	60.9	0.439394
61	0.4512	61	0.439363
61.1	0.4528	61.1	0.439332
61.2	0.4569	61.2	0.4393
61.3	0.4595	61.3	0.439269
61.4	0.46	61.4	0.439238
61.5	0.4628	61.5	0.439207
61.6	0.4624	61.6	0.439176
61.7	0.4609	61.7	0.439145
61.8	0.4602	61.8	0.439114
61.9	0.462	61.9	0.439083
62	0.4586	62	0.439051
62.1	0.4545	62.1	0.43902
62.2	0.4583	62.2	0.438989
62.3	0.4596	62.3	0.438958
62.4	0.4637	62.4	0.438927
62.5	0.4648	62.5	0.438896
62.6	0.4658	62.6	0.438865
62.7	0.4648	62.7	0.438834
62.8	0.4624	62.8	0.438803
62.9	0.4579	62.9	0.438772
63	0.4553	63	0.43874
63.1	0.4508	63.1	0.438709
63.2	0.4514	63.2	0.438678
63.3	0.4457	63.3	0.438647
63.4	0.4459	63.4	0.438616
63.5	0.4437	63.5	0.438585
63.6	0.4468	63.6	0.438554
63.7	0.4473	63.7	0.438523
63.8	0.45	63.8	0.438492
63.9	0.4545	63.9	0.438461
64	0.455	64	0.43843
64.1	0.4546	64.1	0.438398
64.2	0.4598	64.2	0.438367
64.3	0.4596	64.3	0.438336
64.4	0.4568	64.4	0.438305
64.5	0.455	64.5	0.438274
64.6	0.4551	64.6	0.438243
64.7	0.4607	64.7	0.438212
64.8	0.457	64.8	0.438181
64.9	0.4578	64.9	0.43815
65	0.4555	65	0.438119
65.1	0.4588	65.1	0.438088
65.2	0.4593	65.2	0.438057
65.3	0.4547	65.3	0.438026
65.4	0.4552	65.4	0.437995
65.5	0.4552	65.5	0.437964
65.6	0.4518	65.6	0.437933
65.7	0.4487	65.7	0.437902
65.8	0.4493	65.8	0.437871
65.9	0.4525	65.9	0.43784
66	0.4521	66	0.437809
66.1	0.4499	66.1	0.437778
66.2	0.4507	66.2	0.437746
66.3	0.4514	66.3	0.437715
66.4	0.4468	66.4	0.437684
66.5	0.4468	66.5	0.437653
66.6	0.4398	66.6	0.437622
66.7	0.4344	66.7	0.437591
66.8	0.4378	66.8	0.43756
66.9	0.4394	66.9	0.437529
67	0.4322	67	0.437498
67.1	0.4309	67.1	0.437467
67.2	0.4295	67.2	0.437436
67.3	0.426	67.3	0.437405
67.4	0.4333	67.4	0.437374
67.5	0.4369	67.5	0.437343
67.6	0.4371	67.6	0.437312
67.7	0.4382	67.7	0.437281
67.8	0.4372	67.8	0.43725
67.9	0.4348	67.9	0.437219
68	0.4356	68	0.437188
68.1	0.4386	68.1	0.437157
68.2	0.4394	68.2	0.437126
68.3	0.4402	68.3	0.437095
68.4	0.4378	68.4	0.437064
68.5	0.4423	68.5	0.437034
68.6	0.4435	68.6	0.437003
68.7	0.4506	68.7	0.436972
68.8	0.4498	68.8	0.436941
68.9	0.4481	68.9	0.43691
69	0.4521	69	0.436879
69.1	0.4559	69.1	0.436848
69.2	0.4583	69.2	0.436817
69.3	0.4573	69.3	0.436786
69.4	0.4562	69.4	0.436755
69.5	0.4571	69.5	0.436724
69.6	0.4584	69.6	0.436693
69.7	0.4562	69.7	0.436662
69.8	0.4547	69.8	0.436631
69.9	0.4557	69.9	0.4366
70	0.4538	70	0.436569
70.1	0.4496	70.1	0.436538
70.2	0.4518	70.2	0.436507
70.3	0.4516	70.3	0.436476
70.4	0.448	70.4	0.436445
70.5	0.4526	70.5	0.436414
70.6	0.4546	70.6	0.436384
70.7	0.4525	70.7	0.436353
70.8	0.4536	70.8	0.436322
70.9	0.4518	70.9	0.436291
71	0.456	71	0.43626
71.1	0.4616	71.1	0.436229
71.2	0.4614	71.2	0.436198
71.3	0.4606	71.3	0.436167
71.4	0.4594	71.4	0.436136
71.5	0.4519	71.5	0.436105
71.6	0.4533	71.6	0.436074
71.7	0.4523	71.7	0.436043
71.8	0.464699	71.8	0.436013
71.9	0.4675	71.9	0.435982
72	0.4683	72	0.435951
72.1	0.4735	72.1	0.43592
72.2	0.4757	72.2	0.435889
72.3	0.4758	72.3	0.435858
72.4	0.4793	72.4	0.435827
72.5	0.4762	72.5	0.435796
72.6	0.4792	72.6	0.435765
72.7	0.4816	72.7	0.435735
72.8	0.4745	72.8	0.435704
72.9	0.4778	72.9	0.435673
73	0.4708	73	0.435642
73.1	0.4702	73.1	0.435611
73.2	0.4702	73.2	0.43558
73.3	0.4685	73.3	0.435549
73.4	0.4725	73.4	0.435518
73.5	0.4717	73.5	0.435488
73.6	0.4717	73.6	0.435457
73.7	0.4725	73.7	0.435426
73.8	0.479	73.8	0.435395
73.9	0.4742	73.9	0.435364
74	0.4742	74	0.435333
74.1	0.4725	74.1	0.435302
74.2	0.4717	74.2	0.435272
74.3		74.3	0.435241
74.4		74.4	0.43521
74.5		74.5	0.435179
74.6		74.6	0.435148
74.7		74.7	0.435117
74.8		74.8	0.435087
74.9		74.9	0.435056
75		75	0.435025
75.1		75.1	0.435025
75.2		75.2	0.441815
75.3		75.3	0.448601
75.4		75.4	0.455386
75.5		75.5	0.462166
75.6		75.6	0.468944
75.7		75.7	0.475718
75.8		75.8	0.482489
75.9		75.9	0.489258
76		76	0.496023
76.1		76.1	0.502785
76.2		76.2	0.509544
76.3		76.3	0.516299
76.4		76.4	0.523053
76.5		76.5	0.529802
76.6		76.6	0.536549
76.7		76.7	0.543292
76.8	0.372547	76.8	0.550033
76.9	0.372547	76.9	0.55677
77	0.37273	77	0.563504
77.1	0.372897	77.1	0.570235
77.2	0.381322	77.2	0.576963
77.3	0.405105	77.3	0.583688
77.4	0.405735	77.4	0.590411
77.5	0.419628	77.5	0.597129
77.6	0.425633	77.6	0.603845
77.7	0.422877	77.7	0.610558
77.8	0.423157	77.8	0.617267
77.9	0.431135	77.9	0.623974
78	0.433496	78	0.630677
78.1	0.437328	78.1	0.637377
78.2	0.441485	78.2	0.644074
78.3	0.45054	78.3	0.650769
78.4	0.457491	78.4	0.65746
78.5	0.460937	78.5	0.664148
78.6	0.471382	78.6	0.670833
78.7	0.480334	78.7	0.677514
78.8	0.481774	78.8	0.684193
78.9	0.477088	78.9	0.690869
79	0.490351	79	0.697542
79.1	0.497401	79.1	0.704211
79.2	0.492637	79.2	0.710877
79.3	0.496284	79.3	0.717541
79.4	0.503232	79.4	0.724201
79.5	0.504066	79.5	0.730858
79.6	0.504702	79.6	0.737513
79.7	0.507945	79.7	0.744163
79.8	0.514992	79.8	0.750811
79.9	0.529261	79.9	0.757457
80	0.537611	80	0.764098
80.1	0.54205	80.1	0.770737
80.2	0.547489	80.2	0.777373
80.3	0.557136	80.3	0.784005
80.4	0.559778	80.4	0.790635
80.5	0.564323	80.5	0.797262
80.6	0.566866	80.6	0.803885
80.7	0.571701	80.7	0.810505
80.8	0.587051	80.8	0.817122
80.9	0.58518	80.9	0.823737
81	0.592239	81	0.830348
81.1	0.589805	81.1	0.836956
81.2	0.588381	81.2	0.843561
81.3	0.587955	81.3	0.850163
81.4	0.587729	81.4	0.856762
81.5	0.590014	81.5	0.863358
81.6	0.594287	81.6	0.86995
81.7	0.592061	81.7	0.87654
81.8	0.587436	81.8	0.883127
81.9	0.587808	81.9	0.889711
82	0.58869	82	0.896291
82.1	0.594182	82.1	0.902868
82.2	0.59717	82.2	0.909443
82.3	0.601263	82.3	0.916014
82.4	0.598845	82.4	0.922583
82.5	0.59973	82.5	0.929148
82.6	0.600317	82.6	0.93571
82.7	0.598792	82.7	0.942269
82.8	0.603486	82.8	0.948825
82.9	0.607775	82.9	0.955378
83	0.607658	83	0.961928
83.1	0.604335	83.1	0.968475
83.2	0.60763	83.2	0.975018
83.3	0.609107	83.3	0.981559
83.4	0.613303	83.4	0.988097
83.5	0.615093	83.5	0.994632
83.6	0.615571	83.6	1.00116
83.7	0.620762	83.7	1.00769
83.8	0.627455	83.8	1.01422
83.9	0.633446	83.9	1.02074
84	0.635223	84	1.02726
84.1	0.638715	84.1	1.03378
84.2	0.641197	84.2	1.04029
84.3	0.641279	84.3	1.0468
84.4	0.64957	84.4	1.05331
84.5	0.653152	84.5	1.05981
84.6	0.661343	84.6	1.06631
84.7	0.660617	84.7	1.07281
84.8	0.668806	84.8	1.0793
84.9	0.673683	84.9	1.0858
85	0.673361	85	1.09229
85.1	0.67294	85.1	1.09877
85.2	0.692473	85.2	1.10525
85.3	0.717561	85.3	1.11173
85.4	0.749827	85.4	1.11821
85.5	0.771591	85.5	1.12469
85.6	0.813171	85.6	1.13116
85.7	0.830202	85.7	1.13762
85.8	0.841454	85.8	1.14409
85.9	0.840059	85.9	1.15055
86	0.837363	86	1.15701
86.1	0.843784	86.1	1.16346
86.2	0.85461	86.2	1.16992
86.3	0.858522	86.3	1.17637
86.4	0.86433	86.4	1.18281
86.5	0.871949	86.5	1.18926
86.6	0.874148	86.6	1.1957
86.7	0.881662	86.7	1.20213
86.8	0.886279	86.8	1.20857
86.9	0.886182	86.9	1.215
87	0.894394	87	1.22143
87.1	0.894297	87.1	1.22785
87.2	0.899511	87.2	1.23427
87.3	0.903707	87.3	1.24069
87.4	0.908524	87.4	1.24711
87.5	0.921439	87.5	1.25352
87.6	0.928354	87.6	1.25993
87.7	0.927251	87.7	1.26634
87.8	0.936959	87.8	1.27274
87.9	0.94787	87.9	1.27914
88	0.953374	88	1.28554
88.1	0.961584	88.1	1.29194
88.2	0.956673	88.2	1.29833
88.3	0.96057	88.3	1.30472
88.4	0.95986	88.4	1.3111
88.5	0.965265	88.5	1.31749
88.6	0.975574	88.6	1.32387
88.7	0.976165	88.7	1.33024
88.8	0.982165	88.8	1.33662
88.9	0.986356	88.9	1.34299
89	0.992053	89	1.34935
89.1	0.999659	89.1	1.35572
89.2	1.00376	89.2	1.36208
89.3	1.01256	89.3	1.36844
89.4	1.01776	89.4	1.3748
89.5	1.02766	89.5	1.38115
89.6	1.03357	89.6	1.3875
89.7	1.03848	89.7	1.39384
89.8	1.04558	89.8	1.40019
89.9	1.05168	89.9	1.40653
90	1.05647	90	1.41286
90.1	1.05977	90.1	1.4192
90.2	1.06947	90.2	1.42553
90.3	1.07276	90.3	1.43186
90.4	1.07725	90.4	1.43819
90.5	1.08294	90.5	1.44451
90.6	1.09083	90.6	1.45083
90.7	1.09342	90.7	1.45714
90.8	1.10332	90.8	1.46346
90.9	1.1084	90.9	1.46977
91	1.11439	91	1.47607
91.1	1.12398	91.1	1.48238
91.2	1.13067	91.2	1.48868
91.3	1.13415	91.3	1.49498
91.4	1.14084	91.4	1.50127
91.5	1.15134	91.5	1.50757
91.6	1.15572	91.6	1.51386
91.7	1.16602	91.7	1.52014
91.8	1.17259	91.8	1.52643
91.9	1.17817	91.9	1.53271
92	1.18606	92	1.53898
92.1	1.19945	92.1	1.54526
92.2	1.20465	92.2	1.55153
92.3	1.21364	92.3	1.5578
92.4	1.21812	92.4	1.56406
92.5	1.222	92.5	1.57032
92.6	1.22769	92.6	1.57658
92.7	1.23618	92.7	1.58284
92.8	1.23946	92.8	1.58909
92.9	1.24353	92.9	1.59534
93	1.24561	93	1.60159
93.1	1.24978	93.1	1.60784
93.2	1.26738	93.2	1.61408
93.3	1.28107	93.3	1.62032
93.4	1.29017	93.4	1.62655
93.5	1.30657	93.5	1.63278
93.6	1.31074	93.6	1.63901
93.7	1.31892	93.7	1.64524
93.8	1.3239	93.8	1.65146
93.9	1.32873	93.9	1.65768
94	1.32873	94	1.6639
94.1	1.32653	94.1	1.67011
94.2		94.2	1.67633
94.3		94.3	1.68253
94.4		94.4	1.68874
94.5		94.5	1.69494
94.6		94.6	1.70114
94.7		94.7	1.70734
94.8		94.8	1.71353
94.9		94.9	1.71353
95		95	1.71341
95.1		95.1	1.71328
95.2		95.2	1.71316
95.3		95.3	1.71303
95.4		95.4	1.71291
95.5		95.5	1.71278
95.6		95.6	1.71266
95.7		95.7	1.71253
95.8		95.8	1.71241
95.9		95.9	1.71228
96		96	1.71216
96.1		96.1	1.71203
96.2		96.2	1.71191
96.3		96.3	1.71179
96.4		96.4	1.71166
96.5		96.5	1.71154
96.6		96.6	1.71141
96.7	1.3819	96.7	1.71129
96.8	1.3819	96.8	1.71116
96.9	1.3819	96.9	1.71104
97	1.3853	97	1.71091
97.1	1.3861	97.1	1.71079
97.2	1.3865	97.2	1.71066
97.3	1.4307	97.3	1.71054
97.4	1.4429	97.4	1.71041
97.5	1.4662	97.5	1.71029
97.6	1.4594	97.6	1.71017
97.7	1.4597	97.7	1.71004
97.8	1.4723	97.8	1.70992
97.9	1.4905	97.9	1.70979
98	1.4928	98	1.70967
98.1	1.4968	98.1	1.70954
98.2	1.4884	98.2	1.70942
98.3	1.4892	98.3	1.70929
98.4	1.4862	98.4	1.70917
98.5	1.4928	98.5	1.70904
98.6	1.4966	98.6	1.70892
98.7	1.5045	98.7	1.7088
98.8	1.5154	98.8	1.70867
98.9	1.5199	98.9	1.70855
99	1.5281	99	1.70842
99.1	1.5296	99.1	1.7083
99.2	1.5311	99.2	1.70817
99.3	1.5313	99.3	1.70805
99.4	1.523	99.4	1.70792
99.5	1.5166	99.5	1.7078
99.6	1.5167	99.6	1.70768
99.7	1.5166	99.7	1.70755
99.8	1.5133	99.8	1.70743
99.9	1.521	99.9	1.7073
100	1.5248	100	1.70718
100.1	1.5286	100.1	1.70705
100.2	1.5376	100.2	1.70693
100.3	1.5416	100.3	1.70681
100.4	1.5429	100.4	1.70668
100.5	1.5451	100.5	1.70656
100.6	1.5506	100.6	1.70643
100.7	1.5515	100.7	1.70631
100.8	1.5556	100.8	1.70618
100.9	1.5544	100.9	1.70606
101	1.5525	101	1.70594
101.1	1.556	101.1	1.70581
101.2	1.5543	101.2	1.70569
101.3	1.5534	101.3	1.70556
101.4	1.5576	101.4	1.70544
101.5	1.5637	101.5	1.70531
101.6	1.5651	101.6	1.70519
101.7	1.5652	101.7	1.70507
101.8	1.5616	101.8	1.70494
101.9	1.5658	101.9	1.70482
102	1.5682	102	1.70469
102.1	1.5747	102.1	1.70457
102.2	1.5769	102.2	1.70445
102.3	1.5756	102.3	1.70432
102.4	1.5795	102.4	1.7042
102.5	1.5865	102.5	1.70407
102.6	1.5938	102.6	1.70395
102.7	1.5968	102.7	1.70383
102.8	1.5989	102.8	1.7037
102.9	1.6026	102.9	1.70358
103	1.6068	103	1.70345
103.1	1.6031	103.1	1.70333
103.2	1.5997	103.2	1.7032
103.3	1.5976	103.3	1.70308
103.4	1.5948	103.4	1.70296
103.5	1.5922	103.5	1.70283
103.6	1.591	103.6	1.70271
103.7	1.5982	103.7	1.70258
103.8	1.5965	103.8	1.70246
103.9	1.5986	103.9	1.70234
104	1.6062	104	1.70221
104.1	1.6209	104.1	1.70209
104.2	1.6239	104.2	1.70196
104.3	1.6221	104.3	1.70184
104.4	1.6319	104.4	1.70172
104.5	1.6333	104.5	1.70159
104.6	1.6298	104.6	1.70147
104.7	1.6463	104.7	1.70135
104.8	1.6389	104.8	1.70122
104.9	1.6523	104.9	1.7011
105	1.6713	105	1.70097
105.1	1.6844	105.1	1.70085
105.2	1.6906	105.2	1.70073
105.3	1.7037	105.3	1.7006
105.4	2.3257	105.4	1.70048
105.5	1.7791	105.5	1.70035
105.6	-0.3165	105.6	1.70023
105.7	2.0085	105.7	1.70011
105.8	1.9523	105.8	1.69998
105.9	2.29687	105.9	1.69986
106	3.53379	106	1.69974
106.1	1.86744	106.1	1.69961
106.2	1.684	106.2	1.69949
106.3	1.55672	106.3	1.69936
106.4	1.61799	106.4	1.69924
106.5	1.6558	106.5	1.69912
106.6	1.6198	106.6	1.69899
106.7	1.6651	106.7	1.69887
106.8	1.6394	106.8	1.69875
106.9	1.6826	106.9	1.69862
107	1.6556	107	1.6985
107.1	1.6879	107.1	1.69837
107.2	1.6424	107.2	1.69825
107.3	1.4653	107.3	1.69813
107.4	1.5271	107.4	1.698
107.5	1.8417	107.5	1.69788
107.6	1.9142	107.6	1.69776
107.7	2.03812	107.7	1.69763
107.8	2.48862	107.8	1.69751
107.9	2.043	107.9	1.69739
108	1.60704	108	1.69726
108.1	1.6472	108.1	1.69714
108.2	1.58435	108.2	1.69701
108.3	1.87414	108.3	1.69689
108.4	0.640407	108.4	1.69677
108.5	0.398985	108.5	1.69664
108.6	1.12395	108.6	1.69652
108.7	1.50499	108.7	1.6964
108.8	1.62888	108.8	1.69627
108.9	1.62932	108.9	1.69615
109	1.54521	109	1.69603
109.1	1.603	109.1	1.6959
109.2	1.65369	109.2	1.69578
109.3	1.61541	109.3	1.69566
109.4	1.6595	109.4	1.69553
109.5	1.6705	109.5	1.69541
109.6	1.6375	109.6	1.69529
109.7	1.6285	109.7	1.69516
109.8	1.6325	109.8	1.69504
109.9	1.6334	109.9	1.69492
110	1.6373	110	1.69479
110.1	1.647	110.1	1.69467
110.2	1.659	110.2	1.69455
110.3	1.6606	110.3	1.69442
110.4	1.6558	110.4	1.6943
110.5	1.6592	110.5	1.69418
110.6	1.6509	110.6	1.69405
110.7	1.6531	110.7	1.69393
110.8	1.6512	110.8	1.69381
110.9	1.6659	110.9	1.69368
111	1.6601	111	1.69356
111.1	1.6677	111.1	1.69344
111.2	1.6625	111.2	1.69331
111.3	1.6648	111.3	1.69319
111.4	1.6656	111.4	1.69307
111.5	1.6675	111.5	1.69294
111.6	1.6678	111.6	1.69282
111.7	1.6665	111.7	1.6927
111.8	1.6658	111.8	1.69257
111.9	1.6682	111.9	1.69245
112	1.67	112	1.69233
112.1	1.669	112.1	1.6922
112.2	1.6691	112.2	1.69208
112.3	1.6704	112.3	1.69196
112.4	1.6749	112.4	1.69183
112.5	1.6774	112.5	1.69171
112.6	1.683	112.6	1.69159
112.7	1.6815	112.7	1.69146
112.8	1.6816	112.8	1.69134
112.9	1.6757	112.9	1.69122
113	1.6741	113	1.69109
113.1	1.6696	113.1	1.69097
113.2	1.6728	113.2	1.69085
113.3	1.6749	113.3	1.69072
113.4	1.6778	113.4	1.6906
113.5	1.679	113.5	1.69048
113.6	1.6802	113.6	1.69036
113.7	1.6827	113.7	1.69023
113.8	1.6855	113.8	1.69011
113.9	1.6875	113.9	1.68999
114	1.6855	114	1.68986
114.1	1.684	114.1	1.68974
114.2	1.6846	114.2	1.68962
114.3	1.683	114.3	1.68949
114.4	1.6828	114.4	1.68937
114.5	1.681	114.5	1.68925
114.6	1.6783	114.6	1.68913
114.7	1.6788	114.7	1.689
114.8	1.6809	114.8	1.68888
114.9	1.6793	114.9	1.68876
115	1.6732	115	1.68863
115.1	1.6806	115.1	1.68851
115.2	1.6792	115.2	1.68839
115.3	1.6819	115.3	1.68826
115.4	1.6791	115.4	1.68814
115.5	1.6782	115.5	1.68802
115.6	1.6828	115.6	1.6879
115.7	1.6847	115.7	1.68777
115.8	1.6876	115.8	1.68765
115.9	1.6896	115.9	1.68753
116	1.6895	116	1.6874
116.1	1.6941	116.1	1.68728
116.2	1.6927	116.2	1.68716
116.3	1.697	116.3	1.68704
116.4	1.6971	116.4	1.68691
116.5	1.6973	116.5	1.68679
116.6	1.7021	116.6	1.68667
116.7	1.7044	116.7	1.68655
116.8	1.7042	116.8	1.68642
116.9	1.703	116.9	1.6863
117	1.7085	117	1.68618
117.1	1.7081	117.1	1.68605
117.2	1.7096	117.2	1.68593
117.3	1.7106	117.3	1.68581
117.4	1.7102	117.4	1.68569
117.5	1.713	117.5	1.68556
117.6	1.7101	117.6	1.68544
117.7	1.7113	117.7	1.68532
117.8	1.7135	117.8	1.6852
117.9	1.7131	117.9	1.68507
118	1.7135	118	1.68495
118.1	1.7166	118.1	1.68483
118.2	1.722	118.2	1.6847
118.3	1.7225	118.3	1.68458
118.4	1.7184	118.4	1.68446
118.5	1.7197	118.5	1.68434
118.6	1.7187	118.6	1.68421
118.7	1.7189	118.7	1.68409
118.8	1.7244	118.8	1.68397
118.9	1.7268	118.9	1.68385
119	1.7296	119	1.68372
119.1	1.73	119.1	1.6836
119.2	1.7375	119.2	1.68348
119.3	1.7379	119.3	1.68336
119.4	1.7378	119.4	1.68323
119.5	1.7341	119.5	1.68311
119.6	1.7393	119.6	1.68299
119.7	1.734	119.7	1.68287
119.8	1.732	119.8	1.68274
119.9	1.7276	119.9	1.68262
120	1.7266	120	1.6825
120.1	1.7318	120.1	1.68238
120.2	1.7355	120.2	1.68225
120.3	1.7385	120.3	1.68213
120.4	1.7413	120.4	1.68201
120.5	1.7401	120.5	1.68189
120.6	1.7452	120.6	1.68176
120.7	1.7437	120.7	1.68164
120.8	1.7467	120.8	1.68152
120.9	1.7463	120.9	1.6814
121	1.7499	121	1.68127
121.1	1.7475	121.1	1.68115
121.2	1.7421	121.2	1.68103
121.3	1.7428	121.3	1.68091
121.4	1.7433	121.4	1.68078
121.5	1.7392	121.5	1.68066
121.6	1.746	121.6	1.68054
121.7	1.7567	121.7	1.68042
121.8	1.7518	121.8	1.6803
121.9	1.7515	121.9	1.68017
122	1.747	122	1.68005
122.1	1.7395	122.1	1.67993
122.2	1.7298	122.2	1.67981
122.3	1.7245	122.3	1.67968
122.4	1.7139	122.4	1.67956
122.5	1.7197	122.5	1.67944
122.6	1.7231	122.6	1.67932
122.7	1.7246	122.7	1.6792
122.8	1.7192	122.8	1.67907
122.9	1.7189	122.9	1.67895
123	1.7234	123	1.67883
123.1	1.7071	123.1	1.67871
123.2	1.6996	123.2	1.67858
123.3	1.703	123.3	1.67846
123.4	1.7112	123.4	1.67834
123.5	1.7281	123.5	1.67822
123.6	1.7358	123.6	1.6781
123.7	1.7389	123.7	1.67797
123.8	1.729	123.8	1.67785
123.9	1.7216	123.9	1.67773
124	1.7205	124	1.67761
124.1	1.7163	124.1	1.67748
124.2	1.7078	124.2	1.67736
124.3	1.7093	124.3	1.67724
124.4	1.7116	124.4	1.67712
124.5	1.7112	124.5	1.677
124.6	1.7178	124.6	1.67687
124.7	1.7235	124.7	1.67675
124.8	1.7195	124.8	1.67663
124.9	1.7184	124.9	1.67651
125	1.7134	125	1.67639
125.1	1.7036	125.1	1.67626
125.2	1.6916	125.2	1.67614
125.3	1.6894	125.3	1.67602
125.4	1.6882	125.4	1.6759
125.5	1.6915	125.5	1.67578
125.6	1.6869	125.6	1.67565
125.7	1.6841	125.7	1.67553
125.8	1.6769	125.8	1.67541
125.9	1.6653	125.9	1.67529
126	1.6582	126	1.67517
126.1	1.6478	126.1	1.67504
126.2	1.6553	126.2	1.67492
126.3	1.6552	126.3	1.6748
126.4	1.6675	126.4	1.67468
126.5	1.6668	126.5	1.67456
126.6	1.684	126.6	1.67444
126.7	1.7003	126.7	1.67431
126.8	1.7154	126.8	1.67419
126.9	1.7112	126.9	1.67407
127	1.7129	127	1.67395
127.1	1.7185	127.1	1.67383
127.2	1.7181	127.2	1.6737
127.3	1.7147	127.3	1.67358
127.4	1.7241	127.4	1.67346
127.5	1.7247	127.5	1.67334
127.6	1.7435	127.6	1.67322
127.7	1.7894	127.7	1.6731
127.8	1.8109	127.8	1.67297
127.9	1.8025	127.9	1.67285
128	1.7919	128	1.67273
128.1	1.7889	128.1	1.67261
128.2	1.786	128.2	1.67249
128.3	1.7951	128.3	1.67236
128.4	1.7817	128.4	1.67224
128.5	1.7715	128.5	1.67212
128.6	1.767	128.6	1.672
128.7	1.7636	128.7	1.67188
128.8	1.7496	128.8	1.67176
128.9	1.7428	128.9	1.67163
129	1.7355	129	1.67151
129.1	1.7343	129.1	1.67139
129.2	1.7257	129.2	1.67127
129.3	1.7138	129.3	1.67115
129.4	1.7066	129.4	1.67103
129.5	1.6989	129.5	1.67091
129.6	1.6945	129.6	1.67078
129.7	1.6873	129.7	1.67066
129.8	1.683	129.8	1.67054
129.9	1.6718	129.9	1.67042
130	1.6681	130	1.6703
130.1	1.6646	130.1	1.67018
130.2	1.6628	130.2	1.67005
130.3	1.6612	130.3	1.66993
130.4	1.6792	130.4	1.66981
130.5	1.6954	130.5	1.66969
130.6	1.6942	130.6	1.66957
130.7	1.6967	130.7	1.66945
130.8	1.7037	130.8	1.66933
130.9	1.6997	130.9	1.6692
131	1.6933	131	1.66908
131.1	1.69	131.1	1.66896
131.2	1.6814	131.2	1.66884
131.3	1.6866	131.3	1.66872
131.4	1.6858	131.4	1.6686
131.5	1.6865	131.5	1.66848
131.6	1.6982	131.6	1.66835
131.7	1.7079	131.7	1.66823
131.8	1.7035	131.8	1.66811
131.9	1.7029	131.9	1.66799
132	1.7065	132	1.66787
132.1	1.7047	132.1	1.66775
132.2	1.7149	132.2	1.66763
132.3	1.7133	132.3	1.6675
132.4	1.7144	132.4	1.66738
132.5	1.7118	132.5	1.66726
132.6	1.7139	132.6	1.66714
132.7	1.7131	132.7	1.66702
132.8	1.7151	132.8	1.6669
132.9	1.7119	132.9	1.66678
133	1.7165	133	1.66665
133.1	1.7186	133.1	1.66653
133.2	1.7153	133.2	1.66641
133.3	1.7105	133.3	1.66629
133.4	1.7077	133.4	1.66617
133.5	1.7094	133.5	1.66605
133.6	1.712	133.6	1.66593
133.7	1.7147	133.7	1.66581
133.8	1.7036	133.8	1.66568
133.9	1.6917	133.9	1.66556
134	1.6813	134	1.66544
134.1	1.6701	134.1	1.66532
134.2	1.6607	134.2	1.6652
134.3	1.6547	134.3	1.66508
134.4	1.6596	134.4	1.66496
134.5	1.671	134.5	1.66484
134.6	1.6813	134.6	1.66472
134.7	1.6772	134.7	1.66459
134.8	1.6739	134.8	1.66447
134.9	1.6791	134.9	1.66435
135	1.6808	135	1.66423
135.1	1.6813	135.1	1.66411
135.2	1.682	135.2	1.66399
135.3	1.6896	135.3	1.66387
135.4	1.6912	135.4	1.66375
135.5	1.6918	135.5	1.66363
135.6	1.6904	135.6	1.6635
135.7	1.6894	135.7	1.66338
135.8	1.6871	135.8	1.66326
135.9	1.6854	135.9	1.66314
136	1.6843	136	1.66302
136.1	1.6915	136.1	1.6629
136.2	1.6898	136.2	1.66278
136.3	1.6903	136.3	1.66266
136.4	1.6893	136.4	1.66254
136.5	1.6875	136.5	1.66242
136.6	1.6893	136.6	1.66229
136.7	1.6875	136.7	1.66217
136.8	1.6873	136.8	1.66205
136.9	1.689	136.9	1.66193
137	1.6881	137	1.66181
137.1	1.6902	137.1	1.66169
137.2	1.6906	137.2	1.66157
137.3	1.6938	137.3	1.66145
137.4	1.6885	137.4	1.66133
137.5	1.6926	137.5	1.66121
137.6	1.6983	137.6	1.66109
137.7	1.7026	137.7	1.66096
137.8	1.704	137.8	1.66084
137.9	1.7078	137.9	1.66072
138	1.712	138	1.6606
138.1	1.7064	138.1	1.66048
138.2	1.7079	138.2	1.66036
138.3	1.708	138.3	1.66024
138.4	1.7121	138.4	1.66012
138.5	1.7073	138.5	1.66
138.6	1.7098	138.6	1.65988
138.7	1.7112	138.7	1.65976
138.8	1.7123	138.8	1.65964
138.9	1.7119	138.9	1.65952
139	1.7126	139	1.65939
139.1	1.7126	139.1	1.65927
139.2	1.7119	139.2	1.65915
139.3	1.7146	139.3	1.65903
139.4	1.7149	139.4	1.65891
139.5	1.7185	139.5	1.65879
139.6	1.7145	139.6	1.65867
139.7	1.7143	139.7	1.65855
139.8	1.7158	139.8	1.65843
139.9	1.7145	139.9	1.65831
140	1.7163	140	1.65819
140.1	1.7171	140.1	1.65807
140.2	1.7174	140.2	1.65795
140.3	1.7171	140.3	1.65783
140.4	1.7214	140.4	1.65771
140.5	1.723	140.5	1.65758
140.6	1.7192	140.6	1.65746
140.7	1.7185	140.7	1.65734
140.8	1.7204	140.8	1.65722
140.9	1.7279	140.9	1.6571
141	1.727	141	1.65698
141.1	1.7242	141.1	1.65686
141.2	1.7179	141.2	1.65674
141.3	1.7199	141.3	1.65662
141.4	1.7224	141.4	1.6565
141.5	1.7184	141.5	1.65638
141.6	1.7105	141.6	1.65626
141.7	1.7112	141.7	1.65614
141.8	1.7137	141.8	1.65602
141.9	1.7155	141.9	1.6559
142	1.7197	142	1.65578
142.1	1.7227	142.1	1.65566
142.2	1.7246	142.2	1.65554
142.3	1.7302	142.3	1.65542
142.4	1.728	142.4	1.6553
142.5	1.7269	142.5	1.65517
142.6	1.7196	142.6	1.65505
142.7	1.7145	142.7	1.65493
142.8	1.7156	142.8	1.65481
142.9	1.7165	142.9	1.65469
143	1.7088	143	1.65457
143.1	1.711	143.1	1.65445
143.2	1.7114	143.2	1.65433
143.3	1.7077	143.3	1.65421
143.4	1.712	143.4	1.65409
143.5	1.7112	143.5	1.65397
143.6	1.7116	143.6	1.65385
143.7	1.7103	143.7	1.65373
143.8	1.7115	143.8	1.65361
143.9	1.7033	143.9	1.65349
144	1.7046	144	1.65337
144.1	1.7011	144.1	1.65325
144.2	1.6966	144.2	1.65313
144.3	1.6966	144.3	1.65301
144.4	1.6986	144.4	1.65289
144.5	1.696	144.5	1.65277
144.6	1.6964	144.6	1.65265
144.7	1.6925	144.7	1.65253
144.8	1.6851	144.8	1.65241
144.9	1.6871	144.9	1.65229
145	1.6869	145	1.65217
145.1	1.6854	145.1	1.65205
145.2	1.684	145.2	1.65193
145.3	1.6776	145.3	1.65181
145.4	1.6769	145.4	1.65169
145.5	1.6746	145.5	1.65157
145.6	1.6753	145.6	1.65145
145.7	1.6736	145.7	1.65133
145.8	1.6793	145.8	1.65121
145.9	1.6813	145.9	1.65109
146	1.6788	146	1.65097
146.1	1.6737	146.1	1.65085
146.2	1.6737	146.2	1.65073
146.3	1.6799	146.3	1.65061
146.4	1.6755	146.4	1.65049
146.5	1.6759	146.5	1.65037
146.6	1.6767	146.6	1.65025
146.7	1.6798	146.7	1.65013
146.8	1.6874	146.8	1.65001
146.9	1.6924	146.9	1.64989
147	1.6905	147	1.64977
147.1	1.692	147.1	1.64965
147.2	1.6926	147.2	1.64953
147.3	1.6922	147.3	1.64941
147.4	1.6933	147.4	1.64929
147.5	1.6913	147.5	1.64917
147.6	1.696	147.6	1.64905
147.7	1.6951	147.7	1.64893
147.8	1.6815	147.8	1.64881
147.9	1.6794	147.9	1.64869
148	1.6788	148	1.64857
148.1	1.6877	148.1	1.64845
148.2	1.6874	148.2	1.64833
148.3	1.682	148.3	1.64821
148.4	1.679	148.4	1.64809
148.5	1.6784	148.5	1.64797
148.6	1.6879	148.6	1.64785
148.7	1.6964	148.7	1.64773
148.8	1.6996	148.8	1.64761
148.9	1.6996	148.9	1.64749
149	1.6996	149	1.64737
149.1	1.6996	149.1	1.64725
149.2	1.6996	149.2	1.64713
149.3		149.3	1.64701
149.4		149.4	1.64689
149.5		149.5	1.64677
149.6		149.6	1.64665
149.7		149.7	1.64653
149.8		149.8	1.64641
149.9		149.9	1.64629
150		150	1.64617
150.1		150.1	1.64617
150.2		150.2	1.66507
150.3		150.3	1.68394
150.4		150.4	1.7028
150.5		150.5	1.72162
150.6		150.6	1.74043
150.7		150.7	1.75921
150.8		150.8	1.77796
150.9		150.9	1.79669
151		151	1.8154
151.1		151.1	1.83408
151.2		151.2	1.85274
151.3		151.3	1.87137
151.4		151.4	1.88998
151.5		151.5	1.90856
151.6		151.6	1.92712
151.7		151.7	1.94566
151.8	1.90869	151.8	1.96417
151.9	1.91282	151.9	1.98265
152	1.9129	152	2.00112
152.1	1.91293	152.1	2.01956
152.2	1.94871	152.2	2.03798
152.3	1.95324	152.3	2.05636
152.4	1.98009	152.4	2.07473
152.5	2.00095	152.5	2.09307
152.6	2.04074	152.6	2.11139
152.7	2.05338	152.7	2.12969
152.8	2.06602	152.8	2.14795
152.9	2.07263	152.9	2.1662
153	2.08948	153	2.18442
153.1	2.09817	153.1	2.20262
153.2	2.10639	153.2	2.2208
153.3	2.12792	153.3	2.23894
153.4	2.13894	153.4	2.25707
153.5	2.14595	153.5	2.27517
153.6	2.1682	153.6	2.29325
153.7	2.18364	153.7	2.31131
153.8	2.18995	153.8	2.32933
153.9	2.20987	153.9	2.34734
154	2.2319	154	2.36532
154.1	2.24782	154.1	2.38328
154.2	2.26244	154.2	2.40121
154.3	2.27385	154.3	2.41912
154.4	2.29388	154.4	2.43701
154.5	2.31791	154.5	2.45487
154.6	2.33155	154.6	2.47271
154.7	2.35099	154.7	2.49053
154.8	2.36051	154.8	2.50831
154.9	2.37614	154.9	2.52608
155	2.39287	155	2.54382
155.1	2.40499	155.1	2.56154
155.2	2.4154	155.2	2.57924
155.3	2.4304	155.3	2.59691
155.4	2.43921	155.4	2.61456
155.5	2.45554	155.5	2.63218
155.6	2.47246	155.6	2.64978
155.7	2.48878	155.7	2.66736
155.8	2.504	155.8	2.68491
155.9	2.52693	155.9	2.70244
156	2.53764	156	2.71995
156.1	2.55606	156.1	2.73743
156.2	2.56877	156.2	2.75489
156.3	2.58349	156.3	2.77232
156.4	2.59641	156.4	2.78973
156.5	2.61142	156.5	2.80712
156.6	2.62833	156.6	2.82448
156.7	2.64445	156.7	2.84183
156.8	2.65987	156.8	2.85914
156.9	2.6791	156.9	2.87643
157	2.69531	157	2.8937
157.1	2.71383	157.1	2.91095
157.2	2.73195	157.2	2.92817
157.3	2.74966	157.3	2.94537
157.4	2.75906	157.4	2.96254
157.5	2.77608	157.5	2.9797
157.6	2.79361	157.6	2.99683
157.7	2.80953	157.7	3.01393
157.8	2.82853	157.8	3.03101
157.9	2.84986	157.9	3.04807
158	2.86627	158	3.06511
158.1	2.88468	158.1	3.08212
158.2	2.89829	158.2	3.09911
158.3	2.91651	158.3	3.11607
158.4	2.93513	158.4	3.13301
158.5	2.95164	158.5	3.14993
158.6	2.97116	158.6	3.16682
158.7	2.99397	158.7	3.1837
158.8	3.00748	158.8	3.20054
158.9	3.02088	158.9	3.21737
159	3.03469	159	3.23417
159.1	3.05321	159.1	3.25095
159.2	3.07283	159.2	3.2677
159.3	3.08913	159.3	3.28443
159.4	3.10805	159.4	3.30114
159.5	3.12627	159.5	3.31783
159.6	3.14298	159.6	3.33449
159.7	3.15859	159.7	3.35113
159.8	3.17399	159.8	3.36774
159.9	3.19712	159.9	3.38434
160	3.21583	160	3.40091
160.1	3.23305	160.1	3.41745
160.2	3.24996	160.2	3.43398
160.3	3.26526	160.3	3.45048
160.4	3.28077	160.4	3.46695
160.5	3.29907	160.5	3.48341
160.6	3.31448	160.6	3.49984
160.7	3.33469	160.7	3.51625
[truncated: 4,067 more rows]
