# Supplementary material for: Homo-BacPROTAC-induced degradation of ClpC1 as a strategy against drug-resistant mycobacteria
Source: Nat Commun. 2024 Mar 5;15:2005. doi: 10.1038/s41467-024-46218-7 (PMC10914731; doi:10.1038/s41467-024-46218-7)
Supplement: Supplementary file 4 — Source Data [file 41467_2024_46218_MOESM4_ESM.zip › SourceData/SuppFig7_Compound_SI-60.xlsx]

## Sheet: 74143423_20211117x
Run 1; Ch 5; Fc 2-1 corr; Cy 22; 74143423; Conc 2.5 7.5 22.5 66.8 200 nM_X	Run 1; Ch 5; Fc 2-1 corr; Cy 22; 74143423; Conc 2.5 7.5 22.5 66.8 200 nM_Y	Run 1; Ch 5; Fc 2-1 corr; Cy 22; 74143423; Conc 2.5 7.5 22.5 66.8 200 nM; Fitted_X	Run 1; Ch 5; Fc 2-1 corr; Cy 22; 74143423; Conc 2.5 7.5 22.5 66.8 200 nM; Fitted_Y
-38.5	0.2408	-38.5	0
-38.4	0.2197	-38.4	0
-38.3	0.171601	-38.3	0
-38.2	-0.549335	-38.2	0
-38.1	-0.305811	-38.1	0
-38	-0.001	-38	0
-37.9	-0.614072	-37.9	0
-37.8	-0.160018	-37.8	0
-37.7	-0.315299	-37.7	0
-37.6	-0.196001	-37.6	0
-37.5	-0.2277	-37.5	0
-37.4	-0.308	-37.4	0
-37.3	-0.394301	-37.3	0
-37.2	-0.1945	-37.2	0
-37.1	-0.193	-37.1	0
-37	-0.2326	-37	0
-36.9	-0.405004	-36.9	0
-36.8	-0.239402	-36.8	0
-36.7	-0.181996	-36.7	0
-36.6	-0.119002	-36.6	0
-36.5	-0.0937	-36.5	0
-36.4	-0.0527932	-36.4	0
-36.3	0.0396973	-36.3	0
-36.2	0.0970984	-36.2	0
-36.1	0.155699	-36.1	0
-36	0.2842	-36	0
-35.9	0.201103	-35.9	0
-35.8	0.142506	-35.8	0
-35.7	0.155801	-35.7	0
-35.6	0.133401	-35.6	0
-35.5	0.1435	-35.5	0
-35.4	0.0990019	-35.4	0
-35.3	0.0997013	-35.3	0
-35.2	0.0786001	-35.2	0
-35.1	0.0423014	-35.1	0
-35	0.041	-35	0
-34.9	-0.0100981	-34.9	0
-34.8	-0.0212996	-34.8	0
-34.7	-0.00850115	-34.7	0
-34.6	-0.0409984	-34.6	0
-34.5	-0.026	-34.5	0
-34.4	-0.0503985	-34.4	0
-34.3	-0.0324008	-34.3	0
-34.2	-0.0390995	-34.2	0
-34.1	-0.0215008	-34.1	0
-34	-0.021	-34	0
-33.9	-0.0219	-33.9	0
-33.8	-0.0229998	-33.8	0
-33.7	-0.0310997	-33.7	0
-33.6	-0.0314999	-33.6	0
-33.5	-0.0304	-33.5	0
-33.4	-0.0254001	-33.4	0
-33.3	-0.0281998	-33.3	0
-33.2	-0.0310999	-33.2	0
-33.1	-0.0246002	-33.1	0
-33	-0.0237	-33	0
-32.9	-0.0129001	-32.9	0
-32.8	-0.00570025	-32.8	0
-32.7	-0.00729996	-32.7	0
-32.6	-0.00610001	-32.6	0
-32.5	-0.0099	-32.5	0
-32.4	-0.000900136	-32.4	0
-32.3	-0.00239976	-32.3	0
-32.2	-0.00259998	-32.2	0
-32.1	-0.00209989	-32.1	0
-32	-0.00409995	-32	0
-31.9	-0.00579985	-31.9	0
-31.8	-0.0113998	-31.8	0
-31.7	-0.00870003	-31.7	0
-31.6	-0.0112999	-31.6	0
-31.5	-0.0127999	-31.5	0
-31.4	-0.0133	-31.4	0
-31.3	-0.0146	-31.3	0
-31.2	-0.0101	-31.2	0
-31.1	-0.00959998	-31.1	0
-31	-0.00870001	-31	0
-30.9	-0.0082	-30.9	0
-30.8	-0.0186998	-30.8	0
-30.7	-0.0176	-30.7	0
-30.6	-0.0178001	-30.6	0
-30.5	-0.015	-30.5	0
-30.4	-0.00860023	-30.4	0
-30.3	-0.00470004	-30.3	0
-30.2	-0.00110001	-30.2	0
-30.1	-0.00569979	-30.1	0
-30	-0.00979988	-30	0
-29.9	-0.00980005	-29.9	0
-29.8	-0.0118	-29.8	0
-29.7	-0.00970002	-29.7	0
-29.6	-0.00920004	-29.6	0
-29.5	-0.00770002	-29.5	0
-29.4	-0.00750003	-29.4	0
-29.3	-0.00730006	-29.3	0
-29.2	0.00169994	-29.2	0
-29.1	0.00200006	-29.1	0
-29	-0.00119983	-29	0
-28.9	-0.00489997	-28.9	0
-28.8	-0.00360002	-28.8	0
-28.7	-0.00149998	-28.7	0
-28.6	-0.000300027	-28.6	0
-28.5	-0.00369993	-28.5	0
-28.4	-0.00520001	-28.4	0
-28.3	-0.00929989	-28.3	0
-28.2	-0.00840001	-28.2	0
-28.1	-0.00780002	-28.1	0
-28	-0.0109	-28	0
-27.9	-0.0162998	-27.9	0
-27.8	-0.0192	-27.8	0
-27.7	-0.019	-27.7	0
-27.6	-0.0215999	-27.6	0
-27.5	-0.0269999	-27.5	0
-27.4	-0.026	-27.4	0
-27.3	-0.0277	-27.3	0
-27.2	-0.0289999	-27.2	0
-27.1	-0.032	-27.1	0
-27	-0.0328001	-27	0
-26.9	-0.033	-26.9	0
-26.8	-0.0312	-26.8	0
-26.7	-0.0222001	-26.7	0
-26.6	-0.0296998	-26.6	0
-26.5	-0.0268001	-26.5	0
-26.4	-0.0244001	-26.4	0
-26.3	-0.027	-26.3	0
-26.2	-0.0277	-26.2	0
-26.1	-0.0264	-26.1	0
-26	-0.0243001	-26	0
-25.9	-0.0276	-25.9	0
-25.8	-0.0290001	-25.8	0
-25.7	-0.0302	-25.7	0
-25.6	-0.0265001	-25.6	0
-25.5	-0.0295	-25.5	0
-25.4	-0.0301	-25.4	0
-25.3	-0.0295	-25.3	0
-25.2	-0.0271	-25.2	0
-25.1	-0.0303	-25.1	0
-25	-0.0291	-25	0
-24.9	-0.0260001	-24.9	0
-24.8	-0.0269	-24.8	0
-24.7	-0.0228001	-24.7	0
-24.6	-0.0246	-24.6	0
-24.5	-0.0279998	-24.5	0
-24.4	-0.0292	-24.4	0
-24.3	-0.0303	-24.3	0
-24.2	-0.0331	-24.2	0
-24.1	-0.0314001	-24.1	0
-24	-0.0316001	-24	0
-23.9	-0.0258001	-23.9	0
-23.8	-0.0247	-23.8	0
-23.7	-0.0235	-23.7	0
-23.6	-0.0271999	-23.6	0
-23.5	-0.0337999	-23.5	0
-23.4	-0.0354999	-23.4	0
-23.3	-0.0395	-23.3	0
-23.2	-0.0374	-23.2	0
-23.1	-0.0382	-23.1	0
-23	-0.0388	-23	0
-22.9	-0.0388	-22.9	0
-22.8	-0.0407	-22.8	0
-22.7	-0.0411	-22.7	0
-22.6	-0.0416001	-22.6	0
-22.5	-0.0446	-22.5	0
-22.4	-0.0449	-22.4	0
-22.3	-0.0461999	-22.3	0
-22.2	-0.0441001	-22.2	0
-22.1	-0.0465999	-22.1	0
-22	-0.0473999	-22	0
-21.9	-0.0483	-21.9	0
-21.8	-0.0424	-21.8	0
-21.7	-0.0435001	-21.7	0
-21.6	-0.0402	-21.6	0
-21.5	-0.0414	-21.5	0
-21.4	-0.0351002	-21.4	0
-21.3	-0.0454999	-21.3	0
-21.2	-0.0519	-21.2	0
-21.1	-0.0519001	-21.1	0
-21	-0.0659996	-21	0
-20.9	-0.0741	-20.9	0
-20.8	-0.07	-20.8	0
-20.7	-0.0695	-20.7	0
-20.6	-0.0731999	-20.6	0
-20.5	-0.0685	-20.5	0
-20.4	-0.0675	-20.4	0
-20.3	-0.0709999	-20.3	0
-20.2	-0.0743999	-20.2	0
-20.1	-0.0741001	-20.1	0
-20	-0.0784999	-20	0
-19.9	-0.0837998	-19.9	0
-19.8	-0.0865999	-19.8	0
-19.7	-0.0841999	-19.7	0
-19.6	-0.0788998	-19.6	0
-19.5	-0.0792998	-19.5	0
-19.4	-0.0639001	-19.4	0
-19.3	-0.0578999	-19.3	0
-19.2	-0.0509	-19.2	0
-19.1	-0.0474997	-19.1	0
-19	-0.0470999	-19	0
-18.9	-0.0481	-18.9	0
-18.8	-0.0476999	-18.8	0
-18.7	-0.0597998	-18.7	0
-18.6	-0.0589999	-18.6	0
-18.5	-0.0493999	-18.5	0
-18.4	-0.0543998	-18.4	0
-18.3	-0.0573999	-18.3	0
-18.2	-0.0415001	-18.2	0
-18.1	-0.0436996	-18.1	0
-18	-0.0369994	-18	0
-17.9	-0.0404996	-17.9	0
-17.8	-0.0382998	-17.8	0
-17.7	-0.0343003	-17.7	0
-17.6	-0.035801	-17.6	0
-17.5	-0.0344008	-17.5	0
-17.4	-0.0487002	-17.4	0
-17.3	-0.0469	-17.3	0
-17.2	-0.0513995	-17.2	0
-17.1	-0.0740984	-17.1	0
-17	-0.054299	-17	0
-16.9	-0.0410989	-16.9	0
-16.8	-0.0249998	-16.8	0
-16.7	-0.0232998	-16.7	0
-16.6	-0.0201002	-16.6	0
-16.5	-0.0181003	-16.5	0
-16.4	-0.0298005	-16.4	0
-16.3	-0.0335006	-16.3	0
-16.2	-0.0300001	-16.2	0
-16.1	-0.0356994	-16.1	0
-16	-0.0359987	-16	0
-15.9	-0.0267985	-15.9	0
-15.8	-0.0178986	-15.8	0
-15.7	-0.0112991	-15.7	0
-15.6	-0.0113989	-15.6	0
-15.5	-0.043999	-15.5	0
-15.4	-0.035301	-15.4	0
-15.3	-0.0559003	-15.3	0
-15.2	-0.0551007	-15.2	0
-15.1	-0.0400012	-15.1	0
-15	-0.0495992	-15	0
-14.9	-0.0736002	-14.9	0
-14.8	-0.0736001	-14.8	0
-14.7	-0.0497003	-14.7	0
-14.6	-0.0165005	-14.6	0
-14.5	-0.00029959	-14.5	0
-14.4	0.0140006	-14.4	0
-14.3	0.0313004	-14.3	0
-14.2	0.0213004	-14.2	0
-14.1	0.0204	-14.1	0
-14	0.0189992	-14	0
-13.9	-0.00910063	-13.9	0
-13.8	-0.0202008	-13.8	0
-13.7	-0.0312005	-13.7	0
-13.6	-0.0508003	-13.6	0
-13.5	-0.0576007	-13.5	0
-13.4	-0.0594006	-13.4	0
-13.3	-0.0596004	-13.3	0
-13.2	-0.0629002	-13.2	0
-13.1	-0.0491008	-13.1	0
-13	-0.0542999	-13	0
-12.9	-0.0675997	-12.9	0
-12.8	-0.0721	-12.8	0
-12.7	-0.0597001	-12.7	0
-12.6	-0.0551001	-12.6	0
-12.5	-0.0496002	-12.5	0
-12.4	-0.0438003	-12.4	0
-12.3	-0.0272005	-12.3	0
-12.2	-0.0112005	-12.2	0
-12.1	0.0014993	-12.1	0
-12	0.00999984	-12	0
-11.9	-0.00419999	-11.9	0
-11.8	-0.0302997	-11.8	0
-11.7	-0.0286001	-11.7	0
-11.6	-0.0251007	-11.6	0
-11.5	-0.0196004	-11.5	0
-11.4	-0.0151002	-11.4	0
-11.3	-0.0199	-11.3	0
-11.2	-0.0191001	-11.2	0
-11.1	-0.0271998	-11.1	0
-11	-0.0218001	-11	0
-10.9	-0.0215001	-10.9	0
-10.8	-0.0137001	-10.8	0
-10.7	-0.016	-10.7	0
-10.6	-0.0142002	-10.6	0
-10.5	-0.0112001	-10.5	0
-10.4	-0.0183	-10.4	0
-10.3	-0.0168001	-10.3	0
-10.2	-0.0183002	-10.2	0
-10.1	-0.0201002	-10.1	0
-10	-0.0197002	-10	0
-9.9	-0.0231	-9.9	0
-9.8	-0.0184001	-9.8	0
-9.7	-0.0151002	-9.7	0
-9.6	-0.0104002	-9.6	0
-9.5	-0.000100532	-9.5	0
-9.4	0.00889959	-9.4	0
-9.3	0.00379993	-9.3	0
-9.2	-0.00470008	-9.2	0
-9.1	-3.82843e-07	-9.1	0
-9	-0.000200087	-9	0
-8.9	-0.00330019	-8.9	0
-8.8	-0.00110015	-8.8	0
-8.7	0.00309989	-8.7	0
-8.6	0.0130998	-8.6	0
-8.5	0.0153998	-8.5	0
-8.4	0.0222005	-8.4	0
-8.3	0.0161003	-8.3	0
-8.2	0.0226001	-8.2	0
-8.1	0.0231	-8.1	0
-8	0.0216	-8	0
-7.9	0.0131002	-7.9	0
-7.8	0.00900011	-7.8	0
-7.7	0.00859997	-7.7	0
-7.6	0.00560003	-7.6	0
-7.5	0.00469993	-7.5	0
-7.4	0.0109998	-7.4	0
-7.3	0.0171997	-7.3	0
-7.2	0.0171	-7.2	0
-7.1	0.0128	-7.1	0
-7	0.00570002	-7	0
-6.9	0.00300003	-6.9	0
-6.8	-0.00279995	-6.8	0
-6.7	-0.00459999	-6.7	0
-6.6	-0.00320018	-6.6	0
-6.5	-0.0037	-6.5	0
-6.4	-0.00540003	-6.4	0
-6.3	-0.00280001	-6.3	0
-6.2	-0.00269999	-6.2	0
-6.1	-0.00399987	-6.1	0
-6	-0.0015	-6	0
-5.9	-0.00390007	-5.9	0
-5.8	-0.00350011	-5.8	0
-5.7	-0.00500006	-5.7	0
-5.6	-0.00230013	-5.6	0
-5.5	0.0037	-5.5	0
-5.4	0.0051999	-5.4	0
-5.3	0.00189997	-5.3	0
-5.2	0.00220008	-5.2	0
-5.1	0.00319977	-5.1	0
-5	0.0017	-5	0
-4.9	0.0056998	-4.9	0
-4.8	0.00429995	-4.8	0
-4.7	0.0051	-4.7	0
-4.6	0.00720005	-4.6	0
-4.5	0.0057	-4.5	0
-4.4	0.00650002	-4.4	0
-4.3	0.00849996	-4.3	0
-4.2	0.00440001	-4.2	0
-4.1	0.000300012	-4.1	0
-4	-0.0059	-4	0
-3.9	-0.00989988	-3.9	0
-3.8	-0.0164	-3.8	0
-3.7	-0.0138001	-3.7	0
-3.6	-0.0107002	-3.6	0
-3.5	-0.0113	-3.5	0
-3.4	-0.00670014	-3.4	0
-3.3	-0.00100014	-3.3	0
-3.2	0.000599996	-3.2	0
-3.1	-0.000600053	-3.1	0
-3	-0.0011	-3	0
-2.9	0.00159992	-2.9	0
-2.8	0.00110001	-2.8	0
-2.7	-0.00129998	-2.7	0
-2.6	0.00259997	-2.6	0
-2.5	-2.98314e-10	-2.5	0
-2.4	-0.00689988	-2.4	0
-2.3	-0.0114997	-2.3	0
-2.2	-0.0076002	-2.2	0
-2.1	-0.00820001	-2.1	0
-2	0.0039	-2	0
-1.9	0.00929988	-1.9	0
-1.8	0.00810006	-1.8	0
-1.7	0.00140023	-1.7	0
-1.6	0.00779979	-1.6	0
-1.5	0.0094	-1.5	0
-1.4	0.0082	-1.4	0
-1.3	0.0082	-1.3	0
-1.2	0.0082	-1.2	0
-1.1	0.0094	-1.1	0
-1	0.0094	-1	0
-0.900002	0.0094	-0.900002	0
-0.800003	0.0094	-0.800003	0
-0.700001		-0.700001	0
-0.600002		-0.600002	0
-0.5		-0.5	0
-0.400002		-0.400002	0
-0.300003		-0.300003	0
-0.200001		-0.200001	0
-0.100002		-0.100002	0
0		0	0
0.0999985		0.0999985	0
0.199997		0.199997	0.00602242
0.299999		0.299999	0.0120097
0.399998		0.399998	0.0179616
0.5		0.5	0.0238789
0.599998		0.599998	0.0297611
0.699997		0.699997	0.0356088
0.799999		0.799999	0.0414225
0.899998		0.899998	0.0472017
1		1	0.0529473
1.1		1.1	0.0586589
1.2		1.2	0.0643369
1.3		1.3	0.0699818
1.4		1.4	0.0755934
1.5		1.5	0.0811722
1.6		1.6	0.0867181
1.7		1.7	0.0922313
1.8	-0.500078	1.8	0.0977124
1.9	-0.51026	1.9	0.103161
2	-0.547967	2	0.108578
2.1	-0.55325	2.1	0.113963
2.2	-0.556789	2.2	0.119316
2.3	-0.558543	2.3	0.124638
2.4	-0.556789	2.4	0.129928
2.5	-0.547967	2.5	0.135188
2.6	-0.533221	2.6	0.140416
2.7	-0.517947	2.7	0.145614
2.8	-0.517598	2.8	0.150782
2.9	-0.507897	2.9	0.155918
3	-0.49131	3	0.161025
3.1	-0.47383	3.1	0.166102
3.2	-0.461752	3.2	0.171149
3.3	-0.45034	3.3	0.176166
3.4	-0.435239	3.4	0.181154
3.5	-0.432117	3.5	0.186112
3.6	-0.419717	3.6	0.191041
3.7	-0.423492	3.7	0.195941
3.8	-0.413304	3.8	0.200813
3.9	-0.402191	3.9	0.205656
4	-0.386873	4	0.21047
4.1	-0.379962	4.1	0.215256
4.2	-0.370539	4.2	0.220014
4.3	-0.374413	4.3	0.224744
4.4	-0.369198	4.4	0.229445
4.5	-0.365572	4.5	0.23412
4.6	-0.359939	4.6	0.238767
4.7	-0.356297	4.7	0.243386
4.8	-0.347954	4.8	0.247979
4.9	-0.344185	4.9	0.252544
5	-0.332129	5	0.257082
5.1	-0.314204	5.1	0.261594
5.2	-0.299374	5.2	0.266079
5.3	-0.287236	5.3	0.270538
5.4	-0.270191	5.4	0.274971
5.5	-0.253758	5.5	0.279377
5.6	-0.240123	5.6	0.283758
5.7	-0.225565	5.7	0.288113
5.8	-0.20512	5.8	0.292442
5.9	-0.198963	5.9	0.296745
6	-0.189009	6	0.301024
6.1	-0.162279	6.1	0.305277
6.2	-0.146016	6.2	0.309505
6.3	-0.129866	6.3	0.313708
6.4	-0.120179	6.4	0.317887
6.5	-0.114599	6.5	0.322041
6.6	-0.107819	6.6	0.32617
6.7	-0.0937322	6.7	0.330275
6.8	-0.0761338	6.8	0.334356
6.9	-0.0672168	6.9	0.338413
7	-0.0659923	7	0.342446
7.1	-0.047883	7.1	0.346455
7.2	-0.0323703	7.2	0.350441
7.3	-0.0169529	7.3	0.354403
7.4	0.00108132	7.4	0.358342
7.5	0.0212512	7.5	0.362258
7.6	0.0333173	7.6	0.36615
7.7	0.0546558	7.7	0.37002
7.8	0.0769275	7.8	0.373867
7.9	0.0949076	7.9	0.377691
8	0.123709	8	0.381493
8.1	0.165374	8.1	0.385272
8.2	0.179191	8.2	0.389029
8.3	0.201484	8.3	0.392764
8.4	0.230132	8.4	0.396477
8.5	0.246782	8.5	0.400168
8.6	0.284321	8.6	0.403837
8.7	0.303967	8.7	0.407485
8.8	0.342622	8.8	0.411111
8.9	0.350219	8.9	0.414716
9	0.349546	9	0.418299
9.1	0.37132	9.1	0.421862
9.2	0.379547	9.2	0.425403
9.3	0.41903	9.3	0.428924
9.4	0.443133	9.4	0.432423
9.5	0.458291	9.5	0.435903
9.6	0.466156	9.6	0.439361
9.7	0.474315	9.7	0.442799
9.8	0.481184	9.8	0.446218
9.9	0.485462	9.9	0.449615
10	0.486053	10	0.452993
10.1	0.487831	10.1	0.456351
10.2	0.497094	10.2	0.459689
10.3	0.505762	10.3	0.463008
10.4	0.513528	10.4	0.466306
10.5	0.517113	10.5	0.469586
10.6	0.521587	10.6	0.472846
10.7	0.525671	10.7	0.476087
10.8	0.534948	10.8	0.479309
10.9	0.541326	10.9	0.482511
11	0.549398	11	0.485695
11.1	0.553083	11.1	0.48886
11.2	0.559158	11.2	0.492007
11.3	0.567235	11.3	0.495135
11.4	0.568324	11.4	0.498244
11.5	0.573404	11.5	0.501335
11.6	0.57888	11.6	0.504408
11.7	0.585058	11.7	0.507463
11.8	0.593925	11.8	0.510499
11.9	0.596009	11.9	0.513518
12	0.603388	12	0.516519
12.1	0.609073	12.1	0.519502
12.2	0.611159	12.2	0.522468
12.3	0.617836	12.3	0.525416
12.4	0.623119	12.4	0.528347
12.5	0.624107	12.5	0.531261
12.6	0.632392	12.6	0.534157
12.7	0.644269	12.7	0.537036
12.8	0.645751	12.8	0.539898
12.9	0.653725	12.9	0.542744
13	0.655706	13	0.545572
13.1	0.66179	13.1	0.548384
13.2	0.667068	13.2	0.551179
13.3	0.677845	13.3	0.553958
13.4	0.682328	13.4	0.55672
13.5	0.689205	13.5	0.559467
13.6	0.696283	13.6	0.562196
13.7	0.699369	13.7	0.56491
13.8	0.701658	13.8	0.567608
13.9	0.708434	13.9	0.57029
14	0.715315	14	0.572956
14.1	0.725897	14.1	0.575606
14.2	0.731678	14.2	0.578241
14.3	0.736463	14.3	0.58086
14.4	0.735854	14.4	0.583463
14.5	0.737644	14.5	0.586052
14.6	0.742829	14.6	0.588624
14.7	0.748316	14.7	0.591182
14.8	0.754504	14.8	0.593725
14.9	0.762691	14.9	0.596252
15	0.76878	15	0.598765
15.1	0.773964	15.1	0.601263
15.2	0.782553	15.2	0.603746
15.3	0.786053	15.3	0.606215
15.4	0.79415	15.4	0.608669
15.5	0.800138	15.5	0.611108
15.6	0.807628	15.6	0.613533
15.7	0.81043	15.7	0.615944
15.8	0.81343	15.8	0.61834
15.9	0.817923	15.9	0.620723
16	0.827701	16	0.623091
16.1	0.835484	16.1	0.625445
16.2	0.84477	16.2	0.627785
16.3	0.852255	16.3	0.630112
16.4	0.853253	16.4	0.632425
16.5	0.860438	16.5	0.634724
16.6	0.867827	16.6	0.637009
16.7	0.875616	16.7	0.639282
16.8	0.877506	16.8	0.64154
16.9	0.884084	16.9	0.643785
17	0.889771	17	0.646018
17.1	0.901547	17.1	0.648236
17.2	0.910432	17.2	0.650442
17.3	0.918719	17.3	0.652635
17.4	0.923114	17.4	0.654815
17.5	0.929709	17.5	0.656982
17.6	0.939585	17.6	0.659136
17.7	0.948672	17.7	0.661277
17.8	0.955861	17.8	0.663406
17.9	0.956246	17.9	0.665522
18	0.958741	18	0.667625
18.1	0.973513	18.1	0.669717
18.2	0.976423	18.2	0.671795
18.3	0.980132	18.3	0.673862
18.4	0.985427	18.4	0.675916
18.5	1.0021	18.5	0.677959
18.6	1.00714	18.6	0.679989
18.7	1.00991	18.7	0.682007
18.8	1.02345	18.8	0.684013
18.9	1.02594	18.9	0.686008
19	1.02603	19	0.68799
19.1	1.02606	19.1	0.689961
19.2		19.2	0.69192
19.3		19.3	0.693868
19.4		19.4	0.695804
19.5		19.5	0.697729
19.6		19.6	0.699642
19.7		19.7	0.701544
19.8		19.8	0.703435
19.9		19.9	0.705314
20		20	0.705314
20.1		20.1	0.702375
20.2		20.2	0.699448
20.3		20.3	0.696534
20.4		20.4	0.693631
20.5		20.5	0.690741
20.6		20.6	0.687862
20.7		20.7	0.684996
20.8		20.8	0.682142
20.9		20.9	0.679299
21		21	0.676469
21.1		21.1	0.67365
21.2		21.2	0.670843
21.3		21.3	0.668048
21.4		21.4	0.665265
21.5		21.5	0.662493
21.6		21.6	0.659733
21.7	0.81	21.7	0.656984
21.8	0.8265	21.8	0.654247
21.9	0.8265	21.9	0.651521
22	0.8276	22	0.648807
22.1	0.8402	22.1	0.646104
22.2	0.8265	22.2	0.643412
22.3	0.8071	22.3	0.640732
22.4	0.7968	22.4	0.638062
22.5	0.7894	22.5	0.635404
22.6	0.813599	22.6	0.632757
22.7	0.8274	22.7	0.630121
22.8	0.807001	22.8	0.627496
22.9	0.815199	22.9	0.624882
23	0.8257	23	0.622279
23.1	0.8073	23.1	0.619687
23.2	0.8108	23.2	0.617106
23.3	0.7992	23.3	0.614535
23.4	0.7785	23.4	0.611976
23.5	0.7829	23.5	0.609426
23.6	0.7937	23.6	0.606888
23.7	0.7888	23.7	0.60436
23.8	0.7865	23.8	0.601843
23.9	0.7786	23.9	0.599336
24	0.784	24	0.59684
24.1	0.791	24.1	0.594354
24.2	0.7948	24.2	0.591878
24.3	0.8022	24.3	0.589413
24.4	0.8003	24.4	0.586958
24.5	0.8076	24.5	0.584514
24.6	0.8079	24.6	0.582079
24.7	0.8063	24.7	0.579655
24.8	0.8047	24.8	0.577241
24.9	0.8026	24.9	0.574837
25	0.8002	25	0.572443
25.1	0.799	25.1	0.570059
25.2	0.796	25.2	0.567685
25.3	0.7952	25.3	0.565321
25.4	0.7964	25.4	0.562967
25.5	0.7974	25.5	0.560622
25.6	0.8025	25.6	0.558288
25.7	0.8023	25.7	0.555963
25.8	0.804	25.8	0.553648
25.9	0.8061	25.9	0.551342
26	0.7988	26	0.549047
26.1	0.7928	26.1	0.54676
26.2	0.7872	26.2	0.544484
26.3	0.778901	26.3	0.542216
26.4	0.7763	26.4	0.539959
26.5	0.7722	26.5	0.53771
26.6	0.7627	26.6	0.535471
26.7	0.7575	26.7	0.533242
26.8	0.7584	26.8	0.531022
26.9	0.7601	26.9	0.52881
27	0.7595	27	0.526609
27.1	0.7535	27.1	0.524416
27.2	0.7522	27.2	0.522233
27.3	0.756099	27.3	0.520058
27.4	0.7532	27.4	0.517893
27.5	0.7481	27.5	0.515737
27.6	0.7506	27.6	0.51359
27.7	0.7546	27.7	0.511452
27.8	0.7515	27.8	0.509322
27.9	0.7502	27.9	0.507202
28	0.7493	28	0.50509
28.1	0.7448	28.1	0.502987
28.2	0.7415	28.2	0.500893
28.3	0.7419	28.3	0.498808
28.4	0.727	28.4	0.496732
28.5	0.722	28.5	0.494664
28.6	0.7203	28.6	0.492605
28.7	0.7178	28.7	0.490554
28.8	0.7157	28.8	0.488512
28.9	0.7171	28.9	0.486478
29	0.7083	29	0.484453
29.1	0.6981	29.1	0.482436
29.2	0.703599	29.2	0.480428
29.3	0.7175	29.3	0.478428
29.4	0.7227	29.4	0.476437
29.5	0.7388	29.5	0.474454
29.6	0.735501	29.6	0.472479
29.7	0.7155	29.7	0.470512
29.8	0.668403	29.8	0.468554
29.9	0.6805	29.9	0.466603
30	0.5725	30	0.464661
30.1	0.6493	30.1	0.462727
30.2	0.581218	30.2	0.460801
30.3	0.34621	30.3	0.458883
30.4	0.3148	30.4	0.456973
30.5	0.3764	30.5	0.455071
30.6	0.8226	30.6	0.453177
30.7	1.0155	30.7	0.451291
30.8	0.932997	30.8	0.449413
30.9	0.6982	30.9	0.447542
31	0.6475	31	0.445679
31.1	0.6451	31.1	0.443825
31.2	0.698799	31.2	0.441978
31.3	0.6977	31.3	0.440138
31.4	0.7284	31.4	0.438306
31.5	0.7423	31.5	0.436482
31.6	0.7585	31.6	0.434666
31.7	0.694203	31.7	0.432857
31.8	0.7027	31.8	0.431055
31.9	0.6549	31.9	0.429261
32	0.5689	32	0.427475
32.1	0.6493	32.1	0.425696
32.2	0.7325	32.2	0.423925
32.3	0.654107	32.3	0.42216
32.4	0.6679	32.4	0.420404
32.5	0.5939	32.5	0.418654
32.6	0.590503	32.6	0.416912
32.7	0.521095	32.7	0.415177
32.8	0.699894	32.8	0.413449
32.9	0.6758	32.9	0.411729
33	0.5707	33	0.410016
33.1	0.5892	33.1	0.408309
33.2	0.493898	33.2	0.40661
33.3	1.22655	33.3	0.404919
33.4	1.3891	33.4	0.403234
33.5	1.38949	33.5	0.401556
33.6	1.2297	33.6	0.399885
33.7	1.344	33.7	0.398221
33.8	1.2759	33.8	0.396564
33.9	0.405	33.9	0.394914
34	0.5631	34	0.393271
34.1	0.077	34.1	0.391634
34.2	0.453602	34.2	0.390005
34.3	0.426602	34.3	0.388382
34.4	0.4675	34.4	0.386766
34.5	0.4722	34.5	0.385157
34.6	0.5104	34.6	0.383554
34.7	0.5258	34.7	0.381959
34.8	0.5642	34.8	0.380369
34.9	0.5877	34.9	0.378787
35	0.5864	35	0.377211
35.1	0.5843	35.1	0.375642
35.2	0.573701	35.2	0.374079
35.3	0.5856	35.3	0.372522
35.4	0.5785	35.4	0.370972
35.5	0.5837	35.5	0.369429
35.6	0.5924	35.6	0.367892
35.7	0.5926	35.7	0.366362
35.8	0.5919	35.8	0.364838
35.9	0.6006	35.9	0.36332
36	0.5963	36	0.361808
36.1	0.6013	36.1	0.360303
36.2	0.604	36.2	0.358804
36.3	0.5977	36.3	0.357311
36.4	0.597	36.4	0.355825
36.5	0.591	36.5	0.354345
36.6	0.5842	36.6	0.352871
36.7	0.582	36.7	0.351403
36.8	0.5816	36.8	0.349941
36.9	0.5817	36.9	0.348485
37	0.5816	37	0.347035
37.1	0.584	37.1	0.345592
37.2	0.5828	37.2	0.344154
37.3	0.5815	37.3	0.342723
37.4	0.5774	37.4	0.341297
37.5	0.5756	37.5	0.339877
37.6	0.5809	37.6	0.338463
37.7	0.5787	37.7	0.337056
37.8	0.5818	37.8	0.335654
37.9	0.5804	37.9	0.334257
38	0.5813	38	0.332867
38.1	0.5782	38.1	0.331482
38.2	0.5776	38.2	0.330104
38.3	0.5787	38.3	0.32873
38.4	0.5736	38.4	0.327363
38.5	0.5705	38.5	0.326001
38.6	0.5684	38.6	0.324645
38.7	0.5644	38.7	0.323295
38.8	0.5612	38.8	0.32195
38.9	0.5591	38.9	0.320611
39	0.5591	39	0.319278
39.1	0.5548	39.1	0.31795
39.2	0.5543	39.2	0.316627
39.3	0.5492	39.3	0.31531
39.4	0.5441	39.4	0.313999
39.5	0.5374	39.5	0.312693
39.6	0.538	39.6	0.311392
39.7	0.5383	39.7	0.310097
39.8	0.5376	39.8	0.308808
39.9	0.5425	39.9	0.307523
40	0.5407	40	0.306244
40.1	0.536	40.1	0.304971
40.2	0.5357	40.2	0.303702
40.3	0.5358	40.3	0.302439
40.4	0.534	40.4	0.301181
40.5	0.5288	40.5	0.299929
40.6	0.526	40.6	0.298681
40.7	0.5228	40.7	0.297439
40.8	0.5235	40.8	0.296202
40.9	0.5266	40.9	0.29497
41	0.5254	41	0.293743
41.1	0.5233	41.1	0.292522
41.2	0.5202	41.2	0.291305
41.3	0.5189	41.3	0.290094
41.4	0.5197	41.4	0.288887
41.5	0.5206	41.5	0.287686
41.6	0.5189	41.6	0.28649
41.7	0.5212	41.7	0.285298
41.8	0.5218	41.8	0.284112
41.9	0.5204	41.9	0.28293
42	0.521	42	0.281754
42.1	0.5185	42.1	0.280582
42.2	0.5214	42.2	0.279415
42.3	0.522	42.3	0.278253
42.4	0.519	42.4	0.277096
42.5	0.5175	42.5	0.275944
42.6	0.5145	42.6	0.274796
42.7	0.5116	42.7	0.273654
42.8	0.5121	42.8	0.272516
42.9	0.5095	42.9	0.271383
43	0.5074	43	0.270254
43.1	0.5012	43.1	0.26913
43.2	0.4979	43.2	0.268011
43.3	0.4922	43.3	0.266897
43.4	0.4888	43.4	0.265787
43.5	0.4831	43.5	0.264682
43.6	0.4777	43.6	0.263581
43.7	0.473	43.7	0.262485
43.8	0.4706	43.8	0.261394
43.9	0.4701	43.9	0.260307
44	0.467	44	0.259224
44.1	0.4672	44.1	0.258147
44.2	0.4671	44.2	0.257073
44.3	0.4632	44.3	0.256004
44.4	0.4569	44.4	0.25494
44.5	0.4539	44.5	0.25388
44.6	0.4523	44.6	0.252824
44.7	0.4509	44.7	0.251773
44.8	0.4498	44.8	0.250726
44.9	0.4426	44.9	0.249684
45	0.4453	45	0.248645
45.1	0.4468	45.1	0.247612
45.2	0.4454	45.2	0.246582
45.3	0.4456	45.3	0.245557
45.4	0.4483	45.4	0.244536
45.5	0.4447	45.5	0.243519
45.6	0.4426	45.6	0.242507
45.7	0.4383	45.7	0.241498
45.8	0.449599	45.8	0.240494
45.9	0.4546	45.9	0.239494
46	0.4537	46	0.238499
46.1	0.4603	46.1	0.237507
46.2	0.469699	46.2	0.23652
46.3	0.4747	46.3	0.235536
46.4	0.4728	46.4	0.234557
46.5	0.4641	46.5	0.233582
46.6	0.4534	46.6	0.232611
46.7	0.4443	46.7	0.231644
46.8	0.4449	46.8	0.230681
46.9	0.4433	46.9	0.229721
47	0.4464	47	0.228766
47.1	0.4392	47.1	0.227815
47.2	0.4365	47.2	0.226868
47.3	0.4429	47.3	0.225925
47.4	0.4359	47.4	0.224986
47.5	0.4308	47.5	0.22405
47.6	0.4199	47.6	0.223119
47.7	0.398201	47.7	0.222191
47.8	0.3934	47.8	0.221268
47.9	0.3812	47.9	0.220348
48	0.3868	48	0.219432
48.1	0.3917	48.1	0.21852
48.2	0.3925	48.2	0.217611
48.3	0.3947	48.3	0.216707
48.4	0.3921	48.4	0.215806
48.5	0.3808	48.5	0.214908
48.6	0.383	48.6	0.214015
48.7	0.374401	48.7	0.213125
48.8	0.355801	48.8	0.212239
48.9	0.3708	48.9	0.211357
49	0.3845	49	0.210478
49.1	0.3984	49.1	0.209603
49.2	0.382201	49.2	0.208732
49.3	0.408799	49.3	0.207864
49.4	0.419701	49.4	0.207
49.5	0.4203	49.5	0.20614
49.6	0.3931	49.6	0.205283
49.7	0.3635	49.7	0.20443
49.8	0.343602	49.8	0.20358
49.9	0.3184	49.9	0.202733
50	0.3006	50	0.201891
50.1	0.2635	50.1	0.201052
50.2	0.257698	50.2	0.200216
50.3	0.284297	50.3	0.199384
50.4	0.2875	50.4	0.198555
50.5	0.3047	50.5	0.197729
50.6	0.3143	50.6	0.196907
50.7	0.317699	50.7	0.196089
50.8	0.353999	50.8	0.195274
50.9	0.3515	50.9	0.194462
51	0.3375	51	0.193654
51.1	0.3033	51.1	0.192849
51.2	0.260502	51.2	0.192047
51.3	0.233896	51.3	0.191249
51.4	0.2604	51.4	0.190454
51.5	0.284	51.5	0.189662
51.6	0.311099	51.6	0.188874
51.7	0.3654	51.7	0.188089
51.8	0.4013	51.8	0.187307
51.9	0.4449	51.9	0.186529
52	0.4762	52	0.185753
52.1	0.4952	52.1	0.184981
52.2	0.497001	52.2	0.184212
52.3	0.478601	52.3	0.183447
52.4	0.4348	52.4	0.182684
52.5	0.4119	52.5	0.181925
52.6	0.4138	52.6	0.181169
52.7	0.442198	52.7	0.180416
52.8	0.482196	52.8	0.179666
52.9	0.516	52.9	0.178919
53	0.4966	53	0.178175
53.1	0.4926	53.1	0.177435
53.2	0.510499	53.2	0.176697
53.3	0.525499	53.3	0.175963
53.4	0.5132	53.4	0.175231
53.5	0.5006	53.5	0.174503
53.6	0.4812	53.6	0.173778
53.7	0.4759	53.7	0.173056
53.8	0.486099	53.8	0.172336
53.9	0.4927	53.9	0.17162
54	0.4839	54	0.170907
54.1	0.4673	54.1	0.170196
54.2	0.4504	54.2	0.169489
54.3	0.407101	54.3	0.168785
54.4	0.3851	54.4	0.168083
54.5	0.3591	54.5	0.167385
54.6	0.3562	54.6	0.166689
54.7	0.357899	54.7	0.165996
54.8	0.371699	54.8	0.165306
54.9	0.4009	54.9	0.164619
55	0.4309	55	0.163935
55.1	0.436	55.1	0.163254
55.2	0.4256	55.2	0.162575
55.3	0.4204	55.3	0.161899
55.4	0.4019	55.4	0.161227
55.5	0.3864	55.5	0.160557
55.6	0.3766	55.6	0.159889
55.7	0.3663	55.7	0.159225
55.8	0.3683	55.8	0.158563
55.9	0.3808	55.9	0.157904
56	0.3651	56	0.157248
56.1	0.3536	56.1	0.156594
56.2	0.3532	56.2	0.155943
56.3	0.356599	56.3	0.155295
56.4	0.3612	56.4	0.15465
56.5	0.3704	56.5	0.154007
56.6	0.3699	56.6	0.153367
56.7	0.3686	56.7	0.15273
56.8	0.3643	56.8	0.152095
56.9	0.3658	56.9	0.151463
57	0.368	57	0.150834
57.1	0.3699	57.1	0.150207
57.2	0.3718	57.2	0.149583
57.3	0.374499	57.3	0.148961
57.4	0.3772	57.4	0.148342
57.5	0.3828	57.5	0.147725
57.6	0.3929	57.6	0.147111
57.7	0.3888	57.7	0.1465
57.8	0.395099	57.8	0.145891
57.9	0.3905	57.9	0.145285
58	0.3872	58	0.144681
58.1	0.3904	58.1	0.14408
58.2	0.392099	58.2	0.143481
58.3	0.3871	58.3	0.142885
58.4	0.3832	58.4	0.142291
58.5	0.3678	58.5	0.1417
58.6	0.3655	58.6	0.141111
58.7	0.352701	58.7	0.140525
58.8	0.3513	58.8	0.139941
58.9	0.3362	58.9	0.139359
59	0.3255	59	0.13878
59.1	0.3185	59.1	0.138203
59.2	0.3137	59.2	0.137629
59.3	0.309	59.3	0.137057
59.4	0.2908	59.4	0.136488
59.5	0.2968	59.5	0.13592
59.6	0.2977	59.6	0.135356
59.7	0.3023	59.7	0.134793
59.8	0.3118	59.8	0.134233
59.9	0.3135	59.9	0.133675
60	0.3143	60	0.13312
60.1	0.3144	60.1	0.132566
60.2	0.3121	60.2	0.132016
60.3	0.3116	60.3	0.131467
60.4	0.3112	60.4	0.130921
60.5	0.3102	60.5	0.130377
60.6	0.311	60.6	0.129835
60.7	0.308	60.7	0.129295
60.8	0.3089	60.8	0.128758
60.9	0.3061	60.9	0.128223
61	0.3007	61	0.12769
61.1	0.305	61.1	0.12716
61.2	0.3003	61.2	0.126631
61.3	0.2975	61.3	0.126105
61.4	0.2939	61.4	0.125581
61.5	0.2934	61.5	0.125059
61.6	0.2913	61.6	0.12454
61.7	0.298	61.7	0.124022
61.8	0.2963	61.8	0.123507
61.9	0.2964	61.9	0.122994
62	0.2927	62	0.122482
62.1	0.288	62.1	0.121974
62.2	0.2881	62.2	0.121467
62.3	0.289	62.3	0.120962
62.4	0.2902	62.4	0.120459
62.5	0.2844	62.5	0.119959
62.6	0.2833	62.6	0.11946
62.7	0.2795	62.7	0.118964
62.8	0.283	62.8	0.11847
62.9	0.2827	62.9	0.117977
63	0.2866	63	0.117487
63.1	0.2882	63.1	0.116999
63.2	0.2906	63.2	0.116513
63.3	0.2919	63.3	0.116029
63.4	0.292	63.4	0.115547
63.5	0.2902	63.5	0.115067
63.6	0.2867	63.6	0.114588
63.7	0.2793	63.7	0.114112
63.8	0.2784	63.8	0.113638
63.9	0.2699	63.9	0.113166
64	0.2683	64	0.112696
64.1	0.2661	64.1	0.112228
64.2	0.264	64.2	0.111761
64.3	0.2687	64.3	0.111297
64.4	0.2723	64.4	0.110834
64.5	0.2668	64.5	0.110374
64.6	0.2651	64.6	0.109915
64.7	0.2611	64.7	0.109459
64.8	0.2569	64.8	0.109004
64.9	0.2519	64.9	0.108551
65	0.2496	65	0.1081
65.1	0.2464	65.1	0.107651
65.2	0.2464	65.2	0.107203
65.3	0.2464	65.3	0.106758
65.4	0.2456	65.4	0.106314
65.5	0.2437	65.5	0.105873
65.6	0.2432	65.6	0.105433
65.7	0.2397	65.7	0.104995
65.8	0.2394	65.8	0.104559
65.9	0.2377	65.9	0.104124
66	0.2379	66	0.103691
66.1	0.2375	66.1	0.103261
66.2	0.2393	66.2	0.102832
66.3	0.2365	66.3	0.102404
66.4	0.2331	66.4	0.101979
66.5	0.2334	66.5	0.101555
66.6	0.2345	66.6	0.101133
66.7	0.2433	66.7	0.100713
66.8	0.2525	66.8	0.100295
66.9	0.2586	66.9	0.0998779
67	0.2464	67	0.099463
67.1	0.2409	67.1	0.0990497
67.2	0.2338	67.2	0.0986382
67.3	0.227	67.3	0.0982284
67.4	0.2285	67.4	0.0978203
67.5	0.2304	67.5	0.0974138
67.6	0.2274	67.6	0.0970091
67.7	0.219	67.7	0.0966061
67.8	0.218	67.8	0.0962047
67.9	0.218	67.9	0.095805
68	0.2207	68	0.095407
68.1	0.2178	68.1	0.0950106
68.2	0.2122	68.2	0.0946159
68.3	0.2093	68.3	0.0942228
68.4	0.2105	68.4	0.0938313
68.5	0.2191	68.5	0.0934414
68.6	0.2116	68.6	0.0930532
68.7	0.2015	68.7	0.0926666
68.8	0.2043	68.8	0.0922816
68.9	0.21	68.9	0.0918982
69	0.2041	69	0.0915164
69.1	0.209	69.1	0.0911362
69.2	0.209	69.2	0.0907576
69.3	0.2013	69.3	0.0903805
69.4	0.2013	69.4	0.090005
69.5	0.1997	69.5	0.0896311
69.6	0.2016	69.6	0.0892587
69.7	0.201	69.7	0.0888879
69.8	0.199	69.8	0.0885186
69.9	0.1963	69.9	0.0881508
70	0.1909	70	0.0877846
70.1	0.1872	70.1	0.0874199
70.2	0.191	70.2	0.0870567
70.3	0.1879	70.3	0.0866951
70.4	0.1917	70.4	0.0863349
70.5	0.1877	70.5	0.0859762
70.6	0.19	70.6	0.085619
70.7	0.1971	70.7	0.0852633
70.8	0.2049	70.8	0.0849091
70.9	0.2104	70.9	0.0845563
71	0.2217	71	0.0842051
71.1	0.2293	71.1	0.0838552
71.2	0.2274	71.2	0.0835069
71.3	0.214601	71.3	0.08316
71.4	0.2079	71.4	0.0828144
71.5	0.2094	71.5	0.0824704
71.6	0.2003	71.6	0.0821278
71.7	0.1979	71.7	0.0817866
71.8	0.1967	71.8	0.0814468
71.9	0.1953	71.9	0.0811085
72	0.1965	72	0.0807715
72.1	0.1974	72.1	0.080436
72.2	0.2031	72.2	0.0801018
72.3	0.1996	72.3	0.079769
72.4	0.197	72.4	0.0794376
72.5	0.1942	72.5	0.0791076
72.6	0.1895	72.6	0.078779
72.7	0.183601	72.7	0.0784517
72.8	0.1819	72.8	0.0781258
72.9	0.1869	72.9	0.0778012
73	0.1874	73	0.077478
73.1	0.1788	73.1	0.0771562
73.2	0.1823	73.2	0.0768356
73.3	0.1853	73.3	0.0765164
73.4	0.166	73.4	0.0761985
73.5	0.1679	73.5	0.075882
73.6	0.166	73.6	0.0755668
73.7	0.1615	73.7	0.0752529
73.8	0.153601	73.8	0.0749402
73.9	0.1481	73.9	0.0746289
74	0.1461	74	0.0743189
74.1	0.1481	74.1	0.0740101
74.2		74.2	0.0737027
74.3		74.3	0.0733965
74.4		74.4	0.0730916
74.5		74.5	0.072788
74.6		74.6	0.0724856
74.7		74.7	0.0721845
74.8		74.8	0.0718846
74.9		74.9	0.0718846
75		75	0.0892525
75.1		75.1	0.106459
75.2		75.2	0.123505
75.3		75.3	0.140393
75.4		75.4	0.157125
75.5		75.5	0.1737
75.6		75.6	0.19012
75.7		75.7	0.206388
75.8		75.8	0.222504
75.9		75.9	0.238472
76		76	0.254289
76.1		76.1	0.269959
76.2		76.2	0.285483
76.3		76.3	0.300863
76.4		76.4	0.3161
76.5		76.5	0.331194
76.6		76.6	0.346147
76.7	0.395231	76.7	0.360961
76.8	0.394374	76.8	0.375637
76.9	0.394374	76.9	0.390177
77	0.395231	77	0.40458
77.1	0.395231	77.1	0.418849
77.2	0.395231	77.2	0.432985
77.3	0.394374	77.3	0.446989
77.4	0.412036	77.4	0.460863
77.5	0.416706	77.5	0.474607
77.6	0.431786	77.6	0.488222
77.7	0.44575	77.7	0.50171
77.8	0.444332	77.8	0.515073
77.9	0.457383	77.9	0.528311
78	0.463951	78	0.541425
78.1	0.469032	78.1	0.554416
78.2	0.480014	78.2	0.567286
78.3	0.498353	78.3	0.580036
78.4	0.50908	78.4	0.592667
78.5	0.507219	78.5	0.605179
78.6	0.525153	78.6	0.617575
78.7	0.53086	78.7	0.629854
78.8	0.536353	78.8	0.642019
78.9	0.541943	78.9	0.654071
79	0.54962	79	0.666009
79.1	0.561496	79.1	0.677836
79.2	0.570585	79.2	0.689552
79.3	0.581173	79.3	0.701158
79.4	0.593067	79.4	0.712657
79.5	0.605451	79.5	0.724047
79.6	0.619826	79.6	0.73533
79.7	0.632405	79.7	0.746508
79.8	0.642488	79.8	0.757582
79.9	0.645479	79.9	0.768552
80	0.657061	80	0.779419
80.1	0.664347	80.1	0.790184
80.2	0.672035	80.2	0.800848
80.3	0.685916	80.3	0.811413
80.4	0.689603	80.4	0.821879
80.5	0.699081	80.5	0.832246
80.6	0.707266	80.6	0.842517
80.7	0.720842	80.7	0.852691
80.8	0.73482	80.8	0.862769
80.9	0.743406	80.9	0.872754
81	0.751194	81	0.882645
81.1	0.76098	81.1	0.892443
81.2	0.772056	81.2	0.902149
81.3	0.782737	81.3	0.911764
81.4	0.794318	81.4	0.92129
81.5	0.803197	81.5	0.930725
81.6	0.811784	81.6	0.940072
81.7	0.819181	81.7	0.949332
81.8	0.833453	81.8	0.958504
81.9	0.840433	81.9	0.967592
82	0.852317	82	0.976593
82.1	0.868588	82.1	0.98551
82.2	0.880469	82.2	0.994343
82.3	0.889253	82.3	1.00309
82.4	0.903837	82.4	1.01176
82.5	0.909624	82.5	1.02035
82.6	0.921002	82.6	1.02885
82.7	0.931188	82.7	1.03728
82.8	0.93937	82.8	1.04563
82.9	0.949261	82.9	1.0539
83	0.959847	83	1.06209
83.1	0.97183	83.1	1.0702
83.2	0.985611	83.2	1.07824
83.3	0.996789	83.3	1.0862
83.4	1.00697	83.4	1.09409
83.5	1.01117	83.5	1.10191
83.6	1.02334	83.6	1.10965
83.7	1.02993	83.7	1.11731
83.8	1.04321	83.8	1.12491
83.9	1.0505	83.9	1.13243
84	1.06348	84	1.13989
84.1	1.07478	84.1	1.14727
84.2	1.08277	84.2	1.15458
84.3	1.09096	84.3	1.16183
84.4	1.10266	84.4	1.16901
84.5	1.11445	84.5	1.17612
84.6	1.12344	84.6	1.18316
84.7	1.13473	84.7	1.19014
84.8	1.14262	84.8	1.19705
84.9	1.1517	84.9	1.20389
85	1.16039	85	1.21068
85.1	1.16749	85.1	1.21739
85.2	1.17667	85.2	1.22405
85.3	1.18147	85.3	1.23064
85.4	1.18308	85.4	1.23717
85.5	1.19327	85.5	1.24364
85.6	1.19887	85.6	1.25005
85.7	1.20566	85.7	1.25639
85.8	1.20729	85.8	1.26268
85.9	1.21629	85.9	1.26891
86	1.22508	86	1.27508
86.1	1.23218	86.1	1.28119
86.2	1.23839	86.2	1.28725
86.3	1.25368	86.3	1.29324
86.4	1.26209	86.4	1.29919
86.5	1.27569	86.5	1.30507
86.6	1.28031	86.6	1.3109
86.7	1.28612	86.7	1.31668
86.8	1.29522	86.8	1.3224
86.9	1.30263	86.9	1.32806
87	1.31193	87	1.33368
87.1	1.32085	87.1	1.33924
87.2	1.33076	87.2	1.34474
87.3	1.34227	87.3	1.3502
87.4	1.34609	87.4	1.3556
87.5	1.35201	87.5	1.36096
87.6	1.36232	87.6	1.36626
87.7	1.37253	87.7	1.37152
87.8	1.38303	87.8	1.37672
87.9	1.38805	87.9	1.38187
88	1.39228	88	1.38698
88.1	1.39779	88.1	1.39204
88.2	1.40023	88.2	1.39705
88.3	1.40715	88.3	1.40201
88.4	1.41267	88.4	1.40693
88.5	1.41778	88.5	1.4118
88.6	1.4275	88.6	1.41662
88.7	1.43832	88.7	1.4214
88.8	1.44075	88.8	1.42614
88.9	1.44477	88.9	1.43083
89	1.45339	89	1.43547
89.1	1.45302	89.1	1.44007
89.2	1.46195	89.2	1.44463
89.3	1.47367	89.3	1.44915
89.4	1.47881	89.4	1.45362
89.5	1.48594	89.5	1.45805
89.6	1.49556	89.6	1.46244
89.7	1.50609	89.7	1.46678
89.8	1.51371	89.8	1.47109
89.9	1.51605	89.9	1.47536
90	1.51849	90	1.47958
90.1	1.52641	90.1	1.48377
90.2	1.53653	90.2	1.48791
90.3	1.55035	90.3	1.49202
90.4	1.55838	90.4	1.49609
90.5	1.5625	90.5	1.50012
90.6	1.56674	90.6	1.50411
90.7	1.57137	90.7	1.50806
90.8	1.57732	90.8	1.51198
90.9	1.58315	90.9	1.51586
91	1.58889	91	1.5197
91.1	1.59922	91.1	1.52351
91.2	1.61125	91.2	1.52728
91.3	1.61798	91.3	1.53102
91.4	1.62392	91.4	1.53472
91.5	1.63555	91.5	1.53838
91.6	1.64189	91.6	1.54201
91.7	1.64882	91.7	1.54561
91.8	1.64707	91.8	1.54917
91.9	1.65669	91.9	1.5527
92	1.67001	92	1.5562
92.1	1.67804	92.1	1.55966
92.2	1.66582	92.2	1.56309
92.3	1.67055	92.3	1.56649
92.4	1.67539	92.4	1.56985
92.5	1.68322	92.5	1.57319
92.6	1.68656	92.6	1.57649
92.7	1.69719	92.7	1.57976
92.8	1.70164	92.8	1.583
92.9	1.70679	92.9	1.58621
93	1.71413	93	1.58939
93.1	1.72026	93.1	1.59254
93.2	1.72779	93.2	1.59566
93.3	1.73023	93.3	1.59875
93.4	1.74426	93.4	1.60181
93.5	1.745	93.5	1.60484
93.6	1.74713	93.6	1.60784
93.7	1.74809	93.7	1.61082
93.8	1.74829	93.8	1.61377
93.9	1.74878	93.9	1.61669
94	1.7491	94	1.61958
94.1		94.1	1.62244
94.2		94.2	1.62528
94.3		94.3	1.62809
94.4		94.4	1.63087
94.5		94.5	1.63363
94.6		94.6	1.63636
94.7		94.7	1.63907
94.8		94.8	1.64175
94.9		94.9	1.64175
95		95	1.63488
95.1		95.1	1.62803
95.2		95.2	1.62121
95.3		95.3	1.61443
95.4		95.4	1.60767
95.5		95.5	1.60094
95.6		95.6	1.59424
95.7		95.7	1.58756
95.8		95.8	1.58092
95.9		95.9	1.5743
96		96	1.56771
96.1		96.1	1.56115
96.2		96.2	1.55462
96.3		96.3	1.54811
96.4		96.4	1.54163
96.5		96.5	1.53518
96.6	1.5629	96.6	1.52876
96.7	1.5632	96.7	1.52236
96.8	1.5643	96.8	1.51599
96.9	1.5728	96.9	1.50965
97	1.5854	97	1.50333
97.1	1.5728	97.1	1.49704
97.2	1.5632	97.2	1.49078
97.3	1.5491	97.3	1.48454
97.4	1.5393	97.4	1.47833
97.5	1.5277	97.5	1.47215
97.6	1.5451	97.6	1.46599
97.7	1.5254	97.7	1.45985
97.8	1.5328	97.8	1.45375
97.9	1.5158	97.9	1.44767
98	1.5236	98	1.44161
98.1	1.5295	98.1	1.43558
98.2	1.5198	98.2	1.42958
98.3	1.5122	98.3	1.4236
98.4	1.5147	98.4	1.41765
98.5	1.5138	98.5	1.41172
98.6	1.5027	98.6	1.40581
98.7	1.4958	98.7	1.39993
98.8	1.4838	98.8	1.39408
98.9	1.4799	98.9	1.38825
99	1.4749	99	1.38245
99.1	1.4647	99.1	1.37666
99.2	1.4492	99.2	1.37091
99.3	1.4379	99.3	1.36518
99.4	1.4312	99.4	1.35947
99.5	1.4104	99.5	1.35379
99.6	1.4113	99.6	1.34812
99.7	1.4019	99.7	1.34249
99.8	1.3993	99.8	1.33688
99.9	1.3963	99.9	1.33129
100	1.3918	100	1.32572
100.1	1.3933	100.1	1.32018
100.2	1.3874	100.2	1.31466
100.3	1.3782	100.3	1.30917
100.4	1.3717	100.4	1.30369
100.5	1.3633	100.5	1.29825
100.6	1.3573	100.6	1.29282
100.7	1.3555	100.7	1.28742
100.8	1.3597	100.8	1.28204
100.9	1.3497	100.9	1.27668
101	1.3351	101	1.27134
101.1	1.3295	101.1	1.26603
101.2	1.3244	101.2	1.26074
101.3	1.3189	101.3	1.25547
101.4	1.317	101.4	1.25022
101.5	1.3157	101.5	1.245
101.6	1.3161	101.6	1.2398
101.7	1.3158	101.7	1.23462
101.8	1.3125	101.8	1.22946
101.9	1.3106	101.9	1.22432
102	1.3096	102	1.21921
102.1	1.3019	102.1	1.21411
102.2	1.3042	102.2	1.20904
102.3	1.3023	102.3	1.20399
102.4	1.2993	102.4	1.19896
102.5	1.2954	102.5	1.19395
102.6	1.294	102.6	1.18896
102.7	1.2895	102.7	1.18399
102.8	1.2872	102.8	1.17905
102.9	1.2869	102.9	1.17412
103	1.2844	103	1.16922
103.1	1.2739	103.1	1.16434
103.2	1.2675	103.2	1.15947
103.3	1.2628	103.3	1.15463
103.4	1.2642	103.4	1.14981
103.5	1.2643	103.5	1.14501
103.6	1.2636	103.6	1.14022
103.7	1.2696	103.7	1.13546
103.8	1.2681	103.8	1.13072
103.9	1.2687	103.9	1.126
104	1.2634	104	1.1213
104.1	1.2529	104.1	1.11661
104.2	1.2527	104.2	1.11195
104.3	1.2366	104.3	1.10731
104.4	1.2548	104.4	1.10268
104.5	1.2733	104.5	1.09808
104.6	1.2694	104.6	1.09349
104.7	1.2917	104.7	1.08893
104.8	1.2644	104.8	1.08438
104.9	1.2229	104.9	1.07985
105	1.1981	105	1.07535
105.1	1.1855	105.1	1.07086
105.2	1.1146	105.2	1.06638
105.3	0.9349	105.3	1.06193
105.4	1.0749	105.4	1.0575
105.5	1.22251	105.5	1.05309
105.6	1.5788	105.6	1.04869
105.7	1.2961	105.7	1.04431
105.8	1.2358	105.8	1.03995
105.9	1.14	105.9	1.03561
106	1.1536	106	1.03129
106.1	1.1394	106.1	1.02698
106.2	1.1762	106.2	1.0227
106.3	1.1482	106.3	1.01843
106.4	1.1221	106.4	1.01418
106.5	1.1208	106.5	1.00994
106.6	1.1408	106.6	1.00573
106.7	1.1481	106.7	1.00153
106.8	1.1236	106.8	0.997352
106.9	1.185	106.9	0.993189
107	1.1113	107	0.989045
107.1	1.0967	107.1	0.984917
107.2	1.213	107.2	0.980807
107.3	1.2939	107.3	0.976714
107.4	1.2328	107.4	0.972638
107.5	1.265	107.5	0.96858
107.6	1.3236	107.6	0.964538
107.7	1.4352	107.7	0.960513
107.8	1.3555	107.8	0.956506
107.9	0.9722	107.9	0.952514
108	1.37489	108	0.94854
108.1	1.3539	108.1	0.944582
108.2	1.4549	108.2	0.940641
108.3	2.08741	108.3	0.936717
108.4	1.0288	108.4	0.932809
108.5	0.920994	108.5	0.928917
108.6	0.7984	108.6	0.925042
108.7	0.9405	108.7	0.921182
108.8	0.9892	108.8	0.91734
108.9	0.9926	108.9	0.913513
109	0.988905	109	0.909702
109.1	0.9921	109.1	0.905907
109.2	1.0163	109.2	0.902128
109.3	1.0156	109.3	0.898365
109.4	1.0123	109.4	0.894617
109.5	1.0093	109.5	0.890886
109.6	1.0108	109.6	0.88717
109.7	1.0246	109.7	0.883469
109.8	1.0277	109.8	0.879784
109.9	1.0238	109.9	0.876115
110	1.0031	110	0.872461
110.1	1.0046	110.1	0.868822
110.2	1.0001	110.2	0.865198
110.3	1.0034	110.3	0.86159
110.4	1.005	110.4	0.857996
110.5	1.008	110.5	0.854419
110.6	0.9905	110.6	0.850855
110.7	0.9915	110.7	0.847307
110.8	0.9878	110.8	0.843773
110.9	0.9904	110.9	0.840254
111	0.9889	111	0.836751
111.1	0.9907	111.1	0.833261
111.2	0.9941	111.2	0.829786
111.3	0.9908	111.3	0.826327
111.4	0.9887	111.4	0.822881
111.5	0.9859	111.5	0.81945
111.6	0.9842	111.6	0.816033
111.7	0.985	111.7	0.81263
111.8	0.9836	111.8	0.809242
111.9	0.9806	111.9	0.805868
112	0.9757	112	0.802508
112.1	0.9703	112.1	0.799162
112.2	0.9654	112.2	0.79583
112.3	0.9668	112.3	0.792512
112.4	0.9634	112.4	0.789208
112.5	0.9601	112.5	0.785918
112.6	0.9515	112.6	0.782641
112.7	0.9472	112.7	0.779378
112.8	0.9402	112.8	0.77613
112.9	0.9344	112.9	0.772894
113	0.9367	113	0.769672
113.1	0.9326	113.1	0.766464
113.2	0.9314	113.2	0.763268
113.3	0.9283	113.3	0.760087
113.4	0.924	113.4	0.756918
113.5	0.9165	113.5	0.753764
113.6	0.9107	113.6	0.750621
113.7	0.9028	113.7	0.747492
113.8	0.8967	113.8	0.744377
113.9	0.8951	113.9	0.741274
114	0.888901	114	0.738185
114.1	0.8863	114.1	0.735108
114.2	0.8772	114.2	0.732044
114.3	0.8744	114.3	0.728993
114.4	0.8727	114.4	0.725955
114.5	0.8709	114.5	0.722929
114.6	0.8642	114.6	0.719916
114.7	0.8654	114.7	0.716916
114.8	0.8615	114.8	0.713928
114.9	0.8542	114.9	0.710953
115	0.8513	115	0.70799
115.1	0.8455	115.1	0.70504
115.2	0.8467	115.2	0.702101
115.3	0.8426	115.3	0.699176
115.4	0.8396	115.4	0.696262
115.5	0.8362	115.5	0.693361
115.6	0.8315	115.6	0.690471
115.7	0.8276	115.7	0.687594
115.8	0.825	115.8	0.684729
115.9	0.8196	115.9	0.681876
116	0.8147	116	0.679035
116.1	0.8066	116.1	0.676205
116.2	0.8011	116.2	0.673387
116.3	0.797	116.3	0.670582
116.4	0.7919	116.4	0.667788
116.5	0.7923	116.5	0.665006
116.6	0.7855	116.6	0.662235
116.7	0.7878	116.7	0.659475
116.8	0.7876	116.8	0.656728
116.9	0.7861	116.9	0.653992
117	0.7798	117	0.651267
117.1	0.7769	117.1	0.648554
117.2	0.7719	117.2	0.645852
117.3	0.7666	117.3	0.643161
117.4	0.7644	117.4	0.640482
117.5	0.7622	117.5	0.637814
117.6	0.7592	117.6	0.635157
117.7	0.7555	117.7	0.63251
117.8	0.7515	117.8	0.629876
117.9	0.7508	117.9	0.627252
118	0.7446	118	0.624639
118.1	0.7457	118.1	0.622037
118.2	0.742	118.2	0.619446
118.3	0.7444	118.3	0.616866
118.4	0.745	118.4	0.614296
118.5	0.7405	118.5	0.611737
118.6	0.7401	118.6	0.609189
118.7	0.7411	118.7	0.606651
118.8	0.7405	118.8	0.604125
118.9	0.7409	118.9	0.601608
119	0.7404	119	0.599103
119.1	0.7332	119.1	0.596607
119.2	0.7351	119.2	0.594122
119.3	0.7337	119.3	0.591648
119.4	0.7281	119.4	0.589184
119.5	0.7282	119.5	0.58673
119.6	0.7263	119.6	0.584286
119.7	0.7311	119.7	0.581853
119.8	0.74	119.8	0.57943
119.9	0.7425	119.9	0.577016
120	0.7415	120	0.574613
120.1	0.7372	120.1	0.57222
120.2	0.7302	120.2	0.569837
120.3	0.7281	120.3	0.567464
120.4	0.728	120.4	0.565101
120.5	0.7248	120.5	0.562748
120.6	0.7198	120.6	0.560404
120.7	0.7178	120.7	0.55807
120.8	0.7242	120.8	0.555747
120.9	0.7297	120.9	0.553432
121	0.739398	121	0.551128
121.1	0.7406	121.1	0.548833
121.2	0.7508	121.2	0.546547
121.3	0.7621	121.3	0.544272
121.4	0.7712	121.4	0.542005
121.5	0.765901	121.5	0.539749
121.6	0.7504	121.6	0.537501
121.7	0.7409	121.7	0.535263
121.8	0.7396	121.8	0.533034
121.9	0.7341	121.9	0.530815
122	0.727701	122	0.528605
122.1	0.7248	122.1	0.526404
122.2	0.7202	122.2	0.524212
122.3	0.7192	122.3	0.522029
122.4	0.713899	122.4	0.519856
122.5	0.708901	122.5	0.517692
122.6	0.7054	122.6	0.515536
122.7	0.6971	122.7	0.51339
122.8	0.6879	122.8	0.511252
122.9	0.6741	122.9	0.509124
123	0.662502	123	0.507004
123.1	0.657	123.1	0.504894
123.2	0.6567	123.2	0.502791
123.3	0.6551	123.3	0.500698
123.4	0.6505	123.4	0.498614
123.5	0.642602	123.5	0.496538
123.6	0.6357	123.6	0.494471
123.7	0.6251	123.7	0.492413
123.8	0.6241	123.8	0.490363
123.9	0.6062	123.9	0.488322
124	0.6022	124	0.486289
124.1	0.5925	124.1	0.484264
124.2	0.5995	124.2	0.482249
124.3	0.6306	124.3	0.480241
124.4	0.669596	124.4	0.478242
124.5	0.621004	124.5	0.476252
124.6	0.587	124.6	0.474269
124.7	0.5953	124.7	0.472295
124.8	0.6184	124.8	0.470329
124.9	0.5697	124.9	0.468371
125	0.583099	125	0.466422
125.1	0.637303	125.1	0.46448
125.2	0.668	125.2	0.462547
125.3	0.6242	125.3	0.460622
125.4	0.573	125.4	0.458704
125.5	0.591393	125.5	0.456795
125.6	0.593595	125.6	0.454894
125.7	0.5194	125.7	0.453001
125.8	0.5357	125.8	0.451115
125.9	0.5645	125.9	0.449238
126	0.523709	126	0.447368
126.1	0.4849	126.1	0.445506
126.2	0.562704	126.2	0.443652
126.3	0.638196	126.3	0.441806
126.4	0.5921	126.4	0.439967
126.5	0.53861	126.5	0.438136
126.6	0.5525	126.6	0.436312
126.7	0.6016	126.7	0.434496
126.8	0.6438	126.8	0.432688
126.9	0.673	126.9	0.430887
127	0.675398	127	0.429094
127.1	0.6362	127.1	0.427309
127.2	0.5997	127.2	0.42553
127.3	0.5953	127.3	0.42376
127.4	0.5917	127.4	0.421996
127.5	0.587498	127.5	0.42024
127.6	0.5836	127.6	0.418491
127.7	0.5687	127.7	0.41675
127.8	0.5621	127.8	0.415016
127.9	0.5501	127.9	0.413288
128	0.556398	128	0.411569
128.1	0.5932	128.1	0.409856
128.2	0.6392	128.2	0.40815
128.3	0.6528	128.3	0.406452
128.4	0.6647	128.4	0.404761
128.5	0.6659	128.5	0.403077
128.6	0.6584	128.6	0.401399
128.7	0.6266	128.7	0.399729
128.8	0.5966	128.8	0.398066
128.9	0.5677	128.9	0.39641
129	0.5505	129	0.39476
129.1	0.5385	129.1	0.393118
129.2	0.5357	129.2	0.391482
129.3	0.531	129.3	0.389853
129.4	0.5221	129.4	0.388231
129.5	0.5198	129.5	0.386616
129.6	0.5309	129.6	0.385007
129.7	0.5368	129.7	0.383405
129.8	0.5383	129.8	0.38181
129.9	0.5648	129.9	0.380222
130	0.5806	130	0.378639
130.1	0.591	130.1	0.377064
130.2	0.5878	130.2	0.375495
130.3	0.5746	130.3	0.373933
130.4	0.5761	130.4	0.372378
130.5	0.5695	130.5	0.370828
130.6	0.5633	130.6	0.369285
130.7	0.557	130.7	0.367749
130.8	0.55	130.8	0.366219
130.9	0.5474	130.9	0.364696
131	0.5417	131	0.363178
131.1	0.5334	131.1	0.361667
131.2	0.5302	131.2	0.360163
131.3	0.5244	131.3	0.358665
131.4	0.5104	131.4	0.357172
131.5	0.5036	131.5	0.355687
131.6	0.5013	131.6	0.354207
131.7	0.5036	131.7	0.352733
131.8	0.5066	131.8	0.351266
131.9	0.5074	131.9	0.349805
132	0.503	132	0.34835
132.1	0.5035	132.1	0.3469
132.2	0.5086	132.2	0.345457
132.3	0.5074	132.3	0.34402
132.4	0.5061	132.4	0.342589
132.5	0.5044	132.5	0.341164
132.6	0.5028	132.6	0.339745
132.7	0.4963	132.7	0.338332
132.8	0.4981	132.8	0.336925
132.9	0.4989	132.9	0.335523
133	0.4982	133	0.334127
133.1	0.5048	133.1	0.332737
133.2	0.5011	133.2	0.331353
133.3	0.5005	133.3	0.329975
133.4	0.5027	133.4	0.328603
133.5	0.5043	133.5	0.327236
133.6	0.5051	133.6	0.325875
133.7	0.4802	133.7	0.324519
133.8	0.4743	133.8	0.323169
133.9	0.4646	133.9	0.321825
134	0.4645	134	0.320487
134.1	0.4685	134.1	0.319153
134.2	0.4623	134.2	0.317826
134.3	0.4619	134.3	0.316504
134.4	0.4536	134.4	0.315188
134.5	0.4504	134.5	0.313877
134.6	0.4491	134.6	0.312571
134.7	0.4509	134.7	0.311271
134.8	0.445	134.8	0.309977
134.9	0.4413	134.9	0.308688
135	0.434	135	0.307404
135.1	0.4295	135.1	0.306125
135.2	0.4319	135.2	0.304852
135.3	0.4323	135.3	0.303584
135.4	0.4309	135.4	0.302322
135.5	0.431	135.5	0.301064
135.6	0.4266	135.6	0.299812
135.7	0.4234	135.7	0.298565
135.8	0.4197	135.8	0.297324
135.9	0.4216	135.9	0.296087
136	0.42	136	0.294855
136.1	0.4156	136.1	0.293629
136.2	0.4146	136.2	0.292408
136.3	0.4104	136.3	0.291192
136.4	0.4135	136.4	0.289981
136.5	0.4142	136.5	0.288775
136.6	0.414	136.6	0.287574
136.7	0.4122	136.7	0.286378
136.8	0.407	136.8	0.285187
136.9	0.41	136.9	0.284001
137	0.4103	137	0.28282
137.1	0.4119	137.1	0.281644
137.2	0.4106	137.2	0.280473
137.3	0.4072	137.3	0.279307
137.4	0.4037	137.4	0.278145
137.5	0.4019	137.5	0.276988
137.6	0.3991	137.6	0.275837
137.7	0.4037	137.7	0.274689
137.8	0.4009	137.8	0.273547
137.9	0.4039	137.9	0.27241
138	0.4036	138	0.271277
138.1	0.4035	138.1	0.270149
138.2	0.406	138.2	0.269026
138.3	0.4014	138.3	0.267907
138.4	0.4015	138.4	0.266793
138.5	0.3995	138.5	0.265684
138.6	0.3967	138.6	0.264579
138.7	0.394	138.7	0.263479
138.8	0.389	138.8	0.262383
138.9	0.3819	138.9	0.261292
139	0.3785	139	0.260206
139.1	0.3711	139.1	0.259124
139.2	0.3673	139.2	0.258046
139.3	0.3655	139.3	0.256973
139.4	0.3621	139.4	0.255905
139.5	0.3633	139.5	0.254841
139.6	0.3615	139.6	0.253781
139.7	0.3564	139.7	0.252726
139.8	0.3559	139.8	0.251675
139.9	0.3593	139.9	0.250629
140	0.3566	140	0.249586
140.1	0.3508	140.1	0.248549
140.2	0.3461	140.2	0.247515
140.3	0.3458	140.3	0.246486
140.4	0.3499	140.4	0.245461
140.5	0.3444	140.5	0.244441
140.6	0.3447	140.6	0.243424
140.7	0.3434	140.7	0.242412
140.8	0.3417	140.8	0.241405
140.9	0.339	140.9	0.240401
141	0.3387	141	0.239401
141.1	0.342	141.1	0.238406
141.2	0.3461	141.2	0.237415
141.3	0.3518	141.3	0.236428
141.4	0.3486	141.4	0.235445
141.5	0.3582	141.5	0.234466
141.6	0.3655	141.6	0.233491
141.7	0.3661	141.7	0.23252
141.8	0.3653	141.8	0.231554
141.9	0.3608	141.9	0.230591
142	0.354	142	0.229632
142.1	0.3527	142.1	0.228677
142.2	0.3489	142.2	0.227727
142.3	0.3523	142.3	0.22678
142.4	0.3499	142.4	0.225837
142.5	0.348	142.5	0.224898
142.6	0.3548	142.6	0.223963
142.7	0.3476	142.7	0.223032
142.8	0.3472	142.8	0.222105
142.9	0.3452	142.9	0.221182
143	0.3448	143	0.220262
143.1	0.3431	143.1	0.219346
143.2	0.3354	143.2	0.218434
143.3	0.3333	143.3	0.217527
143.4	0.3346	143.4	0.216622
143.5	0.321	143.5	0.215722
143.6	0.3182	143.6	0.214825
143.7	0.3073	143.7	0.213932
143.8	0.3049	143.8	0.213043
143.9	0.308	143.9	0.212157
144	0.3051	144	0.211275
144.1	0.3021	144.1	0.210397
144.2	0.3025	144.2	0.209522
144.3	0.2992	144.3	0.208651
144.4	0.2985	144.4	0.207784
144.5	0.2947	144.5	0.20692
144.6	0.2901	144.6	0.20606
144.7	0.2933	144.7	0.205203
144.8	0.2917	144.8	0.20435
144.9	0.2913	144.9	0.203501
145	0.2828	145	0.202655
145.1	0.2896	145.1	0.201812
145.2	0.292	145.2	0.200973
145.3	0.2902	145.3	0.200138
145.4	0.2921	145.4	0.199306
145.5	0.2924	145.5	0.198478
145.6	0.2848	145.6	0.197652
145.7	0.2824	145.7	0.196831
145.8	0.2807	145.8	0.196013
145.9	0.2825	145.9	0.195198
146	0.289	146	0.194387
146.1	0.2985	146.1	0.193579
146.2	0.2974	146.2	0.192774
146.3	0.2996	146.3	0.191973
146.4	0.2971	146.4	0.191175
146.5	0.3017	146.5	0.19038
146.6	0.2977	146.6	0.189589
146.7	0.2939	146.7	0.188801
146.8	0.2817	146.8	0.188016
146.9	0.2755	146.9	0.187234
147	0.2718	147	0.186456
147.1	0.2742	147.1	0.185681
147.2	0.2719	147.2	0.184909
147.3	0.2675	147.3	0.184141
147.4	0.2619	147.4	0.183375
147.5	0.2544	147.5	0.182613
147.6	0.2605	147.6	0.181854
147.7	0.2626	147.7	0.181098
147.8	0.2714	147.8	0.180346
147.9	0.2658	147.9	0.179596
148	0.2682	148	0.178849
148.1	0.2732	148.1	0.178106
148.2	0.2701	148.2	0.177366
148.3	0.2743	148.3	0.176629
148.4	0.2695	148.4	0.175894
148.5	0.2619	148.5	0.175163
148.6	0.257	148.6	0.174435
148.7	0.257	148.7	0.17371
148.8	0.257	148.8	0.172988
148.9	0.257	148.9	0.172269
149	0.257	149	0.171553
149.1	0.257	149.1	0.17084
149.2		149.2	0.17013
149.3		149.3	0.169423
149.4		149.4	0.168719
149.5		149.5	0.168018
149.6		149.6	0.167319
149.7		149.7	0.166624
149.8		149.8	0.165932
149.9		149.9	0.165242
150		150	0.165242
150.1		150.1	0.215851
150.2		150.2	0.265472
150.3		150.3	0.314108
150.4		150.4	0.361808
150.5		150.5	0.408575
150.6		150.6	0.454427
150.7		150.7	0.49938
150.8		150.8	0.54344
150.9		150.9	0.58665
151		151	0.629012
151.1		151.1	0.670544
151.2		151.2	0.71126
151.3		151.3	0.751165
151.4		151.4	0.790299
151.5		151.5	0.828664
151.6		151.6	0.866275
151.7	0.674581	151.7	0.903146
151.8	0.70567	151.8	0.939281
151.9	0.725078	151.9	0.974716
152	0.729018	152	1.00945
152.1	0.729712	152.1	1.04351
152.2	0.746827	152.2	1.07689
152.3	0.747022	152.3	1.10961
152.4	0.748421	152.4	1.14169
152.5	0.771955	152.5	1.17314
152.6	0.779205	152.6	1.20396
152.7	0.811854	152.7	1.23418
152.8	0.820987	152.8	1.2638
152.9	0.851121	152.9	1.29284
153	0.864673	153	1.3213
153.1	0.89451	153.1	1.34921
153.2	0.909286	153.2	1.37656
153.3	0.925928	153.3	1.40336
153.4	0.951644	153.4	1.42964
153.5	0.97728	153.5	1.45541
153.6	0.998824	153.6	1.48066
153.7	1.02714	153.7	1.50541
153.8	1.05056	153.8	1.52967
153.9	1.07809	153.9	1.55345
154	1.10321	154	1.57677
154.1	1.12504	154.1	1.59962
154.2	1.15108	154.2	1.62202
154.3	1.17081	154.3	1.64396
154.4	1.19904	154.4	1.66548
154.5	1.22756	154.5	1.68658
154.6	1.25538	154.6	1.70725
154.7	1.26992	154.7	1.72752
154.8	1.29295	154.8	1.74738
154.9	1.31158	154.9	1.76685
155	1.33452	155	1.78593
155.1	1.34526	155.1	1.80463
155.2	1.35791	155.2	1.82297
155.3	1.38584	155.3	1.84093
155.4	1.41075	155.4	1.85855
155.5	1.43238	155.5	1.87581
155.6	1.4585	155.6	1.89273
155.7	1.49141	155.7	1.90932
155.8	1.51293	155.8	1.92557
155.9	1.53526	155.9	1.9415
156	1.5524	156	1.95711
156.1	1.57822	156.1	1.97242
156.2	1.59696	156.2	1.98742
156.3	1.61739	156.3	2.00212
156.4	1.64202	156.4	2.01653
156.5	1.66495	156.5	2.03065
156.6	1.69037	156.6	2.0445
156.7	1.71219	156.7	2.05806
156.8	1.73022	156.8	2.07136
156.9	1.74696	156.9	2.08439
157	1.76438	157	2.09716
157.1	1.78281	157.1	2.10968
157.2	1.80663	157.2	2.12196
157.3	1.82846	157.3	2.13398
157.4	1.85128	157.4	2.14576
157.5	1.86991	157.5	2.15732
157.6	1.89283	157.6	2.16864
157.7	1.90746	157.7	2.17974
157.8	1.93178	157.8	2.19061
157.9	1.95261	157.9	2.20127
158	1.97743	158	2.21171
158.1	1.99786	158.1	2.22195
158.2	2.01719	158.2	2.23199
158.3	2.03632	158.3	2.24182
158.4	2.04826	158.4	2.25146
158.5	2.0642	158.5	2.2609
158.6	2.08123	158.6	2.27016
158.7	2.10036	158.7	2.27923
158.8	2.1182	158.8	2.28812
158.9	2.14155	158.9	2.29684
159	2.15095	159	2.30538
159.1	2.16574	159.1	2.31375
159.2	2.17725	159.2	2.32196
159.3	2.19004	159.3	2.32999
159.4	2.20643	159.4	2.33787
159.5	2.22022	159.5	2.3456
159.6	2.23033	159.6	2.35317
159.7	2.24501	159.7	2.36058
159.8	2.25511	159.8	2.36785
159.9	2.2681	159.9	2.37498
160	2.28051	160	2.38196
160.1	2.29391	160.1	2.3888
160.2	2.3067	160.2	2.39551
160.3	2.3161	160.3	2.40208
160.4	2.32998	160.4	2.40852
160.5	2.33987	160.5	2.41483
160.6	2.35146	160.6	2.42102
160.7	2.35566	160.7	2.42708
160.8	2.35966	160.8	2.43302
160.9	2.36807	160.9	2.43885
161	2.37037	161	2.44455
161.1	2.38277	161.1	2.45015
161.2	2.39346	161.2	2.45563
161.3	2.41095	161.3	2.461
[truncated: 7,885 more rows]
