# Supplementary material for: Homo-BacPROTAC-induced degradation of ClpC1 as a strategy against drug-resistant mycobacteria
Source: Nat Commun. 2024 Mar 5;15:2005. doi: 10.1038/s41467-024-46218-7 (PMC10914731; doi:10.1038/s41467-024-46218-7)
Supplement: Supplementary file 4 — Source Data [file 41467_2024_46218_MOESM4_ESM.zip › SourceData/SuppFig7_Compound_SI-61.xlsx]

## Sheet: 74154902_20220126x
Run 1; Ch 2; Fc 2-1 corr; Cy 22; 74154902; Conc 2.5 7.5 22.5 66.8 200 nM_X	Run 1; Ch 2; Fc 2-1 corr; Cy 22; 74154902; Conc 2.5 7.5 22.5 66.8 200 nM_Y	Run 1; Ch 2; Fc 2-1 corr; Cy 22; 74154902; Conc 2.5 7.5 22.5 66.8 200 nM; Fitted_X	Run 1; Ch 2; Fc 2-1 corr; Cy 22; 74154902; Conc 2.5 7.5 22.5 66.8 200 nM; Fitted_Y
-38.6	1.24245	-38.6	0
-38.5	1.10325	-38.5	0
-38.4	0.3675	-38.4	0
-38.3	-0.0137847	-38.3	0
-38.2	-0.1607	-38.2	0
-38.1	0.0104	-38.1	0
-38	-0.19425	-38	0
-37.9	-0.0941	-37.9	0
-37.8	-0.043351	-37.8	0
-37.7	-0.00210002	-37.7	0
-37.6	0.10575	-37.6	0
-37.5	-0.47615	-37.5	0
-37.4	-0.05695	-37.4	0
-37.3	-0.166847	-37.3	0
-37.2	-0.68705	-37.2	0
-37.1	-1.94835	-37.1	0
-37	-1.68365	-37	0
-36.9	-1.4099	-36.9	0
-36.8	-0.856567	-36.8	0
-36.7	-1.21945	-36.7	0
-36.6	-1.2969	-36.6	0
-36.5	-0.8647	-36.5	0
-36.4	0.62775	-36.4	0
-36.3	0.360062	-36.3	0
-36.2	0.2809	-36.2	0
-36.1	0.21205	-36.1	0
-36	0.15115	-36	0
-35.9	0.04485	-35.9	0
-35.8	0.0487006	-35.8	0
-35.7	-0.00654999	-35.7	0
-35.6	0.0487	-35.6	0
-35.5	0.05835	-35.5	0
-35.4	0.03465	-35.4	0
-35.3	0.0574995	-35.3	0
-35.2	0.06505	-35.2	0
-35.1	0.0556	-35.1	0
-35	0.05725	-35	0
-34.9	0.0512	-34.9	0
-34.8	0.0422509	-34.8	0
-34.7	0.03695	-34.7	0
-34.6	0.02755	-34.6	0
-34.5	0.01605	-34.5	0
-34.4	0.0331	-34.4	0
-34.3	0.0264005	-34.3	0
-34.2	0.0186	-34.2	0
-34.1	0.00184999	-34.1	0
-34	-0.0179	-34	0
-33.9	-0.028	-33.9	0
-33.8	-0.0339998	-33.8	0
-33.7	-0.03335	-33.7	0
-33.6	-0.0318	-33.6	0
-33.5	-0.02395	-33.5	0
-33.4	-0.01245	-33.4	0
-33.3	-0.00560003	-33.3	0
-33.2	0.00679999	-33.2	0
-33.1	0.0278	-33.1	0
-33	0.04155	-33	0
-32.9	0.0438	-32.9	0
-32.8	0.0478	-32.8	0
-32.7	0.0473	-32.7	0
-32.6	0.0499	-32.6	0
-32.5	0.05135	-32.5	0
-32.4	0.04475	-32.4	0
-32.3	0.0470504	-32.3	0
-32.2	0.0405	-32.2	0
-32.1	0.04755	-32.1	0
-32	0.04835	-32	0
-31.9	0.051	-31.9	0
-31.8	0.0516	-31.8	0
-31.7	0.05235	-31.7	0
-31.6	0.0537501	-31.6	0
-31.5	0.0548002	-31.5	0
-31.4	0.0595	-31.4	0
-31.3	0.05865	-31.3	0
-31.2	0.05935	-31.2	0
-31.1	0.0625501	-31.1	0
-31	0.0615001	-31	0
-30.9	0.0657	-30.9	0
-30.8	0.069	-30.8	0
-30.7	0.06985	-30.7	0
-30.6	0.0715501	-30.6	0
-30.5	0.0696501	-30.5	0
-30.4	0.07405	-30.4	0
-30.3	0.07235	-30.3	0
-30.2	0.0704	-30.2	0
-30.1	0.0723501	-30.1	0
-30	0.0702001	-30	0
-29.9	0.0742	-29.9	0
-29.8	0.07425	-29.8	0
-29.7	0.07945	-29.7	0
-29.6	0.0838501	-29.6	0
-29.5	0.0861501	-29.5	0
-29.4	0.0952	-29.4	0
-29.3	0.1006	-29.3	0
-29.2	0.106	-29.2	0
-29.1	0.1135	-29.1	0
-29	0.12255	-29	0
-28.9	0.1264	-28.9	0
-28.8	0.1299	-28.8	0
-28.7	0.1309	-28.7	0
-28.6	0.13	-28.6	0
-28.5	0.1206	-28.5	0
-28.4	0.1218	-28.4	0
-28.3	0.12035	-28.3	0
-28.2	0.1068	-28.2	0
-28.1	0.1011	-28.1	0
-28	0.1002	-28	0
-27.9	0.09275	-27.9	0
-27.8	0.08765	-27.8	0
-27.7	0.08465	-27.7	0
-27.6	0.0845501	-27.6	0
-27.5	0.0864501	-27.5	0
-27.4	0.0801	-27.4	0
-27.3	0.07805	-27.3	0
-27.2	0.07455	-27.2	0
-27.1	0.0700501	-27.1	0
-27	0.0645501	-27	0
-26.9	0.06245	-26.9	0
-26.8	0.05605	-26.8	0
-26.7	0.05695	-26.7	0
-26.6	0.05405	-26.6	0
-26.5	0.0505001	-26.5	0
-26.4	0.0511	-26.4	0
-26.3	0.045	-26.3	0
-26.2	0.04575	-26.2	0
-26.1	0.0390001	-26.1	0
-26	0.0346501	-26	0
-25.9	0.0346	-25.9	0
-25.8	0.0366	-25.8	0
-25.7	0.03775	-25.7	0
-25.6	0.0416	-25.6	0
-25.5	0.03685	-25.5	0
-25.4	0.03365	-25.4	0
-25.3	0.03125	-25.3	0
-25.2	0.03225	-25.2	0
-25.1	0.03235	-25.1	0
-25	0.0298001	-25	0
-24.9	0.0313	-24.9	0
-24.8	0.02545	-24.8	0
-24.7	0.0196	-24.7	0
-24.6	0.02045	-24.6	0
-24.5	0.0155	-24.5	0
-24.4	0.0179	-24.4	0
-24.3	0.01885	-24.3	0
-24.2	0.0185	-24.2	0
-24.1	0.0226	-24.1	0
-24	0.02225	-24	0
-23.9	0.02275	-23.9	0
-23.8	0.0186	-23.8	0
-23.7	0.01805	-23.7	0
-23.6	0.0207	-23.6	0
-23.5	0.0207	-23.5	0
-23.4	0.02425	-23.4	0
-23.3	0.0222	-23.3	0
-23.2	0.0245	-23.2	0
-23.1	0.02445	-23.1	0
-23	0.0278	-23	0
-22.9	0.0309	-22.9	0
-22.8	0.0315	-22.8	0
-22.7	0.0334	-22.7	0
-22.6	0.0289	-22.6	0
-22.5	0.0287	-22.5	0
-22.4	0.0296	-22.4	0
-22.3	0.02975	-22.3	0
-22.2	0.02975	-22.2	0
-22.1	0.0297	-22.1	0
-22	0.03565	-22	0
-21.9	0.03195	-21.9	0
-21.8	0.03215	-21.8	0
-21.7	0.03565	-21.7	0
-21.6	0.03515	-21.6	0
-21.5	0.0313	-21.5	0
-21.4	0.0327	-21.4	0
-21.3	0.03235	-21.3	0
-21.2	0.02925	-21.2	0
-21.1	0.03125	-21.1	0
-21	0.03345	-21	0
-20.9	0.03735	-20.9	0
-20.8	0.03675	-20.8	0
-20.7	0.0395	-20.7	0
-20.6	0.03695	-20.6	0
-20.5	0.03925	-20.5	0
-20.4	0.04015	-20.4	0
-20.3	0.04305	-20.3	0
-20.2	0.0494	-20.2	0
-20.1	0.0452	-20.1	0
-20	0.04715	-20	0
-19.9	0.0454	-19.9	0
-19.8	0.04395	-19.8	0
-19.7	0.0424	-19.7	0
-19.6	0.0416	-19.6	0
-19.5	0.0412	-19.5	0
-19.4	0.03965	-19.4	0
-19.3	0.0398	-19.3	0
-19.2	0.0403	-19.2	0
-19.1	0.04	-19.1	0
-19	0.0413	-19	0
-18.9	0.0401	-18.9	0
-18.8	0.0368	-18.8	0
-18.7	0.04185	-18.7	0
-18.6	0.0433	-18.6	0
-18.5	0.04355	-18.5	0
-18.4	0.0437	-18.4	0
-18.3	0.0427	-18.3	0
-18.2	0.0402	-18.2	0
-18.1	0.04295	-18.1	0
-18	0.04165	-18	0
-17.9	0.04195	-17.9	0
-17.8	0.04605	-17.8	0
-17.7	0.04445	-17.7	0
-17.6	0.0451	-17.6	0
-17.5	0.04575	-17.5	0
-17.4	0.04205	-17.4	0
-17.3	0.04035	-17.3	0
-17.2	0.0369	-17.2	0
-17.1	0.0325	-17.1	0
-17	0.0306	-17	0
-16.9	0.0251	-16.9	0
-16.8	0.01945	-16.8	0
-16.7	0.0202	-16.7	0
-16.6	0.0196499	-16.6	0
-16.5	0.0228	-16.5	0
-16.4	0.02465	-16.4	0
-16.3	0.02555	-16.3	0
-16.2	0.0241	-16.2	0
-16.1	0.0269	-16.1	0
-16	0.0267	-16	0
-15.9	0.02555	-15.9	0
-15.8	0.02715	-15.8	0
-15.7	0.0264	-15.7	0
-15.6	0.02215	-15.6	0
-15.5	0.0233	-15.5	0
-15.4	0.02565	-15.4	0
-15.3	0.02085	-15.3	0
-15.2	0.02195	-15.2	0
-15.1	0.02445	-15.1	0
-15	0.0234	-15	0
-14.9	0.02195	-14.9	0
-14.8	0.02145	-14.8	0
-14.7	0.0201	-14.7	0
-14.6	0.0156501	-14.6	0
-14.5	0.0195	-14.5	0
-14.4	0.01915	-14.4	0
-14.3	0.0179	-14.3	0
-14.2	0.0115	-14.2	0
-14.1	0.00869998	-14.1	0
-14	0.00769997	-14	0
-13.9	0.0044	-13.9	0
-13.8	0.0079	-13.8	0
-13.7	0.00585	-13.7	0
-13.6	0.00699998	-13.6	0
-13.5	0.00515001	-13.5	0
-13.4	0.00625	-13.4	0
-13.3	0.00265	-13.3	0
-13.2	0.00085	-13.2	0
-13.1	0.001	-13.1	0
-13	0.000799975	-13	0
-12.9	-0.000300001	-12.9	0
-12.8	-3.38332e-10	-12.8	0
-12.7	0.0014	-12.7	0
-12.6	-0.00219995	-12.6	0
-12.5	0.000350013	-12.5	0
-12.4	0.0013	-12.4	0
-12.3	-0.000599998	-12.3	0
-12.2	-0.000950002	-12.2	0
-12.1	-0.00494997	-12.1	0
-12	-0.00764998	-12	0
-11.9	-0.0077	-11.9	0
-11.8	-0.0108	-11.8	0
-11.7	-0.01205	-11.7	0
-11.6	-0.012	-11.6	0
-11.5	-0.0114	-11.5	0
-11.4	-0.01275	-11.4	0
-11.3	-0.0119	-11.3	0
-11.2	-0.0161	-11.2	0
-11.1	-0.01365	-11.1	0
-11	-0.00825004	-11	0
-10.9	-0.006	-10.9	0
-10.8	-0.0057	-10.8	0
-10.7	-0.00285	-10.7	0
-10.6	-0.00455001	-10.6	0
-10.5	-0.00419997	-10.5	0
-10.4	-0.00705	-10.4	0
-10.3	-0.0075	-10.3	0
-10.2	-0.0058	-10.2	0
-10.1	-0.00760002	-10.1	0
-10	-0.00805005	-10	0
-9.9	-0.0092	-9.9	0
-9.8	-0.0118	-9.8	0
-9.7	-0.0125	-9.7	0
-9.6	-0.0121	-9.6	0
-9.5	-0.0119	-9.5	0
-9.4	-0.01505	-9.4	0
-9.3	-0.01645	-9.3	0
-9.2	-0.01295	-9.2	0
-9.1	-0.01145	-9.1	0
-9	-0.0145	-9	0
-8.9	-0.016	-8.9	0
-8.8	-0.01595	-8.8	0
-8.7	-0.0163	-8.7	0
-8.6	-0.0162	-8.6	0
-8.5	-0.0117501	-8.5	0
-8.4	-0.01365	-8.4	0
-8.3	-0.0131	-8.3	0
-8.2	-0.01275	-8.2	0
-8.1	-0.01035	-8.1	0
-8	-0.011	-8	0
-7.9	-0.01	-7.9	0
-7.8	-0.0056	-7.8	0
-7.7	-0.00825	-7.7	0
-7.6	-0.00830001	-7.6	0
-7.5	-0.01205	-7.5	0
-7.4	-0.01205	-7.4	0
-7.3	-0.01525	-7.3	0
-7.2	-0.013	-7.2	0
-7.1	-0.0107	-7.1	0
-7	-0.01025	-7	0
-6.9	-0.0062	-6.9	0
-6.8	-0.00725002	-6.8	0
-6.7	-0.009	-6.7	0
-6.6	-0.00765	-6.6	0
-6.5	-0.0039	-6.5	0
-6.4	-0.00535	-6.4	0
-6.3	-0.00834997	-6.3	0
-6.2	-0.0063	-6.2	0
-6.1	-0.00335	-6.1	0
-6	0.00205	-6	0
-5.9	0.0054	-5.9	0
-5.8	0.00490005	-5.8	0
-5.7	0.0088	-5.7	0
-5.6	0.00805	-5.6	0
-5.5	0.0095	-5.5	0
-5.4	0.01035	-5.4	0
-5.3	0.01295	-5.3	0
-5.2	0.0111	-5.2	0
-5.1	0.0087	-5.1	0
-5	0.0049	-5	0
-4.9	-0.0003	-4.9	0
-4.8	-0.00289998	-4.8	0
-4.7	-0.0001	-4.7	0
-4.6	0.00415	-4.6	0
-4.5	0.00565	-4.5	0
-4.4	0.00395	-4.4	0
-4.3	0.0063	-4.3	0
-4.2	0.0067	-4.2	0
-4.1	0.0042	-4.1	0
-4	0.00645	-4	0
-3.9	-5e-05	-3.9	0
-3.8	0.000499952	-3.8	0
-3.7	-0.0031	-3.7	0
-3.6	-0.00185	-3.6	0
-3.5	-0.00225	-3.5	0
-3.4	0.0009	-3.4	0
-3.3	0.00339992	-3.3	0
-3.2	0.0022	-3.2	0
-3.1	-0.01685	-3.1	0
-3	-0.01395	-3	0
-2.9	-0.0176	-2.9	0
-2.8	-0.0180999	-2.8	0
-2.7	-0.02205	-2.7	0
-2.6	-0.0247	-2.6	0
-2.5	-0.0233	-2.5	0
-2.4	-0.027	-2.4	0
-2.3	-0.0276499	-2.3	0
-2.2	-0.0234	-2.2	0
-2.1	-0.02225	-2.1	0
-2	-0.02985	-2	0
-1.9	-0.0297	-1.9	0
-1.8	-0.0323	-1.8	0
-1.7	-0.03155	-1.7	0
-1.6	-0.0372	-1.6	0
-1.5	-0.0466	-1.5	0
-1.4	-0.0595	-1.4	0
-1.3	-0.0655498	-1.3	0
-1.2	-0.06635	-1.2	0
-1.1	-0.06635	-1.1	0
-1	-0.06705	-1	0
-0.900002	-0.06835	-0.900002	0
-0.800003	-0.06705	-0.800003	0
-0.700001		-0.700001	0
-0.600002		-0.600002	0
-0.5		-0.5	0
-0.400002		-0.400002	0
-0.300003		-0.300003	0
-0.200001		-0.200001	0
-0.100002		-0.100002	0
0		0	0
0.0999985		0.0999985	0
0.199997		0.199997	0.000882571
0.299999		0.299999	0.00176511
0.399998		0.399998	0.00264754
0.5		0.5	0.00352994
0.599998		0.599998	0.00441224
0.699997		0.699997	0.00529447
0.799999		0.799999	0.00617666
0.899998		0.899998	0.00705875
1		1	0.00794081
1.1		1.1	0.00882276
1.2		1.2	0.00970465
1.3		1.3	0.0105865
1.4		1.4	0.0114682
1.5		1.5	0.01235
1.6		1.6	0.0132316
1.7		1.7	0.0141131
1.8	0.0237185	1.8	0.0149946
1.9	0.0230603	1.9	0.015876
2	0.0228154	2	0.0167574
2.1	0.0207466	2.1	0.0176387
2.2	0.017361	2.2	0.0185199
2.3	0.00326617	2.3	0.019401
2.4	-0.0212916	2.4	0.0202821
2.5	-0.0270969	2.5	0.0211631
2.6	-0.00921027	2.6	0.022044
2.7	-0.0185038	2.7	0.0229249
2.8	0.000299472	2.8	0.0238057
2.9	-0.0254825	2.9	0.0246864
3	-0.0280096	3	0.0255671
3.1	-0.00651037	3.1	0.0264477
3.2	-0.0118274	3.2	0.0273282
3.3	-0.0368876	3.3	0.0282087
3.4	-0.0315438	3.4	0.0290891
3.5	-0.0171044	3.5	0.0299694
3.6	-0.0402944	3.6	0.0308496
3.7	-0.0290013	3.7	0.0317298
3.8	-0.0163601	3.8	0.0326099
3.9	-0.0305388	3.9	0.03349
4	-0.0263918	4	0.03437
4.1	-0.0258524	4.1	0.0352499
4.2	-0.0330216	4.2	0.0361297
4.3	-0.0333439	4.3	0.0370095
4.4	-0.0363111	4.4	0.0378892
4.5	-0.0373313	4.5	0.0387688
4.6	-0.0331876	4.6	0.0396484
4.7	-0.028452	4.7	0.0405279
4.8	-0.0248625	4.8	0.0414073
4.9	-0.0130819	4.9	0.0422866
5	-0.0184389	5	0.043166
5.1	-0.0271604	5.1	0.0440452
5.2	-0.0249925	5.2	0.0449243
5.3	-0.0257882	5.3	0.0458034
5.4	-0.0146333	5.4	0.0466824
5.5	-0.0117471	5.5	0.0475614
5.6	-0.00293716	5.6	0.0484402
5.7	-0.00245169	5.7	0.049319
5.8	-0.00101531	5.8	0.0501978
5.9	-0.00933173	5.9	0.0510764
6	-0.0137459	6	0.0519551
6.1	-0.00965217	6.1	0.0528336
6.2	-0.00891936	6.2	0.053712
6.3	-0.0125927	6.3	0.0545904
6.4	-0.0141099	6.4	0.0554688
6.5	-0.0133171	6.5	0.056347
6.6	-0.0145366	6.6	0.0572252
6.7	-0.0152984	6.7	0.0581033
6.8	-0.0126534	6.8	0.0589814
6.9	-0.0157678	6.9	0.0598594
7	-0.0129308	7	0.0607373
7.1	-0.0183524	7.1	0.0616151
7.2	-0.0209669	7.2	0.0624929
7.3	-0.0200794	7.3	0.0633706
7.4	-0.013685	7.4	0.0642482
7.5	-0.00763778	7.5	0.0651258
7.6	-0.00749848	7.6	0.0660033
7.7	-0.00536025	7.7	0.0668807
7.8	-0.00342164	7.8	0.0677581
7.9	-0.00102495	7.9	0.0686354
8	-0.000290113	8	0.0695126
8.1	-0.000552474	8.1	0.0703898
8.2	0.000231871	8.2	0.0712669
8.3	-0.000688054	8.3	0.0721439
8.4	-0.00371164	8.4	0.0730208
8.5	-0.00212428	8.5	0.0738977
8.6	0.00227285	8.6	0.0747745
8.7	-0.00159939	8.7	0.0756513
8.8	-0.00136366	8.8	0.076528
8.9	0.00277755	8.9	0.0774045
9	0.00761645	9	0.0782811
9.1	0.00901212	9.1	0.0791576
9.2	0.00785545	9.2	0.0800339
9.3	0.0114448	9.3	0.0809103
9.4	0.0132365	9.4	0.0817865
9.5	0.0174298	9.5	0.0826628
9.6	0.023424	9.6	0.0835389
9.7	0.0238654	9.7	0.0844149
9.8	0.0244558	9.8	0.0852909
9.9	0.0224919	9.9	0.0861668
10	0.0208815	10	0.0870427
10.1	0.020169	10.1	0.0879185
10.2	0.0175011	10.2	0.0887941
10.3	0.0202467	10.3	0.0896698
10.4	0.0243451	10.4	0.0905454
10.5	0.0254856	10.5	0.0914209
10.6	0.0265319	10.6	0.0922963
10.7	0.0247161	10.7	0.0931717
10.8	0.0276592	10.8	0.094047
10.9	0.0303505	10.9	0.0949222
11	0.0310943	11	0.0957974
11.1	0.0324311	11.1	0.0966725
11.2	0.0316675	11.2	0.0975475
11.3	0.0303538	11.3	0.0984224
11.4	0.0306439	11.4	0.0992973
11.5	0.0348844	11.5	0.100172
11.6	0.0356802	11.6	0.101047
11.7	0.036424	11.7	0.101922
11.8	0.0416255	11.8	0.102796
11.9	0.046676	11.9	0.103671
12	0.0483683	12	0.104545
12.1	0.051912	12.1	0.10542
12.2	0.049244	12.2	0.106294
12.3	0.0509825	12.3	0.107168
12.4	0.0516242	12.4	0.108042
12.5	0.0560233	12.5	0.108916
12.6	0.0551084	12.6	0.109791
12.7	0.0553472	12.7	0.110665
12.8	0.0559825	12.8	0.111538
12.9	0.0597857	12.9	0.112412
13	0.0646888	13	0.113286
13.1	0.0650342	13.1	0.11416
13.2	0.0720843	13.2	0.115033
13.3	0.0724758	13.3	0.115907
13.4	0.0736688	13.4	0.11678
13.5	0.0720097	13.5	0.117654
13.6	0.0727516	13.6	0.118527
13.7	0.0740409	13.7	0.119401
13.8	0.0747365	13.8	0.120274
13.9	0.0710707	13.9	0.121147
14	0.0695529	14	0.12202
14.1	0.0731994	14.1	0.122893
14.2	0.0762998	14.2	0.123766
14.3	0.0753416	14.3	0.124639
14.4	0.0753906	14.4	0.125512
14.5	0.07659	14.5	0.126384
14.6	0.0771802	14.6	0.127257
14.7	0.076466	14.7	0.12813
14.8	0.0817661	14.8	0.129002
14.9	0.0854161	14.9	0.129875
15	0.0853066	15	0.130747
15.1	0.085347	15.1	0.13162
15.2	0.0831308	15.2	0.132492
15.3	0.0872206	15.3	0.133364
15.4	0.0857591	15.4	0.134236
15.5	0.0919547	15.5	0.135108
15.6	0.0908495	15.6	0.13598
15.7	0.0904447	15.7	0.136852
15.8	0.0918887	15.8	0.137724
15.9	0.0924336	15.9	0.138596
16	0.0973826	16	0.139467
16.1	0.100031	16.1	0.140339
16.2	0.103432	16.2	0.141211
16.3	0.104984	16.3	0.142082
16.4	0.104328	16.4	0.142954
16.5	0.106474	16.5	0.143825
16.6	0.10868	16.6	0.144696
16.7	0.109735	16.7	0.145567
16.8	0.109185	16.8	0.146439
16.9	0.110189	16.9	0.14731
17	0.109244	17	0.148181
17.1	0.10899	17.1	0.149052
17.2	0.109586	17.2	0.149922
17.3	0.107682	17.3	0.150793
17.4	0.106772	17.4	0.151664
17.5	0.101751	17.5	0.152535
17.6	0.100801	17.6	0.153405
17.7	0.103564	17.7	0.154276
17.8	0.104812	17.8	0.155146
17.9	0.112579	17.9	0.156017
18	0.11016	18	0.156887
18.1	0.111507	18.1	0.157757
18.2	0.111359	18.2	0.158627
18.3	0.109154	18.3	0.159498
18.4	0.109763	18.4	0.160368
18.5	0.118082	18.5	0.161238
18.6	0.121751	18.6	0.162108
18.7	0.123107	18.7	0.162977
18.8	0.126387	18.8	0.163847
18.9	0.126387	18.9	0.164717
19	0.126616	19	0.165587
19.1	0.126616	19.1	0.166456
19.2		19.2	0.167326
19.3		19.3	0.168195
19.4		19.4	0.169064
19.5		19.5	0.169934
19.6		19.6	0.170803
19.7		19.7	0.171672
19.8		19.8	0.172541
19.9		19.9	0.17341
20		20	0.17341
20.1		20.1	0.173406
20.2		20.2	0.173402
20.3		20.3	0.173398
20.4		20.4	0.173394
20.5		20.5	0.17339
20.6		20.6	0.173386
20.7		20.7	0.173382
20.8		20.8	0.173378
20.9		20.9	0.173374
21		21	0.17337
21.1		21.1	0.173366
21.2		21.2	0.173362
21.3		21.3	0.173358
21.4		21.4	0.173354
21.5		21.5	0.17335
21.6		21.6	0.173346
21.7	0.17775	21.7	0.173342
21.8	0.17775	21.8	0.173338
21.9	0.1905	21.9	0.173335
22	0.2133	22	0.173331
22.1	0.21955	22.1	0.173327
22.2	0.22295	22.2	0.173323
22.3	0.2243	22.3	0.173319
22.4	0.2243	22.4	0.173315
22.5	0.2339	22.5	0.173311
22.6	0.2244	22.6	0.173307
22.7	0.232	22.7	0.173303
22.8	0.24455	22.8	0.173299
22.9	0.24845	22.9	0.173295
23	0.24165	23	0.173291
23.1	0.2402	23.1	0.173287
23.2	0.2473	23.2	0.173283
23.3	0.25105	23.3	0.173279
23.4	0.26145	23.4	0.173275
23.5	0.26375	23.5	0.173271
23.6	0.25515	23.6	0.173267
23.7	0.2574	23.7	0.173263
23.8	0.2513	23.8	0.173259
23.9	0.2487	23.9	0.173255
24	0.25125	24	0.173251
24.1	0.2623	24.1	0.173247
24.2	0.2509	24.2	0.173243
24.3	0.2574	24.3	0.173239
24.4	0.26055	24.4	0.173235
24.5	0.26485	24.5	0.173231
24.6	0.2709	24.6	0.173227
24.7	0.27025	24.7	0.173223
24.8	0.2693	24.8	0.173219
24.9	0.26245	24.9	0.173215
25	0.2662	25	0.173211
25.1	0.26945	25.1	0.173207
25.2	0.272	25.2	0.173203
25.3	0.26725	25.3	0.173199
25.4	0.2576	25.4	0.173195
25.5	0.2664	25.5	0.173191
25.6	0.27955	25.6	0.173187
25.7	0.2592	25.7	0.173183
25.8	0.26985	25.8	0.173179
25.9	0.26765	25.9	0.173175
26	0.2707	26	0.173171
26.1	0.2714	26.1	0.173167
26.2	0.27345	26.2	0.173163
26.3	0.2791	26.3	0.17316
26.4	0.2773	26.4	0.173156
26.5	0.2763	26.5	0.173152
26.6	0.28135	26.6	0.173148
26.7	0.27865	26.7	0.173144
26.8	0.2754	26.8	0.17314
26.9	0.27595	26.9	0.173136
27	0.27615	27	0.173132
27.1	0.27515	27.1	0.173128
27.2	0.27055	27.2	0.173124
27.3	0.2686	27.3	0.17312
27.4	0.2662	27.4	0.173116
27.5	0.2643	27.5	0.173112
27.6	0.26725	27.6	0.173108
27.7	0.2705	27.7	0.173104
27.8	0.27285	27.8	0.1731
27.9	0.2758	27.9	0.173096
28	0.2725	28	0.173092
28.1	0.27535	28.1	0.173088
28.2	0.2721	28.2	0.173084
28.3	0.27925	28.3	0.17308
28.4	0.2731	28.4	0.173076
28.5	0.27105	28.5	0.173072
28.6	0.269	28.6	0.173068
28.7	0.2637	28.7	0.173064
28.8	0.2692	28.8	0.17306
28.9	0.2636	28.9	0.173056
29	0.2578	29	0.173052
29.1	0.2587	29.1	0.173048
29.2	0.254	29.2	0.173044
29.3	0.2536	29.3	0.17304
29.4	0.2566	29.4	0.173036
29.5	0.2624	29.5	0.173032
29.6	0.24485	29.6	0.173028
29.7	0.24265	29.7	0.173024
29.8	0.23825	29.8	0.17302
29.9	0.21	29.9	0.173016
30	0.1919	30	0.173012
30.1	0.1861	30.1	0.173009
30.2	0.1664	30.2	0.173005
30.3	0.17245	30.3	0.173001
30.4	0.123439	30.4	0.172997
30.5	-0.0981116	30.5	0.172993
30.6	0.154162	30.6	0.172989
30.7	-0.198247	30.7	0.172985
30.8	0.0437977	30.8	0.172981
30.9	0.16925	30.9	0.172977
31	0.335449	31	0.172973
31.1	0.225401	31.1	0.172969
31.2	0.256599	31.2	0.172965
31.3	0.25055	31.3	0.172961
31.4	0.25465	31.4	0.172957
31.5	0.2342	31.5	0.172953
31.6	0.2349	31.6	0.172949
31.7	0.26505	31.7	0.172945
31.8	0.26695	31.8	0.172941
31.9	0.27305	31.9	0.172937
32	0.284452	32	0.172933
32.1	0.310998	32.1	0.172929
32.2	0.341649	32.2	0.172925
32.3	0.189306	32.3	0.172921
32.4	-0.0412012	32.4	0.172917
32.5	-0.0470478	32.5	0.172913
32.6	0.247698	32.6	0.172909
32.7	0.276851	32.7	0.172905
32.8	0.597488	32.8	0.172901
32.9	0.384856	32.9	0.172897
33	0.466698	33	0.172893
33.1	0.369452	33.1	0.172889
33.2	0.675637	33.2	0.172885
33.3	1.21818	33.3	0.172881
33.4	1.04335	33.4	0.172878
33.5	0.925904	33.5	0.172874
33.6	1.06945	33.6	0.17287
33.7	0.531029	33.7	0.172866
33.8	0.103801	33.8	0.172862
33.9	0.178798	33.9	0.172858
34	0.161598	34	0.172854
34.1	0.134452	34.1	0.17285
34.2	0.151252	34.2	0.172846
34.3	0.152502	34.3	0.172842
34.4	0.15425	34.4	0.172838
34.5	0.211999	34.5	0.172834
34.6	0.227451	34.6	0.17283
34.7	0.230801	34.7	0.172826
34.8	0.248101	34.8	0.172822
34.9	0.247899	34.9	0.172818
35	0.22945	35	0.172814
35.1	0.25105	35.1	0.17281
35.2	0.222351	35.2	0.172806
35.3	0.2327	35.3	0.172802
35.4	0.2328	35.4	0.172798
35.5	0.24555	35.5	0.172794
35.6	0.2422	35.6	0.17279
35.7	0.235901	35.7	0.172786
35.8	0.2509	35.8	0.172782
35.9	0.24155	35.9	0.172778
36	0.23805	36	0.172774
36.1	0.2295	36.1	0.17277
36.2	0.236	36.2	0.172766
36.3	0.23555	36.3	0.172762
36.4	0.2302	36.4	0.172758
36.5	0.22965	36.5	0.172755
36.6	0.22995	36.6	0.172751
36.7	0.22975	36.7	0.172747
36.8	0.2374	36.8	0.172743
36.9	0.2319	36.9	0.172739
37	0.2323	37	0.172735
37.1	0.23265	37.1	0.172731
37.2	0.22445	37.2	0.172727
37.3	0.22445	37.3	0.172723
37.4	0.22355	37.4	0.172719
37.5	0.22165	37.5	0.172715
37.6	0.2229	37.6	0.172711
37.7	0.2228	37.7	0.172707
37.8	0.2208	37.8	0.172703
37.9	0.21625	37.9	0.172699
38	0.2101	38	0.172695
38.1	0.2069	38.1	0.172691
38.2	0.2076	38.2	0.172687
38.3	0.2057	38.3	0.172683
38.4	0.20445	38.4	0.172679
38.5	0.2059	38.5	0.172675
38.6	0.20765	38.6	0.172671
38.7	0.2033	38.7	0.172667
38.8	0.20525	38.8	0.172663
38.9	0.20845	38.9	0.172659
39	0.20405	39	0.172655
39.1	0.2021	39.1	0.172651
39.2	0.20075	39.2	0.172647
39.3	0.1985	39.3	0.172644
39.4	0.19765	39.4	0.17264
39.5	0.20055	39.5	0.172636
39.6	0.2015	39.6	0.172632
39.7	0.1987	39.7	0.172628
39.8	0.19745	39.8	0.172624
39.9	0.19795	39.9	0.17262
40	0.19855	40	0.172616
40.1	0.19685	40.1	0.172612
40.2	0.196	40.2	0.172608
40.3	0.1958	40.3	0.172604
40.4	0.19235	40.4	0.1726
40.5	0.1911	40.5	0.172596
40.6	0.1892	40.6	0.172592
40.7	0.18955	40.7	0.172588
40.8	0.19535	40.8	0.172584
40.9	0.19365	40.9	0.17258
41	0.18965	41	0.172576
41.1	0.18875	41.1	0.172572
41.2	0.1892	41.2	0.172568
41.3	0.1895	41.3	0.172564
41.4	0.19035	41.4	0.17256
41.5	0.18925	41.5	0.172556
41.6	0.1876	41.6	0.172552
41.7	0.18565	41.7	0.172548
41.8	0.1877	41.8	0.172544
41.9	0.19115	41.9	0.172541
42	0.18705	42	0.172537
42.1	0.18905	42.1	0.172533
42.2	0.187	42.2	0.172529
42.3	0.1798	42.3	0.172525
42.4	0.18295	42.4	0.172521
42.5	0.1823	42.5	0.172517
42.6	0.1862	42.6	0.172513
42.7	0.18635	42.7	0.172509
42.8	0.189	42.8	0.172505
42.9	0.1867	42.9	0.172501
43	0.18805	43	0.172497
43.1	0.1859	43.1	0.172493
43.2	0.18335	43.2	0.172489
43.3	0.18325	43.3	0.172485
43.4	0.18555	43.4	0.172481
43.5	0.18565	43.5	0.172477
43.6	0.1837	43.6	0.172473
43.7	0.18655	43.7	0.172469
43.8	0.18895	43.8	0.172465
43.9	0.1894	43.9	0.172461
44	0.1919	44	0.172457
44.1	0.1919	44.1	0.172453
44.2	0.1907	44.2	0.172449
44.3	0.18765	44.3	0.172445
44.4	0.1851	44.4	0.172442
44.5	0.1852	44.5	0.172438
44.6	0.1829	44.6	0.172434
44.7	0.1819	44.7	0.17243
44.8	0.18105	44.8	0.172426
44.9	0.1826	44.9	0.172422
45	0.18285	45	0.172418
45.1	0.1862	45.1	0.172414
45.2	0.1892	45.2	0.17241
45.3	0.19025	45.3	0.172406
45.4	0.18975	45.4	0.172402
45.5	0.18925	45.5	0.172398
45.6	0.1854	45.6	0.172394
45.7	0.18465	45.7	0.17239
45.8	0.1849	45.8	0.172386
45.9	0.1791	45.9	0.172382
46	0.17535	46	0.172378
46.1	0.1738	46.1	0.172374
46.2	0.17295	46.2	0.17237
46.3	0.17555	46.3	0.172366
46.4	0.17815	46.4	0.172362
46.5	0.1806	46.5	0.172358
46.6	0.18025	46.6	0.172354
46.7	0.1769	46.7	0.17235
46.8	0.1733	46.8	0.172347
46.9	0.1678	46.9	0.172343
47	0.1623	47	0.172339
47.1	0.1623	47.1	0.172335
47.2	0.1611	47.2	0.172331
47.3	0.16045	47.3	0.172327
47.4	0.1584	47.4	0.172323
47.5	0.15435	47.5	0.172319
47.6	0.15755	47.6	0.172315
47.7	0.1549	47.7	0.172311
47.8	0.15155	47.8	0.172307
47.9	0.15085	47.9	0.172303
48	0.15045	48	0.172299
48.1	0.1536	48.1	0.172295
48.2	0.1507	48.2	0.172291
48.3	0.15525	48.3	0.172287
48.4	0.1596	48.4	0.172283
48.5	0.1651	48.5	0.172279
48.6	0.1631	48.6	0.172275
48.7	0.15745	48.7	0.172271
48.8	0.15545	48.8	0.172267
48.9	0.15275	48.9	0.172263
49	0.15355	49	0.17226
49.1	0.1512	49.1	0.172256
49.2	0.1483	49.2	0.172252
49.3	0.14645	49.3	0.172248
49.4	0.14545	49.4	0.172244
49.5	0.142	49.5	0.17224
49.6	0.13925	49.6	0.172236
49.7	0.13825	49.7	0.172232
49.8	0.13965	49.8	0.172228
49.9	0.1403	49.9	0.172224
50	0.13685	50	0.17222
50.1	0.13925	50.1	0.172216
50.2	0.1397	50.2	0.172212
50.3	0.13845	50.3	0.172208
50.4	0.14115	50.4	0.172204
50.5	0.1422	50.5	0.1722
50.6	0.14095	50.6	0.172196
50.7	0.1415	50.7	0.172192
50.8	0.14035	50.8	0.172188
50.9	0.14305	50.9	0.172184
51	0.13765	51	0.17218
51.1	0.1376	51.1	0.172177
51.2	0.1367	51.2	0.172173
51.3	0.1341	51.3	0.172169
51.4	0.13345	51.4	0.172165
51.5	0.13375	51.5	0.172161
51.6	0.1345	51.6	0.172157
51.7	0.13165	51.7	0.172153
51.8	0.1289	51.8	0.172149
51.9	0.12845	51.9	0.172145
52	0.1302	52	0.172141
52.1	0.12835	52.1	0.172137
52.2	0.1319	52.2	0.172133
52.3	0.1337	52.3	0.172129
52.4	0.13135	52.4	0.172125
52.5	0.13065	52.5	0.172121
52.6	0.1312	52.6	0.172117
52.7	0.1286	52.7	0.172113
52.8	0.1316	52.8	0.172109
52.9	0.13	52.9	0.172105
53	0.13225	53	0.172101
53.1	0.13715	53.1	0.172097
53.2	0.13985	53.2	0.172094
53.3	0.1368	53.3	0.17209
53.4	0.13605	53.4	0.172086
53.5	0.13485	53.5	0.172082
53.6	0.13255	53.6	0.172078
53.7	0.1286	53.7	0.172074
53.8	0.12725	53.8	0.17207
53.9	0.1286	53.9	0.172066
54	0.12805	54	0.172062
54.1	0.12515	54.1	0.172058
54.2	0.123	54.2	0.172054
54.3	0.11715	54.3	0.17205
54.4	0.1117	54.4	0.172046
54.5	0.11065	54.5	0.172042
54.6	0.11055	54.6	0.172038
54.7	0.11395	54.7	0.172034
54.8	0.1125	54.8	0.17203
54.9	0.11265	54.9	0.172026
55	0.1112	55	0.172022
55.1	0.10935	55.1	0.172018
55.2	0.11145	55.2	0.172015
55.3	0.1122	55.3	0.172011
55.4	0.11215	55.4	0.172007
55.5	0.1097	55.5	0.172003
55.6	0.10775	55.6	0.171999
55.7	0.1073	55.7	0.171995
55.8	0.10115	55.8	0.171991
55.9	0.0973999	55.9	0.171987
56	0.0931001	56	0.171983
56.1	0.0937999	56.1	0.171979
56.2	0.0909	56.2	0.171975
56.3	0.0933499	56.3	0.171971
56.4	0.0953999	56.4	0.171967
56.5	0.0913	56.5	0.171963
56.6	0.0888	56.6	0.171959
56.7	0.0865	56.7	0.171955
56.8	0.0881499	56.8	0.171951
56.9	0.0848001	56.9	0.171947
57	0.0847001	57	0.171943
57.1	0.0905499	57.1	0.17194
57.2	0.0872	57.2	0.171936
57.3	0.0824	57.3	0.171932
57.4	0.0811501	57.4	0.171928
57.5	0.0810501	57.5	0.171924
57.6	0.0806499	57.6	0.17192
57.7	0.0767	57.7	0.171916
57.8	0.0800499	57.8	0.171912
57.9	0.0851001	57.9	0.171908
58	0.0872	58	0.171904
58.1	0.08345	58.1	0.1719
58.2	0.08225	58.2	0.171896
58.3	0.0769	58.3	0.171892
58.4	0.0744001	58.4	0.171888
58.5	0.0721001	58.5	0.171884
58.6	0.0674999	58.6	0.17188
58.7	0.069	58.7	0.171876
58.8	0.0688999	58.8	0.171872
58.9	0.0680502	58.9	0.171869
59	0.0746	59	0.171865
59.1	0.0749	59.1	0.171861
59.2	0.0718999	59.2	0.171857
59.3	0.071	59.3	0.171853
59.4	0.07025	59.4	0.171849
59.5	0.0690001	59.5	0.171845
59.6	0.0704499	59.6	0.171841
59.7	0.0737499	59.7	0.171837
59.8	0.0725499	59.8	0.171833
59.9	0.0752	59.9	0.171829
60	0.0778001	60	0.171825
60.1	0.0798999	60.1	0.171821
60.2	0.07835	60.2	0.171817
60.3	0.07945	60.3	0.171813
60.4	0.08515	60.4	0.171809
60.5	0.08485	60.5	0.171805
60.6	0.0819	60.6	0.171801
60.7	0.07605	60.7	0.171798
60.8	0.0721	60.8	0.171794
60.9	0.07025	60.9	0.17179
61	0.06825	61	0.171786
61.1	0.0696	61.1	0.171782
61.2	0.06605	61.2	0.171778
61.3	0.06385	61.3	0.171774
61.4	0.0641	61.4	0.17177
61.5	0.06265	61.5	0.171766
61.6	0.0623	61.6	0.171762
61.7	0.0655999	61.7	0.171758
61.8	0.0642	61.8	0.171754
61.9	0.0706501	61.9	0.17175
62	0.0726002	62	0.171746
62.1	0.0748998	62.1	0.171742
62.2	0.07265	62.2	0.171738
62.3	0.0727	62.3	0.171734
62.4	0.0757	62.4	0.17173
62.5	0.0735	62.5	0.171727
62.6	0.0755	62.6	0.171723
62.7	0.0784	62.7	0.171719
62.8	0.07895	62.8	0.171715
62.9	0.0744001	62.9	0.171711
63	0.07315	63	0.171707
63.1	0.073	63.1	0.171703
63.2	0.0709	63.2	0.171699
63.3	0.0717499	63.3	0.171695
63.4	0.0725499	63.4	0.171691
63.5	0.07105	63.5	0.171687
63.6	0.07135	63.6	0.171683
63.7	0.07015	63.7	0.171679
63.8	0.0682501	63.8	0.171675
63.9	0.0677999	63.9	0.171671
64	0.06035	64	0.171667
64.1	0.0607501	64.1	0.171663
64.2	0.0653	64.2	0.17166
64.3	0.0662	64.3	0.171656
64.4	0.06745	64.4	0.171652
64.5	0.06925	64.5	0.171648
64.6	0.0697501	64.6	0.171644
64.7	0.07175	64.7	0.17164
64.8	0.06865	64.8	0.171636
64.9	0.0699498	64.9	0.171632
65	0.0706	65	0.171628
65.1	0.0655003	65.1	0.171624
65.2	0.0627	65.2	0.17162
65.3	0.0646501	65.3	0.171616
65.4	0.0653501	65.4	0.171612
65.5	0.07165	65.5	0.171608
65.6	0.0716002	65.6	0.171604
65.7	0.0687	65.7	0.1716
65.8	0.06855	65.8	0.171597
65.9	0.06845	65.9	0.171593
66	0.06985	66	0.171589
66.1	0.0671503	66.1	0.171585
66.2	0.0633	66.2	0.171581
66.3	0.0655999	66.3	0.171577
66.4	0.0708499	66.4	0.171573
66.5	0.06805	66.5	0.171569
66.6	0.0711501	66.6	0.171565
66.7	0.07295	66.7	0.171561
66.8	0.0725501	66.8	0.171557
66.9	0.07465	66.9	0.171553
67	0.0779	67	0.171549
67.1	0.0783001	67.1	0.171545
67.2	0.0777	67.2	0.171541
67.3	0.0815	67.3	0.171537
67.4	0.0821499	67.4	0.171533
67.5	0.0825	67.5	0.17153
67.6	0.0820001	67.6	0.171526
67.7	0.08625	67.7	0.171522
67.8	0.0888002	67.8	0.171518
67.9	0.0902499	67.9	0.171514
68	0.0939	68	0.17151
68.1	0.0912503	68.1	0.171506
68.2	0.09215	68.2	0.171502
68.3	0.0929002	68.3	0.171498
68.4	0.0931498	68.4	0.171494
68.5	0.0885	68.5	0.17149
68.6	0.0871003	68.6	0.171486
68.7	0.08725	68.7	0.171482
68.8	0.0880001	68.8	0.171478
68.9	0.09075	68.9	0.171474
69	0.09715	69	0.171471
69.1	0.0978503	69.1	0.171467
69.2	0.09745	69.2	0.171463
69.3	0.0978501	69.3	0.171459
69.4	0.09985	69.4	0.171455
69.5	0.10355	69.5	0.171451
69.6	0.10495	69.6	0.171447
69.7	0.10395	69.7	0.171443
69.8	0.10285	69.8	0.171439
69.9	0.10755	69.9	0.171435
70	0.1098	70	0.171431
70.1	0.11215	70.1	0.171427
70.2	0.1111	70.2	0.171423
70.3	0.111	70.3	0.171419
70.4	0.1134	70.4	0.171415
70.5	0.1147	70.5	0.171411
70.6	0.1141	70.6	0.171408
70.7	0.1163	70.7	0.171404
70.8	0.11835	70.8	0.1714
70.9	0.1159	70.9	0.171396
71	0.1189	71	0.171392
71.1	0.1164	71.1	0.171388
71.2	0.11715	71.2	0.171384
71.3	0.1195	71.3	0.17138
71.4	0.1194	71.4	0.171376
71.5	0.1139	71.5	0.171372
71.6	0.1123	71.6	0.171368
71.7	0.1139	71.7	0.171364
71.8	0.1226	71.8	0.17136
71.9	0.12345	71.9	0.171356
72	0.12115	72	0.171352
72.1	0.1243	72.1	0.171349
72.2	0.1201	72.2	0.171345
72.3	0.1182	72.3	0.171341
72.4	0.12035	72.4	0.171337
72.5	0.1235	72.5	0.171333
72.6	0.12735	72.6	0.171329
72.7	0.1305	72.7	0.171325
72.8	0.13205	72.8	0.171321
72.9	0.13	72.9	0.171317
73	0.1266	73	0.171313
73.1	0.13115	73.1	0.171309
73.2	0.131	73.2	0.171305
73.3	0.13505	73.3	0.171301
73.4	0.1288	73.4	0.171297
73.5	0.12705	73.5	0.171293
73.6	0.12465	73.6	0.17129
73.7	0.12465	73.7	0.171286
73.8	0.1245	73.8	0.171282
73.9	0.12435	73.9	0.171278
74	0.12435	74	0.171274
74.1	0.12355	74.1	0.17127
74.2	0.12355	74.2	0.171266
74.3		74.3	0.171262
74.4		74.4	0.171258
74.5		74.5	0.171254
74.6		74.6	0.17125
74.7		74.7	0.171246
74.8		74.8	0.171242
74.9		74.9	0.171238
75		75	0.171235
75.1		75.1	0.171235
75.2		75.2	0.17385
75.3		75.3	0.176464
75.4		75.4	0.179078
75.5		75.5	0.181692
75.6		75.6	0.184305
75.7		75.7	0.186917
75.8		75.8	0.189529
75.9		75.9	0.192141
76		76	0.194752
76.1		76.1	0.197363
76.2		76.2	0.199973
76.3		76.3	0.202582
76.4		76.4	0.205191
76.5		76.5	0.2078
76.6		76.6	0.210408
76.7		76.7	0.213015
76.8	0.163825	76.8	0.215622
76.9	0.130589	76.9	0.218229
77	0.0886482	77	0.220835
77.1	0.0515959	77.1	0.22344
77.2	0.014022	77.2	0.226045
77.3	-0.0383524	77.3	0.22865
77.4	-0.104503	77.4	0.231254
77.5	-0.137718	77.5	0.233857
77.6	-0.185492	77.6	0.23646
77.7	-0.233838	77.7	0.239062
77.8	-0.256535	77.8	0.241664
77.9	-0.285827	77.9	0.244266
78	-0.325834	78	0.246867
78.1	-0.346066	78.1	0.249467
78.2	-0.386057	78.2	0.252067
78.3	-0.414663	78.3	0.254667
78.4	-0.420133	78.4	0.257266
78.5	-0.455406	78.5	0.259864
78.6	-0.481724	78.6	0.262462
78.7	-0.482909	78.7	0.265059
78.8	-0.509772	78.8	0.267656
78.9	-0.512719	78.9	0.270253
79	-0.52776	79	0.272849
79.1	-0.529258	79.1	0.275444
79.2	-0.53946	79.2	0.278039
79.3	-0.535556	79.3	0.280633
79.4	-0.541275	79.4	0.283227
79.5	-0.554498	79.5	0.28582
79.6	-0.553361	79.6	0.288413
79.7	-0.554414	79.7	0.291005
79.8	-0.54601	79.8	0.293597
79.9	-0.539913	79.9	0.296189
80	-0.557258	80	0.29878
80.1	-0.544014	80.1	0.30137
80.2	-0.5394	80.2	0.30396
80.3	-0.540146	80.3	0.306549
80.4	-0.548746	80.4	0.309138
80.5	-0.529011	80.5	0.311726
80.6	-0.525564	80.6	0.314314
80.7	-0.527682	80.7	0.316901
80.8	-0.522688	80.8	0.319488
80.9	-0.51643	80.9	0.322074
81	-0.518071	81	0.32466
81.1	-0.506696	81.1	0.327245
81.2	-0.504908	81.2	0.32983
81.3	-0.490165	81.3	0.332414
81.4	-0.481616	81.4	0.334998
81.5	-0.470435	81.5	0.337581
81.6	-0.467691	81.6	0.340164
81.7	-0.454576	81.7	0.342746
81.8	-0.442522	81.8	0.345327
81.9	-0.420209	81.9	0.347909
82	-0.397705	82	0.350489
82.1	-0.368705	82.1	0.35307
82.2	-0.357924	82.2	0.355649
82.3	-0.346551	82.3	0.358228
82.4	-0.326326	82.4	0.360807
82.5	-0.309632	82.5	0.363385
82.6	-0.293887	82.6	0.365963
82.7	-0.285494	82.7	0.36854
82.8	-0.283262	82.8	0.371116
82.9	-0.270173	82.9	0.373692
83	-0.264451	83	0.376268
83.1	-0.258443	83.1	0.378843
83.2	-0.245241	83.2	0.381418
83.3	-0.22051	83.3	0.383992
83.4	-0.207169	83.4	0.386565
83.5	-0.191722	83.5	0.389138
83.6	-0.17419	83.6	0.391711
83.7	-0.159006	83.7	0.394283
83.8	-0.140916	83.8	0.396854
83.9	-0.121697	83.9	0.399425
84	-0.107307	84	0.401996
84.1	-0.0846584	84.1	0.404566
84.2	-0.0696159	84.2	0.407135
84.3	-0.0607477	84.3	0.409704
84.4	-0.0471856	84.4	0.412272
84.5	-0.0302652	84.5	0.41484
84.6	-0.0155632	84.6	0.417408
84.7	0.00145196	84.7	0.419975
84.8	0.0206273	84.8	0.422541
84.9	0.0407734	84.9	0.425107
85	0.0488451	85	0.427672
85.1	0.0701182	85.1	0.430237
85.2	0.0781132	85.2	0.432801
85.3	0.0970609	85.3	0.435365
85.4	0.110007	85.4	0.437929
85.5	0.114976	85.5	0.440491
85.6	0.136657	85.6	0.443054
85.7	0.15192	85.7	0.445615
85.8	0.154358	85.8	0.448177
85.9	0.183473	85.9	0.450738
86	0.195675	86	0.453298
86.1	0.204293	86.1	0.455857
86.2	0.229289	86.2	0.458417
86.3	0.234352	86.3	0.460975
86.4	0.258869	86.4	0.463534
86.5	0.272282	86.5	0.466091
86.6	0.279414	86.6	0.468648
86.7	0.299457	86.7	0.471205
86.8	0.325361	86.8	0.473761
86.9	0.33902	86.9	0.476317
87	0.35591	87	0.478872
87.1	0.372907	87.1	0.481427
87.2	0.387405	87.2	0.483981
87.3	0.411918	87.3	0.486534
87.4	0.426288	87.4	0.489087
87.5	0.443012	87.5	0.49164
87.6	0.455716	87.6	0.494192
87.7	0.45988	87.7	0.496743
87.8	0.471468	87.8	0.499294
87.9	0.480401	87.9	0.501845
88	0.492085	88	0.504395
88.1	0.487709	88.1	0.506944
88.2	0.495271	88.2	0.509493
88.3	0.492735	88.3	0.512042
88.4	0.489045	88.4	0.51459
88.5	0.499148	88.5	0.517137
88.6	0.507899	88.6	0.519684
88.7	0.518538	88.7	0.522231
88.8	0.519274	88.8	0.524776
88.9	0.535014	88.9	0.527322
89	0.537799	89	0.529866
89.1	0.56301	89.1	0.532411
89.2	0.575485	89.2	0.534955
89.3	0.587586	89.3	0.537498
89.4	0.599398	89.4	0.540041
89.5	0.600702	89.5	0.542583
89.6	0.621535	89.6	0.545125
89.7	0.629027	89.7	0.547666
89.8	0.631663	89.8	0.550207
89.9	0.637244	89.9	0.552747
90	0.656451	90	0.555286
90.1	0.667581	90.1	0.557826
90.2	0.672456	90.2	0.560364
90.3	0.685739	90.3	0.562902
90.4	0.69546	90.4	0.56544
90.5	0.710029	90.5	0.567977
90.6	0.714687	90.6	0.570514
90.7	0.719783	90.7	0.57305
90.8	0.729546	90.8	0.575585
90.9	0.737202	90.9	0.578121
91	0.742695	91	0.580655
91.1	0.75094	91.1	0.583189
91.2	0.75122	91.2	0.585723
91.3	0.766929	91.3	0.588255
91.4	0.770355	91.4	0.590788
91.5	0.776893	91.5	0.59332
91.6	0.77952	91.6	0.595851
91.7	0.787795	91.7	0.598382
91.8	0.791322	91.8	0.600913
91.9	0.799814	91.9	0.603443
92	0.803527	92	0.605972
92.1	0.810015	92.1	0.608501
92.2	0.817041	92.2	0.611029
92.3	0.82422	92.3	0.613557
92.4	0.832448	92.4	0.616084
92.5	0.84001	92.5	0.618611
92.6	0.844021	92.6	0.621137
92.7	0.847931	92.7	0.623663
92.8	0.850395	92.8	0.626188
92.9	0.850896	92.9	0.628713
93	0.854562	93	0.631237
93.1	0.855463	93.1	0.633761
93.2	0.857772	93.2	0.636284
93.3	0.856517	93.3	0.638806
93.4	0.858612	93.4	0.641329
93.5	0.864374	93.5	0.64385
93.6	0.872583	93.6	0.646371
93.7	0.876478	93.7	0.648892
93.8	0.880518	93.8	0.651412
93.9	0.880518	93.9	0.653931
94	0.880407	94	0.65645
94.1	0.878391	94.1	0.658969
94.2		94.2	0.661487
94.3		94.3	0.664004
94.4		94.4	0.666521
94.5		94.5	0.669037
94.6		94.6	0.671554
94.7		94.7	0.674069
94.8		94.8	0.676584
94.9		94.9	0.676584
95		95	0.676568
95.1		95.1	0.676551
95.2		95.2	0.676535
95.3		95.3	0.676519
95.4		95.4	0.676503
95.5		95.5	0.676487
95.6		95.6	0.676471
95.7		95.7	0.676455
95.8		95.8	0.676439
95.9		95.9	0.676423
96		96	0.676407
96.1		96.1	0.676391
96.2		96.2	0.676374
96.3		96.3	0.676358
96.4		96.4	0.676342
96.5		96.5	0.676326
96.6		96.6	0.67631
96.7	0.64995	96.7	0.676294
96.8	0.64995	96.8	0.676278
96.9	0.64995	96.9	0.676262
97	0.6502	97	0.676246
97.1	0.650499	97.1	0.67623
97.2	0.6552	97.2	0.676214
97.3	0.65685	97.3	0.676197
97.4	0.673949	97.4	0.676181
97.5	0.6912	97.5	0.676165
97.6	0.69	97.6	0.676149
97.7	0.695501	97.7	0.676133
97.8	0.686299	97.8	0.676117
97.9	0.690999	97.9	0.676101
98	0.6729	98	0.676085
98.1	0.684	98.1	0.676069
98.2	0.691801	98.2	0.676053
98.3	0.686999	98.3	0.676037
98.4	0.701899	98.4	0.676021
98.5	0.7002	98.5	0.676004
98.6	0.693349	98.6	0.675988
98.7	0.7037	98.7	0.675972
98.8	0.7019	98.8	0.675956
98.9	0.7014	98.9	0.67594
99	0.7057	99	0.675924
99.1	0.68595	99.1	0.675908
99.2	0.68715	99.2	0.675892
99.3	0.69215	99.3	0.675876
99.4	0.69105	99.4	0.67586
99.5	0.69135	99.5	0.675844
99.6	0.6878	99.6	0.675828
99.7	0.685951	99.7	0.675811
99.8	0.696349	99.8	0.675795
99.9	0.704049	99.9	0.675779
100	0.69975	100	0.675763
100.1	0.6897	100.1	0.675747
100.2	0.7092	100.2	0.675731
100.3	0.70065	100.3	0.675715
100.4	0.70375	100.4	0.675699
100.5	0.69555	100.5	0.675683
100.6	0.6873	100.6	0.675667
100.7	0.67405	100.7	0.675651
100.8	0.6641	100.8	0.675635
100.9	0.66825	100.9	0.675619
101	0.6769	101	0.675603
101.1	0.6871	101.1	0.675586
101.2	0.69765	101.2	0.67557
101.3	0.6975	101.3	0.675554
101.4	0.69715	101.4	0.675538
101.5	0.70025	101.5	0.675522
101.6	0.70135	101.6	0.675506
101.7	0.7021	101.7	0.67549
101.8	0.7022	101.8	0.675474
101.9	0.7052	101.9	0.675458
102	0.7051	102	0.675442
102.1	0.70465	102.1	0.675426
102.2	0.70265	102.2	0.67541
102.3	0.70385	102.3	0.675394
102.4	0.7051	102.4	0.675378
102.5	0.70605	102.5	0.675362
102.6	0.70245	102.6	0.675345
102.7	0.701	102.7	0.675329
102.8	0.70335	102.8	0.675313
102.9	0.7039	102.9	0.675297
103	0.7012	103	0.675281
103.1	0.7061	103.1	0.675265
103.2	0.7071	103.2	0.675249
103.3	0.7041	103.3	0.675233
103.4	0.70815	103.4	0.675217
103.5	0.70605	103.5	0.675201
103.6	0.71055	103.6	0.675185
103.7	0.7153	103.7	0.675169
103.8	0.71035	103.8	0.675153
103.9	0.70765	103.9	0.675137
104	0.7068	104	0.675121
104.1	0.70355	104.1	0.675105
104.2	0.69975	104.2	0.675088
104.3	0.7058	104.3	0.675072
104.4	0.703699	104.4	0.675056
104.5	0.7114	104.5	0.67504
104.6	0.71285	104.6	0.675024
104.7	0.72	104.7	0.675008
104.8	0.72225	104.8	0.674992
104.9	0.71525	104.9	0.674976
105	0.73755	105	0.67496
105.1	0.709102	105.1	0.674944
105.2	0.746325	105.2	0.674928
105.3	0.407375	105.3	0.674912
105.4	0.509495	105.4	0.674896
105.5	0.818826	105.5	0.67488
105.6	0.271205	105.6	0.674864
105.7	0.583848	105.7	0.674848
105.8	0.640152	105.8	0.674832
105.9	0.669801	105.9	0.674815
106	0.643951	106	0.674799
106.1	0.61485	106.1	0.674783
106.2	0.610799	106.2	0.674767
106.3	0.607101	106.3	0.674751
106.4	0.595101	106.4	0.674735
106.5	0.5742	106.5	0.674719
106.6	0.577051	106.6	0.674703
106.7	0.5687	106.7	0.674687
106.8	0.5673	106.8	0.674671
106.9	0.5703	106.9	0.674655
107	0.639992	107	0.674639
107.1	0.584554	107.1	0.674623
107.2	0.394948	107.2	0.674607
107.3	0.363202	107.3	0.674591
107.4	0.156398	107.4	0.674575
107.5	0.4429	107.5	0.674559
107.6	0.239866	107.6	0.674543
107.7	0.932693	107.7	0.674527
107.8	2.36571	107.8	0.674511
107.9	0.597249	107.9	0.674495
108	0.684345	108	0.674478
108.1	0.900828	108.1	0.674462
108.2	-0.0424101	108.2	0.674446
108.3	-0.26389	108.3	0.67443
108.4	0.0728256	108.4	0.674414
108.5	0.776503	108.5	0.674398
108.6	0.825053	108.6	0.674382
108.7	0.760495	108.7	0.674366
108.8	0.704505	108.8	0.67435
108.9	0.689156	108.9	0.674334
109	0.702053	109	0.674318
109.1	0.703254	109.1	0.674302
109.2	0.664847	109.2	0.674286
109.3	0.642753	109.3	0.67427
109.4	0.651802	109.4	0.674254
109.5	0.649503	109.5	0.674238
109.6	0.658701	109.6	0.674222
109.7	0.65095	109.7	0.674206
109.8	0.6808	109.8	0.67419
109.9	0.697	109.9	0.674174
110	0.674501	110	0.674158
110.1	0.68735	110.1	0.674142
110.2	0.6666	110.2	0.674126
110.3	0.67155	110.3	0.67411
110.4	0.661301	110.4	0.674094
110.5	0.66135	110.5	0.674078
110.6	0.6765	110.6	0.674061
110.7	0.67585	110.7	0.674045
110.8	0.6748	110.8	0.674029
110.9	0.6815	110.9	0.674013
111	0.67735	111	0.673997
111.1	0.67525	111.1	0.673981
111.2	0.675349	111.2	0.673965
111.3	0.674551	111.3	0.673949
111.4	0.682	111.4	0.673933
111.5	0.68095	111.5	0.673917
111.6	0.685	111.6	0.673901
111.7	0.68715	111.7	0.673885
111.8	0.6866	111.8	0.673869
111.9	0.69175	111.9	0.673853
112	0.6945	112	0.673837
112.1	0.6999	112.1	0.673821
112.2	0.69955	112.2	0.673805
112.3	0.6941	112.3	0.673789
112.4	0.69585	112.4	0.673773
112.5	0.69835	112.5	0.673757
112.6	0.6996	112.6	0.673741
112.7	0.70035	112.7	0.673725
112.8	0.70245	112.8	0.673709
112.9	0.70835	112.9	0.673693
113	0.7076	113	0.673677
113.1	0.71005	113.1	0.673661
113.2	0.7134	113.2	0.673645
113.3	0.7123	113.3	0.673629
113.4	0.7127	113.4	0.673613
113.5	0.7107	113.5	0.673597
113.6	0.70975	113.6	0.673581
113.7	0.7112	113.7	0.673565
113.8	0.71145	113.8	0.673549
113.9	0.7124	113.9	0.673533
114	0.71215	114	0.673517
114.1	0.71615	114.1	0.673501
114.2	0.72075	114.2	0.673485
114.3	0.72575	114.3	0.673469
114.4	0.7243	114.4	0.673453
114.5	0.72305	114.5	0.673436
114.6	0.7282	114.6	0.67342
114.7	0.72765	114.7	0.673404
114.8	0.72895	114.8	0.673388
114.9	0.7281	114.9	0.673372
115	0.7302	115	0.673356
115.1	0.7303	115.1	0.67334
115.2	0.733	115.2	0.673324
115.3	0.73535	115.3	0.673308
115.4	0.73475	115.4	0.673292
115.5	0.73715	115.5	0.673276
115.6	0.7376	115.6	0.67326
115.7	0.74205	115.7	0.673244
115.8	0.7433	115.8	0.673228
115.9	0.74215	115.9	0.673212
116	0.7468	116	0.673196
116.1	0.7468	116.1	0.67318
116.2	0.74855	116.2	0.673164
116.3	0.747	116.3	0.673148
116.4	0.74435	116.4	0.673132
116.5	0.7448	116.5	0.673116
116.6	0.74735	116.6	0.6731
116.7	0.74775	116.7	0.673084
116.8	0.74945	116.8	0.673068
116.9	0.74935	116.9	0.673052
117	0.7486	117	0.673036
117.1	0.7544	117.1	0.67302
117.2	0.75535	117.2	0.673004
117.3	0.75345	117.3	0.672988
117.4	0.7524	117.4	0.672972
117.5	0.7508	117.5	0.672956
117.6	0.7508	117.6	0.67294
117.7	0.7511	117.7	0.672924
117.8	0.74715	117.8	0.672908
117.9	0.74525	117.9	0.672892
118	0.74705	118	0.672876
118.1	0.75105	118.1	0.67286
118.2	0.75195	118.2	0.672844
118.3	0.7531	118.3	0.672828
118.4	0.75065	118.4	0.672812
118.5	0.7462	118.5	0.672796
118.6	0.744	118.6	0.67278
118.7	0.7414	118.7	0.672764
118.8	0.7397	118.8	0.672748
118.9	0.74075	118.9	0.672732
119	0.73805	119	0.672716
119.1	0.7366	119.1	0.6727
119.2	0.7368	119.2	0.672684
119.3	0.73325	119.3	0.672668
119.4	0.73465	119.4	0.672652
119.5	0.7358	119.5	0.672636
119.6	0.73385	119.6	0.67262
119.7	0.73955	119.7	0.672604
119.8	0.7374	119.8	0.672588
119.9	0.7393	119.9	0.672572
120	0.73965	120	0.672556
120.1	0.7431	120.1	0.67254
120.2	0.7414	120.2	0.672524
120.3	0.73695	120.3	0.672508
120.4	0.73655	120.4	0.672492
120.5	0.73735	120.5	0.672476
120.6	0.73875	120.6	0.67246
120.7	0.73725	120.7	0.672444
120.8	0.73665	120.8	0.672428
120.9	0.73785	120.9	0.672412
121	0.73355	121	0.672396
121.1	0.7342	121.1	0.67238
121.2	0.7365	121.2	0.672364
121.3	0.73345	121.3	0.672348
121.4	0.73	121.4	0.672332
121.5	0.72735	121.5	0.672316
121.6	0.7279	121.6	0.6723
121.7	0.7303	121.7	0.672284
121.8	0.72765	121.8	0.672268
121.9	0.7283	121.9	0.672252
122	0.7311	122	0.672236
122.1	0.7293	122.1	0.67222
122.2	0.731	122.2	0.672204
122.3	0.7281	122.3	0.672188
122.4	0.725	122.4	0.672172
122.5	0.7259	122.5	0.672156
122.6	0.7253	122.6	0.67214
122.7	0.72065	122.7	0.672124
122.8	0.71775	122.8	0.672108
122.9	0.7169	122.9	0.672092
123	0.71855	123	0.672076
123.1	0.7185	123.1	0.67206
123.2	0.71725	123.2	0.672044
123.3	0.7157	123.3	0.672028
123.4	0.71615	123.4	0.672012
123.5	0.7136	123.5	0.671996
123.6	0.7151	123.6	0.671981
123.7	0.71135	123.7	0.671965
123.8	0.7111	123.8	0.671949
123.9	0.71245	123.9	0.671933
124	0.7128	124	0.671917
124.1	0.71455	124.1	0.671901
124.2	0.7125	124.2	0.671885
124.3	0.712	124.3	0.671869
124.4	0.71145	124.4	0.671853
124.5	0.7155	124.5	0.671837
124.6	0.71655	124.6	0.671821
124.7	0.7181	124.7	0.671805
124.8	0.7189	124.8	0.671789
124.9	0.7203	124.9	0.671773
125	0.72145	125	0.671757
125.1	0.7186	125.1	0.671741
125.2	0.71955	125.2	0.671725
125.3	0.72255	125.3	0.671709
125.4	0.72415	125.4	0.671693
125.5	0.72035	125.5	0.671677
125.6	0.72215	125.6	0.671661
125.7	0.72705	125.7	0.671645
125.8	0.72575	125.8	0.671629
125.9	0.7269	125.9	0.671613
126	0.72925	126	0.671597
126.1	0.7287	126.1	0.671581
126.2	0.7259	126.2	0.671565
126.3	0.7279	126.3	0.671549
126.4	0.7294	126.4	0.671533
126.5	0.7239	126.5	0.671517
126.6	0.7253	126.6	0.671501
126.7	0.7254	126.7	0.671485
126.8	0.7237	126.8	0.671469
126.9	0.72165	126.9	0.671453
127	0.7225	127	0.671437
127.1	0.7292	127.1	0.671421
127.2	0.7286	127.2	0.671405
127.3	0.72575	127.3	0.671389
127.4	0.72675	127.4	0.671374
127.5	0.7281	127.5	0.671358
127.6	0.73195	127.6	0.671342
127.7	0.7304	127.7	0.671326
127.8	0.72925	127.8	0.67131
127.9	0.7291	127.9	0.671294
128	0.7268	128	0.671278
128.1	0.7218	128.1	0.671262
128.2	0.72	128.2	0.671246
128.3	0.71975	128.3	0.67123
128.4	0.72225	128.4	0.671214
128.5	0.7261	128.5	0.671198
128.6	0.731	128.6	0.671182
128.7	0.73185	128.7	0.671166
128.8	0.73115	128.8	0.67115
128.9	0.73295	128.9	0.671134
129	0.7313	129	0.671118
129.1	0.7312	129.1	0.671102
129.2	0.7247	129.2	0.671086
129.3	0.7275	129.3	0.67107
129.4	0.73215	129.4	0.671054
129.5	0.7323	129.5	0.671038
129.6	0.735	129.6	0.671022
129.7	0.73575	129.7	0.671006
129.8	0.7383	129.8	0.67099
129.9	0.73945	129.9	0.670974
130	0.7394	130	0.670959
130.1	0.7412	130.1	0.670943
130.2	0.7403	130.2	0.670927
130.3	0.743	130.3	0.670911
130.4	0.74165	130.4	0.670895
130.5	0.743	130.5	0.670879
130.6	0.7387	130.6	0.670863
130.7	0.74045	130.7	0.670847
130.8	0.73585	130.8	0.670831
130.9	0.7409	130.9	0.670815
131	0.74335	131	0.670799
131.1	0.7474	131.1	0.670783
131.2	0.74945	131.2	0.670767
131.3	0.7483	131.3	0.670751
131.4	0.75055	131.4	0.670735
131.5	0.74815	131.5	0.670719
131.6	0.74725	131.6	0.670703
131.7	0.7454	131.7	0.670687
131.8	0.74245	131.8	0.670671
131.9	0.74155	131.9	0.670655
132	0.74445	132	0.670639
132.1	0.7403	132.1	0.670624
132.2	0.7442	132.2	0.670608
132.3	0.7403	132.3	0.670592
132.4	0.74255	132.4	0.670576
132.5	0.74425	132.5	0.67056
132.6	0.7487	132.6	0.670544
132.7	0.7459	132.7	0.670528
132.8	0.7471	132.8	0.670512
132.9	0.74735	132.9	0.670496
133	0.7475	133	0.67048
133.1	0.74715	133.1	0.670464
133.2	0.74655	133.2	0.670448
133.3	0.74535	133.3	0.670432
133.4	0.74305	133.4	0.670416
133.5	0.74035	133.5	0.6704
133.6	0.74135	133.6	0.670384
133.7	0.74225	133.7	0.670368
133.8	0.74225	133.8	0.670352
133.9	0.7416	133.9	0.670337
134	0.74095	134	0.670321
134.1	0.74025	134.1	0.670305
134.2	0.7436	134.2	0.670289
134.3	0.74615	134.3	0.670273
134.4	0.7492	134.4	0.670257
134.5	0.73755	134.5	0.670241
134.6	0.73795	134.6	0.670225
134.7	0.73455	134.7	0.670209
134.8	0.7358	134.8	0.670193
134.9	0.7398	134.9	0.670177
135	0.7398	135	0.670161
135.1	0.7427	135.1	0.670145
135.2	0.7428	135.2	0.670129
135.3	0.74045	135.3	0.670113
135.4	0.73955	135.4	0.670097
135.5	0.7369	135.5	0.670082
135.6	0.73675	135.6	0.670066
135.7	0.73545	135.7	0.67005
135.8	0.7347	135.8	0.670034
135.9	0.73255	135.9	0.670018
136	0.7289	136	0.670002
136.1	0.7296	136.1	0.669986
136.2	0.7299	136.2	0.66997
136.3	0.73315	136.3	0.669954
136.4	0.73555	136.4	0.669938
136.5	0.73645	136.5	0.669922
136.6	0.73975	136.6	0.669906
136.7	0.7426	136.7	0.66989
136.8	0.7467	136.8	0.669874
136.9	0.74115	136.9	0.669858
137	0.7375	137	0.669843
137.1	0.73625	137.1	0.669827
137.2	0.7386	137.2	0.669811
137.3	0.73785	137.3	0.669795
137.4	0.73215	137.4	0.669779
137.5	0.7306	137.5	0.669763
137.6	0.73235	137.6	0.669747
137.7	0.73535	137.7	0.669731
137.8	0.73465	137.8	0.669715
137.9	0.7354	137.9	0.669699
138	0.73325	138	0.669683
138.1	0.72965	138.1	0.669667
138.2	0.7278	138.2	0.669651
138.3	0.7327	138.3	0.669636
138.4	0.73155	138.4	0.66962
138.5	0.73305	138.5	0.669604
138.6	0.7319	138.6	0.669588
138.7	0.7305	138.7	0.669572
138.8	0.7304	138.8	0.669556
138.9	0.733249	138.9	0.66954
139	0.73365	139	0.669524
139.1	0.73615	139.1	0.669508
139.2	0.73705	139.2	0.669492
139.3	0.7374	139.3	0.669476
139.4	0.7352	139.4	0.66946
139.5	0.73785	139.5	0.669444
139.6	0.7386	139.6	0.669429
139.7	0.7398	139.7	0.669413
139.8	0.73755	139.8	0.669397
139.9	0.73875	139.9	0.669381
140	0.7385	140	0.669365
140.1	0.7417	140.1	0.669349
140.2	0.74395	140.2	0.669333
140.3	0.7418	140.3	0.669317
140.4	0.744	140.4	0.669301
140.5	0.73895	140.5	0.669285
140.6	0.73625	140.6	0.669269
140.7	0.73665	140.7	0.669253
140.8	0.7325	140.8	0.669238
140.9	0.7281	140.9	0.669222
141	0.7267	141	0.669206
141.1	0.7273	141.1	0.66919
141.2	0.724099	141.2	0.669174
141.3	0.717301	141.3	0.669158
141.4	0.7212	141.4	0.669142
141.5	0.72415	141.5	0.669126
141.6	0.72465	141.6	0.66911
141.7	0.7231	141.7	0.669094
141.8	0.72615	141.8	0.669078
141.9	0.72785	141.9	0.669063
142	0.7299	142	0.669047
142.1	0.7326	142.1	0.669031
142.2	0.72995	142.2	0.669015
142.3	0.7287	142.3	0.668999
142.4	0.72635	142.4	0.668983
142.5	0.7248	142.5	0.668967
142.6	0.7238	142.6	0.668951
142.7	0.72	142.7	0.668935
142.8	0.71595	142.8	0.668919
142.9	0.711851	142.9	0.668903
143	0.718	143	0.668888
143.1	0.71985	143.1	0.668872
143.2	0.72025	143.2	0.668856
143.3	0.7169	143.3	0.66884
143.4	0.7154	143.4	0.668824
143.5	0.7176	143.5	0.668808
143.6	0.71875	143.6	0.668792
143.7	0.7183	143.7	0.668776
143.8	0.7169	143.8	0.66876
143.9	0.71765	143.9	0.668744
144	0.71505	144	0.668729
144.1	0.71695	144.1	0.668713
144.2	0.72055	144.2	0.668697
144.3	0.72565	144.3	0.668681
144.4	0.7222	144.4	0.668665
144.5	0.72045	144.5	0.668649
144.6	0.71895	144.6	0.668633
144.7	0.7179	144.7	0.668617
144.8	0.7203	144.8	0.668601
144.9	0.7204	144.9	0.668585
145	0.72005	145	0.66857
145.1	0.71905	145.1	0.668554
145.2	0.71775	145.2	0.668538
145.3	0.717	145.3	0.668522
145.4	0.7173	145.4	0.668506
145.5	0.719	145.5	0.66849
145.6	0.7182	145.6	0.668474
145.7	0.719	145.7	0.668458
145.8	0.72115	145.8	0.668442
145.9	0.72345	145.9	0.668427
146	0.72245	146	0.668411
146.1	0.7198	146.1	0.668395
146.2	0.72125	146.2	0.668379
146.3	0.7205	146.3	0.668363
146.4	0.71895	146.4	0.668347
146.5	0.71575	146.5	0.668331
146.6	0.7231	146.6	0.668315
146.7	0.725	146.7	0.668299
146.8	0.7257	146.8	0.668284
146.9	0.739349	146.9	0.668268
147	0.7392	147	0.668252
147.1	0.74325	147.1	0.668236
147.2	0.74065	147.2	0.66822
147.3	0.7427	147.3	0.668204
147.4	0.7415	147.4	0.668188
147.5	0.74395	147.5	0.668172
147.6	0.74445	147.6	0.668156
147.7	0.74675	147.7	0.668141
147.8	0.74635	147.8	0.668125
147.9	0.75145	147.9	0.668109
148	0.7515	148	0.668093
148.1	0.75255	148.1	0.668077
148.2	0.7559	148.2	0.668061
148.3	0.75495	148.3	0.668045
148.4	0.7591	148.4	0.668029
148.5	0.7621	148.5	0.668013
148.6	0.758801	148.6	0.667998
148.7	0.7621	148.7	0.667982
148.8	0.76245	148.8	0.667966
148.9	0.76245	148.9	0.66795
149	0.76265	149	0.667934
149.1	0.763349	149.1	0.667918
149.2	0.76365	149.2	0.667902
149.3		149.3	0.667886
149.4		149.4	0.667871
149.5		149.5	0.667855
149.6		149.6	0.667839
149.7		149.7	0.667823
149.8		149.8	0.667807
149.9		149.9	0.667791
150		150	0.667775
150.1		150.1	0.667775
150.2		150.2	0.675355
150.3		150.3	0.682927
150.4		150.4	0.690498
150.5		150.5	0.698064
150.6		150.6	0.705626
150.7		150.7	0.713184
150.8		150.8	0.720735
150.9		150.9	0.728284
151		151	0.735829
151.1		151.1	0.743369
151.2		151.2	0.750905
151.3		151.3	0.758434
151.4		151.4	0.765962
151.5		151.5	0.773485
151.6		151.6	0.781003
151.7		151.7	0.788517
151.8	0.836722	151.8	0.796025
151.9	0.836722	151.9	0.803531
152	0.836722	152	0.811032
152.1	0.836722	152.1	0.818529
152.2	0.833783	152.2	0.826021
152.3	0.836722	152.3	0.833507
152.4	0.838268	152.4	0.840991
152.5	0.838268	152.5	0.84847
152.6	0.850143	152.6	0.855945
152.7	0.850978	152.7	0.863416
152.8	0.845569	152.8	0.87088
152.9	0.853619	152.9	0.878342
153	0.840609	153	0.8858
153.1	0.834227	153.1	0.893253
153.2	0.852006	153.2	0.900702
153.3	0.850598	153.3	0.908144
153.4	0.83498	153.4	0.915584
153.5	0.848889	153.5	0.923019
153.6	0.859475	153.6	0.930451
153.7	0.847761	153.7	0.937877
153.8	0.864374	153.8	0.945298
153.9	0.848426	153.9	0.952716
154	0.867728	154	0.960129
154.1	0.865056	154.1	0.967539
154.2	0.876135	154.2	0.974943
154.3	0.880322	154.3	0.982342
154.4	0.889917	154.4	0.989738
154.5	0.890742	154.5	0.997129
154.6	0.890728	154.6	1.00452
154.7	0.895267	154.7	1.0119
154.8	0.89616	154.8	1.01928
154.9	0.895478	154.9	1.02665
155	0.897621	155	1.03402
155.1	0.90357	155.1	1.04138
155.2	0.896562	155.2	1.04874
155.3	0.905227	155.3	1.0561
155.4	0.921323	155.4	1.06345
155.5	0.929447	155.5	1.0708
155.6	0.942389	155.6	1.07814
155.7	0.951791	155.7	1.08548
155.8	0.960614	155.8	1.09281
155.9	0.967487	155.9	1.10014
156	0.977548	156	1.10747
156.1	0.988282	156.1	1.11479
156.2	0.998363	156.2	1.1221
156.3	1.00564	156.3	1.12941
156.4	1.00221	156.4	1.13672
156.5	1.00658	156.5	1.14402
156.6	1.01291	156.6	1.15132
156.7	1.0179	156.7	1.15862
156.8	1.02368	156.8	1.1659
156.9	1.03846	156.9	1.17319
157	1.04584	157	1.18047
157.1	1.05776	157.1	1.18775
157.2	1.06483	157.2	1.19502
157.3	1.07195	157.3	1.20228
157.4	1.08277	157.4	1.20954
157.5	1.09224	157.5	1.2168
157.6	1.10606	157.6	1.22406
157.7	1.11938	157.7	1.23131
157.8	1.12558	157.8	1.23855
157.9	1.13208	157.9	1.24579
158	1.14133	158	1.25302
158.1	1.1573	158.1	1.26026
158.2	1.16495	158.2	1.26748
158.3	1.16743	158.3	1.2747
158.4	1.18144	158.4	1.28192
158.5	1.18738	158.5	1.28913
158.6	1.19497	158.6	1.29634
158.7	1.21342	158.7	1.30355
158.8	1.21791	158.8	1.31075
158.9	1.23637	158.9	1.31794
159	1.25678	159	1.32513
159.1	1.26226	159.1	1.33232
159.2	1.27245	159.2	1.3395
159.3	1.28284	159.3	1.34668
159.4	1.29498	159.4	1.35385
159.5	1.31397	159.5	1.36102
159.6	1.32586	159.6	1.36818
159.7	1.34038	159.7	1.37534
159.8	1.35001	159.8	1.38249
159.9	1.36106	159.9	1.38964
160	1.37444	160	1.39679
160.1	1.38584	160.1	1.40393
160.2	1.39842	160.2	1.41107
160.3	1.40732	160.3	1.4182
160.4	1.41799	160.4	1.42532
160.5	1.4252	160.5	1.43245
160.6	1.44511	160.6	1.43957
160.7	1.44887	160.7	1.44668
160.8	1.45993	160.8	1.45379
160.9	1.47394	160.9	1.46089
161	1.47642	161	1.46799
161.1	1.49233	161.1	1.47509
161.2	1.50153	161.2	1.48218
[truncated: 7,886 more rows]
