# Supplementary material for: Homo-BacPROTAC-induced degradation of ClpC1 as a strategy against drug-resistant mycobacteria
Source: Nat Commun. 2024 Mar 5;15:2005. doi: 10.1038/s41467-024-46218-7 (PMC10914731; doi:10.1038/s41467-024-46218-7)
Supplement: Supplementary file 4 — Source Data [file 41467_2024_46218_MOESM4_ESM.zip › SourceData/SuppFig7_Compound_SI-64.xlsx]

## Sheet: 74159214_20220127x
Run 1; Ch 3; Fc 2-1 corr; Cy 22; 74159214; Conc 2.5 7.5 22.5 66.8 200 nM_X	Run 1; Ch 3; Fc 2-1 corr; Cy 22; 74159214; Conc 2.5 7.5 22.5 66.8 200 nM_Y	Run 1; Ch 3; Fc 2-1 corr; Cy 22; 74159214; Conc 2.5 7.5 22.5 66.8 200 nM; Fitted_X	Run 1; Ch 3; Fc 2-1 corr; Cy 22; 74159214; Conc 2.5 7.5 22.5 66.8 200 nM; Fitted_Y
-38.6	1.3023	-38.6	0
-38.5	1.4905	-38.5	0
-38.4	0.682	-38.4	0
-38.3	-0.0158755	-38.3	0
-38.2	0.0795	-38.2	0
-38.1	0.0429	-38.1	0
-38	0.1468	-38	0
-37.9	0.0803	-37.9	0
-37.8	0.0369014	-37.8	0
-37.7	0.1657	-37.7	0
-37.6	0.1395	-37.6	0
-37.5	-0.4798	-37.5	0
-37.4	-0.0161	-37.4	0
-37.3	0.149899	-37.3	0
-37.2	-0.3937	-37.2	0
-37.1	-1.7291	-37.1	0
-37	-1.6085	-37	0
-36.9	-1.1344	-36.9	0
-36.8	-0.55452	-36.8	0
-36.7	-0.8959	-36.7	0
-36.6	-0.998722	-36.6	0
-36.5	-0.4933	-36.5	0
-36.4	0.9836	-36.4	0
-36.3	0.875207	-36.3	0
-36.2	0.5575	-36.2	0
-36.1	0.4697	-36.1	0
-36	0.4561	-36	0
-35.9	0.4396	-35.9	0
-35.8	0.345504	-35.8	0
-35.7	0.2976	-35.7	0
-35.6	0.2758	-35.6	0
-35.5	0.2955	-35.5	0
-35.4	0.2438	-35.4	0
-35.3	0.232401	-35.3	0
-35.2	0.2446	-35.2	0
-35.1	0.253	-35.1	0
-35	0.2584	-35	0
-34.9	0.2606	-34.9	0
-34.8	0.250101	-34.8	0
-34.7	0.2386	-34.7	0
-34.6	0.2146	-34.6	0
-34.5	0.2312	-34.5	0
-34.4	0.2338	-34.4	0
-34.3	0.224901	-34.3	0
-34.2	0.2115	-34.2	0
-34.1	0.207	-34.1	0
-34	0.2025	-34	0
-33.9	0.1855	-33.9	0
-33.8	0.1819	-33.8	0
-33.7	0.1666	-33.7	0
-33.6	0.1637	-33.6	0
-33.5	0.1699	-33.5	0
-33.4	0.1804	-33.4	0
-33.3	0.1931	-33.3	0
-33.2	0.1946	-33.2	0
-33.1	0.1915	-33.1	0
-33	0.1828	-33	0
-32.9	0.1628	-32.9	0
-32.8	0.1715	-32.8	0
-32.7	0.1581	-32.7	0
-32.6	0.1548	-32.6	0
-32.5	0.1608	-32.5	0
-32.4	0.1584	-32.4	0
-32.3	0.155	-32.3	0
-32.2	0.1531	-32.2	0
-32.1	0.1491	-32.1	0
-32	0.132	-32	0
-31.9	0.1111	-31.9	0
-31.8	0.1071	-31.8	0
-31.7	0.1055	-31.7	0
-31.6	0.1026	-31.6	0
-31.5	0.1091	-31.5	0
-31.4	0.1113	-31.4	0
-31.3	0.1125	-31.3	0
-31.2	0.1163	-31.2	0
-31.1	0.1115	-31.1	0
-31	0.1119	-31	0
-30.9	0.1099	-30.9	0
-30.8	0.11	-30.8	0
-30.7	0.1089	-30.7	0
-30.6	0.1129	-30.6	0
-30.5	0.1107	-30.5	0
-30.4	0.1118	-30.4	0
-30.3	0.1089	-30.3	0
-30.2	0.1086	-30.2	0
-30.1	0.1089	-30.1	0
-30	0.1092	-30	0
-29.9	0.1069	-29.9	0
-29.8	0.1064	-29.8	0
-29.7	0.1005	-29.7	0
-29.6	0.1047	-29.6	0
-29.5	0.1111	-29.5	0
-29.4	0.113	-29.4	0
-29.3	0.1186	-29.3	0
-29.2	0.1205	-29.2	0
-29.1	0.1271	-29.1	0
-29	0.1273	-29	0
-28.9	0.1271	-28.9	0
-28.8	0.1279	-28.8	0
-28.7	0.1361	-28.7	0
-28.6	0.1382	-28.6	0
-28.5	0.1444	-28.5	0
-28.4	0.1464	-28.4	0
-28.3	0.149	-28.3	0
-28.2	0.1426	-28.2	0
-28.1	0.1472	-28.1	0
-28	0.1459	-28	0
-27.9	0.1482	-27.9	0
-27.8	0.1483	-27.8	0
-27.7	0.149	-27.7	0
-27.6	0.149	-27.6	0
-27.5	0.1472	-27.5	0
-27.4	0.1466	-27.4	0
-27.3	0.1494	-27.3	0
-27.2	0.1455	-27.2	0
-27.1	0.1433	-27.1	0
-27	0.1398	-27	0
-26.9	0.1392	-26.9	0
-26.8	0.1324	-26.8	0
-26.7	0.1297	-26.7	0
-26.6	0.1242	-26.6	0
-26.5	0.1201	-26.5	0
-26.4	0.1138	-26.4	0
-26.3	0.1168	-26.3	0
-26.2	0.1089	-26.2	0
-26.1	0.1071	-26.1	0
-26	0.1058	-26	0
-25.9	0.1015	-25.9	0
-25.8	0.1002	-25.8	0
-25.7	0.0966	-25.7	0
-25.6	0.0938001	-25.6	0
-25.5	0.0947001	-25.5	0
-25.4	0.0916	-25.4	0
-25.3	0.0866	-25.3	0
-25.2	0.0921	-25.2	0
-25.1	0.0916	-25.1	0
-25	0.0928	-25	0
-24.9	0.0896	-24.9	0
-24.8	0.0895	-24.8	0
-24.7	0.0909	-24.7	0
-24.6	0.0945	-24.6	0
-24.5	0.0873001	-24.5	0
-24.4	0.0863	-24.4	0
-24.3	0.0877	-24.3	0
-24.2	0.088	-24.2	0
-24.1	0.0867001	-24.1	0
-24	0.0879	-24	0
-23.9	0.0886	-23.9	0
-23.8	0.089	-23.8	0
-23.7	0.0879	-23.7	0
-23.6	0.0843001	-23.6	0
-23.5	0.0841	-23.5	0
-23.4	0.0778	-23.4	0
-23.3	0.079	-23.3	0
-23.2	0.075	-23.2	0
-23.1	0.0766	-23.1	0
-23	0.0754	-23	0
-22.9	0.078	-22.9	0
-22.8	0.0761	-22.8	0
-22.7	0.0763	-22.7	0
-22.6	0.0748001	-22.6	0
-22.5	0.0728001	-22.5	0
-22.4	0.069	-22.4	0
-22.3	0.0658	-22.3	0
-22.2	0.0665	-22.2	0
-22.1	0.0682	-22.1	0
-22	0.0627001	-22	0
-21.9	0.0613	-21.9	0
-21.8	0.0622	-21.8	0
-21.7	0.0598	-21.7	0
-21.6	0.0605	-21.6	0
-21.5	0.0579001	-21.5	0
-21.4	0.0571	-21.4	0
-21.3	0.0518	-21.3	0
-21.2	0.0524	-21.2	0
-21.1	0.0452002	-21.1	0
-21	0.0433001	-21	0
-20.9	0.0403	-20.9	0
-20.8	0.0364	-20.8	0
-20.7	0.0289	-20.7	0
-20.6	0.0274001	-20.6	0
-20.5	0.0356999	-20.5	0
-20.4	0.035	-20.4	0
-20.3	0.0325	-20.3	0
-20.2	0.0287	-20.2	0
-20.1	0.0327998	-20.1	0
-20	0.0283002	-20	0
-19.9	0.0217	-19.9	0
-19.8	0.0285	-19.8	0
-19.7	0.0408	-19.7	0
-19.6	0.0251001	-19.6	0
-19.5	0.0181999	-19.5	0
-19.4	0.0181	-19.4	0
-19.3	0.0109	-19.3	0
-19.2	0.0027	-19.2	0
-19.1	0.00419995	-19.1	0
-19	0.0180999	-19	0
-18.9	0.0365	-18.9	0
-18.8	0.0532	-18.8	0
-18.7	0.0653	-18.7	0
-18.6	0.0651001	-18.6	0
-18.5	0.0531003	-18.5	0
-18.4	0.0368	-18.4	0
-18.3	0.037	-18.3	0
-18.2	0.0329	-18.2	0
-18.1	0.0449999	-18.1	0
-18	0.0796998	-18	0
-17.9	0.0674	-17.9	0
-17.8	0.0596	-17.8	0
-17.7	0.0254	-17.7	0
-17.6	0.024	-17.6	0
-17.5	0.0221001	-17.5	0
-17.4	0.0282	-17.4	0
-17.3	0.0588	-17.3	0
-17.2	0.067	-17.2	0
-17.1	0.0948	-17.1	0
-17	0.0894003	-17	0
-16.9	0.081	-16.9	0
-16.8	0.0846	-16.8	0
-16.7	0.0629	-16.7	0
-16.6	0.0425002	-16.6	0
-16.5	0.0163002	-16.5	0
-16.4	-0.0149	-16.4	0
-16.3	-0.0344	-16.3	0
-16.2	-0.0162	-16.2	0
-16.1	0.00930009	-16.1	0
-16	0.0384	-16	0
-15.9	0.0571	-15.9	0
-15.8	0.058	-15.8	0
-15.7	0.0697	-15.7	0
-15.6	0.0609002	-15.6	0
-15.5	0.0634999	-15.5	0
-15.4	0.0168	-15.4	0
-15.3	0.0145	-15.3	0
-15.2	0.0239	-15.2	0
-15.1	0.0182	-15.1	0
-15	0.0135002	-15	0
-14.9	0.0182	-14.9	0
-14.8	0.0309	-14.8	0
-14.7	0.0251	-14.7	0
-14.6	0.0206005	-14.6	0
-14.5	-0.00459946	-14.5	0
-14.4	-0.0326	-14.4	0
-14.3	-0.0477	-14.3	0
-14.2	-0.0328	-14.2	0
-14.1	-0.0100005	-14.1	0
-14	-0.0105002	-14	0
-13.9	-0.0215	-13.9	0
-13.8	-0.0289	-13.8	0
-13.7	-0.0104	-13.7	0
-13.6	-0.00390002	-13.6	0
-13.5	-0.00249983	-13.5	0
-13.4	0.0064	-13.4	0
-13.3	-0.0051	-13.3	0
-13.2	-0.0104	-13.2	0
-13.1	-0.0184998	-13.1	0
-13	-0.0151001	-13	0
-12.9	-0.0089	-12.9	0
-12.8	-0.0047	-12.8	0
-12.7	0.000699998	-12.7	0
-12.6	-0.00769986	-12.6	0
-12.5	-0.00799993	-12.5	0
-12.4	-0.0059	-12.4	0
-12.3	-0.000900001	-12.3	0
-12.2	-0.0113	-12.2	0
-12.1	-0.0101	-12.1	0
-12	-0.0144	-12	0
-11.9	-0.0113	-11.9	0
-11.8	-0.0045	-11.8	0
-11.7	0.0015	-11.7	0
-11.6	-0.00449989	-11.6	0
-11.5	-0.00480001	-11.5	0
-11.4	-0.0028	-11.4	0
-11.3	0.0024	-11.3	0
-11.2	0.008	-11.2	0
-11.1	0.00889997	-11.1	0
-11	0.0191998	-11	0
-10.9	0.0111	-10.9	0
-10.8	0.013	-10.8	0
-10.7	0.0166	-10.7	0
-10.6	0.0151	-10.6	0
-10.5	0.0193999	-10.5	0
-10.4	0.0212	-10.4	0
-10.3	0.0196	-10.3	0
-10.2	0.0262	-10.2	0
-10.1	0.0233	-10.1	0
-10	0.0229999	-10	0
-9.9	0.0212	-9.9	0
-9.8	0.0212	-9.8	0
-9.7	0.0195	-9.7	0
-9.6	0.0240999	-9.6	0
-9.5	0.0236	-9.5	0
-9.4	0.0256	-9.4	0
-9.3	0.0285	-9.3	0
-9.2	0.0265999	-9.2	0
-9.1	0.0289998	-9.1	0
-9	0.027	-9	0
-8.9	0.0304999	-8.9	0
-8.8	0.0333	-8.8	0
-8.7	0.026	-8.7	0
-8.6	0.0195	-8.6	0
-8.5	0.0209999	-8.5	0
-8.4	0.0196	-8.4	0
-8.3	0.0191	-8.3	0
-8.2	0.0257	-8.2	0
-8.1	0.0234	-8.1	0
-8	0.0216	-8	0
-7.9	0.0138001	-7.9	0
-7.8	0.00440013	-7.8	0
-7.7	0.0048	-7.7	0
-7.6	0.0135	-7.6	0
-7.5	0.0101001	-7.5	0
-7.4	0.0107	-7.4	0
-7.3	0.0147	-7.3	0
-7.2	0.0082	-7.2	0
-7.1	0.00350001	-7.1	0
-7	0.0056	-7	0
-6.9	0.0086	-6.9	0
-6.8	0.00630005	-6.8	0
-6.7	0.0058	-6.7	0
-6.6	0.0102	-6.6	0
-6.5	0.0094	-6.5	0
-6.4	0.0115	-6.4	0
-6.3	0.00940009	-6.3	0
-6.2	0.0107	-6.2	0
-6.1	0.0125	-6.1	0
-6	0.0091	-6	0
-5.9	0.0033	-5.9	0
-5.8	0.00199999	-5.8	0
-5.7	0.0037	-5.7	0
-5.6	0.0026	-5.6	0
-5.5	0.0019	-5.5	0
-5.4	0.002	-5.4	0
-5.3	0.000300011	-5.3	0
-5.2	-0.0027	-5.2	0
-5.1	-0.00160004	-5.1	0
-5	0.0028	-5	0
-4.9	0.00279997	-4.9	0
-4.8	0.000300061	-4.8	0
-4.7	-0.003	-4.7	0
-4.6	-0.00300003	-4.6	0
-4.5	-0.0021	-4.5	0
-4.4	-0.007	-4.4	0
-4.3	-0.00540001	-4.3	0
-4.2	-0.0042	-4.2	0
-4.1	-0.0063	-4.1	0
-4	-0.0026	-4	0
-3.9	-0.0061	-3.9	0
-3.8	-0.00480005	-3.8	0
-3.7	-0.0053	-3.7	0
-3.6	-0.0064	-3.6	0
-3.5	-0.0096	-3.5	0
-3.4	-0.0024	-3.4	0
-3.3	-0.00239999	-3.3	0
-3.2	-0.01	-3.2	0
-3.1	-0.0061	-3.1	0
-3	-0.0075	-3	0
-2.9	-0.0044	-2.9	0
-2.8	-0.00420001	-2.8	0
-2.7	-0.0046	-2.7	0
-2.6	-0.0035	-2.6	0
-2.5	-0.0028	-2.5	0
-2.4	-0.0047	-2.4	0
-2.3	-0.00779992	-2.3	0
-2.2	-0.0028	-2.2	0
-2.1	-0.0012	-2.1	0
-2	-0.0019	-2	0
-1.9	-0.0082	-1.9	0
-1.8	-0.0108	-1.8	0
-1.7	-0.0193	-1.7	0
-1.6	-0.0197	-1.6	0
-1.5	-0.0162	-1.5	0
-1.4	-0.0246	-1.4	0
-1.3	-0.0304	-1.3	0
-1.2	-0.0323	-1.2	0
-1.1	-0.0323	-1.1	0
-1	-0.0323	-1	0
-0.900002	-0.0352	-0.900002	0
-0.800003	-0.0352	-0.800003	0
-0.700001		-0.700001	0
-0.600002		-0.600002	0
-0.5		-0.5	0
-0.400002		-0.400002	0
-0.300003		-0.300003	0
-0.200001		-0.200001	0
-0.100002		-0.100002	0
0		0	0
0.0999985		0.0999985	0
0.199997		0.199997	0.00362311
0.299999		0.299999	0.00723278
0.399998		0.399998	0.0108288
0.5		0.5	0.0144114
0.599998		0.599998	0.0179804
0.699997		0.699997	0.021536
0.799999		0.799999	0.0250784
0.899998		0.899998	0.0286072
1		1	0.0321228
1.1		1.1	0.035625
1.2		1.2	0.0391139
1.3		1.3	0.0425897
1.4		1.4	0.0460522
1.5		1.5	0.0495017
1.6		1.6	0.0529378
1.7		1.7	0.0563609
1.8	0.198636	1.8	0.0597711
1.9	0.198975	1.9	0.063168
2	0.198996	2	0.0665521
2.1	0.206007	2.1	0.0699232
2.2	0.206787	2.2	0.0732812
2.3	0.206787	2.3	0.0766266
2.4	0.216066	2.4	0.0799589
2.5	0.233388	2.5	0.0832785
2.6	0.20206	2.6	0.0865852
2.7	0.199943	2.7	0.0898792
2.8	0.201933	2.8	0.0931605
2.9	0.199622	2.9	0.096429
3	0.196011	3	0.099685
3.1	0.21051	3.1	0.102928
3.2	0.205199	3.2	0.106159
3.3	0.215796	3.3	0.109377
3.4	0.225484	3.4	0.112583
3.5	0.227575	3.5	0.115776
3.6	0.233367	3.6	0.118956
3.7	0.229657	3.7	0.122125
3.8	0.232348	3.8	0.125281
3.9	0.242547	3.9	0.128424
4	0.251542	4	0.131555
4.1	0.259735	4.1	0.134674
4.2	0.26213	4.2	0.137781
4.3	0.266023	4.3	0.140875
4.4	0.274418	4.4	0.143957
4.5	0.28271	4.5	0.147028
4.6	0.282109	4.6	0.150086
4.7	0.288502	4.7	0.153131
4.8	0.298196	4.8	0.156165
4.9	0.301389	4.9	0.159187
5	0.307785	5	0.162197
5.1	0.31338	5.1	0.165195
5.2	0.313671	5.2	0.168181
5.3	0.311665	5.3	0.171155
5.4	0.316958	5.4	0.174117
5.5	0.318649	5.5	0.177068
5.6	0.323245	5.6	0.180007
5.7	0.326638	5.7	0.182934
5.8	0.336533	5.8	0.185849
5.9	0.344928	5.9	0.188753
6	0.347418	6	0.191645
6.1	0.352313	6.1	0.194525
6.2	0.357308	6.2	0.197394
6.3	0.362605	6.3	0.200251
6.4	0.371302	6.4	0.203097
6.5	0.378299	6.5	0.205931
6.6	0.379733	6.6	0.208754
6.7	0.385536	6.7	0.211566
6.8	0.389538	6.8	0.214366
6.9	0.399339	6.9	0.217155
7	0.401039	7	0.219932
7.1	0.405641	7.1	0.222698
7.2	0.409845	7.2	0.225453
7.3	0.410946	7.3	0.228197
7.4	0.416551	7.4	0.23093
7.5	0.417651	7.5	0.233652
7.6	0.421452	7.6	0.236362
7.7	0.424454	7.7	0.239061
7.8	0.425854	7.8	0.24175
7.9	0.431457	7.9	0.244427
8	0.43676	8	0.247094
8.1	0.444464	8.1	0.249749
8.2	0.448066	8.2	0.252394
8.3	0.449867	8.3	0.255028
8.4	0.451766	8.4	0.257651
8.5	0.456768	8.5	0.260263
8.6	0.462371	8.6	0.262864
8.7	0.467472	8.7	0.265455
8.8	0.473074	8.8	0.268035
8.9	0.477076	8.9	0.270604
9	0.476074	9	0.273163
9.1	0.481776	9.1	0.275711
9.2	0.489077	9.2	0.278249
9.3	0.486976	9.3	0.280776
9.4	0.491078	9.4	0.283293
9.5	0.492879	9.5	0.285799
9.6	0.500483	9.6	0.288295
9.7	0.508588	9.7	0.29078
9.8	0.507087	9.8	0.293255
9.9	0.510387	9.9	0.29572
10	0.51969	10	0.298175
10.1	0.521091	10.1	0.300619
10.2	0.526792	10.2	0.303053
10.3	0.533596	10.3	0.305477
10.4	0.539296	10.4	0.30789
10.5	0.547299	10.5	0.310294
10.6	0.556302	10.6	0.312687
10.7	0.5533	10.7	0.315071
10.8	0.564601	10.8	0.317444
10.9	0.569004	10.9	0.319808
11	0.572905	11	0.322161
11.1	0.582508	11.1	0.324505
11.2	0.585308	11.2	0.326838
11.3	0.591206	11.3	0.329162
11.4	0.595905	11.4	0.331476
11.5	0.603404	11.5	0.333781
11.6	0.613308	11.6	0.336075
11.7	0.620608	11.7	0.33836
11.8	0.622003	11.8	0.340635
11.9	0.626003	11.9	0.3429
12	0.625396	12	0.345156
12.1	0.632295	12.1	0.347402
12.2	0.634593	12.2	0.349639
12.3	0.63659	12.3	0.351866
12.4	0.644191	12.4	0.354084
12.5	0.647088	12.5	0.356292
12.6	0.645784	12.6	0.358491
12.7	0.654583	12.7	0.36068
12.8	0.65558	12.8	0.36286
12.9	0.660781	12.9	0.365031
13	0.667682	13	0.367192
13.1	0.67298	13.1	0.369344
13.2	0.676879	13.2	0.371487
13.3	0.675673	13.3	0.373621
13.4	0.685175	13.4	0.375746
13.5	0.691677	13.5	0.377861
13.6	0.693576	13.6	0.379967
13.7	0.696576	13.7	0.382064
13.8	0.699175	13.8	0.384153
13.9	0.703573	13.9	0.386232
14	0.705971	14	0.388302
14.1	0.713276	14.1	0.390363
14.2	0.715576	14.2	0.392416
14.3	0.718876	14.3	0.394459
14.4	0.721173	14.4	0.396494
14.5	0.726673	14.5	0.39852
14.6	0.732477	14.6	0.400536
14.7	0.735877	14.7	0.402545
14.8	0.738977	14.8	0.404544
14.9	0.742078	14.9	0.406535
15	0.747879	15	0.408517
15.1	0.756883	15.1	0.410491
15.2	0.761886	15.2	0.412456
15.3	0.76539	15.3	0.414412
15.4	0.768489	15.4	0.41636
15.5	0.772189	15.5	0.418299
15.6	0.784495	15.6	0.42023
15.7	0.787995	15.7	0.422152
15.8	0.795795	15.8	0.424066
15.9	0.807498	15.9	0.425972
16	0.814	16	0.427869
16.1	0.819402	16.1	0.429758
16.2	0.825105	16.2	0.431638
16.3	0.828205	16.3	0.433511
16.4	0.828401	16.4	0.435375
16.5	0.827	16.5	0.437231
16.6	0.831502	16.6	0.439079
16.7	0.833604	16.7	0.440918
16.8	0.836206	16.8	0.44275
16.9	0.837405	16.9	0.444573
17	0.840907	17	0.446388
17.1	0.845609	17.1	0.448196
17.2	0.852411	17.2	0.449995
17.3	0.85301	17.3	0.451786
17.4	0.850505	17.4	0.45357
17.5	0.856908	17.5	0.455345
17.6	0.864315	17.6	0.457113
17.7	0.869017	17.7	0.458873
17.8	0.869517	17.8	0.460625
17.9	0.879122	17.9	0.462369
18	0.880724	18	0.464105
18.1	0.879525	18.1	0.465834
18.2	0.889328	18.2	0.467555
18.3	0.887724	18.3	0.469268
18.4	0.899624	18.4	0.470974
18.5	0.902127	18.5	0.472672
18.6	0.902233	18.6	0.474363
18.7	0.904043	18.7	0.476046
18.8	0.905317	18.8	0.477721
18.9	0.905317	18.9	0.479389
19	0.90532	19	0.481049
19.1	0.905325	19.1	0.482702
19.2		19.2	0.484348
19.3		19.3	0.485986
19.4		19.4	0.487617
19.5		19.5	0.489241
19.6		19.6	0.490857
19.7		19.7	0.492466
19.8		19.8	0.494068
19.9		19.9	0.495662
20		20	0.495662
20.1		20.1	0.493683
20.2		20.2	0.491713
20.3		20.3	0.489752
20.4		20.4	0.487799
20.5		20.5	0.485855
20.6		20.6	0.483919
20.7		20.7	0.481991
20.8		20.8	0.480072
20.9		20.9	0.478162
21		21	0.476259
21.1		21.1	0.474365
21.2		21.2	0.472479
21.3		21.3	0.470602
21.4		21.4	0.468732
21.5		21.5	0.466871
21.6		21.6	0.465017
21.7	0.8598	21.7	0.463172
21.8	0.8598	21.8	0.461335
21.9	0.8598	21.9	0.459505
22	0.8598	22	0.457684
22.1	0.8549	22.1	0.45587
22.2	0.8531	22.2	0.454064
22.3	0.8531	22.3	0.452266
22.4	0.8549	22.4	0.450476
22.5	0.8773	22.5	0.448694
22.6	0.8751	22.6	0.446919
22.7	0.8681	22.7	0.445151
22.8	0.8641	22.8	0.443392
22.9	0.8477	22.9	0.44164
23	0.8295	23	0.439895
23.1	0.8198	23.1	0.438158
23.2	0.838199	23.2	0.436428
23.3	0.836	23.3	0.434706
23.4	0.8411	23.4	0.432991
23.5	0.8381	23.5	0.431284
23.6	0.8483	23.6	0.429583
23.7	0.8306	23.7	0.42789
23.8	0.8311	23.8	0.426205
23.9	0.8317	23.9	0.424526
24	0.8305	24	0.422855
24.1	0.826	24.1	0.42119
24.2	0.8224	24.2	0.419533
24.3	0.831	24.3	0.417883
24.4	0.8285	24.4	0.41624
24.5	0.8328	24.5	0.414604
24.6	0.8305	24.6	0.412974
24.7	0.8263	24.7	0.411352
24.8	0.8243	24.8	0.409737
24.9	0.8316	24.9	0.408128
25	0.8268	25	0.406526
25.1	0.8156	25.1	0.404931
25.2	0.8072	25.2	0.403343
25.3	0.804	25.3	0.401762
25.4	0.7964	25.4	0.400187
25.5	0.7867	25.5	0.398618
25.6	0.7782	25.6	0.397057
25.7	0.7687	25.7	0.395502
25.8	0.7604	25.8	0.393953
25.9	0.7571	25.9	0.392411
26	0.7657	26	0.390876
26.1	0.7636	26.1	0.389347
26.2	0.7526	26.2	0.387825
26.3	0.7605	26.3	0.386308
26.4	0.7618	26.4	0.384799
26.5	0.7657	26.5	0.383295
26.6	0.7755	26.6	0.381798
26.7	0.7858	26.7	0.380307
26.8	0.7872	26.8	0.378823
26.9	0.7844	26.9	0.377344
27	0.7817	27	0.375872
27.1	0.7857	27.1	0.374406
27.2	0.7844	27.2	0.372946
27.3	0.7783	27.3	0.371492
27.4	0.7833	27.4	0.370044
27.5	0.7823	27.5	0.368603
27.6	0.7818	27.6	0.367167
27.7	0.7816	27.7	0.365737
27.8	0.7801	27.8	0.364314
27.9	0.7831	27.9	0.362896
28	0.767	28	0.361484
28.1	0.769	28.1	0.360078
28.2	0.7614	28.2	0.358678
28.3	0.7591	28.3	0.357283
28.4	0.7562	28.4	0.355894
28.5	0.7482	28.5	0.354512
28.6	0.7383	28.6	0.353135
28.7	0.7307	28.7	0.351763
28.8	0.7262	28.8	0.350398
28.9	0.7297	28.9	0.349037
29	0.7339	29	0.347683
29.1	0.7211	29.1	0.346334
29.2	0.7209	29.2	0.344991
29.3	0.7134	29.3	0.343653
29.4	0.7151	29.4	0.342321
29.5	0.7187	29.5	0.340995
29.6	0.7256	29.6	0.339673
29.7	0.7347	29.7	0.338358
29.8	0.737899	29.8	0.337047
29.9	0.7352	29.9	0.335742
30	0.728901	30	0.334443
30.1	0.736499	30.1	0.333149
30.2	0.546007	30.2	0.33186
30.3	0.648101	30.3	0.330576
30.4	0.459194	30.4	0.329298
30.5	0.379198	30.5	0.328025
30.6	0.671702	30.6	0.326757
30.7	0.472795	30.7	0.325495
30.8	0.720691	30.8	0.324237
30.9	0.6792	30.9	0.322985
31	0.594301	31	0.321738
31.1	0.585999	31.1	0.320496
31.2	0.5814	31.2	0.319259
31.3	0.589998	31.3	0.318027
31.4	0.5983	31.4	0.3168
31.5	0.6013	31.5	0.315579
31.6	0.592	31.6	0.314362
31.7	0.5723	31.7	0.31315
31.8	0.5676	31.8	0.311943
31.9	0.5969	31.9	0.310741
32	0.5985	32	0.309544
32.1	0.563501	32.1	0.308352
32.2	0.5546	32.2	0.307165
32.3	0.545899	32.3	0.305982
32.4	0.529701	32.4	0.304804
32.5	0.338505	32.5	0.303632
32.6	0.4954	32.6	0.302463
32.7	0.6828	32.7	0.3013
32.8	1.04399	32.8	0.300142
32.9	0.789992	32.9	0.298988
33	0.616299	33	0.297838
33.1	0.696201	33.1	0.296694
33.2	1.10687	33.2	0.295554
33.3	2.10977	33.3	0.294419
33.4	1.7999	33.4	0.293288
33.5	1.83329	33.5	0.292162
33.6	1.62321	33.6	0.29104
33.7	1.6848	33.7	0.289923
33.8	0.467705	33.8	0.288811
33.9	-0.0882028	33.9	0.287703
34	0.123803	34	0.286599
34.1	0.109503	34.1	0.2855
34.2	0.2737	34.2	0.284406
34.3	0.3847	34.3	0.283316
34.4	0.461	34.4	0.28223
34.5	0.4669	34.5	0.281148
34.6	0.505	34.6	0.280071
34.7	0.523101	34.7	0.278999
34.8	0.558501	34.8	0.27793
34.9	0.5545	34.9	0.276866
35	0.585299	35	0.275807
35.1	0.589601	35.1	0.274751
35.2	0.6092	35.2	0.2737
35.3	0.600001	35.3	0.272653
35.4	0.5934	35.4	0.27161
35.5	0.606899	35.5	0.270572
35.6	0.598401	35.6	0.269537
35.7	0.6031	35.7	0.268507
35.8	0.6116	35.8	0.267481
35.9	0.620499	35.9	0.266459
36	0.6062	36	0.265441
36.1	0.602	36.1	0.264427
36.2	0.6042	36.2	0.263417
36.3	0.6081	36.3	0.262411
36.4	0.5811	36.4	0.26141
36.5	0.5921	36.5	0.260412
36.6	0.5996	36.6	0.259418
36.7	0.6024	36.7	0.258429
36.8	0.599	36.8	0.257443
36.9	0.5936	36.9	0.256461
37	0.5886	37	0.255483
37.1	0.6015	37.1	0.254509
37.2	0.5988	37.2	0.253539
37.3	0.6005	37.3	0.252573
37.4	0.5976	37.4	0.25161
37.5	0.5926	37.5	0.250652
37.6	0.5936	37.6	0.249697
37.7	0.5847	37.7	0.248746
37.8	0.5923	37.8	0.247799
37.9	0.5932	37.9	0.246856
38	0.5891	38	0.245916
38.1	0.5881	38.1	0.24498
38.2	0.5808	38.2	0.244048
38.3	0.5781	38.3	0.24312
38.4	0.5812	38.4	0.242195
38.5	0.578	38.5	0.241274
38.6	0.5739	38.6	0.240357
38.7	0.5736	38.7	0.239443
38.8	0.568	38.8	0.238533
38.9	0.5647	38.9	0.237627
39	0.5637	39	0.236724
39.1	0.5628	39.1	0.235824
39.2	0.5621	39.2	0.234929
39.3	0.5577	39.3	0.234036
39.4	0.5566	39.4	0.233148
39.5	0.5598	39.5	0.232263
39.6	0.5603	39.6	0.231381
39.7	0.5545	39.7	0.230503
39.8	0.5543	39.8	0.229628
39.9	0.5502	39.9	0.228757
40	0.55	40	0.227889
40.1	0.5513	40.1	0.227025
40.2	0.5476	40.2	0.226164
40.3	0.5501	40.3	0.225307
40.4	0.5442	40.4	0.224452
40.5	0.5467	40.5	0.223602
40.6	0.5433	40.6	0.222754
40.7	0.5384	40.7	0.22191
40.8	0.5418	40.8	0.22107
40.9	0.539	40.9	0.220232
41	0.5368	41	0.219398
41.1	0.5379	41.1	0.218567
41.2	0.5342	41.2	0.21774
41.3	0.5342	41.3	0.216916
41.4	0.5337	41.4	0.216095
41.5	0.5337	41.5	0.215277
41.6	0.5275	41.6	0.214462
41.7	0.5288	41.7	0.213651
41.8	0.5284	41.8	0.212843
41.9	0.5304	41.9	0.212038
42	0.5243	42	0.211236
42.1	0.5261	42.1	0.210437
42.2	0.5215	42.2	0.209642
42.3	0.5217	42.3	0.208849
42.4	0.5166	42.4	0.20806
42.5	0.5109	42.5	0.207274
42.6	0.5038	42.6	0.206491
42.7	0.4967	42.7	0.205711
42.8	0.4947	42.8	0.204934
42.9	0.4938	42.9	0.20416
43	0.4901	43	0.203389
43.1	0.4871	43.1	0.202621
43.2	0.4874	43.2	0.201856
43.3	0.4832	43.3	0.201094
43.4	0.483	43.4	0.200335
43.5	0.4799	43.5	0.199579
43.6	0.4758	43.6	0.198826
43.7	0.4713	43.7	0.198076
43.8	0.4671	43.8	0.197329
43.9	0.4664	43.9	0.196585
44	0.4594	44	0.195844
44.1	0.4565	44.1	0.195106
44.2	0.4539	44.2	0.19437
44.3	0.4502	44.3	0.193638
44.4	0.4461	44.4	0.192908
44.5	0.4344	44.5	0.192181
44.6	0.43	44.6	0.191457
44.7	0.4264	44.7	0.190736
44.8	0.4226	44.8	0.190017
44.9	0.4218	44.9	0.189301
45	0.4225	45	0.188589
45.1	0.4219	45.1	0.187879
45.2	0.4122	45.2	0.187171
45.3	0.4105	45.3	0.186467
45.4	0.4027	45.4	0.185765
45.5	0.4047	45.5	0.185066
45.6	0.4036	45.6	0.18437
45.7	0.394	45.7	0.183676
45.8	0.3885	45.8	0.182985
45.9	0.3864	45.9	0.182297
46	0.3902	46	0.181611
46.1	0.3911	46.1	0.180928
46.2	0.388	46.2	0.180248
46.3	0.3767	46.3	0.179571
46.4	0.3689	46.4	0.178896
46.5	0.3634	46.5	0.178223
46.6	0.3506	46.6	0.177553
46.7	0.3448	46.7	0.176886
46.8	0.3345	46.8	0.176222
46.9	0.3233	46.9	0.17556
47	0.3183	47	0.1749
47.1	0.3038	47.1	0.174244
47.2	0.2884	47.2	0.173589
47.3	0.305499	47.3	0.172938
47.4	0.3166	47.4	0.172288
47.5	0.3338	47.5	0.171642
47.6	0.3494	47.6	0.170997
47.7	0.3511	47.7	0.170356
47.8	0.3473	47.8	0.169716
47.9	0.3489	47.9	0.16908
48	0.349099	48	0.168445
48.1	0.356	48.1	0.167813
48.2	0.3716	48.2	0.167184
48.3	0.3863	48.3	0.166557
48.4	0.3776	48.4	0.165932
48.5	0.3709	48.5	0.16531
48.6	0.3679	48.6	0.164691
48.7	0.3612	48.7	0.164073
48.8	0.3561	48.8	0.163458
48.9	0.344399	48.9	0.162846
49	0.323199	49	0.162235
49.1	0.3351	49.1	0.161628
49.2	0.3404	49.2	0.161022
49.3	0.3455	49.3	0.160419
49.4	0.3343	49.4	0.159818
49.5	0.3253	49.5	0.15922
49.6	0.3366	49.6	0.158623
49.7	0.3295	49.7	0.158029
49.8	0.3241	49.8	0.157438
49.9	0.3324	49.9	0.156848
50	0.3281	50	0.156261
50.1	0.3307	50.1	0.155676
50.2	0.3286	50.2	0.155094
50.3	0.3357	50.3	0.154514
50.4	0.326699	50.4	0.153935
50.5	0.3062	50.5	0.15336
50.6	0.3004	50.6	0.152786
50.7	0.3054	50.7	0.152214
50.8	0.288001	50.8	0.151645
50.9	0.2571	50.9	0.151078
51	0.2514	51	0.150513
51.1	0.2477	51.1	0.14995
51.2	0.2569	51.2	0.14939
51.3	0.2402	51.3	0.148832
51.4	0.252201	51.4	0.148275
51.5	0.261001	51.5	0.147721
51.6	0.278199	51.6	0.147169
51.7	0.2699	51.7	0.146619
51.8	0.269	51.8	0.146071
51.9	0.2726	51.9	0.145526
52	0.2837	52	0.144982
52.1	0.3083	52.1	0.144441
52.2	0.3151	52.2	0.143901
52.3	0.302601	52.3	0.143364
52.4	0.287	52.4	0.142829
52.5	0.2869	52.5	0.142295
52.6	0.2692	52.6	0.141764
52.7	0.2766	52.7	0.141235
52.8	0.2679	52.8	0.140708
52.9	0.279201	52.9	0.140183
53	0.3024	53	0.13966
53.1	0.3197	53.1	0.139139
53.2	0.352799	53.2	0.138619
53.3	0.365399	53.3	0.138102
53.4	0.3524	53.4	0.137587
53.5	0.3429	53.5	0.137074
53.6	0.3329	53.6	0.136563
53.7	0.3101	53.7	0.136054
53.8	0.2859	53.8	0.135546
53.9	0.2764	53.9	0.135041
54	0.2672	54	0.134537
54.1	0.2444	54.1	0.134036
54.2	0.2269	54.2	0.133536
54.3	0.2311	54.3	0.133039
54.4	0.238	54.4	0.132543
54.5	0.2543	54.5	0.132049
54.6	0.2557	54.6	0.131557
54.7	0.2624	54.7	0.131067
54.8	0.2777	54.8	0.130578
54.9	0.2763	54.9	0.130092
55	0.2786	55	0.129607
55.1	0.2732	55.1	0.129125
55.2	0.2704	55.2	0.128644
55.3	0.2667	55.3	0.128165
55.4	0.2692	55.4	0.127688
55.5	0.2837	55.5	0.127212
55.6	0.2907	55.6	0.126739
55.7	0.2783	55.7	0.126267
55.8	0.2666	55.8	0.125797
55.9	0.2589	55.9	0.125329
56	0.2554	56	0.124862
56.1	0.254	56.1	0.124398
56.2	0.2552	56.2	0.123935
56.3	0.2577	56.3	0.123474
56.4	0.2593	56.4	0.123014
56.5	0.2579	56.5	0.122557
56.6	0.2645	56.6	0.122101
56.7	0.2703	56.7	0.121647
56.8	0.264	56.8	0.121194
56.9	0.2664	56.9	0.120744
57	0.2627	57	0.120295
57.1	0.2642	57.1	0.119847
57.2	0.2712	57.2	0.119402
57.3	0.2664	57.3	0.118958
57.4	0.2568	57.4	0.118516
57.5	0.2546	57.5	0.118075
57.6	0.2449	57.6	0.117637
57.7	0.2443	57.7	0.117199
57.8	0.2333	57.8	0.116764
57.9	0.2259	57.9	0.11633
58	0.2281	58	0.115898
58.1	0.2255	58.1	0.115467
58.2	0.2223	58.2	0.115038
58.3	0.2176	58.3	0.114611
58.4	0.2193	58.4	0.114185
58.5	0.2304	58.5	0.113761
58.6	0.235	58.6	0.113339
58.7	0.2248	58.7	0.112918
58.8	0.2325	58.8	0.112499
58.9	0.2225	58.9	0.112081
59	0.2052	59	0.111665
59.1	0.1983	59.1	0.11125
59.2	0.1825	59.2	0.110837
59.3	0.1748	59.3	0.110426
59.4	0.1838	59.4	0.110016
59.5	0.1939	59.5	0.109608
59.6	0.2009	59.6	0.109201
59.7	0.2075	59.7	0.108796
59.8	0.2131	59.8	0.108392
59.9	0.2134	59.9	0.10799
60	0.2112	60	0.10759
60.1	0.2068	60.1	0.10719
60.2	0.2031	60.2	0.106793
60.3	0.192	60.3	0.106397
60.4	0.1894	60.4	0.106002
60.5	0.1915	60.5	0.105609
60.6	0.1869	60.6	0.105218
60.7	0.1873	60.7	0.104827
60.8	0.1886	60.8	0.104439
60.9	0.1865	60.9	0.104052
61	0.1851	61	0.103666
61.1	0.1861	61.1	0.103282
61.2	0.1857	61.2	0.102899
61.3	0.1885	61.3	0.102517
61.4	0.1828	61.4	0.102137
61.5	0.1805	61.5	0.101759
61.6	0.1777	61.6	0.101382
61.7	0.1756	61.7	0.101006
61.8	0.1681	61.8	0.100632
61.9	0.167	61.9	0.100259
62	0.1713	62	0.0998878
62.1	0.1686	62.1	0.0995178
62.2	0.1686	62.2	0.0991492
62.3	0.168	62.3	0.098782
62.4	0.167	62.4	0.0984161
62.5	0.1664	62.5	0.0980517
62.6	0.1635	62.6	0.0976886
62.7	0.1632	62.7	0.0973269
62.8	0.1575	62.8	0.0969666
62.9	0.1609	62.9	0.0966075
63	0.1601	63	0.0962499
63.1	0.1668	63.1	0.0958936
63.2	0.166	63.2	0.0955387
63.3	0.1593	63.3	0.0951851
63.4	0.1604	63.4	0.0948328
63.5	0.1609	63.5	0.0944818
63.6	0.1556	63.6	0.0941322
63.7	0.1516	63.7	0.0937839
63.8	0.1449	63.8	0.0934369
63.9	0.1479	63.9	0.0930911
64	0.1477	64	0.0927467
64.1	0.1488	64.1	0.0924036
64.2	0.1473	64.2	0.0920618
64.3	0.1458	64.3	0.0917213
64.4	0.1428	64.4	0.091382
64.5	0.1406	64.5	0.0910441
64.6	0.1415	64.6	0.0907074
64.7	0.1409	64.7	0.0903719
64.8	0.137	64.8	0.0900378
64.9	0.1393	64.9	0.0897048
65	0.1383	65	0.0893732
65.1	0.1402	65.1	0.0890427
65.2	0.1342	65.2	0.0887136
65.3	0.1303	65.3	0.0883856
65.4	0.1281	65.4	0.0880589
65.5	0.1262	65.5	0.0877334
65.6	0.1254	65.6	0.0874091
65.7	0.1276	65.7	0.0870861
65.8	0.1281	65.8	0.0867643
65.9	0.1326	65.9	0.0864436
66	0.1301	66	0.0861242
66.1	0.133	66.1	0.085806
66.2	0.1419	66.2	0.085489
66.3	0.143	66.3	0.0851731
66.4	0.1488	66.4	0.0848585
66.5	0.145	66.5	0.084545
66.6	0.1395	66.6	0.0842327
66.7	0.1336	66.7	0.0839216
66.8	0.1363	66.8	0.0836116
66.9	0.1335	66.9	0.0833028
67	0.1256	67	0.0829952
67.1	0.124	67.1	0.0826887
67.2	0.1241	67.2	0.0823833
67.3	0.116	67.3	0.0820792
67.4	0.1105	67.4	0.0817761
67.5	0.109	67.5	0.0814742
67.6	0.1108	67.6	0.0811734
67.7	0.1046	67.7	0.0808737
67.8	0.1041	67.8	0.0805752
67.9	0.0995997	67.9	0.0802778
68	0.0955	68	0.0799815
68.1	0.0927	68.1	0.0796863
68.2	0.0962	68.2	0.0793922
68.3	0.0921998	68.3	0.0790992
68.4	0.0946001	68.4	0.0788073
68.5	0.0892	68.5	0.0785165
68.6	0.0882	68.6	0.0782268
68.7	0.0909	68.7	0.0779382
68.8	0.0865	68.8	0.0776506
68.9	0.0845002	68.9	0.0773641
69	0.085	69	0.0770787
69.1	0.0830998	69.1	0.0767944
69.2	0.0844	69.2	0.0765111
69.3	0.0815998	69.3	0.0762289
69.4	0.0771001	69.4	0.0759477
69.5	0.0754	69.5	0.0756676
69.6	0.0702001	69.6	0.0753886
69.7	0.0679	69.7	0.0751106
69.8	0.0686998	69.8	0.0748336
69.9	0.0642998	69.9	0.0745577
70	0.0612	70	0.0742828
70.1	0.0581001	70.1	0.0740089
70.2	0.0579	70.2	0.073736
70.3	0.0601998	70.3	0.0734642
70.4	0.0588	70.4	0.0731934
70.5	0.0554	70.5	0.0729235
70.6	0.0589	70.6	0.0726547
70.7	0.0559	70.7	0.072387
70.8	0.0564999	70.8	0.0721202
70.9	0.0501	70.9	0.0718543
71	0.0518	71	0.0715895
71.1	0.0553001	71.1	0.0713257
71.2	0.0683	71.2	0.0710629
71.3	0.0717002	71.3	0.070801
71.4	0.0766004	71.4	0.0705401
71.5	0.0881	71.5	0.0702802
71.6	0.0906003	71.6	0.0700213
71.7	0.1064	71.7	0.0697633
71.8	0.1098	71.8	0.0695063
71.9	0.1136	71.9	0.0692503
72	0.1175	72	0.0689952
72.1	0.1163	72.1	0.068741
72.2	0.1195	72.2	0.0684879
72.3	0.1142	72.3	0.0682356
72.4	0.1159	72.4	0.0679843
72.5	0.1122	72.5	0.0677339
72.6	0.1218	72.6	0.0674845
72.7	0.1229	72.7	0.067236
72.8	0.140299	72.8	0.0669884
72.9	0.1445	72.9	0.0667417
73	0.1503	73	0.066496
73.1	0.1577	73.1	0.0662512
73.2	0.1582	73.2	0.0660073
73.3	0.1652	73.3	0.0657643
73.4	0.1699	73.4	0.0655221
73.5	0.1715	73.5	0.0652809
73.6	0.174001	73.6	0.0650407
73.7	0.1764	73.7	0.0648013
73.8	0.1776	73.8	0.0645627
73.9	0.1776	73.9	0.0643251
74	0.1773	74	0.0640884
74.1	0.1764	74.1	0.0638525
74.2		74.2	0.0636175
74.3		74.3	0.0633834
74.4		74.4	0.0631502
74.5		74.5	0.0629178
74.6		74.6	0.0626863
74.7		74.7	0.0624557
74.8		74.8	0.0622259
74.9		74.9	0.0622259
75		75	0.0728454
75.1		75.1	0.0834218
75.2		75.2	0.0939553
75.3		75.3	0.104446
75.4		75.4	0.114894
75.5		75.5	0.125298
75.6		75.6	0.13566
75.7		75.7	0.145979
75.8		75.8	0.156254
75.9		75.9	0.166488
76		76	0.176678
76.1		76.1	0.186825
76.2		76.2	0.196929
76.3		76.3	0.20699
76.4		76.4	0.21701
76.5		76.5	0.226985
76.6		76.6	0.236918
76.7	0.397512	76.7	0.246808
76.8	0.402951	76.8	0.256656
76.9	0.40882	76.9	0.266462
77	0.411396	77	0.276224
77.1	0.411554	77.1	0.285943
77.2	0.4209	77.2	0.29562
77.3	0.40882	77.3	0.305254
77.4	0.4209	77.4	0.314847
77.5	0.445675	77.5	0.324396
77.6	0.326237	77.6	0.333903
77.7	0.232585	77.7	0.343368
77.8	0.182335	77.8	0.35279
77.9	0.113511	77.9	0.36217
78	0.126058	78	0.371507
78.1	0.155809	78.1	0.380802
78.2	0.169771	78.2	0.390055
78.3	0.188732	78.3	0.399266
78.4	0.188888	78.4	0.408435
78.5	0.200332	78.5	0.417561
78.6	0.213888	78.6	0.426646
78.7	0.212131	78.7	0.435688
78.8	0.225776	78.8	0.444688
78.9	0.238729	78.9	0.453647
79	0.241872	79	0.462564
79.1	0.256223	79.1	0.471438
79.2	0.263457	79.2	0.480271
79.3	0.260793	79.3	0.489062
79.4	0.25862	79.4	0.497812
79.5	0.262259	79.5	0.50652
79.6	0.269602	79.6	0.515186
79.7	0.276829	79.7	0.523811
79.8	0.270561	79.8	0.532395
79.9	0.282495	79.9	0.540937
80	0.291736	80	0.549438
80.1	0.313774	80.1	0.557897
80.2	0.312699	80.2	0.566315
80.3	0.319533	80.3	0.574693
80.4	0.323954	80.4	0.583029
80.5	0.325382	80.5	0.591324
80.6	0.332911	80.6	0.599578
80.7	0.340042	80.7	0.607791
80.8	0.349671	80.8	0.615963
80.9	0.357196	80.9	0.624096
81	0.369129	81	0.632187
81.1	0.373054	81.1	0.640237
81.2	0.385481	81.2	0.648247
81.3	0.393307	81.3	0.656216
81.4	0.407834	81.4	0.664145
81.5	0.421856	81.5	0.672034
81.6	0.430975	81.6	0.679882
81.7	0.43899	81.7	0.687691
81.8	0.44651	81.8	0.695459
81.9	0.457426	81.9	0.703187
82	0.466749	82	0.710876
82.1	0.483173	82.1	0.718524
82.2	0.490189	82.2	0.726133
82.3	0.50751	82.3	0.733702
82.4	0.523235	82.4	0.741232
82.5	0.535357	82.5	0.748721
82.6	0.543676	82.6	0.756172
82.7	0.548687	82.7	0.763583
82.8	0.551001	82.8	0.770955
82.9	0.554714	82.9	0.778288
83	0.564933	83	0.785582
83.1	0.577951	83.1	0.792836
83.2	0.588167	83.2	0.800052
83.3	0.598988	83.3	0.807229
83.4	0.611404	83.4	0.814368
83.5	0.615618	83.5	0.821467
83.6	0.628236	83.6	0.828528
83.7	0.63645	83.7	0.835551
83.8	0.649266	83.8	0.842536
83.9	0.65948	83.9	0.849482
84	0.676698	84	0.85639
84.1	0.687811	84.1	0.86326
84.2	0.697924	84.2	0.870092
84.3	0.709741	84.3	0.876886
84.4	0.721656	84.4	0.883643
84.5	0.731768	84.5	0.890362
84.6	0.746985	84.6	0.897043
84.7	0.757799	84.7	0.903687
84.8	0.769414	84.8	0.910294
84.9	0.781927	84.9	0.916863
85	0.79154	85	0.923396
85.1	0.798052	85.1	0.929891
85.2	0.805662	85.2	0.936349
85.3	0.817876	85.3	0.942771
85.4	0.827188	85.4	0.949156
85.5	0.838001	85.5	0.955504
85.6	0.844112	85.6	0.961816
85.7	0.855925	85.7	0.968091
85.8	0.86964	85.8	0.97433
85.9	0.874849	85.9	0.980534
86	0.876558	86	0.986701
86.1	0.884969	86.1	0.992832
86.2	0.886877	86.2	0.998927
86.3	0.892386	86.3	1.00499
86.4	0.900596	86.4	1.01101
86.5	0.905406	86.5	1.017
86.6	0.912317	86.6	1.02295
86.7	0.917224	86.7	1.02887
86.8	0.927934	86.8	1.03475
86.9	0.933941	86.9	1.0406
87	0.940751	87	1.04642
87.1	0.945359	87.1	1.05219
87.2	0.954268	87.2	1.05794
87.3	0.965781	87.3	1.06365
87.4	0.974276	87.4	1.06932
87.5	1.02352	87.5	1.07496
87.6	1.08916	87.6	1.08057
87.7	1.08988	87.7	1.08614
87.8	1.14621	87.8	1.09168
87.9	1.15362	87.9	1.09718
88	1.17263	88	1.10266
88.1	1.21275	88.1	1.10809
88.2	1.24765	88.2	1.1135
88.3	1.28694	88.3	1.11887
88.4	1.31355	88.4	1.12421
88.5	1.36956	88.5	1.12951
88.6	1.37806	88.6	1.13478
88.7	1.38603	88.7	1.14002
88.8	1.35821	88.8	1.14523
88.9	1.3914	88.9	1.1504
89	1.42639	89	1.15554
89.1	1.46167	89.1	1.16065
89.2	1.48812	89.2	1.16573
89.3	1.49642	89.3	1.17077
89.4	1.50031	89.4	1.17579
89.5	1.5106	89.5	1.18077
89.6	1.51929	89.6	1.18572
89.7	1.53018	89.7	1.19064
89.8	1.53387	89.8	1.19552
89.9	1.53776	89.9	1.20038
90	1.55045	90	1.2052
90.1	1.55584	90.1	1.21
90.2	1.56542	90.2	1.21476
90.3	1.57191	90.3	1.21949
90.4	1.58139	90.4	1.22419
90.5	1.58948	90.5	1.22886
90.6	1.59727	90.6	1.23351
90.7	1.60475	90.7	1.23812
90.8	1.61314	90.8	1.2427
90.9	1.61692	90.9	1.24725
91	1.6302	91	1.25177
91.1	1.63419	91.1	1.25626
91.2	1.64107	91.2	1.26072
91.3	1.65075	91.3	1.26515
91.4	1.65903	91.4	1.26956
91.5	1.66281	91.5	1.27393
91.6	1.66819	91.6	1.27827
91.7	1.67888	91.7	1.28259
91.8	1.68665	91.8	1.28688
91.9	1.68623	91.9	1.29114
92	1.69241	92	1.29537
92.1	1.70159	92.1	1.29957
92.2	1.71268	92.2	1.30374
92.3	1.72246	92.3	1.30789
92.4	1.72974	92.4	1.31201
92.5	1.73622	92.5	1.3161
92.6	1.7435	92.6	1.32016
92.7	1.75218	92.7	1.32419
92.8	1.75576	92.8	1.3282
92.9	1.76654	92.9	1.33218
93	1.77731	93	1.33614
93.1	1.78609	93.1	1.34006
93.2	1.79687	93.2	1.34396
93.3	1.80464	93.3	1.34783
93.4	1.81202	93.4	1.35168
93.5	1.81466	93.5	1.3555
93.6	1.81909	93.6	1.35929
93.7	1.82579	93.7	1.36306
93.8	1.82686	93.8	1.3668
93.9	1.82724	93.9	1.37052
94	1.83212	94	1.37421
94.1		94.1	1.37787
94.2		94.2	1.38151
94.3		94.3	1.38512
94.4		94.4	1.38871
94.5		94.5	1.39227
94.6		94.6	1.39581
94.7		94.7	1.39932
94.8		94.8	1.40281
94.9		94.9	1.40281
95		95	1.396
95.1		95.1	1.38923
95.2		95.2	1.3825
95.3		95.3	1.37582
95.4		95.4	1.36918
95.5		95.5	1.36259
95.6		95.6	1.35603
95.7		95.7	1.34952
95.8		95.8	1.34304
95.9		95.9	1.33661
96		96	1.33022
96.1		96.1	1.32387
96.2		96.2	1.31756
96.3		96.3	1.31129
96.4		96.4	1.30505
96.5		96.5	1.29886
96.6	1.6151	96.6	1.29271
96.7	1.6151	96.7	1.28659
96.8	1.6143	96.8	1.28051
96.9	1.6055	96.9	1.27446
97	1.6039	97	1.26846
97.1	1.5986	97.1	1.26249
97.2	1.6039	97.2	1.25655
97.3	1.5986	97.3	1.25066
97.4	1.5804	97.4	1.2448
97.5	1.566	97.5	1.23897
97.6	1.5335	97.6	1.23318
97.7	1.5257	97.7	1.22742
97.8	1.5415	97.8	1.2217
97.9	1.5046	97.9	1.21601
98	1.4916	98	1.21036
98.1	1.4765	98.1	1.20474
98.2	1.4835	98.2	1.19915
98.3	1.4749	98.3	1.1936
98.4	1.4697	98.4	1.18807
98.5	1.4805	98.5	1.18259
98.6	1.4605	98.6	1.17713
98.7	1.4424	98.7	1.1717
98.8	1.4391	98.8	1.16631
98.9	1.4325	98.9	1.16095
99	1.4227	99	1.15562
99.1	1.4201	99.1	1.15032
99.2	1.4143	99.2	1.14505
99.3	1.418	99.3	1.13981
99.4	1.4037	99.4	1.1346
99.5	1.4003	99.5	1.12942
99.6	1.38	99.6	1.12427
99.7	1.3709	99.7	1.11915
99.8	1.3534	99.8	1.11406
99.9	1.3407	99.9	1.109
100	1.3343	100	1.10396
100.1	1.3364	100.1	1.09896
100.2	1.3343	100.2	1.09398
100.3	1.3242	100.3	1.08903
100.4	1.3172	100.4	1.08411
100.5	1.3124	100.5	1.07922
100.6	1.3129	100.6	1.07435
100.7	1.3233	100.7	1.06951
100.8	1.3287	100.8	1.0647
100.9	1.331	100.9	1.05992
101	1.3216	101	1.05516
101.1	1.3193	101.1	1.05043
101.2	1.3185	101.2	1.04572
101.3	1.3171	101.3	1.04104
101.4	1.3141	101.4	1.03639
101.5	1.3031	101.5	1.03176
101.6	1.2889	101.6	1.02715
101.7	1.2861	101.7	1.02258
101.8	1.2775	101.8	1.01802
101.9	1.2604	101.9	1.01349
102	1.2522	102	1.00899
102.1	1.249	102.1	1.00451
102.2	1.2387	102.2	1.00006
102.3	1.2296	102.3	0.995625
102.4	1.2306	102.4	0.991217
102.5	1.2222	102.5	0.986834
102.6	1.22	102.6	0.982473
102.7	1.2057	102.7	0.978136
102.8	1.207	102.8	0.973823
102.9	1.1978	102.9	0.969533
103	1.1921	103	0.965265
103.1	1.1844	103.1	0.96102
103.2	1.1754	103.2	0.956798
103.3	1.1682	103.3	0.952598
103.4	1.1653	103.4	0.94842
103.5	1.1539	103.5	0.944265
103.6	1.1459	103.6	0.940131
103.7	1.1419	103.7	0.936019
103.8	1.1367	103.8	0.931929
103.9	1.1293	103.9	0.927859
104	1.1244	104	0.923812
104.1	1.1169	104.1	0.919785
104.2	1.1275	104.2	0.91578
104.3	1.1335	104.3	0.911795
104.4	1.1245	104.4	0.907831
104.5	1.11	104.5	0.903888
104.6	1.1112	104.6	0.899965
104.7	1.1015	104.7	0.896062
104.8	1.0748	104.8	0.89218
104.9	1.0778	104.9	0.888317
105	1.0866	105	0.884475
105.1	1.0484	105.1	0.880652
105.2	1.03159	105.2	0.876849
105.3	0.869317	105.3	0.873065
105.4	0.748614	105.4	0.869301
105.5	-0.148115	105.5	0.865556
105.6	1.3945	105.6	0.86183
105.7	1.2226	105.7	0.858122
105.8	1.40819	105.8	0.854435
105.9	1.22401	105.9	0.850765
106	1.1869	106	0.847114
106.1	1.2062	106.1	0.843481
106.2	1.2605	106.2	0.839867
106.3	1.2767	106.3	0.836271
106.4	1.2778	106.4	0.832693
106.5	1.2737	106.5	0.829134
106.6	1.2992	106.6	0.825592
106.7	1.2963	106.7	0.822067
106.8	1.2957	106.8	0.818561
106.9	1.3028	106.9	0.815072
107	1.2832	107	0.811601
107.1	1.2923	107.1	0.808146
107.2	1.3097	107.2	0.804709
107.3	1.2951	107.3	0.801289
107.4	1.51951	107.4	0.797886
107.5	1.089	107.5	0.7945
107.6	1.1897	107.6	0.79113
107.7	1.34909	107.7	0.787777
107.8	1.4447	107.8	0.784441
107.9	1.29038	107.9	0.781121
108	1.3343	108	0.777818
108.1	1.3213	108.1	0.77453
108.2	1.50409	108.2	0.771259
108.3	0.39099	108.3	0.768004
108.4	0.3558	108.4	0.764764
108.5	1.47975	108.5	0.761541
108.6	1.49782	108.6	0.758334
108.7	1.25328	108.7	0.755141
108.8	1.10712	108.8	0.751965
108.9	1.1212	108.9	0.748804
109	1.09121	109	0.745658
109.1	1.0981	109.1	0.742528
109.2	1.07899	109.2	0.739412
109.3	1.00371	109.3	0.736312
109.4	1.0423	109.4	0.733227
109.5	1.0125	109.5	0.730157
109.6	1.0344	109.6	0.727101
109.7	1.0667	109.7	0.72406
109.8	1.0081	109.8	0.721034
109.9	1.0056	109.9	0.718022
110	0.994501	110	0.715025
110.1	0.987602	110.1	0.712042
110.2	0.9669	110.2	0.709073
110.3	0.9456	110.3	0.706119
110.4	0.9508	110.4	0.703178
110.5	0.938201	110.5	0.700252
110.6	0.930601	110.6	0.697339
110.7	0.9191	110.7	0.69444
110.8	0.9125	110.8	0.691556
110.9	0.905201	110.9	0.688684
111	0.9046	111	0.685827
111.1	0.888001	111.1	0.682982
111.2	0.8953	111.2	0.680152
111.3	0.8942	111.3	0.677334
111.4	0.8905	111.4	0.67453
111.5	0.8956	111.5	0.67174
111.6	0.886901	111.6	0.668962
111.7	0.8838	111.7	0.666197
111.8	0.8776	111.8	0.663445
111.9	0.8744	111.9	0.660706
112	0.8676	112	0.657981
112.1	0.8681	112.1	0.655267
112.2	0.864	112.2	0.652567
112.3	0.8558	112.3	0.649879
112.4	0.8555	112.4	0.647203
112.5	0.8467	112.5	0.64454
112.6	0.8425	112.6	0.64189
112.7	0.8383	112.7	0.639251
112.8	0.843	112.8	0.636625
112.9	0.8346	112.9	0.634011
113	0.8276	113	0.63141
113.1	0.8264	113.1	0.62882
113.2	0.8253	113.2	0.626242
113.3	0.819	113.3	0.623676
113.4	0.8148	113.4	0.621122
113.5	0.8136	113.5	0.61858
113.6	0.8069	113.6	0.61605
113.7	0.8009	113.7	0.613531
113.8	0.7952	113.8	0.611023
113.9	0.7893	113.9	0.608527
114	0.7869	114	0.606043
114.1	0.7866	114.1	0.60357
114.2	0.7832	114.2	0.601108
114.3	0.776	114.3	0.598658
114.4	0.7712	114.4	0.596219
114.5	0.7713	114.5	0.593791
114.6	0.7661	114.6	0.591373
114.7	0.7659	114.7	0.588967
114.8	0.7635	114.8	0.586572
114.9	0.7616	114.9	0.584188
115	0.7602	115	0.581815
115.1	0.7541	115.1	0.579452
115.2	0.752	115.2	0.5771
115.3	0.7476	115.3	0.574759
115.4	0.7482	115.4	0.572428
115.5	0.7416	115.5	0.570108
115.6	0.7376	115.6	0.567798
115.7	0.7361	115.7	0.565498
115.8	0.7291	115.8	0.56321
115.9	0.7221	115.9	0.560931
116	0.7215	116	0.558663
116.1	0.7159	116.1	0.556404
116.2	0.7123	116.2	0.554156
116.3	0.708	116.3	0.551918
116.4	0.7017	116.4	0.54969
116.5	0.6923	116.5	0.547473
116.6	0.6888	116.6	0.545264
116.7	0.6874	116.7	0.543066
116.8	0.6838	116.8	0.540878
116.9	0.6806	116.9	0.538699
117	0.6776	117	0.53653
117.1	0.6759	117.1	0.534371
117.2	0.6731	117.2	0.532221
117.3	0.668	117.3	0.530081
117.4	0.6655	117.4	0.527951
117.5	0.6636	117.5	0.52583
117.6	0.6563	117.6	0.523718
117.7	0.6519	117.7	0.521615
117.8	0.6473	117.8	0.519523
117.9	0.637201	117.9	0.517439
118	0.6322	118	0.515364
118.1	0.6296	118.1	0.513299
118.2	0.6254	118.2	0.511242
118.3	0.6236	118.3	0.509195
118.4	0.6156	118.4	0.507157
118.5	0.6135	118.5	0.505128
118.6	0.612	118.6	0.503107
118.7	0.6132	118.7	0.501096
118.8	0.6104	118.8	0.499094
118.9	0.6096	118.9	0.4971
119	0.6033	119	0.495115
119.1	0.6035	119.1	0.493138
119.2	0.6008	119.2	0.49117
119.3	0.5978	119.3	0.489211
119.4	0.594	119.4	0.487261
119.5	0.5843	119.5	0.485319
119.6	0.576	119.6	0.483385
119.7	0.5768	119.7	0.48146
119.8	0.5754	119.8	0.479544
119.9	0.5734	119.9	0.477635
120	0.5756	120	0.475735
120.1	0.5704	120.1	0.473843
120.2	0.5652	120.2	0.47196
120.3	0.5602	120.3	0.470084
120.4	0.5592	120.4	0.468217
120.5	0.5583	120.5	0.466358
120.6	0.5589	120.6	0.464507
120.7	0.5533	120.7	0.462663
120.8	0.5519	120.8	0.460828
120.9	0.5478	120.9	0.459001
121	0.5551	121	0.457182
121.1	0.5484	121.1	0.45537
121.2	0.5419	121.2	0.453567
121.3	0.5485	121.3	0.451771
121.4	0.551599	121.4	0.449983
121.5	0.5509	121.5	0.448203
121.6	0.5438	121.6	0.44643
121.7	0.5415	121.7	0.444664
121.8	0.54	121.8	0.442907
121.9	0.5374	121.9	0.441157
122	0.5269	122	0.439414
122.1	0.524501	122.1	0.437679
122.2	0.5198	122.2	0.435952
122.3	0.5204	122.3	0.434232
122.4	0.515599	122.4	0.432519
122.5	0.5235	122.5	0.430813
122.6	0.5181	122.6	0.429115
122.7	0.5045	122.7	0.427424
122.8	0.5055	122.8	0.42574
122.9	0.5039	122.9	0.424063
123	0.514899	123	0.422394
123.1	0.5095	123.1	0.420732
123.2	0.516301	123.2	0.419076
123.3	0.5175	123.3	0.417428
123.4	0.5167	123.4	0.415787
123.5	0.5155	123.5	0.414153
123.6	0.5259	123.6	0.412525
123.7	0.508999	123.7	0.410905
123.8	0.491801	123.8	0.409291
123.9	0.487899	123.9	0.407685
124	0.4881	124	0.406085
124.1	0.505199	124.1	0.404492
124.2	0.501	124.2	0.402905
124.3	0.5069	124.3	0.401326
124.4	0.504499	124.4	0.399753
124.5	0.489	124.5	0.398186
124.6	0.461199	124.6	0.396626
124.7	0.457199	124.7	0.395073
124.8	0.459201	124.8	0.393527
124.9	0.4559	124.9	0.391986
125	0.4586	125	0.390453
125.1	0.418799	125.1	0.388926
125.2	0.419501	125.2	0.387405
125.3	0.430399	125.3	0.385891
125.4	0.4497	125.4	0.384382
125.5	0.4517	125.5	0.382881
125.6	0.473001	125.6	0.381385
125.7	0.473301	125.7	0.379896
125.8	0.470799	125.8	0.378413
125.9	0.463201	125.9	0.376937
126	0.452801	126	0.375466
126.1	0.432201	126.1	0.374002
126.2	0.398898	126.2	0.372544
126.3	0.374602	126.3	0.371091
126.4	0.350001	126.4	0.369645
126.5	0.332901	126.5	0.368205
126.6	0.3367	126.6	0.366771
126.7	0.362901	126.7	0.365343
126.8	0.381099	126.8	0.363921
126.9	0.3842	126.9	0.362505
127	0.376799	127	0.361095
127.1	0.3748	127.1	0.35969
127.2	0.377401	127.2	0.358292
127.3	0.389099	127.3	0.356899
127.4	0.3842	127.4	0.355512
127.5	0.3727	127.5	0.354131
127.6	0.3592	127.6	0.352755
127.7	0.359901	127.7	0.351385
127.8	0.380599	127.8	0.350021
127.9	0.3918	127.9	0.348663
128	0.3945	128	0.34731
128.1	0.3934	128.1	0.345962
128.2	0.396002	128.2	0.344621
128.3	0.390298	128.3	0.343285
128.4	0.386099	128.4	0.341954
128.5	0.3797	128.5	0.340629
128.6	0.3656	128.6	0.339309
128.7	0.356599	128.7	0.337995
128.8	0.341301	128.8	0.336686
128.9	0.3235	128.9	0.335383
129	0.3336	129	0.334085
129.1	0.3364	129.1	0.332792
129.2	0.3362	129.2	0.331505
129.3	0.3426	129.3	0.330223
129.4	0.336	129.4	0.328946
129.5	0.3318	129.5	0.327674
129.6	0.324	129.6	0.326408
129.7	0.327401	129.7	0.325147
129.8	0.333799	129.8	0.323891
129.9	0.3349	129.9	0.32264
130	0.3281	130	0.321394
130.1	0.3312	130.1	0.320154
130.2	0.331601	130.2	0.318918
130.3	0.338399	130.3	0.317688
130.4	0.339499	130.4	0.316462
130.5	0.3345	130.5	0.315242
130.6	0.3418	130.6	0.314026
130.7	0.3381	130.7	0.312816
130.8	0.3303	130.8	0.311611
130.9	0.327099	130.9	0.31041
131	0.3224	131	0.309214
131.1	0.3176	131.1	0.308023
131.2	0.319901	131.2	0.306837
131.3	0.324599	131.3	0.305656
131.4	0.325499	131.4	0.30448
131.5	0.3282	131.5	0.303308
131.6	0.3294	131.6	0.302141
131.7	0.3292	131.7	0.300979
131.8	0.3298	131.8	0.299822
131.9	0.3284	131.9	0.29867
132	0.3312	132	0.297522
132.1	0.3322	132.1	0.296378
132.2	0.330901	132.2	0.29524
132.3	0.337299	132.3	0.294106
132.4	0.342999	132.4	0.292976
132.5	0.3477	132.5	0.291852
132.6	0.3487	132.6	0.290731
132.7	0.3524	132.7	0.289615
132.8	0.3489	132.8	0.288504
132.9	0.353399	132.9	0.287398
133	0.3556	133	0.286295
133.1	0.365	133.1	0.285197
133.2	0.3677	133.2	0.284104
133.3	0.3677	133.3	0.283015
133.4	0.373499	133.4	0.281931
133.5	0.3739	133.5	0.280851
133.6	0.3768	133.6	0.279775
133.7	0.3747	133.7	0.278703
133.8	0.360202	133.8	0.277636
133.9	0.3467	133.9	0.276573
134	0.3378	134	0.275515
134.1	0.3305	134.1	0.27446
134.2	0.3272	134.2	0.27341
134.3	0.3226	134.3	0.272365
134.4	0.3082	134.4	0.271323
134.5	0.2988	134.5	0.270285
134.6	0.2949	134.6	0.269252
134.7	0.293599	134.7	0.268223
134.8	0.286201	134.8	0.267198
134.9	0.2883	134.9	0.266177
135	0.2816	135	0.26516
135.1	0.2808	135.1	0.264147
135.2	0.2768	135.2	0.263139
135.3	0.2723	135.3	0.262134
135.4	0.264	135.4	0.261134
135.5	0.2672	135.5	0.260137
135.6	0.2599	135.6	0.259144
135.7	0.2586	135.7	0.258156
135.8	0.2536	135.8	0.257171
135.9	0.2525	135.9	0.256191
136	0.2517	136	0.255214
136.1	0.2525	136.1	0.254241
136.2	0.251699	136.2	0.253272
136.3	0.250801	136.3	0.252307
136.4	0.2541	136.4	0.251345
136.5	0.2572	136.5	0.250388
136.6	0.2566	136.6	0.249434
136.7	0.254299	136.7	0.248484
136.8	0.246901	136.8	0.247538
136.9	0.2437	136.9	0.246596
137	0.2425	137	0.245657
137.1	0.2426	137.1	0.244723
137.2	0.2457	137.2	0.243791
137.3	0.2449	137.3	0.242864
137.4	0.2429	137.4	0.241941
137.5	0.2383	137.5	0.24102
137.6	0.2408	137.6	0.240104
137.7	0.240899	137.7	0.239191
137.8	0.239801	137.8	0.238282
137.9	0.2347	137.9	0.237377
138	0.2313	138	0.236475
138.1	0.2266	138.1	0.235577
138.2	0.2262	138.2	0.234682
138.3	0.2238	138.3	0.233791
138.4	0.2167	138.4	0.232903
138.5	0.2159	138.5	0.232019
138.6	0.2134	138.6	0.231138
138.7	0.2148	138.7	0.230261
138.8	0.2116	138.8	0.229387
138.9	0.2096	138.9	0.228517
139	0.2047	139	0.22765
139.1	0.2022	139.1	0.226787
139.2	0.1986	139.2	0.225927
139.3	0.1957	139.3	0.22507
139.4	0.1947	139.4	0.224217
139.5	0.1989	139.5	0.223367
139.6	0.1966	139.6	0.222521
139.7	0.1966	139.7	0.221678
139.8	0.1975	139.8	0.220838
139.9	0.202499	139.9	0.220002
140	0.2024	140	0.219168
140.1	0.2026	140.1	0.218338
140.2	0.200799	140.2	0.217512
140.3	0.194601	140.3	0.216689
140.4	0.1933	140.4	0.215868
140.5	0.1994	140.5	0.215051
140.6	0.2015	140.6	0.214238
140.7	0.1984	140.7	0.213427
140.8	0.1983	140.8	0.21262
140.9	0.1978	140.9	0.211816
141	0.2002	141	0.211015
141.1	0.2038	141.1	0.210217
141.2	0.2035	141.2	0.209422
141.3	0.2017	141.3	0.208631
141.4	0.2035	141.4	0.207843
141.5	0.2027	141.5	0.207057
141.6	0.2041	141.6	0.206275
141.7	0.2049	141.7	0.205496
141.8	0.2056	141.8	0.20472
141.9	0.1993	141.9	0.203947
142	0.2003	142	0.203176
142.1	0.1964	142.1	0.202409
142.2	0.1965	142.2	0.201645
142.3	0.2001	142.3	0.200884
142.4	0.1986	142.4	0.200126
142.5	0.1933	142.5	0.199371
142.6	0.1923	142.6	0.198619
142.7	0.1903	142.7	0.19787
142.8	0.1883	142.8	0.197124
142.9	0.1889	142.9	0.19638
143	0.1799	143	0.19564
143.1	0.1755	143.1	0.194902
143.2	0.1746	143.2	0.194167
143.3	0.1679	143.3	0.193436
143.4	0.1664	143.4	0.192707
143.5	0.1639	143.5	0.191981
143.6	0.162	143.6	0.191257
143.7	0.1662	143.7	0.190537
143.8	0.1707	143.8	0.189819
143.9	0.1687	143.9	0.189104
144	0.1694	144	0.188392
144.1	0.1722	144.1	0.187683
144.2	0.1688	144.2	0.186976
144.3	0.1683	144.3	0.186273
144.4	0.1662	144.4	0.185572
144.5	0.1681	144.5	0.184873
144.6	0.171	144.6	0.184178
144.7	0.1701	144.7	0.183485
144.8	0.1733	144.8	0.182795
144.9	0.1722	144.9	0.182107
145	0.174	145	0.181422
145.1	0.1737	145.1	0.18074
145.2	0.1664	145.2	0.180061
145.3	0.1677	145.3	0.179384
145.4	0.171599	145.4	0.17871
145.5	0.169	145.5	0.178038
145.6	0.1671	145.6	0.177369
145.7	0.1685	145.7	0.176702
145.8	0.1726	145.8	0.176039
145.9	0.177699	145.9	0.175377
146	0.1712	146	0.174719
146.1	0.1682	146.1	0.174063
146.2	0.1704	146.2	0.173409
146.3	0.1648	146.3	0.172758
146.4	0.170199	146.4	0.172109
146.5	0.1669	146.5	0.171463
146.6	0.1688	146.6	0.17082
146.7	0.172799	146.7	0.170179
146.8	0.168301	146.8	0.16954
146.9	0.1637	146.9	0.168904
147	0.1649	147	0.16827
147.1	0.1601	147.1	0.167639
147.2	0.1616	147.2	0.16701
147.3	0.1609	147.3	0.166384
147.4	0.1583	147.4	0.16576
147.5	0.1605	147.5	0.165139
147.6	0.1619	147.6	0.16452
147.7	0.1638	147.7	0.163903
147.8	0.1617	147.8	0.163289
147.9	0.166899	147.9	0.162677
148	0.1675	148	0.162067
148.1	0.1648	148.1	0.16146
148.2	0.1644	148.2	0.160855
148.3	0.163	148.3	0.160253
148.4	0.1685	148.4	0.159653
148.5	0.1809	148.5	0.159055
148.6	0.179	148.6	0.158459
148.7	0.179	148.7	0.157866
148.8	0.177	148.8	0.157275
148.9	0.1764	148.9	0.156686
149	0.1762	149	0.156099
149.1	0.1756	149.1	0.155515
149.2		149.2	0.154933
149.3		149.3	0.154354
149.4		149.4	0.153776
149.5		149.5	0.153201
149.6		149.6	0.152628
149.7		149.7	0.152057
149.8		149.8	0.151488
149.9		149.9	0.150922
150		150	0.150922
150.1		150.1	0.182807
150.2		150.2	0.214537
150.3		150.3	0.246101
150.4		150.4	0.277517
150.5		150.5	0.308775
150.6		150.6	0.339872
150.7		150.7	0.370809
150.8		150.8	0.401575
150.9		150.9	0.432187
151		151	0.462635
151.1		151.1	0.492919
151.2		151.2	0.523036
151.3		151.3	0.552976
151.4		151.4	0.582758
151.5		151.5	0.61237
151.6		151.6	0.641812
151.7	0.695333	151.7	0.671083
151.8	0.695612	151.8	0.700172
151.9	0.695673	151.9	0.729097
152	0.718519	152	0.757847
152.1	0.786681	152.1	0.786422
152.2	0.795978	152.2	0.81482
152.3	0.826682	152.3	0.843032
152.4	0.849678	152.4	0.871074
152.5	0.908668	152.5	0.898937
152.6	0.945159	152.6	0.926619
152.7	0.967659	152.7	0.95412
152.8	1.00336	152.8	0.981429
152.9	1.01296	152.9	1.00856
153	1.03785	153	1.03551
153.1	1.08326	153.1	1.06228
153.2	1.10035	153.2	1.08886
153.3	1.12064	153.3	1.11524
153.4	1.12634	153.4	1.14145
153.5	1.15503	153.5	1.16746
153.6	1.16957	153.6	1.19329
153.7	1.17979	153.7	1.21892
153.8	1.21632	153.8	1.24436
153.9	1.23235	153.9	1.26961
154	1.25577	154	1.29467
154.1	1.28591	154.1	1.31953
154.2	1.31554	154.2	1.34421
154.3	1.35027	154.3	1.36867
154.4	1.3639	154.4	1.39295
154.5	1.38793	154.5	1.41704
154.6	1.39586	154.6	1.44092
154.7	1.39338	154.7	1.46461
154.8	1.39571	154.8	1.48809
154.9	1.39973	154.9	1.51138
155	1.41166	155	1.53447
155.1	1.42679	155.1	1.55736
155.2	1.44043	155.2	1.58005
155.3	1.45137	155.3	1.60253
155.4	1.4593	155.4	1.62482
155.5	1.46112	155.5	1.6469
155.6	1.47846	155.6	1.66878
155.7	1.48629	155.7	1.69046
155.8	1.49353	155.8	1.71193
155.9	1.51026	155.9	1.7332
156	1.5203	156	1.75427
156.1	1.53593	156.1	1.77513
156.2	1.55027	156.2	1.79579
156.3	1.56441	156.3	1.81624
156.4	1.57874	156.4	1.83649
156.5	1.58788	156.5	1.85653
156.6	1.60922	156.6	1.87637
156.7	1.62345	156.7	1.89601
156.8	1.63669	156.8	1.91543
156.9	1.65693	156.9	1.93465
157	1.67617	157	1.95367
157.1	1.69481	157.1	1.97248
157.2	1.71264	157.2	1.99109
157.3	1.72649	157.3	2.00949
157.4	1.74002	157.4	2.02768
157.5	1.75196	157.5	2.04568
157.6	1.76599	157.6	2.06346
157.7	1.78123	157.7	2.08105
157.8	1.79827	157.8	2.09842
157.9	1.8173	157.9	2.1156
158	1.84204	158	2.13257
158.1	1.86078	158.1	2.14935
158.2	1.87681	158.2	2.16592
158.3	1.89455	158.3	2.18228
158.4	1.91329	158.4	2.19844
158.5	1.92322	158.5	2.21441
158.6	1.93615	158.6	2.23018
158.7	1.95399	158.7	2.24574
158.8	1.97292	158.8	2.26111
158.9	1.99166	158.9	2.27628
159	2.00599	159	2.29125
159.1	2.02722	159.1	2.30603
159.2	2.03945	159.2	2.32061
159.3	2.04648	159.3	2.33499
159.4	2.06911	159.4	2.34918
159.5	2.08314	159.5	2.36318
159.6	2.09436	159.6	2.37699
159.7	2.10759	159.7	2.3906
159.8	2.12592	159.8	2.40403
159.9	2.14726	159.9	2.41727
160	2.16048	160	2.43032
160.1	2.17481	160.1	2.44318
160.2	2.19424	160.2	2.45586
160.3	2.21617	160.3	2.46835
160.4	2.24629	160.4	2.48066
160.5	2.26682	160.5	2.49279
160.6	2.28244	160.6	2.50474
160.7	2.30127	160.7	2.51651
160.8	2.31999	160.8	2.5281
160.9	2.33811	160.9	2.53951
161	2.36013	161	2.55075
161.1	2.38645	161.1	2.56182
161.2	2.40226	161.2	2.57271
[truncated: 4,000 more rows]
