# Supplementary material for: Homo-BacPROTAC-induced degradation of ClpC1 as a strategy against drug-resistant mycobacteria
Source: Nat Commun. 2024 Mar 5;15:2005. doi: 10.1038/s41467-024-46218-7 (PMC10914731; doi:10.1038/s41467-024-46218-7)
Supplement: Supplementary file 4 — Source Data [file 41467_2024_46218_MOESM4_ESM.zip › SourceData/SuppFig7_Compound_SI-65.xlsx]

## Sheet: 74159215_20220127x
Run 1; Ch 4; Fc 2-1 corr; Cy 22; 74159215; Conc 2.5 7.5 22.5 66.8 200 nM_X	Run 1; Ch 4; Fc 2-1 corr; Cy 22; 74159215; Conc 2.5 7.5 22.5 66.8 200 nM_Y	Run 1; Ch 4; Fc 2-1 corr; Cy 22; 74159215; Conc 2.5 7.5 22.5 66.8 200 nM; Fitted_X	Run 1; Ch 4; Fc 2-1 corr; Cy 22; 74159215; Conc 2.5 7.5 22.5 66.8 200 nM; Fitted_Y
-38.6	1.6573	-38.6	0
-38.5	1.5699	-38.5	0
-38.4	1.0533	-38.4	0
-38.3	0.558018	-38.3	0
-38.2	0.33675	-38.2	0
-38.1	0.3122	-38.1	0
-38	0.37285	-38	0
-37.9	0.3636	-37.9	0
-37.8	0.289352	-37.8	0
-37.7	0.3954	-37.7	0
-37.6	0.3913	-37.6	0
-37.5	-0.0946	-37.5	0
-37.4	0.1878	-37.4	0
-37.3	0.453199	-37.3	0
-37.2	0.126	-37.2	0
-37.1	-1.2909	-37.1	0
-37	-1.00915	-37	0
-36.9	-0.89285	-36.9	0
-36.8	-0.489161	-36.8	0
-36.7	-0.79825	-36.7	0
-36.6	-0.91875	-36.6	0
-36.5	-0.4659	-36.5	0
-36.4	1.07695	-36.4	0
-36.3	0.85071	-36.3	0
-36.2	0.6978	-36.2	0
-36.1	0.69045	-36.1	0
-36	0.67115	-36	0
-35.9	0.65815	-35.9	0
-35.8	0.608852	-35.8	0
-35.7	0.5932	-35.7	0
-35.6	0.5891	-35.6	0
-35.5	0.6212	-35.5	0
-35.4	0.60955	-35.4	0
-35.3	0.6449	-35.3	0
-35.2	0.6735	-35.2	0
-35.1	0.70705	-35.1	0
-35	0.72565	-35	0
-34.9	0.75555	-34.9	0
-34.8	0.7809	-34.8	0
-34.7	0.78575	-34.7	0
-34.6	0.8053	-34.6	0
-34.5	0.8147	-34.5	0
-34.4	0.81745	-34.4	0
-34.3	0.8291	-34.3	0
-34.2	0.8133	-34.2	0
-34.1	0.8035	-34.1	0
-34	0.79505	-34	0
-33.9	0.78565	-33.9	0
-33.8	0.79505	-33.8	0
-33.7	0.80375	-33.7	0
-33.6	0.81465	-33.6	0
-33.5	0.8231	-33.5	0
-33.4	0.8337	-33.4	0
-33.3	0.84215	-33.3	0
-33.2	0.8466	-33.2	0
-33.1	0.85425	-33.1	0
-33	0.85695	-33	0
-32.9	0.848	-32.9	0
-32.8	0.8315	-32.8	0
-32.7	0.8027	-32.7	0
-32.6	0.7623	-32.6	0
-32.5	0.7334	-32.5	0
-32.4	0.6821	-32.4	0
-32.3	0.6197	-32.3	0
-32.2	0.56165	-32.2	0
-32.1	0.48705	-32.1	0
-32	0.47815	-32	0
-31.9	0.4657	-31.9	0
-31.8	0.4685	-31.8	0
-31.7	0.49185	-31.7	0
-31.6	0.52985	-31.6	0
-31.5	0.5857	-31.5	0
-31.4	0.63175	-31.4	0
-31.3	0.68685	-31.3	0
-31.2	0.7427	-31.2	0
-31.1	0.80655	-31.1	0
-31	0.86915	-31	0
-30.9	0.9116	-30.9	0
-30.8	0.9488	-30.8	0
-30.7	0.96785	-30.7	0
-30.6	0.9861	-30.6	0
-30.5	0.983151	-30.5	0
-30.4	0.9527	-30.4	0
-30.3	0.936	-30.3	0
-30.2	0.90385	-30.2	0
-30.1	0.872651	-30.1	0
-30	0.841651	-30	0
-29.9	0.79985	-29.9	0
-29.8	0.74385	-29.8	0
-29.7	0.70775	-29.7	0
-29.6	0.649101	-29.6	0
-29.5	0.612151	-29.5	0
-29.4	0.55985	-29.4	0
-29.3	0.5528	-29.3	0
-29.2	0.51575	-29.2	0
-29.1	0.4877	-29.1	0
-29	0.4768	-29	0
-28.9	0.4569	-28.9	0
-28.8	0.43575	-28.8	0
-28.7	0.4193	-28.7	0
-28.6	0.4081	-28.6	0
-28.5	0.39505	-28.5	0
-28.4	0.40665	-28.4	0
-28.3	0.3876	-28.3	0
-28.2	0.38455	-28.2	0
-28.1	0.3766	-28.1	0
-28	0.3693	-28	0
-27.9	0.359	-27.9	0
-27.8	0.3487	-27.8	0
-27.7	0.351	-27.7	0
-27.6	0.3489	-27.6	0
-27.5	0.34865	-27.5	0
-27.4	0.3401	-27.4	0
-27.3	0.3464	-27.3	0
-27.2	0.34645	-27.2	0
-27.1	0.3374	-27.1	0
-27	0.33025	-27	0
-26.9	0.32805	-26.9	0
-26.8	0.33265	-26.8	0
-26.7	0.3275	-26.7	0
-26.6	0.32975	-26.6	0
-26.5	0.32875	-26.5	0
-26.4	0.3232	-26.4	0
-26.3	0.32055	-26.3	0
-26.2	0.3159	-26.2	0
-26.1	0.3139	-26.1	0
-26	0.3081	-26	0
-25.9	0.3062	-25.9	0
-25.8	0.3142	-25.8	0
-25.7	0.32455	-25.7	0
-25.6	0.3275	-25.6	0
-25.5	0.3306	-25.5	0
-25.4	0.3279	-25.4	0
-25.3	0.32675	-25.3	0
-25.2	0.32855	-25.2	0
-25.1	0.33125	-25.1	0
-25	0.3346	-25	0
-24.9	0.33755	-24.9	0
-24.8	0.3398	-24.8	0
-24.7	0.34075	-24.7	0
-24.6	0.33985	-24.6	0
-24.5	0.3368	-24.5	0
-24.4	0.3333	-24.4	0
-24.3	0.32775	-24.3	0
-24.2	0.3325	-24.2	0
-24.1	0.33005	-24.1	0
-24	0.3304	-24	0
-23.9	0.32765	-23.9	0
-23.8	0.32645	-23.8	0
-23.7	0.3214	-23.7	0
-23.6	0.31725	-23.6	0
-23.5	0.3143	-23.5	0
-23.4	0.31855	-23.4	0
-23.3	0.32555	-23.3	0
-23.2	0.3282	-23.2	0
-23.1	0.32865	-23.1	0
-23	0.3267	-23	0
-22.9	0.3204	-22.9	0
-22.8	0.32095	-22.8	0
-22.7	0.32015	-22.7	0
-22.6	0.3202	-22.6	0
-22.5	0.321	-22.5	0
-22.4	0.31975	-22.4	0
-22.3	0.32305	-22.3	0
-22.2	0.3241	-22.2	0
-22.1	0.3248	-22.1	0
-22	0.32235	-22	0
-21.9	0.3242	-21.9	0
-21.8	0.3262	-21.8	0
-21.7	0.32645	-21.7	0
-21.6	0.32985	-21.6	0
-21.5	0.33265	-21.5	0
-21.4	0.3342	-21.4	0
-21.3	0.33755	-21.3	0
-21.2	0.338	-21.2	0
-21.1	0.346	-21.1	0
-21	0.34535	-21	0
-20.9	0.34475	-20.9	0
-20.8	0.34485	-20.8	0
-20.7	0.34795	-20.7	0
-20.6	0.34925	-20.6	0
-20.5	0.34325	-20.5	0
-20.4	0.34275	-20.4	0
-20.3	0.3412	-20.3	0
-20.2	0.3414	-20.2	0
-20.1	0.3405	-20.1	0
-20	0.3344	-20	0
-19.9	0.32745	-19.9	0
-19.8	0.31365	-19.8	0
-19.7	0.3072	-19.7	0
-19.6	0.30305	-19.6	0
-19.5	0.3029	-19.5	0
-19.4	0.2915	-19.4	0
-19.3	0.2828	-19.3	0
-19.2	0.28775	-19.2	0
-19.1	0.2906	-19.1	0
-19	0.2848	-19	0
-18.9	0.2862	-18.9	0
-18.8	0.2862	-18.8	0
-18.7	0.28835	-18.7	0
-18.6	0.29025	-18.6	0
-18.5	0.2757	-18.5	0
-18.4	0.27665	-18.4	0
-18.3	0.27315	-18.3	0
-18.2	0.26085	-18.2	0
-18.1	0.25215	-18.1	0
-18	0.24685	-18	0
-17.9	0.24885	-17.9	0
-17.8	0.24805	-17.8	0
-17.7	0.247	-17.7	0
-17.6	0.2527	-17.6	0
-17.5	0.2528	-17.5	0
-17.4	0.24595	-17.4	0
-17.3	0.24455	-17.3	0
-17.2	0.24395	-17.2	0
-17.1	0.24265	-17.1	0
-17	0.23745	-17	0
-16.9	0.2349	-16.9	0
-16.8	0.23205	-16.8	0
-16.7	0.22845	-16.7	0
-16.6	0.2189	-16.6	0
-16.5	0.21575	-16.5	0
-16.4	0.21905	-16.4	0
-16.3	0.21745	-16.3	0
-16.2	0.2199	-16.2	0
-16.1	0.2133	-16.1	0
-16	0.2165	-16	0
-15.9	0.21385	-15.9	0
-15.8	0.2096	-15.8	0
-15.7	0.2196	-15.7	0
-15.6	0.23005	-15.6	0
-15.5	0.2286	-15.5	0
-15.4	0.22835	-15.4	0
-15.3	0.2169	-15.3	0
-15.2	0.21885	-15.2	0
-15.1	0.21105	-15.1	0
-15	0.20505	-15	0
-14.9	0.19165	-14.9	0
-14.8	0.19445	-14.8	0
-14.7	0.1964	-14.7	0
-14.6	0.1893	-14.6	0
-14.5	0.1876	-14.5	0
-14.4	0.1847	-14.4	0
-14.3	0.19315	-14.3	0
-14.2	0.1819	-14.2	0
-14.1	0.17685	-14.1	0
-14	0.1775	-14	0
-13.9	0.17615	-13.9	0
-13.8	0.1605	-13.8	0
-13.7	0.15255	-13.7	0
-13.6	0.1522	-13.6	0
-13.5	0.1414	-13.5	0
-13.4	0.13205	-13.4	0
-13.3	0.1219	-13.3	0
-13.2	0.1191	-13.2	0
-13.1	0.11965	-13.1	0
-13	0.10775	-13	0
-12.9	0.09395	-12.9	0
-12.8	0.10155	-12.8	0
-12.7	0.09925	-12.7	0
-12.6	0.0965	-12.6	0
-12.5	0.0885001	-12.5	0
-12.4	0.0863	-12.4	0
-12.3	0.0797	-12.3	0
-12.2	0.0808	-12.2	0
-12.1	0.0723001	-12.1	0
-12	0.0746499	-12	0
-11.9	0.0717	-11.9	0
-11.8	0.0656	-11.8	0
-11.7	0.06005	-11.7	0
-11.6	0.05665	-11.6	0
-11.5	0.0568	-11.5	0
-11.4	0.0555	-11.4	0
-11.3	0.04705	-11.3	0
-11.2	0.04515	-11.2	0
-11.1	0.04065	-11.1	0
-11	0.0278501	-11	0
-10.9	0.02455	-10.9	0
-10.8	0.02795	-10.8	0
-10.7	0.0253	-10.7	0
-10.6	0.0235	-10.6	0
-10.5	0.02155	-10.5	0
-10.4	0.01235	-10.4	0
-10.3	0.0061	-10.3	0
-10.2	-0.0008	-10.2	0
-10.1	-0.00304996	-10.1	0
-10	-0.01175	-10	0
-9.9	-0.0183	-9.9	0
-9.8	-0.025	-9.8	0
-9.7	-0.0315	-9.7	0
-9.6	-0.03205	-9.6	0
-9.5	-0.033	-9.5	0
-9.4	-0.0363	-9.4	0
-9.3	-0.03755	-9.3	0
-9.2	-0.0361	-9.2	0
-9.1	-0.0353	-9.1	0
-9	-0.03685	-9	0
-8.9	-0.04005	-8.9	0
-8.8	-0.0378	-8.8	0
-8.7	-0.03975	-8.7	0
-8.6	-0.0419	-8.6	0
-8.5	-0.0386	-8.5	0
-8.4	-0.04075	-8.4	0
-8.3	-0.0384	-8.3	0
-8.2	-0.04265	-8.2	0
-8.1	-0.044	-8.1	0
-8	-0.0476499	-8	0
-7.9	-0.04785	-7.9	0
-7.8	-0.04695	-7.8	0
-7.7	-0.0511	-7.7	0
-7.6	-0.0477	-7.6	0
-7.5	-0.0506499	-7.5	0
-7.4	-0.04425	-7.4	0
-7.3	-0.0445001	-7.3	0
-7.2	-0.04325	-7.2	0
-7.1	-0.04295	-7.1	0
-7	-0.0422	-7	0
-6.9	-0.0409	-6.9	0
-6.8	-0.0373	-6.8	0
-6.7	-0.03785	-6.7	0
-6.6	-0.0376	-6.6	0
-6.5	-0.0378	-6.5	0
-6.4	-0.0405	-6.4	0
-6.3	-0.0422999	-6.3	0
-6.2	-0.0406	-6.2	0
-6.1	-0.03675	-6.1	0
-6	-0.0315	-6	0
-5.9	-0.0279	-5.9	0
-5.8	-0.0216501	-5.8	0
-5.7	-0.0194	-5.7	0
-5.6	-0.0172	-5.6	0
-5.5	-0.0172	-5.5	0
-5.4	-0.0107	-5.4	0
-5.3	-0.01055	-5.3	0
-5.2	-0.00425	-5.2	0
-5.1	-0.00105	-5.1	0
-5	0.0029	-5	0
-4.9	0.00885	-4.9	0
-4.8	0.00850009	-4.8	0
-4.7	0.01465	-4.7	0
-4.6	0.0143	-4.6	0
-4.5	0.01695	-4.5	0
-4.4	0.02105	-4.4	0
-4.3	0.02425	-4.3	0
-4.2	0.0319	-4.2	0
-4.1	0.0338	-4.1	0
-4	0.038	-4	0
-3.9	0.0417	-3.9	0
-3.8	0.0479999	-3.8	0
-3.7	0.05025	-3.7	0
-3.6	0.0487	-3.6	0
-3.5	0.05225	-3.5	0
-3.4	0.0524	-3.4	0
-3.3	0.0591	-3.3	0
-3.2	0.0506	-3.2	0
-3.1	0.0514	-3.1	0
-3	0.0554	-3	0
-2.9	0.05445	-2.9	0
-2.8	0.056	-2.8	0
-2.7	0.05595	-2.7	0
-2.6	0.05905	-2.6	0
-2.5	0.06045	-2.5	0
-2.4	0.0602	-2.4	0
-2.3	0.0586001	-2.3	0
-2.2	0.06495	-2.2	0
-2.1	0.0726	-2.1	0
-2	0.0675	-2	0
-1.9	0.0646	-1.9	0
-1.8	0.0744499	-1.8	0
-1.7	0.0815	-1.7	0
-1.6	0.0832	-1.6	0
-1.5	0.0777	-1.5	0
-1.4	0.07255	-1.4	0
-1.3	0.0669502	-1.3	0
-1.2	0.0575	-1.2	0
-1.1	0.05415	-1.1	0
-1	0.05415	-1	0
-0.900002	0.05415	-0.900002	0
-0.800003	0.0575	-0.800003	0
-0.700001		-0.700001	0
-0.600002		-0.600002	0
-0.5		-0.5	0
-0.400002		-0.400002	0
-0.300003		-0.300003	0
-0.200001		-0.200001	0
-0.100002		-0.100002	0
0		0	0
0.0999985		0.0999985	0
0.199997		0.199997	0.00407034
0.299999		0.299999	0.00813859
0.399998		0.399998	0.0122044
0.5		0.5	0.0162682
0.599998		0.599998	0.0203295
0.699997		0.699997	0.0243886
0.799999		0.799999	0.0284456
0.899998		0.899998	0.0325003
1		1	0.0365528
1.1		1.1	0.0406029
1.2		1.2	0.0446508
1.3		1.3	0.0486966
1.4		1.4	0.0527399
1.5		1.5	0.0567812
1.6		1.6	0.0608201
1.7		1.7	0.0648568
1.8	0.207819	1.8	0.0688914
1.9	0.208062	1.9	0.0729236
2	0.215866	2	0.0769537
2.1	0.226036	2.1	0.0809814
2.2	0.226148	2.2	0.0850069
2.3	0.248742	2.3	0.0890303
2.4	0.259855	2.4	0.0930513
2.5	0.272947	2.5	0.0970702
2.6	0.269075	2.6	0.101087
2.7	0.275503	2.7	0.105101
2.8	0.254842	2.8	0.109113
2.9	0.24547	2.9	0.113123
3	0.259682	3	0.117131
3.1	0.244324	3.1	0.121136
3.2	0.233714	3.2	0.125139
3.3	0.225064	3.3	0.12914
3.4	0.21175	3.4	0.133139
3.5	0.202098	3.5	0.137136
3.6	0.203617	3.6	0.14113
3.7	0.205604	3.7	0.145122
3.8	0.206243	3.8	0.149112
3.9	0.206083	3.9	0.153099
4	0.212859	4	0.157085
4.1	0.211446	4.1	0.161068
4.2	0.214424	4.2	0.165049
4.3	0.207067	4.3	0.169028
4.4	0.200852	4.4	0.173004
4.5	0.198196	4.5	0.176978
4.6	0.206873	4.6	0.18095
4.7	0.203071	4.7	0.18492
4.8	0.194779	4.8	0.188888
4.9	0.194614	4.9	0.192853
5	0.189204	5	0.196816
5.1	0.172359	5.1	0.200777
5.2	0.16626	5.2	0.204736
5.3	0.174558	5.3	0.208693
5.4	0.167759	5.4	0.212647
5.5	0.180333	5.5	0.216599
5.6	0.184665	5.6	0.220549
5.7	0.192954	5.7	0.224496
5.8	0.195644	5.8	0.228442
5.9	0.193689	5.9	0.232385
6	0.197222	6	0.236326
6.1	0.200499	6.1	0.240265
6.2	0.204585	6.2	0.244202
6.3	0.203427	6.3	0.248136
6.4	0.206966	6.4	0.252068
6.5	0.208204	6.5	0.255998
6.6	0.217491	6.6	0.259926
6.7	0.227022	6.7	0.263852
6.8	0.238759	6.8	0.267775
6.9	0.247096	6.9	0.271696
7	0.25503	7	0.275615
7.1	0.257871	7.1	0.279532
7.2	0.260212	7.2	0.283446
7.3	0.258712	7.3	0.287359
7.4	0.261958	7.4	0.291269
7.5	0.261899	7.5	0.295177
7.6	0.266432	7.6	0.299083
7.7	0.266824	7.7	0.302986
7.8	0.258627	7.8	0.306887
7.9	0.256926	7.9	0.310787
8	0.264218	8	0.314684
8.1	0.269661	8.1	0.318578
8.2	0.270753	8.2	0.322471
8.3	0.271797	8.3	0.326361
8.4	0.273945	8.4	0.330249
8.5	0.278937	8.5	0.334135
8.6	0.282129	8.6	0.338019
8.7	0.284624	8.7	0.341901
8.8	0.28702	8.8	0.34578
8.9	0.289218	8.9	0.349657
9	0.292016	9	0.353532
9.1	0.302809	9.1	0.357405
9.2	0.308501	9.2	0.361276
9.3	0.313292	9.3	0.365144
9.4	0.321084	9.4	0.36901
9.5	0.324526	9.5	0.372875
9.6	0.330922	9.6	0.376736
9.7	0.33657	9.7	0.380596
9.8	0.339966	9.8	0.384454
9.9	0.341911	9.9	0.388309
10	0.348207	10	0.392162
10.1	0.351461	10.1	0.396013
10.2	0.360408	10.2	0.399862
10.3	0.362903	10.3	0.403708
10.4	0.37065	10.4	0.407553
10.5	0.376151	10.5	0.411395
10.6	0.380697	10.6	0.415235
10.7	0.382048	10.7	0.419073
10.8	0.385997	10.8	0.422909
10.9	0.388745	10.9	0.426742
11	0.389101	11	0.430574
11.1	0.399396	11.1	0.434403
11.2	0.405694	11.2	0.43823
11.3	0.403999	11.3	0.442055
11.4	0.409203	11.4	0.445877
11.5	0.411501	11.5	0.449698
11.6	0.416105	11.6	0.453516
11.7	0.421552	11.7	0.457332
11.8	0.424801	11.8	0.461146
11.9	0.427603	11.9	0.464958
12	0.437248	12	0.468768
12.1	0.442347	12.1	0.472575
12.2	0.443402	12.2	0.47638
12.3	0.444152	12.3	0.480184
12.4	0.448396	12.4	0.483984
12.5	0.447353	12.5	0.487783
12.6	0.450204	12.6	0.49158
12.7	0.452958	12.7	0.495374
12.8	0.452168	12.8	0.499167
12.9	0.460313	12.9	0.502957
13	0.460321	13	0.506745
13.1	0.46382	13.1	0.510531
13.2	0.467468	13.2	0.514314
13.3	0.468668	13.3	0.518096
13.4	0.472668	13.4	0.521875
13.5	0.47487	13.5	0.525652
13.6	0.479068	13.6	0.529427
13.7	0.485274	13.7	0.5332
13.8	0.49082	13.8	0.536971
13.9	0.493168	13.9	0.540739
14	0.499571	14	0.544506
14.1	0.504721	14.1	0.54827
14.2	0.509317	14.2	0.552032
14.3	0.514561	14.3	0.555792
14.4	0.524052	14.4	0.55955
14.5	0.524751	14.5	0.563306
14.6	0.524099	14.6	0.567059
14.7	0.536283	14.7	0.57081
14.8	0.543272	14.8	0.574559
14.9	0.537719	14.9	0.578306
15	0.545307	15	0.582051
15.1	0.551439	15.1	0.585794
15.2	0.545086	15.2	0.589535
15.3	0.538132	15.3	0.593273
15.4	0.548366	15.4	0.597009
15.5	0.554954	15.5	0.600744
15.6	0.54295	15.6	0.604476
15.7	0.541475	15.7	0.608205
15.8	0.54122	15.8	0.611933
15.9	0.530156	15.9	0.615659
16	0.534974	16	0.619382
16.1	0.518708	16.1	0.623103
16.2	0.52467	16.2	0.626823
16.3	0.513938	16.3	0.63054
16.4	0.503174	16.4	0.634255
16.5	0.502768	16.5	0.637967
16.6	0.490364	16.6	0.641678
16.7	0.47896	16.7	0.645386
16.8	0.472586	16.8	0.649093
16.9	0.457966	16.9	0.652797
17	0.447195	17	0.656499
17.1	0.426787	17.1	0.660199
17.2	0.417253	17.2	0.663897
17.3	0.409163	17.3	0.667593
17.4	0.387695	17.4	0.671286
17.5	0.377198	17.5	0.674977
17.6	0.364009	17.6	0.678667
17.7	0.349919	17.7	0.682354
17.8	0.32988	17.8	0.686039
17.9	0.319571	17.9	0.689722
18	0.295566	18	0.693403
18.1	0.289149	18.1	0.697081
18.2	0.280634	18.2	0.700758
18.3	0.271516	18.3	0.704432
18.4	0.265833	18.4	0.708104
18.5	0.259053	18.5	0.711775
18.6	0.238686	18.6	0.715443
18.7	0.224712	18.7	0.719109
18.8	0.214281	18.8	0.722772
18.9	0.216859	18.9	0.726434
19	0.218115	19	0.730094
19.1	0.224712	19.1	0.733751
19.2		19.2	0.737406
19.3		19.3	0.74106
19.4		19.4	0.744711
19.5		19.5	0.74836
19.6		19.6	0.752007
19.7		19.7	0.755651
19.8		19.8	0.759294
19.9		19.9	0.762934
20		20	0.762934
20.1		20.1	0.76268
20.2		20.2	0.762426
20.3		20.3	0.762171
20.4		20.4	0.761917
20.5		20.5	0.761663
20.6		20.6	0.761409
20.7		20.7	0.761155
20.8		20.8	0.760902
20.9		20.9	0.760648
21		21	0.760394
21.1		21.1	0.760141
21.2		21.2	0.759887
21.3		21.3	0.759634
21.4		21.4	0.759381
21.5		21.5	0.759128
21.6		21.6	0.758874
21.7	0.65095	21.7	0.758621
21.8	0.65255	21.8	0.758368
21.9	0.65255	21.9	0.758116
22	0.65255	22	0.757863
22.1	0.6528	22.1	0.75761
22.2	0.6583	22.2	0.757358
22.3	0.65095	22.3	0.757105
22.4	0.6506	22.4	0.756853
22.5	0.657	22.5	0.7566
22.6	0.64115	22.6	0.756348
22.7	0.657499	22.7	0.756096
22.8	0.6813	22.8	0.755844
22.9	0.69345	22.9	0.755592
23	0.70075	23	0.75534
23.1	0.68995	23.1	0.755088
23.2	0.6942	23.2	0.754837
23.3	0.69865	23.3	0.754585
23.4	0.70535	23.4	0.754333
23.5	0.72745	23.5	0.754082
23.6	0.7274	23.6	0.753831
23.7	0.745649	23.7	0.753579
23.8	0.75375	23.8	0.753328
23.9	0.7524	23.9	0.753077
24	0.75145	24	0.752826
24.1	0.75895	24.1	0.752575
24.2	0.767949	24.2	0.752324
24.3	0.77595	24.3	0.752073
24.4	0.78585	24.4	0.751823
24.5	0.7929	24.5	0.751572
24.6	0.799	24.6	0.751321
24.7	0.8056	24.7	0.751071
24.8	0.81065	24.8	0.750821
24.9	0.79905	24.9	0.75057
25	0.8101	25	0.75032
25.1	0.8043	25.1	0.75007
25.2	0.7996	25.2	0.74982
25.3	0.81035	25.3	0.74957
25.4	0.8222	25.4	0.74932
25.5	0.83045	25.5	0.749071
25.6	0.83485	25.6	0.748821
25.7	0.83525	25.7	0.748571
25.8	0.8259	25.8	0.748322
25.9	0.8273	25.9	0.748072
26	0.81945	26	0.747823
26.1	0.81875	26.1	0.747574
26.2	0.83735	26.2	0.747325
26.3	0.8485	26.3	0.747076
26.4	0.84415	26.4	0.746827
26.5	0.84465	26.5	0.746578
26.6	0.8619	26.6	0.746329
26.7	0.8776	26.7	0.74608
26.8	0.88165	26.8	0.745832
26.9	0.8923	26.9	0.745583
27	0.90455	27	0.745335
27.1	0.9073	27.1	0.745086
27.2	0.9063	27.2	0.744838
27.3	0.9047	27.3	0.74459
27.4	0.90575	27.4	0.744341
27.5	0.90535	27.5	0.744093
27.6	0.91155	27.6	0.743845
27.7	0.92125	27.7	0.743598
27.8	0.92205	27.8	0.74335
27.9	0.92545	27.9	0.743102
28	0.9242	28	0.742854
28.1	0.9272	28.1	0.742607
28.2	0.928	28.2	0.742359
28.3	0.92935	28.3	0.742112
28.4	0.93925	28.4	0.741865
28.5	0.93995	28.5	0.741618
28.6	0.9388	28.6	0.74137
28.7	0.95105	28.7	0.741123
28.8	0.9461	28.8	0.740876
28.9	0.9529	28.9	0.74063
29	0.95635	29	0.740383
29.1	0.9595	29.1	0.740136
29.2	0.95235	29.2	0.739889
29.3	0.9497	29.3	0.739643
29.4	0.9488	29.4	0.739396
29.5	0.9472	29.5	0.73915
29.6	0.95785	29.6	0.738904
29.7	0.95555	29.7	0.738658
29.8	0.96715	29.8	0.738412
29.9	0.9705	29.9	0.738165
30	0.974298	30	0.73792
30.1	0.934252	30.1	0.737674
30.2	0.9647	30.2	0.737428
30.3	0.789206	30.3	0.737182
30.4	0.867896	30.4	0.736937
30.5	0.7504	30.5	0.736691
30.6	0.89695	30.6	0.736446
30.7	1.0012	30.7	0.7362
30.8	1.02199	30.8	0.735955
30.9	0.955153	30.9	0.73571
31	1.1194	31	0.735465
31.1	1.06445	31.1	0.73522
31.2	0.917599	31.2	0.734975
31.3	0.853798	31.3	0.73473
31.4	0.765801	31.4	0.734485
31.5	0.702201	31.5	0.73424
31.6	0.711499	31.6	0.733996
31.7	0.686699	31.7	0.733751
31.8	0.645049	31.8	0.733507
31.9	0.6413	31.9	0.733262
32	0.63325	32	0.733018
32.1	0.61935	32.1	0.732774
32.2	0.746144	32.2	0.73253
32.3	0.615704	32.3	0.732286
32.4	0.446598	32.4	0.732042
32.5	0.246953	32.5	0.731798
32.6	0.398397	32.6	0.731554
32.7	0.570103	32.7	0.731311
32.8	0.837189	32.8	0.731067
32.9	0.520499	32.9	0.730823
33	0.506299	33	0.73058
33.1	0.488401	33.1	0.730337
33.2	1.03512	33.2	0.730093
33.3	1.83328	33.3	0.72985
33.4	1.54755	33.4	0.729607
33.5	1.5483	33.5	0.729364
33.6	1.48455	33.6	0.729121
33.7	1.6105	33.7	0.728878
33.8	0.465855	33.8	0.728636
33.9	0.0462968	33.9	0.728393
34	0.210198	34	0.72815
34.1	0.00170193	34.1	0.727908
34.2	0.209802	34.2	0.727665
34.3	0.413452	34.3	0.727423
34.4	0.510748	34.4	0.727181
34.5	0.546549	34.5	0.726938
34.6	0.622301	34.6	0.726696
34.7	0.662002	34.7	0.726454
34.8	0.692901	34.8	0.726212
34.9	0.723099	34.9	0.72597
35	0.71375	35	0.725729
35.1	0.73415	35.1	0.725487
35.2	0.723351	35.2	0.725245
35.3	0.7506	35.3	0.725004
35.4	0.754349	35.4	0.724762
35.5	0.697	35.5	0.724521
35.6	0.70385	35.6	0.72428
35.7	0.7072	35.7	0.724038
35.8	0.70375	35.8	0.723797
35.9	0.69085	35.9	0.723556
36	0.7032	36	0.723315
36.1	0.69525	36.1	0.723074
36.2	0.693301	36.2	0.722834
36.3	0.70065	36.3	0.722593
36.4	0.697	36.4	0.722352
36.5	0.6898	36.5	0.722112
36.6	0.6947	36.6	0.721871
36.7	0.69795	36.7	0.721631
36.8	0.708	36.8	0.721391
36.9	0.70665	36.9	0.72115
37	0.70165	37	0.72091
37.1	0.70635	37.1	0.72067
37.2	0.7015	37.2	0.72043
37.3	0.7016	37.3	0.72019
37.4	0.69445	37.4	0.71995
37.5	0.6973	37.5	0.719711
37.6	0.6967	37.6	0.719471
37.7	0.6964	37.7	0.719231
37.8	0.6903	37.8	0.718992
37.9	0.7031	37.9	0.718752
38	0.7119	38	0.718513
38.1	0.71735	38.1	0.718274
38.2	0.7219	38.2	0.718035
38.3	0.7296	38.3	0.717796
38.4	0.7258	38.4	0.717557
38.5	0.7264	38.5	0.717318
38.6	0.73235	38.6	0.717079
38.7	0.73605	38.7	0.71684
38.8	0.73785	38.8	0.716601
38.9	0.7365	38.9	0.716363
39	0.73495	39	0.716124
39.1	0.73035	39.1	0.715886
39.2	0.72145	39.2	0.715648
39.3	0.70935	39.3	0.715409
39.4	0.7002	39.4	0.715171
39.5	0.6964	39.5	0.714933
39.6	0.68735	39.6	0.714695
39.7	0.6874	39.7	0.714457
39.8	0.68275	39.8	0.714219
39.9	0.67115	39.9	0.713981
40	0.6681	40	0.713744
40.1	0.66425	40.1	0.713506
40.2	0.6656	40.2	0.713269
40.3	0.6572	40.3	0.713031
40.4	0.66085	40.4	0.712794
40.5	0.6583	40.5	0.712556
40.6	0.6581	40.6	0.712319
40.7	0.65915	40.7	0.712082
40.8	0.65765	40.8	0.711845
40.9	0.656	40.9	0.711608
41	0.6567	41	0.711371
41.1	0.6506	41.1	0.711134
41.2	0.64605	41.2	0.710898
41.3	0.6407	41.3	0.710661
41.4	0.63925	41.4	0.710424
41.5	0.6348	41.5	0.710188
41.6	0.63235	41.6	0.709951
41.7	0.6315	41.7	0.709715
41.8	0.631	41.8	0.709479
41.9	0.6267	41.9	0.709243
42	0.62365	42	0.709007
42.1	0.62215	42.1	0.708771
42.2	0.6123	42.2	0.708535
42.3	0.6127	42.3	0.708299
42.4	0.60895	42.4	0.708063
42.5	0.60515	42.5	0.707827
42.6	0.6059	42.6	0.707592
42.7	0.6003	42.7	0.707356
42.8	0.5965	42.8	0.707121
42.9	0.5874	42.9	0.706885
43	0.58495	43	0.70665
43.1	0.5864	43.1	0.706415
43.2	0.58275	43.2	0.70618
43.3	0.58015	43.3	0.705945
43.4	0.5749	43.4	0.70571
43.5	0.5708	43.5	0.705475
43.6	0.56625	43.6	0.70524
43.7	0.56455	43.7	0.705005
43.8	0.5588	43.8	0.704771
43.9	0.5556	43.9	0.704536
44	0.54905	44	0.704302
44.1	0.5477	44.1	0.704067
44.2	0.54185	44.2	0.703833
44.3	0.539	44.3	0.703599
44.4	0.5341	44.4	0.703364
44.5	0.53	44.5	0.70313
44.6	0.52655	44.6	0.702896
44.7	0.525	44.7	0.702662
44.8	0.5191	44.8	0.702429
44.9	0.51505	44.9	0.702195
45	0.5109	45	0.701961
45.1	0.5136	45.1	0.701728
45.2	0.51045	45.2	0.701494
45.3	0.5059	45.3	0.701261
45.4	0.4942	45.4	0.701027
45.5	0.4899	45.5	0.700794
45.6	0.4848	45.6	0.700561
45.7	0.4711	45.7	0.700328
45.8	0.46535	45.8	0.700094
45.9	0.45845	45.9	0.699862
46	0.4495	46	0.699629
46.1	0.44745	46.1	0.699396
46.2	0.44495	46.2	0.699163
46.3	0.43855	46.3	0.69893
46.4	0.44055	46.4	0.698698
46.5	0.4366	46.5	0.698465
46.6	0.43355	46.6	0.698233
46.7	0.42795	46.7	0.698001
46.8	0.4257	46.8	0.697768
46.9	0.43125	46.9	0.697536
47	0.42785	47	0.697304
47.1	0.4248	47.1	0.697072
47.2	0.419	47.2	0.69684
47.3	0.40995	47.3	0.696608
47.4	0.39915	47.4	0.696376
47.5	0.396	47.5	0.696145
47.6	0.38645	47.6	0.695913
47.7	0.38065	47.7	0.695681
47.8	0.36645	47.8	0.69545
47.9	0.36275	47.9	0.695219
48	0.35585	48	0.694987
48.1	0.3504	48.1	0.694756
48.2	0.3472	48.2	0.694525
48.3	0.33965	48.3	0.694294
48.4	0.33655	48.4	0.694063
48.5	0.3299	48.5	0.693832
48.6	0.3247	48.6	0.693601
48.7	0.3262	48.7	0.69337
48.8	0.3237	48.8	0.69314
48.9	0.32865	48.9	0.692909
49	0.327901	49	0.692678
49.1	0.338099	49.1	0.692448
49.2	0.33835	49.2	0.692218
49.3	0.345599	49.3	0.691987
49.4	0.34765	49.4	0.691757
49.5	0.35165	49.5	0.691527
49.6	0.34855	49.6	0.691297
49.7	0.3487	49.7	0.691067
49.8	0.3473	49.8	0.690837
49.9	0.33965	49.9	0.690607
50	0.3348	50	0.690377
50.1	0.33905	50.1	0.690148
50.2	0.3437	50.2	0.689918
50.3	0.3444	50.3	0.689689
50.4	0.3517	50.4	0.689459
50.5	0.356	50.5	0.68923
50.6	0.35325	50.6	0.689001
50.7	0.3459	50.7	0.688771
50.8	0.34245	50.8	0.688542
50.9	0.3395	50.9	0.688313
51	0.3317	51	0.688084
51.1	0.3239	51.1	0.687855
51.2	0.31785	51.2	0.687627
51.3	0.32135	51.3	0.687398
51.4	0.3295	51.4	0.687169
51.5	0.334001	51.5	0.686941
51.6	0.344899	51.6	0.686712
51.7	0.34925	51.7	0.686484
51.8	0.3452	51.8	0.686255
51.9	0.32945	51.9	0.686027
52	0.3131	52	0.685799
52.1	0.30855	52.1	0.685571
52.2	0.30065	52.2	0.685343
52.3	0.2925	52.3	0.685115
52.4	0.2838	52.4	0.684887
52.5	0.27635	52.5	0.684659
52.6	0.274	52.6	0.684431
52.7	0.2671	52.7	0.684204
52.8	0.27395	52.8	0.683976
52.9	0.2677	52.9	0.683749
53	0.27265	53	0.683521
53.1	0.26005	53.1	0.683294
53.2	0.24855	53.2	0.683067
53.3	0.2496	53.3	0.682839
53.4	0.23905	53.4	0.682612
53.5	0.23265	53.5	0.682385
53.6	0.2213	53.6	0.682158
53.7	0.21695	53.7	0.681931
53.8	0.219	53.8	0.681705
53.9	0.2132	53.9	0.681478
54	0.2057	54	0.681251
54.1	0.21725	54.1	0.681025
54.2	0.2229	54.2	0.680798
54.3	0.22025	54.3	0.680572
54.4	0.22835	54.4	0.680345
54.5	0.23885	54.5	0.680119
54.6	0.2396	54.6	0.679893
54.7	0.237	54.7	0.679667
54.8	0.2323	54.8	0.679441
54.9	0.2206	54.9	0.679215
55	0.20195	55	0.678989
55.1	0.19205	55.1	0.678763
55.2	0.18915	55.2	0.678537
55.3	0.1892	55.3	0.678312
55.4	0.18695	55.4	0.678086
55.5	0.18325	55.5	0.677861
55.6	0.18535	55.6	0.677635
55.7	0.1891	55.7	0.67741
55.8	0.1878	55.8	0.677185
55.9	0.1862	55.9	0.67696
56	0.1895	56	0.676734
56.1	0.18965	56.1	0.676509
56.2	0.18985	56.2	0.676284
56.3	0.18985	56.3	0.67606
56.4	0.1867	56.4	0.675835
56.5	0.18355	56.5	0.67561
56.6	0.18405	56.6	0.675385
56.7	0.18255	56.7	0.675161
56.8	0.1831	56.8	0.674936
56.9	0.1777	56.9	0.674712
57	0.17275	57	0.674488
57.1	0.1704	57.1	0.674263
57.2	0.1665	57.2	0.674039
57.3	0.16675	57.3	0.673815
57.4	0.16735	57.4	0.673591
57.5	0.17045	57.5	0.673367
57.6	0.17505	57.6	0.673143
57.7	0.1747	57.7	0.672919
57.8	0.1723	57.8	0.672696
57.9	0.1783	57.9	0.672472
58	0.17755	58	0.672248
58.1	0.1769	58.1	0.672025
58.2	0.1799	58.2	0.671801
58.3	0.18355	58.3	0.671578
58.4	0.18785	58.4	0.671355
58.5	0.1902	58.5	0.671131
58.6	0.18785	58.6	0.670908
58.7	0.18255	58.7	0.670685
58.8	0.18335	58.8	0.670462
58.9	0.1892	58.9	0.670239
59	0.2014	59	0.670017
59.1	0.21265	59.1	0.669794
59.2	0.2245	59.2	0.669571
59.3	0.23	59.3	0.669349
59.4	0.234	59.4	0.669126
59.5	0.24165	59.5	0.668904
59.6	0.2428	59.6	0.668681
59.7	0.24705	59.7	0.668459
59.8	0.2437	59.8	0.668237
59.9	0.2476	59.9	0.668015
60	0.25425	60	0.667792
60.1	0.24815	60.1	0.66757
60.2	0.24945	60.2	0.667349
60.3	0.2448	60.3	0.667127
60.4	0.2496	60.4	0.666905
60.5	0.25565	60.5	0.666683
60.6	0.26235	60.6	0.666462
60.7	0.2663	60.7	0.66624
60.8	0.27255	60.8	0.666019
60.9	0.2733	60.9	0.665797
61	0.27075	61	0.665576
61.1	0.27125	61.1	0.665355
61.2	0.27585	61.2	0.665133
61.3	0.28005	61.3	0.664912
61.4	0.28705	61.4	0.664691
61.5	0.29185	61.5	0.66447
61.6	0.3019	61.6	0.66425
61.7	0.3077	61.7	0.664029
61.8	0.3155	61.8	0.663808
61.9	0.31955	61.9	0.663587
62	0.32685	62	0.663367
62.1	0.32415	62.1	0.663146
62.2	0.32765	62.2	0.662926
62.3	0.33545	62.3	0.662706
62.4	0.33995	62.4	0.662485
62.5	0.34215	62.5	0.662265
62.6	0.34725	62.6	0.662045
62.7	0.3507	62.7	0.661825
62.8	0.3564	62.8	0.661605
62.9	0.361	62.9	0.661385
63	0.36895	63	0.661165
63.1	0.3747	63.1	0.660946
63.2	0.3786	63.2	0.660726
63.3	0.3805	63.3	0.660506
63.4	0.3841	63.4	0.660287
63.5	0.3875	63.5	0.660067
63.6	0.3977	63.6	0.659848
63.7	0.40445	63.7	0.659629
63.8	0.409	63.8	0.659409
63.9	0.41185	63.9	0.65919
64	0.41285	64	0.658971
64.1	0.4185	64.1	0.658752
64.2	0.4207	64.2	0.658533
64.3	0.428	64.3	0.658314
64.4	0.4261	64.4	0.658096
64.5	0.42675	64.5	0.657877
64.6	0.42785	64.6	0.657658
64.7	0.4359	64.7	0.65744
64.8	0.4416	64.8	0.657221
64.9	0.444	64.9	0.657003
65	0.4482	65	0.656784
65.1	0.4521	65.1	0.656566
65.2	0.4598	65.2	0.656348
65.3	0.4636	65.3	0.65613
65.4	0.46725	65.4	0.655912
65.5	0.4701	65.5	0.655694
65.6	0.48045	65.6	0.655476
65.7	0.49065	65.7	0.655258
65.8	0.49405	65.8	0.65504
65.9	0.4989	65.9	0.654823
66	0.50905	66	0.654605
66.1	0.5111	66.1	0.654388
66.2	0.5154	66.2	0.65417
66.3	0.52025	66.3	0.653953
66.4	0.5215	66.4	0.653736
66.5	0.52325	66.5	0.653518
66.6	0.5281	66.6	0.653301
66.7	0.5307	66.7	0.653084
66.8	0.5364	66.8	0.652867
66.9	0.5407	66.9	0.65265
67	0.5492	67	0.652433
67.1	0.5595	67.1	0.652216
67.2	0.56545	67.2	0.652
67.3	0.5676	67.3	0.651783
67.4	0.5737	67.4	0.651567
67.5	0.5738	67.5	0.65135
67.6	0.5721	67.6	0.651134
67.7	0.5783	67.7	0.650917
67.8	0.5802	67.8	0.650701
67.9	0.5833	67.9	0.650485
68	0.5856	68	0.650269
68.1	0.5914	68.1	0.650053
68.2	0.60075	68.2	0.649837
68.3	0.60525	68.3	0.649621
68.4	0.60825	68.4	0.649405
68.5	0.6099	68.5	0.649189
68.6	0.61285	68.6	0.648974
68.7	0.61615	68.7	0.648758
68.8	0.61685	68.8	0.648542
68.9	0.6181	68.9	0.648327
69	0.62015	69	0.648112
69.1	0.61995	69.1	0.647896
69.2	0.6253	69.2	0.647681
69.3	0.63105	69.3	0.647466
69.4	0.63285	69.4	0.647251
69.5	0.6321	69.5	0.647036
69.6	0.6375	69.6	0.646821
69.7	0.6389	69.7	0.646606
69.8	0.63755	69.8	0.646391
69.9	0.63585	69.9	0.646176
70	0.6385	70	0.645962
70.1	0.645	70.1	0.645747
70.2	0.64545	70.2	0.645533
70.3	0.64705	70.3	0.645318
70.4	0.6435	70.4	0.645104
70.5	0.64595	70.5	0.644889
70.6	0.6467	70.6	0.644675
70.7	0.65345	70.7	0.644461
70.8	0.65615	70.8	0.644247
70.9	0.65545	70.9	0.644033
71	0.6601	71	0.643819
71.1	0.6603	71.1	0.643605
71.2	0.66065	71.2	0.643391
71.3	0.6604	71.3	0.643178
71.4	0.65875	71.4	0.642964
71.5	0.66575	71.5	0.64275
71.6	0.6689	71.6	0.642537
71.7	0.6702	71.7	0.642324
71.8	0.669	71.8	0.64211
71.9	0.671	71.9	0.641897
72	0.67345	72	0.641684
72.1	0.6742	72.1	0.641471
72.2	0.67815	72.2	0.641257
72.3	0.6832	72.3	0.641044
72.4	0.6836	72.4	0.640832
72.5	0.6789	72.5	0.640619
72.6	0.6843	72.6	0.640406
72.7	0.69175	72.7	0.640193
72.8	0.68545	72.8	0.639981
72.9	0.6845	72.9	0.639768
73	0.68155	73	0.639556
73.1	0.6742	73.1	0.639343
73.2	0.68055	73.2	0.639131
73.3	0.68695	73.3	0.638918
73.4	0.68225	73.4	0.638706
73.5	0.6814	73.5	0.638494
73.6	0.6814	73.6	0.638282
73.7	0.68225	73.7	0.63807
73.8	0.68225	73.8	0.637858
73.9	0.6814	73.9	0.637646
74	0.6814	74	0.637435
74.1	0.6814	74.1	0.637223
74.2		74.2	0.637011
74.3		74.3	0.6368
74.4		74.4	0.636588
74.5		74.5	0.636377
74.6		74.6	0.636165
74.7		74.7	0.635954
74.8		74.8	0.635743
74.9		74.9	0.635743
75		75	0.647298
75.1		75.1	0.658841
75.2		75.2	0.670372
75.3		75.3	0.68189
75.4		75.4	0.693398
75.5		75.5	0.704892
75.6		75.6	0.716374
75.7		75.7	0.727845
75.8		75.8	0.739303
75.9		75.9	0.75075
76		76	0.762183
76.1		76.1	0.773605
76.2		76.2	0.785015
76.3		76.3	0.796413
76.4		76.4	0.807799
76.5		76.5	0.819173
76.6		76.6	0.830534
76.7	-0.494175	76.7	0.841884
76.8	-0.543771	76.8	0.853221
76.9	-0.675661	76.9	0.864548
77	-0.702051	77	0.875861
77.1	-0.764719	77.1	0.887162
77.2	-0.780353	77.2	0.898451
77.3	-0.796202	77.3	0.909729
77.4	-0.809363	77.4	0.920995
77.5	-0.789338	77.5	0.932248
77.6	-0.783428	77.6	0.943489
77.7	-0.74736	77.7	0.954718
77.8	-0.711465	77.8	0.965935
77.9	-0.708347	77.9	0.977141
78	-0.684239	78	0.988334
78.1	-0.667823	78.1	0.999515
78.2	-0.653653	78.2	1.01068
78.3	-0.64511	78.3	1.02184
78.4	-0.60295	78.4	1.03299
78.5	-0.584523	78.5	1.04412
78.6	-0.569412	78.6	1.05524
78.7	-0.532194	78.7	1.06635
78.8	-0.506251	78.8	1.07745
78.9	-0.49593	78.9	1.08853
79	-0.462043	79	1.09961
79.1	-0.429262	79.1	1.11067
79.2	-0.407754	79.2	1.12172
79.3	-0.397992	79.3	1.13276
79.4	-0.369533	79.4	1.14378
79.5	-0.334616	79.5	1.15479
79.6	-0.301099	79.6	1.1658
79.7	-0.257985	79.7	1.17679
79.8	-0.229205	79.8	1.18776
79.9	-0.210463	79.9	1.19873
80	-0.193132	80	1.20968
80.1	-0.157862	80.1	1.22063
80.2	-0.136332	80.2	1.23156
80.3	-0.116654	80.3	1.24247
80.4	-0.0767328	80.4	1.25338
80.5	-0.0562841	80.5	1.26428
80.6	-0.0369832	80.6	1.27516
80.7	-0.00669991	80.7	1.28603
80.8	0.0187405	80.8	1.29689
80.9	0.0537865	80.9	1.30774
81	0.0827384	81	1.31857
81.1	0.122288	81.1	1.32939
81.2	0.145611	81.2	1.3402
81.3	0.184835	81.3	1.351
81.4	0.209916	81.4	1.36179
81.5	0.245098	81.5	1.37257
81.6	0.277822	81.6	1.38333
81.7	0.301577	81.7	1.39408
81.8	0.333173	81.8	1.40482
81.9	0.358683	81.9	1.41555
82	0.398674	82	1.42627
82.1	0.437266	82.1	1.43697
82.2	0.4543	82.2	1.44767
82.3	0.497397	82.3	1.45835
82.4	0.538799	82.4	1.46902
82.5	0.570974	82.5	1.47967
82.6	0.600857	82.6	1.49032
82.7	0.63619	82.7	1.50095
82.8	0.687106	82.8	1.51158
82.9	0.727658	82.9	1.52219
83	0.7752	83	1.53279
83.1	0.807115	83.1	1.54337
83.2	0.843126	83.2	1.55395
83.3	0.882039	83.3	1.56451
83.4	0.903694	83.4	1.57506
83.5	0.938535	83.5	1.5856
83.6	0.970283	83.6	1.59613
83.7	1.01728	83.7	1.60665
83.8	1.05658	83.8	1.61715
83.9	1.09358	83.9	1.62764
84	1.12155	84	1.63812
84.1	1.16302	84.1	1.64859
84.2	1.2075	84.2	1.65905
84.3	1.24572	84.3	1.6695
84.4	1.27577	84.4	1.67993
84.5	1.32585	84.5	1.69035
84.6	1.35545	84.6	1.70076
84.7	1.39961	84.7	1.71116
84.8	1.43131	84.8	1.72155
84.9	1.46542	84.9	1.73193
85	1.50233	85	1.74229
85.1	1.53357	85.1	1.75264
85.2	1.5775	85.2	1.76298
85.3	1.60514	85.3	1.77331
85.4	1.6279	85.4	1.78363
85.5	1.66002	85.5	1.79394
85.6	1.68573	85.6	1.80423
85.7	1.7219	85.7	1.81451
85.8	1.75351	85.8	1.82478
85.9	1.76705	85.9	1.83504
86	1.7973	86	1.84529
86.1	1.83176	86.1	1.85553
86.2	1.84582	86.2	1.86575
86.3	1.88836	86.3	1.87596
86.4	1.9104	86.4	1.88616
86.5	1.93694	86.5	1.89635
86.6	1.97094	86.6	1.90653
86.7	1.98387	86.7	1.9167
86.8	1.99421	86.8	1.92685
86.9	2.00585	86.9	1.937
87	2.02687	87	1.94713
87.1	2.03821	87.1	1.95725
87.2	2.05069	87.2	1.96736
87.3	2.07107	87.3	1.97745
87.4	2.07332	87.4	1.98754
87.5	2.0919	87.5	1.99761
87.6	2.12726	87.6	2.00767
87.7	2.14756	87.7	2.01772
87.8	2.18473	87.8	2.02776
87.9	2.20513	87.9	2.03779
88	2.23098	88	2.04781
88.1	2.25134	88.1	2.05781
88.2	2.27859	88.2	2.0678
88.3	2.30011	88.3	2.07779
88.4	2.32242	88.4	2.08776
88.5	2.34718	88.5	2.09772
88.6	2.37045	88.6	2.10766
88.7	2.39871	88.7	2.1176
88.8	2.41639	88.8	2.12752
88.9	2.43921	88.9	2.13743
89	2.45893	89	2.14734
89.1	2.47921	89.1	2.15723
89.2	2.49645	89.2	2.1671
89.3	2.51039	89.3	2.17697
89.4	2.52297	89.4	2.18683
89.5	2.53317	89.5	2.19667
89.6	2.54836	89.6	2.2065
89.7	2.5668	89.7	2.21632
89.8	2.58455	89.8	2.22613
89.9	2.59785	89.9	2.23593
90	2.61085	90	2.24572
90.1	2.62586	90.1	2.25549
90.2	2.63832	90.2	2.26526
90.3	2.65103	90.3	2.27501
90.4	2.66334	90.4	2.28475
90.5	2.67565	90.5	2.29448
90.6	2.68951	90.6	2.3042
90.7	2.70542	90.7	2.31391
90.8	2.71379	90.8	2.3236
90.9	2.72565	90.9	2.33329
91	2.73911	91	2.34296
91.1	2.75042	91.1	2.35262
91.2	2.75944	91.2	2.36227
91.3	2.76522	91.3	2.37191
91.4	2.77644	91.4	2.38154
91.5	2.78466	91.5	2.39116
91.6	2.79493	91.6	2.40076
91.7	2.79965	91.7	2.41036
91.8	2.80887	91.8	2.41994
91.9	2.81556	91.9	2.42951
92	2.82524	92	2.43907
92.1	2.83252	92.1	2.44862
92.2	2.84104	92.2	2.45816
92.3	2.85486	92.3	2.46768
92.4	2.86918	92.4	2.4772
92.5	2.87116	92.5	2.4867
92.6	2.87808	92.6	2.49619
92.7	2.8808	92.7	2.50567
92.8	2.88643	92.8	2.51514
92.9	2.88647	92.9	2.5246
93	2.88825	93	2.53405
93.1	2.89857	93.1	2.54348
93.2	2.89875	93.2	2.55291
93.3	2.89533	93.3	2.56232
93.4	2.89931	93.4	2.57173
93.5	2.90269	93.5	2.58112
93.6	2.91182	93.6	2.5905
93.7	2.92919	93.7	2.59987
93.8	2.92936	93.8	2.60922
93.9	2.93038	93.9	2.61857
94	2.9433	94	2.62791
94.1		94.1	2.63723
94.2		94.2	2.64654
94.3		94.3	2.65584
94.4		94.4	2.66514
94.5		94.5	2.67441
94.6		94.6	2.68368
94.7		94.7	2.69294
94.8		94.8	2.70219
94.9		94.9	2.70219
95		95	2.70123
95.1		95.1	2.70027
95.2		95.2	2.69931
95.3		95.3	2.69835
95.4		95.4	2.69739
95.5		95.5	2.69643
95.6		95.6	2.69547
95.7		95.7	2.69451
95.8		95.8	2.69355
95.9		95.9	2.69259
96		96	2.69164
96.1		96.1	2.69068
96.2		96.2	2.68972
96.3		96.3	2.68877
96.4		96.4	2.68781
96.5		96.5	2.68686
96.6	2.50325	96.6	2.6859
96.7	2.4878	96.7	2.68495
96.8	2.4878	96.8	2.68399
96.9	2.48725	96.9	2.68304
97	2.4878	97	2.68209
97.1	2.4878	97.1	2.68113
97.2	2.511	97.2	2.68018
97.3	2.51695	97.3	2.67923
97.4	2.5219	97.4	2.67828
97.5	2.54395	97.5	2.67732
97.6	2.5365	97.6	2.67637
97.7	2.5282	97.7	2.67542
97.8	2.55	97.8	2.67447
97.9	2.5447	97.9	2.67352
98	2.5231	98	2.67257
98.1	2.5159	98.1	2.67162
98.2	2.51505	98.2	2.67067
98.3	2.5113	98.3	2.66972
98.4	2.50335	98.4	2.66878
98.5	2.50425	98.5	2.66783
98.6	2.49945	98.6	2.66688
98.7	2.50375	98.7	2.66593
98.8	2.51005	98.8	2.66499
98.9	2.52105	98.9	2.66404
99	2.5012	99	2.66309
99.1	2.5061	99.1	2.66215
99.2	2.50855	99.2	2.6612
99.3	2.52395	99.3	2.66026
99.4	2.51265	99.4	2.65931
99.5	2.51675	99.5	2.65837
99.6	2.5072	99.6	2.65742
99.7	2.50205	99.7	2.65648
99.8	2.51035	99.8	2.65554
99.9	2.51145	99.9	2.6546
100	2.5143	100	2.65365
100.1	2.5172	100.1	2.65271
100.2	2.50995	100.2	2.65177
100.3	2.50765	100.3	2.65083
100.4	2.5109	100.4	2.64989
100.5	2.5164	100.5	2.64895
100.6	2.519	100.6	2.64801
100.7	2.5171	100.7	2.64707
100.8	2.5208	100.8	2.64613
100.9	2.5186	100.9	2.64519
101	2.5245	101	2.64425
101.1	2.5186	101.1	2.64331
101.2	2.5065	101.2	2.64237
101.3	2.50185	101.3	2.64143
101.4	2.49715	101.4	2.6405
101.5	2.49655	101.5	2.63956
101.6	2.49355	101.6	2.63862
101.7	2.49525	101.7	2.63769
101.8	2.49605	101.8	2.63675
101.9	2.5012	101.9	2.63582
102	2.50085	102	2.63488
102.1	2.50565	102.1	2.63395
102.2	2.50165	102.2	2.63301
102.3	2.5108	102.3	2.63208
102.4	2.5121	102.4	2.63114
102.5	2.51415	102.5	2.63021
102.6	2.51625	102.6	2.62928
102.7	2.5163	102.7	2.62834
102.8	2.5134	102.8	2.62741
102.9	2.5084	102.9	2.62648
103	2.5045	103	2.62555
103.1	2.5035	103.1	2.62462
103.2	2.5009	103.2	2.62369
103.3	2.4977	103.3	2.62276
103.4	2.50145	103.4	2.62183
103.5	2.4922	103.5	2.6209
103.6	2.4927	103.6	2.61997
103.7	2.4853	103.7	2.61904
103.8	2.4785	103.8	2.61811
103.9	2.4815	103.9	2.61718
104	2.4837	104	2.61625
104.1	2.48935	104.1	2.61532
104.2	2.4887	104.2	2.6144
104.3	2.47915	104.3	2.61347
104.4	2.47405	104.4	2.61254
104.5	2.4865	104.5	2.61162
104.6	2.4775	104.6	2.61069
104.7	2.4778	104.7	2.60977
104.8	2.4973	104.8	2.60884
104.9	2.4776	104.9	2.60792
105	2.50545	105	2.60699
105.1	2.4641	105.1	2.60607
105.2	2.42655	105.2	2.60514
105.3	2.43935	105.3	2.60422
105.4	2.41276	105.4	2.6033
105.5	2.37046	105.5	2.60238
105.6	2.72269	105.6	2.60145
105.7	2.39222	105.7	2.60053
105.8	2.59038	105.8	2.59961
105.9	2.78699	105.9	2.59869
106	2.71039	106	2.59777
106.1	2.62635	106.1	2.59685
106.2	2.6064	106.2	2.59593
106.3	2.58855	106.3	2.59501
106.4	2.55495	106.4	2.59409
106.5	2.49175	106.5	2.59317
106.6	2.50735	106.6	2.59225
106.7	2.49035	106.7	2.59133
106.8	2.47165	106.8	2.59041
106.9	2.4748	106.9	2.5895
107	2.4891	107	2.58858
107.1	2.5226	107.1	2.58766
107.2	2.59074	107.2	2.58675
107.3	2.40971	107.3	2.58583
107.4	2.30351	107.4	2.58491
107.5	2.2888	107.5	2.584
107.6	2.30515	107.6	2.58308
107.7	2.51845	107.7	2.58217
107.8	2.64615	107.8	2.58125
107.9	2.44104	107.9	2.58034
108	2.4201	108	2.57943
108.1	2.50975	108.1	2.57851
108.2	2.49045	108.2	2.5776
108.3	1.6232	108.3	2.57669
108.4	1.7536	108.4	2.57577
108.5	2.77064	108.5	2.57486
108.6	2.34997	108.6	2.57395
108.7	2.57794	108.7	2.57304
108.8	2.49536	108.8	2.57213
108.9	2.5099	108.9	2.57122
109	2.51926	109	2.57031
109.1	2.51146	109.1	2.5694
109.2	2.49775	109.2	2.56849
109.3	2.52075	109.3	2.56758
109.4	2.5082	109.4	2.56667
109.5	2.49385	109.5	2.56576
109.6	2.4843	109.6	2.56485
109.7	2.49515	109.7	2.56394
109.8	2.4899	109.8	2.56304
109.9	2.4789	109.9	2.56213
110	2.4679	110	2.56122
110.1	2.45275	110.1	2.56032
110.2	2.45235	110.2	2.55941
110.3	2.4442	110.3	2.55851
110.4	2.418	110.4	2.5576
110.5	2.39575	110.5	2.55669
110.6	2.42175	110.6	2.55579
110.7	2.43025	110.7	2.55489
110.8	2.419	110.8	2.55398
110.9	2.43	110.9	2.55308
111	2.4359	111	2.55218
111.1	2.4402	111.1	2.55127
111.2	2.4265	111.2	2.55037
111.3	2.4066	111.3	2.54947
111.4	2.4151	111.4	2.54857
111.5	2.409	111.5	2.54766
111.6	2.4118	111.6	2.54676
111.7	2.42105	111.7	2.54586
111.8	2.41815	111.8	2.54496
111.9	2.42775	111.9	2.54406
112	2.42295	112	2.54316
112.1	2.41735	112.1	2.54226
112.2	2.4201	112.2	2.54136
112.3	2.41655	112.3	2.54046
112.4	2.41075	112.4	2.53957
112.5	2.40665	112.5	2.53867
112.6	2.40165	112.6	2.53777
112.7	2.40565	112.7	2.53687
112.8	2.4074	112.8	2.53598
112.9	2.40485	112.9	2.53508
113	2.41105	113	2.53418
113.1	2.41045	113.1	2.53329
113.2	2.4135	113.2	2.53239
113.3	2.41895	113.3	2.5315
113.4	2.41895	113.4	2.5306
113.5	2.41835	113.5	2.52971
113.6	2.4179	113.6	2.52881
113.7	2.42345	113.7	2.52792
113.8	2.4255	113.8	2.52702
113.9	2.4256	113.9	2.52613
114	2.42455	114	2.52524
114.1	2.42205	114.1	2.52434
114.2	2.4241	114.2	2.52345
114.3	2.42325	114.3	2.52256
114.4	2.42575	114.4	2.52167
114.5	2.42905	114.5	2.52078
114.6	2.42645	114.6	2.51989
114.7	2.4253	114.7	2.519
114.8	2.42525	114.8	2.51811
114.9	2.42395	114.9	2.51722
115	2.4249	115	2.51633
115.1	2.4247	115.1	2.51544
115.2	2.4234	115.2	2.51455
115.3	2.4206	115.3	2.51366
115.4	2.41495	115.4	2.51277
115.5	2.41355	115.5	2.51188
115.6	2.41055	115.6	2.511
115.7	2.4129	115.7	2.51011
115.8	2.41115	115.8	2.50922
115.9	2.4094	115.9	2.50834
116	2.4117	116	2.50745
116.1	2.413	116.1	2.50657
116.2	2.411	116.2	2.50568
116.3	2.4092	116.3	2.50479
116.4	2.4097	116.4	2.50391
116.5	2.41085	116.5	2.50303
116.6	2.40905	116.6	2.50214
116.7	2.4079	116.7	2.50126
116.8	2.40915	116.8	2.50037
116.9	2.4073	116.9	2.49949
117	2.4068	117	2.49861
117.1	2.4033	117.1	2.49773
117.2	2.40295	117.2	2.49684
117.3	2.3986	117.3	2.49596
117.4	2.39695	117.4	2.49508
117.5	2.3993	117.5	2.4942
117.6	2.3996	117.6	2.49332
117.7	2.39465	117.7	2.49244
117.8	2.3917	117.8	2.49156
117.9	2.38775	117.9	2.49068
118	2.38435	118	2.4898
118.1	2.3873	118.1	2.48892
118.2	2.38365	118.2	2.48804
118.3	2.3829	118.3	2.48716
118.4	2.38295	118.4	2.48629
118.5	2.38125	118.5	2.48541
118.6	2.3819	118.6	2.48453
118.7	2.38195	118.7	2.48365
118.8	2.38485	118.8	2.48278
118.9	2.38805	118.9	2.4819
119	2.3891	119	2.48103
119.1	2.38975	119.1	2.48015
119.2	2.3872	119.2	2.47927
119.3	2.38575	119.3	2.4784
119.4	2.3823	119.4	2.47752
119.5	2.3824	119.5	2.47665
119.6	2.38415	119.6	2.47578
119.7	2.38065	119.7	2.4749
119.8	2.37585	119.8	2.47403
119.9	2.3752	119.9	2.47316
120	2.3742	120	2.47228
120.1	2.3734	120.1	2.47141
120.2	2.3736	120.2	2.47054
120.3	2.3686	120.3	2.46967
120.4	2.3697	120.4	2.4688
120.5	2.3712	120.5	2.46793
120.6	2.3636	120.6	2.46706
120.7	2.36855	120.7	2.46618
120.8	2.36415	120.8	2.46532
120.9	2.3644	120.9	2.46445
121	2.3637	121	2.46358
121.1	2.3655	121.1	2.46271
121.2	2.3656	121.2	2.46184
121.3	2.3685	121.3	2.46097
121.4	2.36615	121.4	2.4601
121.5	2.37095	121.5	2.45923
121.6	2.3665	121.6	2.45837
121.7	2.368	121.7	2.4575
121.8	2.36905	121.8	2.45663
121.9	2.36785	121.9	2.45577
122	2.3674	122	2.4549
122.1	2.3673	122.1	2.45404
122.2	2.3684	122.2	2.45317
122.3	2.36105	122.3	2.45231
122.4	2.35725	122.4	2.45144
122.5	2.36035	122.5	2.45058
122.6	2.36685	122.6	2.44971
122.7	2.36205	122.7	2.44885
122.8	2.3621	122.8	2.44799
122.9	2.3605	122.9	2.44712
123	2.3594	123	2.44626
123.1	2.3655	123.1	2.4454
123.2	2.37275	123.2	2.44454
123.3	2.3776	123.3	2.44367
123.4	2.3735	123.4	2.44281
123.5	2.3799	123.5	2.44195
123.6	2.37605	123.6	2.44109
123.7	2.36315	123.7	2.44023
123.8	2.34755	123.8	2.43937
123.9	2.3364	123.9	2.43851
124	2.31185	124	2.43765
124.1	2.2864	124.1	2.43679
124.2	2.2779	124.2	2.43593
124.3	2.28395	124.3	2.43508
124.4	2.29955	124.4	2.43422
124.5	2.31835	124.5	2.43336
124.6	2.3411	124.6	2.4325
124.7	2.3569	124.7	2.43164
124.8	2.36235	124.8	2.43079
124.9	2.35255	124.9	2.42993
125	2.34185	125	2.42908
125.1	2.3182	125.1	2.42822
125.2	2.2985	125.2	2.42736
125.3	2.27305	125.3	2.42651
125.4	2.26995	125.4	2.42565
125.5	2.2615	125.5	2.4248
125.6	2.2735	125.6	2.42395
125.7	2.287	125.7	2.42309
125.8	2.30245	125.8	2.42224
125.9	2.32455	125.9	2.42139
126	2.3417	126	2.42053
126.1	2.35575	126.1	2.41968
126.2	2.35325	126.2	2.41883
126.3	2.3475	126.3	2.41798
126.4	2.3442	126.4	2.41712
126.5	2.3446	126.5	2.41627
126.6	2.34595	126.6	2.41542
126.7	2.3548	126.7	2.41457
126.8	2.3638	126.8	2.41372
126.9	2.36305	126.9	2.41287
127	2.35825	127	2.41202
127.1	2.33935	127.1	2.41117
127.2	2.3164	127.2	2.41032
127.3	2.31025	127.3	2.40947
127.4	2.3083	127.4	2.40863
127.5	2.31645	127.5	2.40778
127.6	2.3202	127.6	2.40693
127.7	2.3284	127.7	2.40608
127.8	2.32715	127.8	2.40524
127.9	2.3325	127.9	2.40439
128	2.334	128	2.40354
128.1	2.3389	128.1	2.4027
128.2	2.33705	128.2	2.40185
128.3	2.3231	128.3	2.40101
128.4	2.31565	128.4	2.40016
128.5	2.3166	128.5	2.39932
128.6	2.3146	128.6	2.39847
128.7	2.3233	128.7	2.39763
128.8	2.33	128.8	2.39678
128.9	2.3308	128.9	2.39594
129	2.34185	129	2.3951
129.1	2.3441	129.1	2.39425
129.2	2.3435	129.2	2.39341
129.3	2.34465	129.3	2.39257
129.4	2.3347	129.4	2.39173
129.5	2.3401	129.5	2.39089
129.6	2.3402	129.6	2.39004
129.7	2.3455	129.7	2.3892
129.8	2.35435	129.8	2.38836
129.9	2.35375	129.9	2.38752
130	2.35445	130	2.38668
130.1	2.3472	130.1	2.38584
130.2	2.33555	130.2	2.385
130.3	2.33425	130.3	2.38417
130.4	2.33725	130.4	2.38333
130.5	2.335	130.5	2.38249
130.6	2.3265	130.6	2.38165
130.7	2.3247	130.7	2.38081
130.8	2.32305	130.8	2.37997
130.9	2.32565	130.9	2.37914
131	2.3373	131	2.3783
131.1	2.33525	131.1	2.37746
131.2	2.3333	131.2	2.37663
131.3	2.32685	131.3	2.37579
131.4	2.32965	131.4	2.37496
131.5	2.32365	131.5	2.37412
131.6	2.32495	131.6	2.37329
131.7	2.3181	131.7	2.37245
131.8	2.3184	131.8	2.37162
131.9	2.31605	131.9	2.37078
132	2.31915	132	2.36995
132.1	2.3185	132.1	2.36912
132.2	2.31645	132.2	2.36828
132.3	2.3171	132.3	2.36745
132.4	2.3127	132.4	2.36662
132.5	2.3128	132.5	2.36579
132.6	2.31405	132.6	2.36496
132.7	2.31245	132.7	2.36412
132.8	2.31095	132.8	2.36329
132.9	2.3135	132.9	2.36246
133	2.30805	133	2.36163
133.1	2.3081	133.1	2.3608
133.2	2.302	133.2	2.35997
133.3	2.3029	133.3	2.35914
133.4	2.30265	133.4	2.35831
133.5	2.29655	133.5	2.35748
133.6	2.29525	133.6	2.35666
133.7	2.28865	133.7	2.35583
133.8	2.28835	133.8	2.355
133.9	2.28485	133.9	2.35417
134	2.2883	134	2.35334
134.1	2.28195	134.1	2.35252
134.2	2.2842	134.2	2.35169
134.3	2.2777	134.3	2.35087
134.4	2.2725	134.4	2.35004
134.5	2.26965	134.5	2.34921
134.6	2.2653	134.6	2.34839
134.7	2.25965	134.7	2.34756
134.8	2.25985	134.8	2.34674
134.9	2.26385	134.9	2.34591
135	2.2615	135	2.34509
135.1	2.25975	135.1	2.34427
135.2	2.2617	135.2	2.34344
135.3	2.2562	135.3	2.34262
135.4	2.25645	135.4	2.3418
135.5	2.25675	135.5	2.34097
135.6	2.2565	135.6	2.34015
135.7	2.2597	135.7	2.33933
135.8	2.2555	135.8	2.33851
135.9	2.2537	135.9	2.33769
136	2.25725	136	2.33686
136.1	2.25685	136.1	2.33604
136.2	2.2503	136.2	2.33522
136.3	2.24925	136.3	2.3344
136.4	2.24575	136.4	2.33358
136.5	2.238	136.5	2.33276
136.6	2.23605	136.6	2.33195
136.7	2.23665	136.7	2.33113
136.8	2.23935	136.8	2.33031
136.9	2.2373	136.9	2.32949
137	2.23665	137	2.32867
137.1	2.2344	137.1	2.32785
137.2	2.2296	137.2	2.32704
137.3	2.2269	137.3	2.32622
137.4	2.22765	137.4	2.3254
137.5	2.2297	137.5	2.32459
137.6	2.2296	137.6	2.32377
137.7	2.2296	137.7	2.32295
137.8	2.2293	137.8	2.32214
137.9	2.2271	137.9	2.32132
138	2.22555	138	2.32051
138.1	2.22515	138.1	2.31969
138.2	2.2221	138.2	2.31888
138.3	2.22065	138.3	2.31807
138.4	2.21655	138.4	2.31725
138.5	2.2169	138.5	2.31644
138.6	2.216	138.6	2.31563
138.7	2.2159	138.7	2.31481
138.8	2.21445	138.8	2.314
138.9	2.21275	138.9	2.31319
139	2.2113	139	2.31238
139.1	2.2116	139.1	2.31157
139.2	2.2172	139.2	2.31075
139.3	2.213	139.3	2.30994
139.4	2.21285	139.4	2.30913
139.5	2.21335	139.5	2.30832
139.6	2.21575	139.6	2.30751
139.7	2.21735	139.7	2.3067
139.8	2.21485	139.8	2.30589
139.9	2.21685	139.9	2.30509
140	2.21775	140	2.30428
140.1	2.21815	140.1	2.30347
140.2	2.21785	140.2	2.30266
140.3	2.21925	140.3	2.30185
140.4	2.2133	140.4	2.30105
140.5	2.2167	140.5	2.30024
140.6	2.22445	140.6	2.29943
140.7	2.22285	140.7	2.29862
140.8	2.22455	140.8	2.29782
140.9	2.22455	140.9	2.29701
141	2.2209	141	2.29621
141.1	2.22025	141.1	2.2954
141.2	2.22875	141.2	2.2946
141.3	2.2346	141.3	2.29379
141.4	2.2323	141.4	2.29299
141.5	2.2335	141.5	2.29218
141.6	2.2316	141.6	2.29138
141.7	2.2333	141.7	2.29058
141.8	2.2315	141.8	2.28977
141.9	2.2324	141.9	2.28897
142	2.22555	142	2.28817
142.1	2.22165	142.1	2.28736
142.2	2.2241	142.2	2.28656
142.3	2.2252	142.3	2.28576
142.4	2.2217	142.4	2.28496
142.5	2.22055	142.5	2.28416
142.6	2.2209	142.6	2.28336
142.7	2.2246	142.7	2.28256
142.8	2.2234	142.8	2.28176
142.9	2.22605	142.9	2.28096
143	2.23465	143	2.28016
143.1	2.2302	143.1	2.27936
143.2	2.23445	143.2	2.27856
143.3	2.2311	143.3	2.27776
143.4	2.2311	143.4	2.27696
143.5	2.2263	143.5	2.27616
143.6	2.22175	143.6	2.27537
143.7	2.22455	143.7	2.27457
143.8	2.23015	143.8	2.27377
143.9	2.232	143.9	2.27297
144	2.23105	144	2.27218
144.1	2.2314	144.1	2.27138
144.2	2.2372	144.2	2.27059
144.3	2.23865	144.3	2.26979
144.4	2.2394	144.4	2.269
144.5	2.2383	144.5	2.2682
144.6	2.23605	144.6	2.26741
144.7	2.236	144.7	2.26661
144.8	2.2347	144.8	2.26582
144.9	2.24025	144.9	2.26502
145	2.24385	145	2.26423
145.1	2.2469	145.1	2.26344
145.2	2.2426	145.2	2.26264
145.3	2.2422	145.3	2.26185
145.4	2.24025	145.4	2.26106
145.5	2.23835	145.5	2.26027
145.6	2.2423	145.6	2.25947
145.7	2.2424	145.7	2.25868
145.8	2.2395	145.8	2.25789
145.9	2.2378	145.9	2.2571
146	2.23625	146	2.25631
146.1	2.22845	146.1	2.25552
146.2	2.23065	146.2	2.25473
146.3	2.23185	146.3	2.25394
146.4	2.22825	146.4	2.25315
146.5	2.2334	146.5	2.25236
146.6	2.2329	146.6	2.25157
146.7	2.23335	146.7	2.25078
146.8	2.23555	146.8	2.25
146.9	2.23515	146.9	2.24921
147	2.23985	147	2.24842
147.1	2.244	147.1	2.24763
147.2	2.24585	147.2	2.24685
147.3	2.24635	147.3	2.24606
147.4	2.25005	147.4	2.24527
147.5	2.2474	147.5	2.24449
147.6	2.2472	147.6	2.2437
147.7	2.2428	147.7	2.24292
147.8	2.2413	147.8	2.24213
147.9	2.24065	147.9	2.24135
148	2.245	148	2.24056
148.1	2.24165	148.1	2.23978
148.2	2.2318	148.2	2.23899
148.3	2.23125	148.3	2.23821
148.4	2.2285	148.4	2.23743
148.5	2.2285	148.5	2.23664
148.6	2.2262	148.6	2.23586
148.7	2.22235	148.7	2.23508
148.8	2.2212	148.8	2.23429
148.9	2.21925	148.9	2.23351
149	2.21925	149	2.23273
149.1	2.21925	149.1	2.23195
149.2		149.2	2.23117
149.3		149.3	2.23039
149.4		149.4	2.22961
149.5		149.5	2.22883
149.6		149.6	2.22805
149.7		149.7	2.22727
149.8		149.8	2.22649
149.9		149.9	2.22571
150		150	2.22571
150.1		150.1	2.25664
150.2		150.2	2.28748
150.3		150.3	2.31824
150.4		150.4	2.34891
150.5		150.5	2.3795
150.6		150.6	2.41001
150.7		150.7	2.44043
150.8		150.8	2.47076
150.9		150.9	2.50102
151		151	2.53119
151.1		151.1	2.56127
151.2		151.2	2.59127
151.3		151.3	2.62118
151.4		151.4	2.65101
151.5		151.5	2.68076
151.6		151.6	2.71043
151.7	2.7523	151.7	2.74001
151.8	2.75309	151.8	2.7695
151.9	2.75351	151.9	2.79891
152	2.7562	152	2.82824
152.1	2.76138	152.1	2.85749
152.2	2.76138	152.2	2.88665
152.3	2.77596	152.3	2.91572
152.4	2.78421	152.4	2.94471
152.5	2.79696	152.5	2.97363
152.6	2.81953	152.6	3.00246
152.7	2.83376	152.7	3.0312
152.8	2.8648	152.8	3.05986
152.9	2.87984	152.9	3.08843
153	2.89721	153	3.11693
153.1	2.9092	153.1	3.14535
153.2	2.93792	153.2	3.17368
153.3	2.96399	153.3	3.20192
153.4	2.96432	153.4	3.23008
153.5	2.99629	153.5	3.25817
153.6	3.02019	153.6	3.28617
153.7	3.02725	153.7	3.31408
153.8	3.04857	153.8	3.34191
153.9	3.08869	153.9	3.36967
154	3.1153	154	3.39734
154.1	3.14888	154.1	3.42493
154.2	3.16702	154.2	3.45244
154.3	3.19343	154.3	3.47985
154.4	3.21539	154.4	3.5072
154.5	3.24828	154.5	3.53446
154.6	3.29807	154.6	3.56164
154.7	3.31361	154.7	3.58874
154.8	3.35145	154.8	3.61575
154.9	3.39518	154.9	3.64268
155	3.42782	155	3.66954
155.1	3.44738	155.1	3.69631
155.2	3.48052	155.2	3.723
155.3	3.50799	155.3	3.74961
155.4	3.54209	155.4	3.77614
155.5	3.57245	155.5	3.80259
155.6	3.60331	155.6	3.82896
155.7	3.63546	155.7	3.85525
155.8	3.66642	155.8	3.88145
155.9	3.70582	155.9	3.90757
156	3.75035	156	3.93362
156.1	3.78244	156.1	3.95959
156.2	3.80844	156.2	3.98548
156.3	3.83989	156.3	4.01127
156.4	3.8709	156.4	4.037
156.5	3.90385	156.5	4.06265
156.6	3.92956	156.6	4.08822
156.7	3.96531	156.7	4.1137
156.8	3.99677	156.8	4.1391
156.9	4.02887	156.9	4.16443
157	4.06867	157	4.18968
157.1	4.09518	157.1	4.21485
157.2	4.12934	157.2	4.23994
157.3	4.15867	157.3	4.26495
157.4	4.19878	157.4	4.28988
157.5	4.23503	157.5	4.31474
157.6	4.26395	157.6	4.33951
157.7	4.29507	157.7	4.36421
157.8	4.32588	157.8	4.38882
157.9	4.36069	157.9	4.41336
158	4.39315	158	4.43782
158.1	4.42351	158.1	4.46221
158.2	4.45597	158.2	4.48651
158.3	4.48161	158.3	4.51073
158.4	4.50574	158.4	4.53488
158.5	4.53671	158.5	4.55895
158.6	4.56379	158.6	4.58295
158.7	4.59118	158.7	4.60687
158.8	4.62041	158.8	4.6307
158.9	4.64554	158.9	4.65446
159	4.68772	159	4.67815
159.1	4.7181	159.1	4.70176
159.2	4.75178	159.2	4.72529
159.3	4.78416	159.3	4.74874
159.4	4.81625	159.4	4.77211
159.5	4.84744	159.5	4.79542
159.6	4.87663	159.6	4.81864
159.7	4.90821	159.7	4.84179
159.8	4.94039	159.8	4.86486
159.9	4.97123	159.9	4.88785
160	5.00546	160	4.91077
160.1	5.04085	160.1	4.93362
160.2	5.07259	160.2	4.95639
160.3	5.10237	160.3	4.97908
160.4	5.13477	160.4	5.00169
160.5	5.16271	160.5	5.02424
160.6	5.18191	160.6	5.04671
160.7	5.21066	160.7	5.0691
160.8	5.23375	160.8	5.09141
160.9	5.2602	160.9	5.11365
161	5.28744	161	5.13582
161.1	5.3191	161.1	5.15792
161.2	5.34875	161.2	5.17993
[truncated: 2,680 more rows]
