# Supplementary material for: Homo-BacPROTAC-induced degradation of ClpC1 as a strategy against drug-resistant mycobacteria
Source: Nat Commun. 2024 Mar 5;15:2005. doi: 10.1038/s41467-024-46218-7 (PMC10914731; doi:10.1038/s41467-024-46218-7)
Supplement: Supplementary file 4 — Source Data [file 41467_2024_46218_MOESM4_ESM.zip › SourceData/SuppFig7_Compound_SI-66.xlsx]

## Sheet: 74159216_20220126x
Run 1; Ch 5; Fc 2-1 corr; Cy 22; 74159216; Conc 2.5 7.5 22.5 66.8 200 nM_X	Run 1; Ch 5; Fc 2-1 corr; Cy 22; 74159216; Conc 2.5 7.5 22.5 66.8 200 nM_Y	Run 1; Ch 5; Fc 2-1 corr; Cy 22; 74159216; Conc 2.5 7.5 22.5 66.8 200 nM; Fitted_X	Run 1; Ch 5; Fc 2-1 corr; Cy 22; 74159216; Conc 2.5 7.5 22.5 66.8 200 nM; Fitted_Y
-38.6	1.39265	-38.6	0
-38.5	1.8031	-38.5	0
-38.4	0.80545	-38.4	0
-38.3	0.377915	-38.3	0
-38.2	0.2968	-38.2	0
-38.1	0.26	-38.1	0
-38	0.1732	-38	0
-37.9	0.14275	-37.9	0
-37.8	0.1166	-37.8	0
-37.7	0.0703	-37.7	0
-37.6	0.0372	-37.6	0
-37.5	0.0517	-37.5	0
-37.4	0.19595	-37.4	0
-37.3	0.353699	-37.3	0
-37.2	0.05305	-37.2	0
-37.1	-1.49385	-37.1	0
-37	-1.12705	-37	0
-36.9	-0.79895	-36.9	0
-36.8	-0.665153	-36.8	0
-36.7	-0.72095	-36.7	0
-36.6	-1.0039	-36.6	0
-36.5	-0.40635	-36.5	0
-36.4	0.9766	-36.4	0
-36.3	0.72826	-36.3	0
-36.2	0.5513	-36.2	0
-36.1	0.51075	-36.1	0
-36	0.5013	-36	0
-35.9	0.45065	-35.9	0
-35.8	0.394	-35.8	0
-35.7	0.3579	-35.7	0
-35.6	0.3587	-35.6	0
-35.5	0.41635	-35.5	0
-35.4	0.4154	-35.4	0
-35.3	0.46595	-35.3	0
-35.2	0.4885	-35.2	0
-35.1	0.4993	-35.1	0
-35	0.49475	-35	0
-34.9	0.46665	-34.9	0
-34.8	0.416352	-34.8	0
-34.7	0.4019	-34.7	0
-34.6	0.39315	-34.6	0
-34.5	0.3514	-34.5	0
-34.4	0.36155	-34.4	0
-34.3	0.334301	-34.3	0
-34.2	0.3147	-34.2	0
-34.1	0.3084	-34.1	0
-34	0.303	-34	0
-33.9	0.2987	-33.9	0
-33.8	0.2602	-33.8	0
-33.7	0.2075	-33.7	0
-33.6	0.1452	-33.6	0
-33.5	0.1671	-33.5	0
-33.4	0.1513	-33.4	0
-33.3	0.1485	-33.3	0
-33.2	0.108	-33.2	0
-33.1	0.07735	-33.1	0
-33	0.1263	-33	0
-32.9	0.218	-32.9	0
-32.8	0.26845	-32.8	0
-32.7	0.23365	-32.7	0
-32.6	0.2698	-32.6	0
-32.5	0.31625	-32.5	0
-32.4	0.3535	-32.4	0
-32.3	0.3637	-32.3	0
-32.2	0.40865	-32.2	0
-32.1	0.41625	-32.1	0
-32	0.43965	-32	0
-31.9	0.4398	-31.9	0
-31.8	0.445	-31.8	0
-31.7	0.4342	-31.7	0
-31.6	0.42765	-31.6	0
-31.5	0.424751	-31.5	0
-31.4	0.4205	-31.4	0
-31.3	0.42535	-31.3	0
-31.2	0.4382	-31.2	0
-31.1	0.4459	-31.1	0
-31	0.445751	-31	0
-30.9	0.45475	-30.9	0
-30.8	0.45585	-30.8	0
-30.7	0.47055	-30.7	0
-30.6	0.479651	-30.6	0
-30.5	0.486551	-30.5	0
-30.4	0.4866	-30.4	0
-30.3	0.484	-30.3	0
-30.2	0.47205	-30.2	0
-30.1	0.468401	-30.1	0
-30	0.467201	-30	0
-29.9	0.45495	-29.9	0
-29.8	0.4371	-29.8	0
-29.7	0.41585	-29.7	0
-29.6	0.394901	-29.6	0
-29.5	0.374901	-29.5	0
-29.4	0.3624	-29.4	0
-29.3	0.3442	-29.3	0
-29.2	0.3299	-29.2	0
-29.1	0.315851	-29.1	0
-29	0.30305	-29	0
-28.9	0.272	-28.9	0
-28.8	0.26635	-28.8	0
-28.7	0.2696	-28.7	0
-28.6	0.2557	-28.6	0
-28.5	0.2574	-28.5	0
-28.4	0.24905	-28.4	0
-28.3	0.2596	-28.3	0
-28.2	0.25395	-28.2	0
-28.1	0.2583	-28.1	0
-28	0.26045	-28	0
-27.9	0.24015	-27.9	0
-27.8	0.2516	-27.8	0
-27.7	0.2406	-27.7	0
-27.6	0.26055	-27.6	0
-27.5	0.27825	-27.5	0
-27.4	0.2828	-27.4	0
-27.3	0.2659	-27.3	0
-27.2	0.24685	-27.2	0
-27.1	0.23365	-27.1	0
-27	0.2202	-27	0
-26.9	0.2117	-26.9	0
-26.8	0.21115	-26.8	0
-26.7	0.2066	-26.7	0
-26.6	0.2103	-26.6	0
-26.5	0.21835	-26.5	0
-26.4	0.227	-26.4	0
-26.3	0.22545	-26.3	0
-26.2	0.2226	-26.2	0
-26.1	0.2167	-26.1	0
-26	0.2121	-26	0
-25.9	0.2112	-25.9	0
-25.8	0.2044	-25.8	0
-25.7	0.20505	-25.7	0
-25.6	0.2021	-25.6	0
-25.5	0.19855	-25.5	0
-25.4	0.1897	-25.4	0
-25.3	0.1885	-25.3	0
-25.2	0.18865	-25.2	0
-25.1	0.18945	-25.1	0
-25	0.18305	-25	0
-24.9	0.1834	-24.9	0
-24.8	0.1789	-24.8	0
-24.7	0.17605	-24.7	0
-24.6	0.17755	-24.6	0
-24.5	0.17605	-24.5	0
-24.4	0.1737	-24.4	0
-24.3	0.17145	-24.3	0
-24.2	0.164	-24.2	0
-24.1	0.1595	-24.1	0
-24	0.15735	-24	0
-23.9	0.15515	-23.9	0
-23.8	0.15275	-23.8	0
-23.7	0.14695	-23.7	0
-23.6	0.1486	-23.6	0
-23.5	0.1493	-23.5	0
-23.4	0.14505	-23.4	0
-23.3	0.141	-23.3	0
-23.2	0.13165	-23.2	0
-23.1	0.1286	-23.1	0
-23	0.12755	-23	0
-22.9	0.1246	-22.9	0
-22.8	0.12285	-22.8	0
-22.7	0.1191	-22.7	0
-22.6	0.1169	-22.6	0
-22.5	0.11425	-22.5	0
-22.4	0.10905	-22.4	0
-22.3	0.11075	-22.3	0
-22.2	0.1103	-22.2	0
-22.1	0.10935	-22.1	0
-22	0.1058	-22	0
-21.9	0.10525	-21.9	0
-21.8	0.10275	-21.8	0
-21.7	0.10085	-21.7	0
-21.6	0.10065	-21.6	0
-21.5	0.0999	-21.5	0
-21.4	0.09705	-21.4	0
-21.3	0.09755	-21.3	0
-21.2	0.09585	-21.2	0
-21.1	0.0926001	-21.1	0
-21	0.0905001	-21	0
-20.9	0.09165	-20.9	0
-20.8	0.0887	-20.8	0
-20.7	0.0823	-20.7	0
-20.6	0.0805501	-20.6	0
-20.5	0.07995	-20.5	0
-20.4	0.08315	-20.4	0
-20.3	0.08365	-20.3	0
-20.2	0.08005	-20.2	0
-20.1	0.07425	-20.1	0
-20	0.07525	-20	0
-19.9	0.07325	-19.9	0
-19.8	0.0724	-19.8	0
-19.7	0.0739	-19.7	0
-19.6	0.0684	-19.6	0
-19.5	0.0658	-19.5	0
-19.4	0.06545	-19.4	0
-19.3	0.0744	-19.3	0
-19.2	0.07525	-19.2	0
-19.1	0.0753501	-19.1	0
-19	0.0662	-19	0
-18.9	0.0549	-18.9	0
-18.8	0.043	-18.8	0
-18.7	0.0431	-18.7	0
-18.6	0.0397001	-18.6	0
-18.5	0.0512	-18.5	0
-18.4	0.05375	-18.4	0
-18.3	0.06325	-18.3	0
-18.2	0.0611	-18.2	0
-18.1	0.0590001	-18.1	0
-18	0.05375	-18	0
-17.9	0.0524	-17.9	0
-17.8	0.05385	-17.8	0
-17.7	0.04415	-17.7	0
-17.6	0.043	-17.6	0
-17.5	0.0526	-17.5	0
-17.4	0.0515	-17.4	0
-17.3	0.0559	-17.3	0
-17.2	0.0664	-17.2	0
-17.1	0.07315	-17.1	0
-17	0.0782501	-17	0
-16.9	0.081	-16.9	0
-16.8	0.07485	-16.8	0
-16.7	0.07785	-16.7	0
-16.6	0.07275	-16.6	0
-16.5	0.0698499	-16.5	0
-16.4	0.05925	-16.4	0
-16.3	0.05785	-16.3	0
-16.2	0.0558	-16.2	0
-16.1	0.05815	-16.1	0
-16	0.0498501	-16	0
-15.9	0.0559	-15.9	0
-15.8	0.0567	-15.8	0
-15.7	0.0581	-15.7	0
-15.6	0.0599	-15.6	0
-15.5	0.06375	-15.5	0
-15.4	0.06885	-15.4	0
-15.3	0.06905	-15.3	0
-15.2	0.0641	-15.2	0
-15.1	0.0634	-15.1	0
-15	0.0565	-15	0
-14.9	0.06	-14.9	0
-14.8	0.0578	-14.8	0
-14.7	0.0647	-14.7	0
-14.6	0.0678001	-14.6	0
-14.5	0.0693001	-14.5	0
-14.4	0.06795	-14.4	0
-14.3	0.05615	-14.3	0
-14.2	0.04555	-14.2	0
-14.1	0.0435499	-14.1	0
-14	0.02495	-14	0
-13.9	0.0339	-13.9	0
-13.8	0.0318	-13.8	0
-13.7	0.02815	-13.7	0
-13.6	0.0215999	-13.6	0
-13.5	0.01755	-13.5	0
-13.4	0.0121	-13.4	0
-13.3	0.00955	-13.3	0
-13.2	0.0153	-13.2	0
-13.1	0.01355	-13.1	0
-13	0.0163499	-13	0
-12.9	0.0127	-12.9	0
-12.8	0.0178	-12.8	0
-12.7	0.01055	-12.7	0
-12.6	0.0124999	-12.6	0
-12.5	0.00560008	-12.5	0
-12.4	0.00275	-12.4	0
-12.3	0.00115	-12.3	0
-12.2	-0.00505	-12.2	0
-12.1	-0.00365003	-12.1	0
-12	-0.0053	-12	0
-11.9	0.0005	-11.9	0
-11.8	0.0063	-11.8	0
-11.7	0.0035	-11.7	0
-11.6	0.00829994	-11.6	0
-11.5	0.00709999	-11.5	0
-11.4	0.0046	-11.4	0
-11.3	0.00295	-11.3	0
-11.2	0.0027	-11.2	0
-11.1	0.00269998	-11.1	0
-11	-0.00394998	-11	0
-10.9	-0.00615	-10.9	0
-10.8	-0.0077	-10.8	0
-10.7	-0.00605	-10.7	0
-10.6	-0.00635004	-10.6	0
-10.5	-0.0074	-10.5	0
-10.4	-0.00355	-10.4	0
-10.3	-0.0057	-10.3	0
-10.2	-0.00535	-10.2	0
-10.1	-0.00414999	-10.1	0
-10	-0.0049	-10	0
-9.9	-0.0079	-9.9	0
-9.8	-0.0086	-9.8	0
-9.7	-0.0073	-9.7	0
-9.6	-0.01015	-9.6	0
-9.5	-0.0114	-9.5	0
-9.4	-0.0076	-9.4	0
-9.3	-0.0058	-9.3	0
-9.2	-0.00585	-9.2	0
-9.1	-0.00594999	-9.1	0
-9	-0.00380006	-9	0
-8.9	-0.0044	-8.9	0
-8.8	-1.16415e-10	-8.8	0
-8.7	-0.0013	-8.7	0
-8.6	-0.00275002	-8.6	0
-8.5	0.00144996	-8.5	0
-8.4	-0.00185	-8.4	0
-8.3	-0.0029	-8.3	0
-8.2	-0.00035	-8.2	0
-8.1	-0.000300041	-8.1	0
-8	-4.79049e-08	-8	0
-7.9	0.00745	-7.9	0
-7.8	0.0116	-7.8	0
-7.7	0.0091	-7.7	0
-7.6	0.01275	-7.6	0
-7.5	0.0111	-7.5	0
-7.4	0.005	-7.4	0
-7.3	0.00614997	-7.3	0
-7.2	0.00425	-7.2	0
-7.1	0.00480001	-7.1	0
-7	0.0058	-7	0
-6.9	0.00435	-6.9	0
-6.8	-0.00279994	-6.8	0
-6.7	-0.0025	-6.7	0
-6.6	-0.0023	-6.6	0
-6.5	-0.0023	-6.5	0
-6.4	-0.001	-6.4	0
-6.3	-0.00119998	-6.3	0
-6.2	-0.00155	-6.2	0
-6.1	-0.00405	-6.1	0
-6	-0.00355	-6	0
-5.9	-0.00395	-5.9	0
-5.8	-0.00729992	-5.8	0
-5.7	-0.00515	-5.7	0
-5.6	-0.0014	-5.6	0
-5.5	-0.00505	-5.5	0
-5.4	0	-5.4	0
-5.3	0.00260004	-5.3	0
-5.2	0.00255	-5.2	0
-5.1	0.00355	-5.1	0
-5	0.00175	-5	0
-4.9	0.008	-4.9	0
-4.8	0.01115	-4.8	0
-4.7	0.01265	-4.7	0
-4.6	0.00915	-4.6	0
-4.5	0.0069	-4.5	0
-4.4	0.01115	-4.4	0
-4.3	0.0105001	-4.3	0
-4.2	0.0097	-4.2	0
-4.1	0.01005	-4.1	0
-4	0.01015	-4	0
-3.9	0.0095	-3.9	0
-3.8	0.0119	-3.8	0
-3.7	0.0111	-3.7	0
-3.6	0.0124	-3.6	0
-3.5	0.01395	-3.5	0
-3.4	0.01665	-3.4	0
-3.3	0.01475	-3.3	0
-3.2	0.01105	-3.2	0
-3.1	0.00455	-3.1	0
-3	0.00295	-3	0
-2.9	-0.01325	-2.9	0
-2.8	-0.0155499	-2.8	0
-2.7	-0.01225	-2.7	0
-2.6	-0.01655	-2.6	0
-2.5	-0.02165	-2.5	0
-2.4	-0.02465	-2.4	0
-2.3	-0.0315999	-2.3	0
-2.2	-0.02995	-2.2	0
-2.1	-0.03095	-2.1	0
-2	-0.0243	-2	0
-1.9	-0.02675	-1.9	0
-1.8	-0.0211	-1.8	0
-1.7	-0.02475	-1.7	0
-1.6	-0.01635	-1.6	0
-1.5	-0.0239	-1.5	0
-1.4	-0.0239	-1.4	0
-1.3	-0.0266	-1.3	0
-1.2	-0.0266	-1.2	0
-1.1	-0.02765	-1.1	0
-1	-0.02765	-1	0
-0.900002	-0.02765	-0.900002	0
-0.800003	-0.02805	-0.800003	0
-0.700001		-0.700001	0
-0.600002		-0.600002	0
-0.5		-0.5	0
-0.400002		-0.400002	0
-0.300003		-0.300003	0
-0.200001		-0.200001	0
-0.100002		-0.100002	0
0		0	0
0.0999985		0.0999985	0
0.199997		0.199997	0.000845205
0.299999		0.299999	0.00169024
0.399998		0.399998	0.00253504
0.5		0.5	0.00337968
0.599998		0.599998	0.00422408
0.699997		0.699997	0.00506828
0.799999		0.799999	0.00591231
0.899998		0.899998	0.0067561
1		1	0.00759973
1.1		1.1	0.00844312
1.2		1.2	0.00928631
1.3		1.3	0.0101293
1.4		1.4	0.0109721
1.5		1.5	0.0118147
1.6		1.6	0.0126571
1.7		1.7	0.0134993
1.8	0.0714782	1.8	0.0143413
1.9	0.072349	1.9	0.0151831
2	0.0740828	2	0.0160247
2.1	0.0815259	2.1	0.0168661
2.2	0.0714782	2.2	0.0177073
2.3	0.0618346	2.3	0.0185483
2.4	0.0444932	2.4	0.0193891
2.5	0.0427812	2.5	0.0202297
2.6	0.0259382	2.6	0.02107
2.7	0.0195272	2.7	0.0219102
2.8	0.0112708	2.8	0.0227502
2.9	0.0413556	2.9	0.02359
3	0.0337946	3	0.0244296
3.1	0.0302485	3.1	0.025269
3.2	0.0251445	3.2	0.0261081
3.3	0.0182885	3.3	0.0269471
3.4	0.0204512	3.4	0.0277859
3.5	0.0169437	3.5	0.0286245
3.6	0.0391267	3.6	0.0294629
3.7	0.0371236	3.7	0.030301
3.8	0.0391234	3.8	0.031139
3.9	0.0308703	3.9	0.0319768
4	0.0330225	4	0.0328144
4.1	0.0253707	4.1	0.0336517
4.2	0.0276692	4.2	0.0344889
4.3	0.0146199	4.3	0.0353259
4.4	0.0270635	4.4	0.0361626
4.5	0.0204164	4.5	0.0369992
4.6	0.0198185	4.6	0.0378356
4.7	0.0271615	4.7	0.0386717
4.8	0.0241501	4.8	0.0395077
4.9	0.0315937	4.9	0.0403435
5	0.0263486	5	0.041179
5.1	0.0176472	5.1	0.0420144
5.2	0.0309372	5.2	0.0428495
5.3	0.0185893	5.3	0.0436845
5.4	0.0347792	5.4	0.0445193
5.5	0.0314864	5.5	0.0453539
5.6	0.0276296	5.6	0.0461882
5.7	0.0353244	5.7	0.0470223
5.8	0.0304707	5.8	0.0478563
5.9	0.0294204	5.9	0.0486901
6	0.0356102	6	0.0495237
6.1	0.0385628	6.1	0.050357
6.2	0.0408577	6.2	0.0511901
6.3	0.03776	6.3	0.0520231
6.4	0.0423034	6.4	0.0528559
6.5	0.0401531	6.5	0.0536884
6.6	0.0396038	6.6	0.0545208
6.7	0.0460945	6.7	0.0553529
6.8	0.0488924	6.8	0.0561849
6.9	0.0479369	6.9	0.0570166
7	0.0431853	7	0.0578482
7.1	0.0387842	7.1	0.0586795
7.2	0.0446818	7.2	0.0595107
7.3	0.0403311	7.3	0.0603417
7.4	0.0476746	7.4	0.0611724
7.5	0.0411719	7.5	0.062003
7.6	0.0468711	7.6	0.0628333
7.7	0.0462724	7.7	0.0636635
7.8	0.0477711	7.8	0.0644934
7.9	0.0480702	7.9	0.0653232
8	0.0471202	8	0.0661527
8.1	0.0409678	8.1	0.0669821
8.2	0.0401175	8.2	0.0678112
8.3	0.049114	8.3	0.0686402
8.4	0.0526123	8.4	0.0694689
8.5	0.0544623	8.5	0.0702975
8.6	0.0513139	8.6	0.0711258
8.7	0.0555586	8.7	0.071954
8.8	0.0569066	8.8	0.0727819
8.9	0.0584562	8.9	0.0736097
9	0.0534578	9	0.0744372
9.1	0.0560027	9.1	0.0752646
9.2	0.056298	9.2	0.0760917
9.3	0.0559977	9.3	0.0769187
9.4	0.0525475	9.4	0.0777454
9.5	0.0515478	9.5	0.078572
9.6	0.0519473	9.6	0.0793983
9.7	0.0536941	9.7	0.0802245
9.8	0.0572924	9.8	0.0810504
9.9	0.0571927	9.9	0.0818762
10	0.0632909	10	0.0827017
10.1	0.0672892	10.1	0.0835271
10.2	0.0690881	10.2	0.0843522
10.3	0.0678888	10.3	0.0851772
10.4	0.0684374	10.4	0.0860019
10.5	0.0641897	10.5	0.0868265
10.6	0.0621403	10.6	0.0876508
10.7	0.0580944	10.7	0.088475
10.8	0.0584446	10.8	0.089299
10.9	0.0615435	10.9	0.0901227
11	0.0608953	11	0.0909463
11.1	0.0609422	11.1	0.0917696
11.2	0.0616924	11.2	0.0925928
11.3	0.0629931	11.3	0.0934157
11.4	0.0641943	11.4	0.0942385
11.5	0.0661425	11.5	0.0950611
11.6	0.0650932	11.6	0.0958834
11.7	0.0644943	11.7	0.0967055
11.8	0.0656944	11.8	0.0975275
11.9	0.065846	11.9	0.0983493
12	0.071192	12	0.0991708
12.1	0.0679436	12.1	0.0999922
12.2	0.0636946	12.2	0.100813
12.3	0.068243	12.3	0.101634
12.4	0.0710924	12.4	0.102455
12.5	0.0682473	12.5	0.103276
12.6	0.0680956	12.6	0.104096
12.7	0.0741459	12.7	0.104916
12.8	0.0727984	12.8	0.105736
12.9	0.0728001	12.9	0.106556
13	0.0755984	13	0.107375
13.1	0.0781503	13.1	0.108195
13.2	0.0797507	13.2	0.109014
13.3	0.0837001	13.3	0.109833
13.4	0.0881994	13.4	0.110652
13.5	0.0848992	13.5	0.11147
13.6	0.0847994	13.6	0.112289
13.7	0.0857516	13.7	0.113107
13.8	0.0912	13.8	0.113925
13.9	0.0954985	13.9	0.114743
14	0.0948516	14	0.11556
14.1	0.0972026	14.1	0.116378
14.2	0.0946065	14.2	0.117195
14.3	0.095607	14.3	0.118012
14.4	0.094709	14.4	0.118828
14.5	0.0982592	14.5	0.119645
14.6	0.0996587	14.6	0.120461
14.7	0.0964132	14.7	0.121278
14.8	0.0985133	14.8	0.122094
14.9	0.100765	14.9	0.122909
15	0.100118	15	0.123725
15.1	0.104218	15.1	0.12454
15.2	0.104221	15.2	0.125355
15.3	0.107323	15.3	0.126171
15.4	0.11167	15.4	0.126985
15.5	0.11597	15.5	0.1278
15.6	0.11947	15.6	0.128614
15.7	0.117822	15.7	0.129428
15.8	0.115625	15.8	0.130242
15.9	0.114176	15.9	0.131056
16	0.116927	16	0.13187
16.1	0.117325	16.1	0.132683
16.2	0.116226	16.2	0.133496
16.3	0.116326	16.3	0.134309
16.4	0.117378	16.4	0.135122
16.5	0.11978	16.5	0.135935
16.6	0.124978	16.6	0.136747
16.7	0.128677	16.7	0.137559
16.8	0.134372	16.8	0.138371
16.9	0.133921	16.9	0.139183
17	0.131174	17	0.139995
17.1	0.134276	17.1	0.140806
17.2	0.135327	17.2	0.141617
17.3	0.130381	17.3	0.142429
17.4	0.132982	17.4	0.143239
17.5	0.131184	17.5	0.14405
17.6	0.133787	17.6	0.14486
17.7	0.13374	17.7	0.145671
17.8	0.138534	17.8	0.146481
17.9	0.139437	17.9	0.14729
18	0.138938	18	0.1481
18.1	0.131394	18.1	0.148909
18.2	0.135992	18.2	0.149719
18.3	0.139894	18.3	0.150528
18.4	0.141646	18.4	0.151337
18.5	0.141078	18.5	0.152145
18.6	0.141335	18.6	0.152954
18.7	0.141442	18.7	0.153762
18.8	0.141429	18.8	0.15457
18.9	0.141418	18.9	0.155378
19	0.141429	19	0.156185
19.1	0.141442	19.1	0.156993
19.2		19.2	0.1578
19.3		19.3	0.158607
19.4		19.4	0.159414
19.5		19.5	0.160221
19.6		19.6	0.161027
19.7		19.7	0.161833
19.8		19.8	0.162639
19.9		19.9	0.163445
20		20	0.163445
20.1		20.1	0.163408
20.2		20.2	0.16337
20.3		20.3	0.163333
20.4		20.4	0.163295
20.5		20.5	0.163257
20.6		20.6	0.16322
20.7		20.7	0.163182
20.8		20.8	0.163145
20.9		20.9	0.163107
21		21	0.16307
21.1		21.1	0.163032
21.2		21.2	0.162995
21.3		21.3	0.162957
21.4		21.4	0.16292
21.5		21.5	0.162882
21.6		21.6	0.162845
21.7	0.26585	21.7	0.162807
21.8	0.26585	21.8	0.16277
21.9	0.26585	21.9	0.162732
22	0.2682	22	0.162695
22.1	0.27025	22.1	0.162657
22.2	0.27135	22.2	0.16262
22.3	0.27135	22.3	0.162583
22.4	0.26585	22.4	0.162545
22.5	0.2504	22.5	0.162508
22.6	0.23715	22.6	0.16247
22.7	0.22315	22.7	0.162433
22.8	0.22115	22.8	0.162396
22.9	0.23445	22.9	0.162358
23	0.2374	23	0.162321
23.1	0.2395	23.1	0.162284
23.2	0.2414	23.2	0.162246
23.3	0.2365	23.3	0.162209
23.4	0.24775	23.4	0.162172
23.5	0.2381	23.5	0.162134
23.6	0.2756	23.6	0.162097
23.7	0.2622	23.7	0.16206
23.8	0.2804	23.8	0.162023
23.9	0.26935	23.9	0.161985
24	0.28045	24	0.161948
24.1	0.2684	24.1	0.161911
24.2	0.280549	24.2	0.161873
24.3	0.2549	24.3	0.161836
24.4	0.2907	24.4	0.161799
24.5	0.2691	24.5	0.161762
24.6	0.2942	24.6	0.161725
24.7	0.269401	24.7	0.161687
24.8	0.2785	24.8	0.16165
24.9	0.28335	24.9	0.161613
25	0.2899	25	0.161576
25.1	0.30645	25.1	0.161539
25.2	0.29325	25.2	0.161502
25.3	0.30315	25.3	0.161464
25.4	0.3037	25.4	0.161427
25.5	0.30665	25.5	0.16139
25.6	0.29785	25.6	0.161353
25.7	0.3116	25.7	0.161316
25.8	0.32375	25.8	0.161279
25.9	0.32155	25.9	0.161242
26	0.32175	26	0.161205
26.1	0.33555	26.1	0.161167
26.2	0.32155	26.2	0.16113
26.3	0.3247	26.3	0.161093
26.4	0.3184	26.4	0.161056
26.5	0.3204	26.5	0.161019
26.6	0.3353	26.6	0.160982
26.7	0.3586	26.7	0.160945
26.8	0.34735	26.8	0.160908
26.9	0.33875	26.9	0.160871
27	0.3375	27	0.160834
27.1	0.33665	27.1	0.160797
27.2	0.33475	27.2	0.16076
27.3	0.3296	27.3	0.160723
27.4	0.33825	27.4	0.160686
27.5	0.354549	27.5	0.160649
27.6	0.326001	27.6	0.160612
27.7	0.3081	27.7	0.160575
27.8	0.3258	27.8	0.160538
27.9	0.32735	27.9	0.160502
28	0.3261	28	0.160465
28.1	0.33095	28.1	0.160428
28.2	0.3316	28.2	0.160391
28.3	0.3307	28.3	0.160354
28.4	0.32865	28.4	0.160317
28.5	0.32815	28.5	0.16028
28.6	0.3272	28.6	0.160243
28.7	0.3304	28.7	0.160206
28.8	0.33	28.8	0.16017
28.9	0.33025	28.9	0.160133
29	0.32865	29	0.160096
29.1	0.32485	29.1	0.160059
29.2	0.3215	29.2	0.160022
29.3	0.318501	29.3	0.159985
29.4	0.31055	29.4	0.159949
29.5	0.30715	29.5	0.159912
29.6	0.3172	29.6	0.159875
29.7	0.31495	29.7	0.159838
29.8	0.304701	29.8	0.159802
29.9	0.311098	29.9	0.159765
30	0.274498	30	0.159728
30.1	0.243602	30.1	0.159691
30.2	0.176953	30.2	0.159655
30.3	0.0756544	30.3	0.159618
30.4	-0.153867	30.4	0.159581
30.5	-0.461922	30.5	0.159545
30.6	0.717272	30.6	0.159508
30.7	1.4539	30.7	0.159471
30.8	0.601394	30.8	0.159434
30.9	0.537303	30.9	0.159398
31	0.612102	31	0.159361
31.1	0.555398	31.1	0.159324
31.2	0.506399	31.2	0.159288
31.3	0.464699	31.3	0.159251
31.4	0.452851	31.4	0.159215
31.5	0.450551	31.5	0.159178
31.6	0.424649	31.6	0.159141
31.7	0.403949	31.7	0.159105
31.8	0.393549	31.8	0.159068
31.9	0.368501	31.9	0.159032
32	0.3568	32	0.158995
32.1	0.36815	32.1	0.158958
32.2	0.3409	32.2	0.158922
32.3	0.32375	32.3	0.158885
32.4	0.3286	32.4	0.158849
32.5	0.3257	32.5	0.158812
32.6	0.32535	32.6	0.158776
32.7	0.184606	32.7	0.158739
32.8	0.423141	32.8	0.158703
32.9	0.239806	32.9	0.158666
33	0.470749	33	0.15863
33.1	0.371751	33.1	0.158593
33.2	0.757338	33.2	0.158557
33.3	1.14544	33.3	0.15852
33.4	0.949196	33.4	0.158484
33.5	0.940912	33.5	0.158447
33.6	1.18359	33.6	0.158411
33.7	0.495084	33.7	0.158375
33.8	0.118404	33.8	0.158338
33.9	-0.0165027	33.9	0.158302
34	0.0672469	34	0.158265
34.1	0.122303	34.1	0.158229
34.2	0.161403	34.2	0.158193
34.3	0.153503	34.3	0.158156
34.4	0.148449	34.4	0.15812
34.5	0.208148	34.5	0.158083
34.6	0.226952	34.6	0.158047
34.7	0.258852	34.7	0.158011
34.8	0.278951	34.8	0.157974
34.9	0.2796	34.9	0.157938
35	0.303399	35	0.157902
35.1	0.308201	35.1	0.157865
35.2	0.304901	35.2	0.157829
35.3	0.3098	35.3	0.157793
35.4	0.325449	35.4	0.157757
35.5	0.30885	35.5	0.15772
35.6	0.3259	35.6	0.157684
35.7	0.33695	35.7	0.157648
35.8	0.31765	35.8	0.157612
35.9	0.3099	35.9	0.157575
36	0.311499	36	0.157539
36.1	0.294951	36.1	0.157503
36.2	0.2806	36.2	0.157467
36.3	0.28715	36.3	0.15743
36.4	0.28565	36.4	0.157394
36.5	0.2856	36.5	0.157358
36.6	0.28745	36.6	0.157322
36.7	0.28295	36.7	0.157286
36.8	0.27595	36.8	0.15725
36.9	0.2782	36.9	0.157213
37	0.2775	37	0.157177
37.1	0.276	37.1	0.157141
37.2	0.27755	37.2	0.157105
37.3	0.27345	37.3	0.157069
37.4	0.2745	37.4	0.157033
37.5	0.2764	37.5	0.156997
37.6	0.2762	37.6	0.15696
37.7	0.279	37.7	0.156924
37.8	0.27605	37.8	0.156888
37.9	0.2774	37.9	0.156852
38	0.276	38	0.156816
38.1	0.2724	38.1	0.15678
38.2	0.26885	38.2	0.156744
38.3	0.2673	38.3	0.156708
38.4	0.26405	38.4	0.156672
38.5	0.2646	38.5	0.156636
38.6	0.2643	38.6	0.1566
38.7	0.2628	38.7	0.156564
38.8	0.2658	38.8	0.156528
38.9	0.2655	38.9	0.156492
39	0.26155	39	0.156456
39.1	0.26025	39.1	0.15642
39.2	0.2589	39.2	0.156384
39.3	0.26385	39.3	0.156348
39.4	0.2601	39.4	0.156312
39.5	0.2624	39.5	0.156276
39.6	0.2606	39.6	0.15624
39.7	0.2593	39.7	0.156204
39.8	0.2557	39.8	0.156168
39.9	0.25845	39.9	0.156133
40	0.25755	40	0.156097
40.1	0.2558	40.1	0.156061
40.2	0.2553	40.2	0.156025
40.3	0.25415	40.3	0.155989
40.4	0.24935	40.4	0.155953
40.5	0.24755	40.5	0.155917
40.6	0.2479	40.6	0.155881
40.7	0.2479	40.7	0.155846
40.8	0.2465	40.8	0.15581
40.9	0.23945	40.9	0.155774
41	0.2361	41	0.155738
41.1	0.2318	41.1	0.155702
41.2	0.2299	41.2	0.155667
41.3	0.22945	41.3	0.155631
41.4	0.22615	41.4	0.155595
41.5	0.2285	41.5	0.155559
41.6	0.2305	41.6	0.155523
41.7	0.2293	41.7	0.155488
41.8	0.22735	41.8	0.155452
41.9	0.2247	41.9	0.155416
42	0.22435	42	0.15538
42.1	0.2225	42.1	0.155345
42.2	0.223	42.2	0.155309
42.3	0.2209	42.3	0.155273
42.4	0.2196	42.4	0.155238
42.5	0.2146	42.5	0.155202
42.6	0.2157	42.6	0.155166
42.7	0.2168	42.7	0.155131
42.8	0.2168	42.8	0.155095
42.9	0.21095	42.9	0.155059
43	0.20775	43	0.155024
43.1	0.20775	43.1	0.154988
43.2	0.20645	43.2	0.154952
43.3	0.2077	43.3	0.154917
43.4	0.2043	43.4	0.154881
43.5	0.20435	43.5	0.154846
43.6	0.2028	43.6	0.15481
43.7	0.20345	43.7	0.154774
43.8	0.20085	43.8	0.154739
43.9	0.19845	43.9	0.154703
44	0.1975	44	0.154668
44.1	0.1974	44.1	0.154632
44.2	0.1962	44.2	0.154597
44.3	0.196	44.3	0.154561
44.4	0.1918	44.4	0.154525
44.5	0.1923	44.5	0.15449
44.6	0.18985	44.6	0.154454
44.7	0.1866	44.7	0.154419
44.8	0.18635	44.8	0.154383
44.9	0.18205	44.9	0.154348
45	0.1815	45	0.154312
45.1	0.18015	45.1	0.154277
45.2	0.18025	45.2	0.154242
45.3	0.1777	45.3	0.154206
45.4	0.17525	45.4	0.154171
45.5	0.1726	45.5	0.154135
45.6	0.16675	45.6	0.1541
45.7	0.1654	45.7	0.154064
45.8	0.16515	45.8	0.154029
45.9	0.16905	45.9	0.153994
46	0.16535	46	0.153958
46.1	0.1656	46.1	0.153923
46.2	0.16505	46.2	0.153887
46.3	0.1636	46.3	0.153852
46.4	0.1671	46.4	0.153817
46.5	0.1691	46.5	0.153781
46.6	0.17245	46.6	0.153746
46.7	0.1721	46.7	0.153711
46.8	0.1747	46.8	0.153675
46.9	0.17145	46.9	0.15364
47	0.17355	47	0.153605
47.1	0.17325	47.1	0.153569
47.2	0.17455	47.2	0.153534
47.3	0.172	47.3	0.153499
47.4	0.17105	47.4	0.153463
47.5	0.17485	47.5	0.153428
47.6	0.17375	47.6	0.153393
47.7	0.16815	47.7	0.153358
47.8	0.17375	47.8	0.153322
47.9	0.17255	47.9	0.153287
48	0.1758	48	0.153252
48.1	0.18035	48.1	0.153217
48.2	0.18045	48.2	0.153181
48.3	0.1746	48.3	0.153146
48.4	0.16555	48.4	0.153111
48.5	0.15645	48.5	0.153076
48.6	0.15455	48.6	0.153041
48.7	0.16235	48.7	0.153005
48.8	0.16415	48.8	0.15297
48.9	0.16485	48.9	0.152935
49	0.1618	49	0.1529
49.1	0.15775	49.1	0.152865
49.2	0.1539	49.2	0.15283
49.3	0.14185	49.3	0.152795
49.4	0.13055	49.4	0.152759
49.5	0.12825	49.5	0.152724
49.6	0.1313	49.6	0.152689
49.7	0.1399	49.7	0.152654
49.8	0.14775	49.8	0.152619
49.9	0.15395	49.9	0.152584
50	0.16035	50	0.152549
50.1	0.16635	50.1	0.152514
50.2	0.1635	50.2	0.152479
50.3	0.16095	50.3	0.152444
50.4	0.157	50.4	0.152409
50.5	0.153	50.5	0.152374
50.6	0.14575	50.6	0.152339
50.7	0.1424	50.7	0.152304
50.8	0.1457	50.8	0.152269
50.9	0.15	50.9	0.152234
51	0.1558	51	0.152199
51.1	0.1603	51.1	0.152164
51.2	0.16615	51.2	0.152129
51.3	0.1727	51.3	0.152094
51.4	0.1713	51.4	0.152059
51.5	0.17055	51.5	0.152024
51.6	0.16565	51.6	0.151989
51.7	0.1617	51.7	0.151954
51.8	0.1617	51.8	0.151919
51.9	0.1654	51.9	0.151884
52	0.16855	52	0.151849
52.1	0.17165	52.1	0.151814
52.2	0.17245	52.2	0.15178
52.3	0.1698	52.3	0.151745
52.4	0.1643	52.4	0.15171
52.5	0.1572	52.5	0.151675
52.6	0.15585	52.6	0.15164
52.7	0.1503	52.7	0.151605
52.8	0.14625	52.8	0.15157
52.9	0.1449	52.9	0.151535
53	0.14595	53	0.151501
53.1	0.1533	53.1	0.151466
53.2	0.16805	53.2	0.151431
53.3	0.16825	53.3	0.151396
53.4	0.17785	53.4	0.151361
53.5	0.17355	53.5	0.151327
53.6	0.166	53.6	0.151292
53.7	0.1602	53.7	0.151257
53.8	0.14925	53.8	0.151222
53.9	0.1305	53.9	0.151188
54	0.1213	54	0.151153
54.1	0.116	54.1	0.151118
54.2	0.1172	54.2	0.151083
54.3	0.1294	54.3	0.151049
54.4	0.1398	54.4	0.151014
54.5	0.15095	54.5	0.150979
54.6	0.15675	54.6	0.150945
54.7	0.16255	54.7	0.15091
54.8	0.16045	54.8	0.150875
54.9	0.14805	54.9	0.150841
55	0.1423	55	0.150806
55.1	0.1416	55.1	0.150771
55.2	0.1341	55.2	0.150737
55.3	0.13095	55.3	0.150702
55.4	0.1304	55.4	0.150667
55.5	0.13375	55.5	0.150633
55.6	0.1371	55.6	0.150598
55.7	0.13005	55.7	0.150563
55.8	0.12835	55.8	0.150529
55.9	0.12935	55.9	0.150494
56	0.13255	56	0.15046
56.1	0.1303	56.1	0.150425
56.2	0.12775	56.2	0.150391
56.3	0.1284	56.3	0.150356
56.4	0.12275	56.4	0.150321
56.5	0.1219	56.5	0.150287
56.6	0.1201	56.6	0.150252
56.7	0.1194	56.7	0.150218
56.8	0.12355	56.8	0.150183
56.9	0.1216	56.9	0.150149
57	0.1213	57	0.150114
57.1	0.1267	57.1	0.15008
57.2	0.12805	57.2	0.150045
57.3	0.13005	57.3	0.150011
57.4	0.12905	57.4	0.149976
57.5	0.1315	57.5	0.149942
57.6	0.1322	57.6	0.149907
57.7	0.1368	57.7	0.149873
57.8	0.14445	57.8	0.149839
57.9	0.1454	57.9	0.149804
58	0.14425	58	0.14977
58.1	0.1464	58.1	0.149735
58.2	0.14015	58.2	0.149701
58.3	0.13775	58.3	0.149667
58.4	0.13525	58.4	0.149632
58.5	0.1351	58.5	0.149598
58.6	0.1391	58.6	0.149563
58.7	0.1358	58.7	0.149529
58.8	0.1369	58.8	0.149495
58.9	0.1372	58.9	0.14946
59	0.144	59	0.149426
59.1	0.14795	59.1	0.149392
59.2	0.14555	59.2	0.149357
59.3	0.1457	59.3	0.149323
59.4	0.14595	59.4	0.149289
59.5	0.1469	59.5	0.149254
59.6	0.14875	59.6	0.14922
59.7	0.14625	59.7	0.149186
59.8	0.14915	59.8	0.149152
59.9	0.14445	59.9	0.149117
60	0.1475	60	0.149083
60.1	0.1447	60.1	0.149049
60.2	0.14485	60.2	0.149014
60.3	0.14685	60.3	0.14898
60.4	0.1442	60.4	0.148946
60.5	0.14885	60.5	0.148912
60.6	0.14875	60.6	0.148878
60.7	0.1495	60.7	0.148843
60.8	0.14835	60.8	0.148809
60.9	0.14775	60.9	0.148775
61	0.14805	61	0.148741
61.1	0.1489	61.1	0.148707
61.2	0.1467	61.2	0.148672
61.3	0.14845	61.3	0.148638
61.4	0.1457	61.4	0.148604
61.5	0.1464	61.5	0.14857
61.6	0.14945	61.6	0.148536
61.7	0.1514	61.7	0.148502
61.8	0.15825	61.8	0.148468
61.9	0.16335	61.9	0.148434
62	0.16185	62	0.148399
62.1	0.16335	62.1	0.148365
62.2	0.16525	62.2	0.148331
62.3	0.168	62.3	0.148297
62.4	0.1661	62.4	0.148263
62.5	0.16875	62.5	0.148229
62.6	0.1723	62.6	0.148195
62.7	0.17535	62.7	0.148161
62.8	0.17225	62.8	0.148127
62.9	0.1717	62.9	0.148093
63	0.17015	63	0.148059
63.1	0.16805	63.1	0.148025
63.2	0.16565	63.2	0.147991
63.3	0.1636	63.3	0.147957
63.4	0.16205	63.4	0.147923
63.5	0.16375	63.5	0.147889
63.6	0.1594	63.6	0.147855
63.7	0.15965	63.7	0.147821
63.8	0.1567	63.8	0.147787
63.9	0.15255	63.9	0.147753
64	0.146	64	0.147719
64.1	0.14325	64.1	0.147685
64.2	0.14275	64.2	0.147651
64.3	0.1482	64.3	0.147617
64.4	0.1486	64.4	0.147583
64.5	0.1516	64.5	0.147549
64.6	0.1522	64.6	0.147516
64.7	0.1516	64.7	0.147482
64.8	0.1528	64.8	0.147448
64.9	0.15035	64.9	0.147414
65	0.15075	65	0.14738
65.1	0.1436	65.1	0.147346
65.2	0.14335	65.2	0.147312
65.3	0.14175	65.3	0.147278
65.4	0.1405	65.4	0.147245
65.5	0.1408	65.5	0.147211
65.6	0.1412	65.6	0.147177
65.7	0.1436	65.7	0.147143
65.8	0.1458	65.8	0.147109
65.9	0.14605	65.9	0.147076
66	0.1509	66	0.147042
66.1	0.1481	66.1	0.147008
66.2	0.1489	66.2	0.146974
66.3	0.1495	66.3	0.146941
66.4	0.14585	66.4	0.146907
66.5	0.1451	66.5	0.146873
66.6	0.14185	66.6	0.146839
66.7	0.14225	66.7	0.146806
66.8	0.14415	66.8	0.146772
66.9	0.14535	66.9	0.146738
67	0.14635	67	0.146704
67.1	0.1486	67.1	0.146671
67.2	0.1506	67.2	0.146637
67.3	0.1523	67.3	0.146603
67.4	0.1537	67.4	0.14657
67.5	0.15705	67.5	0.146536
67.6	0.15635	67.6	0.146502
67.7	0.15815	67.7	0.146469
67.8	0.16015	67.8	0.146435
67.9	0.1585	67.9	0.146401
68	0.1571	68	0.146368
68.1	0.15665	68.1	0.146334
68.2	0.15625	68.2	0.146301
68.3	0.15465	68.3	0.146267
68.4	0.1542	68.4	0.146233
68.5	0.1578	68.5	0.1462
68.6	0.15855	68.6	0.146166
68.7	0.15465	68.7	0.146133
68.8	0.15325	68.8	0.146099
68.9	0.15495	68.9	0.146065
69	0.157	69	0.146032
69.1	0.16015	69.1	0.145998
69.2	0.1587	69.2	0.145965
69.3	0.159	69.3	0.145931
69.4	0.16055	69.4	0.145898
69.5	0.16065	69.5	0.145864
69.6	0.1584	69.6	0.145831
69.7	0.1605	69.7	0.145797
69.8	0.16	69.8	0.145764
69.9	0.16265	69.9	0.14573
70	0.16755	70	0.145697
70.1	0.17635	70.1	0.145663
70.2	0.1826	70.2	0.14563
70.3	0.185	70.3	0.145596
70.4	0.18365	70.4	0.145563
70.5	0.18655	70.5	0.14553
70.6	0.18395	70.6	0.145496
70.7	0.18535	70.7	0.145463
70.8	0.1839	70.8	0.145429
70.9	0.1888	70.9	0.145396
71	0.1897	71	0.145363
71.1	0.19105	71.1	0.145329
71.2	0.196	71.2	0.145296
71.3	0.196	71.3	0.145262
71.4	0.2007	71.4	0.145229
71.5	0.20615	71.5	0.145196
71.6	0.2084	71.6	0.145162
71.7	0.2044	71.7	0.145129
71.8	0.2099	71.8	0.145096
71.9	0.2163	71.9	0.145062
72	0.2174	72	0.145029
72.1	0.22205	72.1	0.144996
72.2	0.2253	72.2	0.144962
72.3	0.22995	72.3	0.144929
72.4	0.2313	72.4	0.144896
72.5	0.22755	72.5	0.144863
72.6	0.22645	72.6	0.144829
72.7	0.228	72.7	0.144796
72.8	0.22435	72.8	0.144763
72.9	0.21945	72.9	0.144729
73	0.22	73	0.144696
73.1	0.22005	73.1	0.144663
73.2	0.2294	73.2	0.14463
73.3	0.2274	73.3	0.144597
73.4	0.2382	73.4	0.144563
73.5	0.23575	73.5	0.14453
73.6	0.24155	73.6	0.144497
73.7	0.24545	73.7	0.144464
73.8	0.24555	73.8	0.144431
73.9	0.2464	73.9	0.144397
74	0.2471	74	0.144364
74.1	0.2471	74.1	0.144331
74.2	0.2471	74.2	0.144298
74.3		74.3	0.144265
74.4		74.4	0.144232
74.5		74.5	0.144199
74.6		74.6	0.144165
74.7		74.7	0.144132
74.8		74.8	0.144099
74.9		74.9	0.144066
75		75	0.144033
75.1		75.1	0.144033
75.2		75.2	0.14653
75.3		75.3	0.149027
75.4		75.4	0.151523
75.5		75.5	0.154019
75.6		75.6	0.156513
75.7		75.7	0.159007
75.8		75.8	0.161501
75.9		75.9	0.163993
76		76	0.166485
76.1		76.1	0.168977
76.2		76.2	0.171467
76.3		76.3	0.173957
76.4		76.4	0.176447
76.5		76.5	0.178935
76.6		76.6	0.181423
76.7		76.7	0.183911
76.8	-0.179603	76.8	0.186397
76.9	-0.217717	76.9	0.188883
77	-0.301517	77	0.191369
77.1	-0.359148	77.1	0.193853
77.2	-0.419866	77.2	0.196337
77.3	-0.430878	77.3	0.19882
77.4	-0.454624	77.4	0.201303
77.5	-0.485108	77.5	0.203785
77.6	-0.516166	77.6	0.206266
77.7	-0.559974	77.7	0.208747
77.8	-0.571983	77.8	0.211226
77.9	-0.619332	77.9	0.213706
78	-0.632757	78	0.216184
78.1	-0.64647	78.1	0.218662
78.2	-0.663948	78.2	0.221139
78.3	-0.670265	78.3	0.223616
78.4	-0.706074	78.4	0.226092
78.5	-0.711431	78.5	0.228567
78.6	-0.738192	78.6	0.231041
78.7	-0.723309	78.7	0.233515
78.8	-0.734566	78.8	0.235988
78.9	-0.732385	78.9	0.238461
79	-0.750236	79	0.240933
79.1	-0.740451	79.1	0.243404
79.2	-0.754392	79.2	0.245874
79.3	-0.751396	79.3	0.248344
79.4	-0.740406	79.4	0.250813
79.5	-0.741011	79.5	0.253281
79.6	-0.714659	79.6	0.255749
79.7	-0.705401	79.7	0.258216
79.8	-0.693807	79.8	0.260682
79.9	-0.676255	79.9	0.263148
80	-0.673247	80	0.265613
80.1	-0.656177	80.1	0.268077
80.2	-0.65781	80.2	0.270541
80.3	-0.649291	80.3	0.273004
80.4	-0.635629	80.4	0.275466
80.5	-0.640845	80.5	0.277928
80.6	-0.612025	80.6	0.280389
80.7	-0.614292	80.7	0.282849
80.8	-0.586723	80.8	0.285309
80.9	-0.585528	80.9	0.287768
81	-0.556053	81	0.290226
81.1	-0.53462	81.1	0.292683
81.2	-0.515045	81.2	0.29514
81.3	-0.493913	81.3	0.297596
81.4	-0.475669	81.4	0.300052
81.5	-0.46317	81.5	0.302507
81.6	-0.439427	81.6	0.304961
81.7	-0.419878	81.7	0.307414
81.8	-0.396783	81.8	0.309867
81.9	-0.37139	81.9	0.312319
82	-0.361187	82	0.314771
82.1	-0.334094	82.1	0.317221
82.2	-0.315081	82.2	0.319671
82.3	-0.290375	82.3	0.322121
82.4	-0.28975	82.4	0.32457
82.5	-0.251303	82.5	0.327018
82.6	-0.236736	82.6	0.329465
82.7	-0.204826	82.7	0.331911
82.8	-0.181608	82.8	0.334357
82.9	-0.161777	82.9	0.336803
83	-0.141347	83	0.339247
83.1	-0.121274	83.1	0.341691
83.2	-0.0935398	83.2	0.344134
83.3	-0.060562	83.3	0.346577
83.4	-0.0457119	83.4	0.349019
83.5	-0.0166739	83.5	0.35146
83.6	-0.00282571	83.6	0.353901
83.7	0.00923015	83.7	0.356341
83.8	0.0134892	83.8	0.35878
83.9	0.0355457	83.9	0.361218
84	0.0655987	84	0.363656
84.1	0.0700723	84.1	0.366093
84.2	0.097979	84.2	0.368529
84.3	0.120138	84.3	0.370965
84.4	0.153603	84.4	0.3734
84.5	0.147498	84.5	0.375835
84.6	0.164629	84.6	0.378268
84.7	0.190959	84.7	0.380701
84.8	0.206099	84.8	0.383134
84.9	0.233231	84.9	0.385565
85	0.257918	85	0.387996
85.1	0.278653	85.1	0.390427
85.2	0.292654	85.2	0.392856
85.3	0.318098	85.3	0.395285
85.4	0.333006	85.4	0.397713
85.5	0.343366	85.5	0.400141
85.6	0.365021	85.6	0.402568
85.7	0.38608	85.7	0.404994
85.8	0.405448	85.8	0.407419
85.9	0.419559	85.9	0.409844
86	0.435475	86	0.412268
86.1	0.447704	86.1	0.414692
86.2	0.461028	86.2	0.417114
86.3	0.477604	86.3	0.419536
86.4	0.488883	86.4	0.421958
86.5	0.492969	86.5	0.424379
86.6	0.517097	86.6	0.426799
86.7	0.539682	86.7	0.429218
86.8	0.551779	86.8	0.431636
86.9	0.576463	86.9	0.434055
87	0.593307	87	0.436472
87.1	0.608805	87.1	0.438888
87.2	0.631248	87.2	0.441304
87.3	0.643154	87.3	0.443719
87.4	0.655018	87.4	0.446134
87.5	0.66102	87.5	0.448548
87.6	0.673583	87.6	0.450961
87.7	0.684299	87.7	0.453373
87.8	0.685964	87.8	0.455785
87.9	0.710521	87.9	0.458196
88	0.717747	88	0.460607
88.1	0.728722	88.1	0.463016
88.2	0.735801	88.2	0.465425
88.3	0.743266	88.3	0.467833
88.4	0.739246	88.4	0.470241
88.5	0.72133	88.5	0.472648
88.6	0.714965	88.6	0.475054
88.7	0.696001	88.7	0.47746
88.8	0.693424	88.8	0.479865
88.9	0.703547	88.9	0.482269
89	0.712807	89	0.484672
89.1	0.741166	89.1	0.487075
89.2	0.751496	89.2	0.489478
89.3	0.760475	89.3	0.491879
89.4	0.764959	89.4	0.49428
89.5	0.770444	89.5	0.49668
89.6	0.789414	89.6	0.499079
89.7	0.785602	89.7	0.501478
89.8	0.794339	89.8	0.503876
89.9	0.801376	89.9	0.506273
90	0.808415	90	0.50867
90.1	0.823045	90.1	0.511066
90.2	0.828688	90.2	0.513461
90.3	0.83628	90.3	0.515855
90.4	0.837925	90.4	0.518249
90.5	0.847463	90.5	0.520642
90.6	0.855506	90.6	0.523035
90.7	0.864449	90.7	0.525427
90.8	0.868548	90.8	0.527818
90.9	0.877042	90.9	0.530208
91	0.872548	91	0.532598
91.1	0.879299	91.1	0.534987
91.2	0.887699	91.2	0.537375
91.3	0.888505	91.3	0.539763
91.4	0.894011	91.4	0.54215
91.5	0.895917	91.5	0.544536
91.6	0.898025	91.6	0.546922
91.7	0.905678	91.7	0.549307
91.8	0.912531	91.8	0.551691
91.9	0.916483	91.9	0.554074
92	0.917193	92	0.556457
92.1	0.9182	92.1	0.558839
92.2	0.920456	92.2	0.561221
92.3	0.925512	92.3	0.563601
92.4	0.927567	92.4	0.565981
92.5	0.931077	92.5	0.56836
92.6	0.930939	92.6	0.570739
92.7	0.937048	92.7	0.573117
92.8	0.946103	92.8	0.575494
92.9	0.945619	92.9	0.577871
93	0.942033	93	0.580247
93.1	0.948736	93.1	0.582622
93.2	0.952897	93.2	0.584997
93.3	0.948513	93.3	0.58737
93.4	0.954723	93.4	0.589743
93.5	0.952559	93.5	0.592116
93.6	0.954078	93.6	0.594487
93.7	0.954078	93.7	0.596859
93.8	0.952599	93.8	0.599229
93.9	0.953522	93.9	0.601598
94	0.953522	94	0.603967
94.1	0.953522	94.1	0.606336
94.2		94.2	0.608703
94.3		94.3	0.61107
94.4		94.4	0.613436
94.5		94.5	0.615801
94.6		94.6	0.618166
94.7		94.7	0.620531
94.8		94.8	0.622894
94.9		94.9	0.622894
95		95	0.622744
95.1		95.1	0.622594
95.2		95.2	0.622445
95.3		95.3	0.622295
95.4		95.4	0.622146
95.5		95.5	0.621996
95.6		95.6	0.621847
95.7		95.7	0.621698
95.8		95.8	0.621548
95.9		95.9	0.621399
96		96	0.62125
96.1		96.1	0.621101
96.2		96.2	0.620951
96.3		96.3	0.620802
96.4		96.4	0.620653
96.5		96.5	0.620504
96.6		96.6	0.620355
96.7	0.7092	96.7	0.620206
96.8	0.7092	96.8	0.620057
96.9	0.7086	96.9	0.619908
97	0.707349	97	0.619759
97.1	0.707349	97.1	0.61961
97.2	0.7092	97.2	0.619462
97.3	0.719251	97.3	0.619313
97.4	0.70385	97.4	0.619164
97.5	0.7114	97.5	0.619016
97.6	0.7106	97.6	0.618867
97.7	0.7251	97.7	0.618718
97.8	0.7266	97.8	0.61857
97.9	0.72915	97.9	0.618421
98	0.732949	98	0.618273
98.1	0.73155	98.1	0.618124
98.2	0.725551	98.2	0.617976
98.3	0.718699	98.3	0.617827
98.4	0.706299	98.4	0.617679
98.5	0.71315	98.5	0.617531
98.6	0.70555	98.6	0.617382
98.7	0.7266	98.7	0.617234
98.8	0.725	98.8	0.617086
98.9	0.727749	98.9	0.616938
99	0.7119	99	0.61679
99.1	0.731199	99.1	0.616642
99.2	0.737149	99.2	0.616494
99.3	0.738601	99.3	0.616346
99.4	0.738149	99.4	0.616198
99.5	0.756449	99.5	0.61605
99.6	0.7399	99.6	0.615902
99.7	0.758401	99.7	0.615754
99.8	0.749949	99.8	0.615606
99.9	0.753799	99.9	0.615458
100	0.75915	100	0.615311
100.1	0.7473	100.1	0.615163
100.2	0.7503	100.2	0.615015
100.3	0.75685	100.3	0.614868
100.4	0.74535	100.4	0.61472
100.5	0.762349	100.5	0.614572
100.6	0.7647	100.6	0.614425
100.7	0.7667	100.7	0.614277
100.8	0.76515	100.8	0.61413
100.9	0.7603	100.9	0.613983
101	0.7619	101	0.613835
101.1	0.76705	101.1	0.613688
101.2	0.76365	101.2	0.613541
101.3	0.75945	101.3	0.613393
101.4	0.76605	101.4	0.613246
101.5	0.7658	101.5	0.613099
101.6	0.759249	101.6	0.612952
101.7	0.75935	101.7	0.612805
101.8	0.76465	101.8	0.612658
101.9	0.7579	101.9	0.61251
102	0.767599	102	0.612364
102.1	0.7584	102.1	0.612217
102.2	0.7614	102.2	0.61207
102.3	0.7558	102.3	0.611923
102.4	0.762199	102.4	0.611776
102.5	0.7605	102.5	0.611629
102.6	0.74325	102.6	0.611482
102.7	0.78675	102.7	0.611336
102.8	0.78635	102.8	0.611189
102.9	0.78815	102.9	0.611042
103	0.79115	103	0.610896
103.1	0.78785	103.1	0.610749
103.2	0.7837	103.2	0.610602
103.3	0.781	103.3	0.610456
103.4	0.7785	103.4	0.610309
103.5	0.78395	103.5	0.610163
103.6	0.7925	103.6	0.610017
103.7	0.79	103.7	0.60987
103.8	0.7931	103.8	0.609724
103.9	0.79495	103.9	0.609578
104	0.7941	104	0.609431
104.1	0.7922	104.1	0.609285
104.2	0.80025	104.2	0.609139
104.3	0.8017	104.3	0.608993
104.4	0.8017	104.4	0.608847
104.5	0.8113	104.5	0.608701
104.6	0.8156	104.6	0.608555
104.7	0.8102	104.7	0.608409
104.8	0.8118	104.8	0.608263
104.9	0.832	104.9	0.608117
105	0.85465	105	0.607971
105.1	0.88475	105.1	0.607825
105.2	0.845778	105.2	0.607679
105.3	0.595172	105.3	0.607534
105.4	0.517161	105.4	0.607388
105.5	0.82669	105.5	0.607242
105.6	2.05165	105.6	0.607096
105.7	1.128	105.7	0.606951
105.8	0.785747	105.8	0.606805
105.9	0.705996	105.9	0.60666
106	0.652248	106	0.606514
106.1	0.644946	106.1	0.606369
106.2	0.619602	106.2	0.606223
106.3	0.622398	106.3	0.606078
106.4	0.602648	106.4	0.605932
106.5	0.591698	106.5	0.605787
106.6	0.581248	106.6	0.605642
106.7	0.559602	106.7	0.605497
106.8	0.534648	106.8	0.605351
106.9	0.531849	106.9	0.605206
107	0.563996	107	0.605061
107.1	0.517353	107.1	0.604916
107.2	0.423304	107.2	0.604771
107.3	0.610896	107.3	0.604626
107.4	0.443449	107.4	0.604481
107.5	0.393902	107.5	0.604336
107.6	0.254912	107.6	0.604191
107.7	0.767846	107.7	0.604046
107.8	1.63005	107.8	0.603901
107.9	0.803449	107.9	0.603756
108	0.716701	108	0.603612
108.1	0.805584	108.1	0.603467
108.2	0.107395	108.2	0.603322
108.3	-0.121145	108.3	0.603178
108.4	-0.0287001	108.4	0.603033
108.5	0.527223	108.5	0.602888
108.6	0.584297	108.6	0.602744
108.7	0.491095	108.7	0.602599
108.8	0.428205	108.8	0.602455
108.9	0.470704	108.9	0.60231
109	0.465657	109	0.602166
109.1	0.494756	109.1	0.602022
109.2	0.480045	109.2	0.601877
109.3	0.478705	109.3	0.601733
109.4	0.488254	109.4	0.601589
109.5	0.497952	109.5	0.601444
109.6	0.501803	109.6	0.6013
109.7	0.554297	109.7	0.601156
109.8	0.503203	109.8	0.601012
109.9	0.533051	109.9	0.600868
110	0.510701	110	0.600724
110.1	0.54395	110.1	0.60058
110.2	0.521049	110.2	0.600436
110.3	0.513151	110.3	0.600292
110.4	0.540399	110.4	0.600148
110.5	0.535051	110.5	0.600004
110.6	0.520251	110.6	0.59986
110.7	0.528	110.7	0.599717
110.8	0.5324	110.8	0.599573
110.9	0.54015	110.9	0.599429
111	0.5493	111	0.599286
111.1	0.5613	111.1	0.599142
111.2	0.554249	111.2	0.598998
111.3	0.552651	111.3	0.598855
111.4	0.5577	111.4	0.598711
111.5	0.558301	111.5	0.598568
111.6	0.5575	111.6	0.598424
111.7	0.5528	111.7	0.598281
111.8	0.5508	111.8	0.598137
111.9	0.55015	111.9	0.597994
112	0.5516	112	0.597851
112.1	0.549851	112.1	0.597707
112.2	0.551	112.2	0.597564
112.3	0.552	112.3	0.597421
112.4	0.5556	112.4	0.597278
112.5	0.5559	112.5	0.597135
112.6	0.5555	112.6	0.596992
112.7	0.5635	112.7	0.596849
112.8	0.5667	112.8	0.596706
112.9	0.5692	112.9	0.596563
113	0.5662	113	0.59642
113.1	0.5687	113.1	0.596277
113.2	0.57135	113.2	0.596134
113.3	0.57335	113.3	0.595991
113.4	0.5737	113.4	0.595848
113.5	0.5734	113.5	0.595705
113.6	0.57745	113.6	0.595563
113.7	0.57855	113.7	0.59542
113.8	0.5826	113.8	0.595277
113.9	0.57835	113.9	0.595135
114	0.5771	114	0.594992
114.1	0.57605	114.1	0.59485
114.2	0.5787	114.2	0.594707
114.3	0.58615	114.3	0.594565
114.4	0.58845	114.4	0.594422
114.5	0.58915	114.5	0.59428
114.6	0.59405	114.6	0.594137
114.7	0.5928	114.7	0.593995
114.8	0.598	114.8	0.593853
114.9	0.60345	114.9	0.59371
115	0.60555	115	0.593568
115.1	0.60985	115.1	0.593426
115.2	0.608	115.2	0.593284
115.3	0.60845	115.3	0.593142
115.4	0.60725	115.4	0.593
115.5	0.6026	115.5	0.592858
115.6	0.6044	115.6	0.592716
115.7	0.60505	115.7	0.592574
115.8	0.6128	115.8	0.592432
115.9	0.61055	115.9	0.59229
116	0.6149	116	0.592148
116.1	0.6185	116.1	0.592006
116.2	0.62255	116.2	0.591864
116.3	0.62245	116.3	0.591723
116.4	0.6263	116.4	0.591581
116.5	0.62435	116.5	0.591439
116.6	0.62545	116.6	0.591297
116.7	0.62715	116.7	0.591156
116.8	0.62845	116.8	0.591014
116.9	0.63295	116.9	0.590873
117	0.6385	117	0.590731
117.1	0.64675	117.1	0.59059
117.2	0.64665	117.2	0.590448
117.3	0.6489	117.3	0.590307
117.4	0.6545	117.4	0.590166
117.5	0.6605	117.5	0.590024
117.6	0.662	117.6	0.589883
117.7	0.6611	117.7	0.589742
117.8	0.65905	117.8	0.5896
117.9	0.65935	117.9	0.589459
118	0.6586	118	0.589318
118.1	0.65925	118.1	0.589177
118.2	0.66295	118.2	0.589036
118.3	0.66375	118.3	0.588895
118.4	0.6613	118.4	0.588754
118.5	0.66115	118.5	0.588613
118.6	0.6549	118.6	0.588472
118.7	0.65595	118.7	0.588331
118.8	0.6526	118.8	0.58819
118.9	0.6514	118.9	0.588049
119	0.65475	119	0.587909
119.1	0.65395	119.1	0.587768
119.2	0.6548	119.2	0.587627
119.3	0.65725	119.3	0.587486
119.4	0.6566	119.4	0.587346
119.5	0.6566	119.5	0.587205
119.6	0.6593	119.6	0.587065
119.7	0.6602	119.7	0.586924
119.8	0.66145	119.8	0.586783
119.9	0.6596	119.9	0.586643
120	0.66545	120	0.586503
120.1	0.6676	120.1	0.586362
120.2	0.66705	120.2	0.586222
120.3	0.66565	120.3	0.586081
120.4	0.66575	120.4	0.585941
120.5	0.66425	120.5	0.585801
120.6	0.6649	120.6	0.585661
120.7	0.66345	120.7	0.58552
120.8	0.6647	120.8	0.58538
120.9	0.66405	120.9	0.58524
121	0.66065	121	0.5851
121.1	0.6623	121.1	0.58496
121.2	0.65995	121.2	0.58482
121.3	0.6592	121.3	0.58468
121.4	0.66415	121.4	0.58454
121.5	0.66705	121.5	0.5844
121.6	0.6685	121.6	0.58426
121.7	0.66785	121.7	0.584121
121.8	0.6699	121.8	0.583981
121.9	0.66845	121.9	0.583841
122	0.6697	122	0.583701
122.1	0.66625	122.1	0.583562
122.2	0.6616	122.2	0.583422
122.3	0.6585	122.3	0.583282
122.4	0.66155	122.4	0.583143
122.5	0.6614	122.5	0.583003
122.6	0.66245	122.6	0.582864
122.7	0.6684	122.7	0.582724
122.8	0.66795	122.8	0.582585
122.9	0.663	122.9	0.582445
123	0.66905	123	0.582306
123.1	0.6788	123.1	0.582167
123.2	0.68995	123.2	0.582027
123.3	0.6844	123.3	0.581888
123.4	0.6728	123.4	0.581749
123.5	0.6652	123.5	0.581609
123.6	0.663	123.6	0.58147
123.7	0.6631	123.7	0.581331
123.8	0.66675	123.8	0.581192
123.9	0.67165	123.9	0.581053
124	0.67475	124	0.580914
124.1	0.6804	124.1	0.580775
124.2	0.6871	124.2	0.580636
124.3	0.6881	124.3	0.580497
124.4	0.68395	124.4	0.580358
124.5	0.67455	124.5	0.580219
124.6	0.6702	124.6	0.580081
124.7	0.66685	124.7	0.579942
124.8	0.66145	124.8	0.579803
124.9	0.65905	124.9	0.579664
125	0.66015	125	0.579526
125.1	0.6636	125.1	0.579387
125.2	0.6621	125.2	0.579248
125.3	0.6606	125.3	0.57911
125.4	0.65995	125.4	0.578971
125.5	0.6557	125.5	0.578833
125.6	0.653	125.6	0.578694
125.7	0.6535	125.7	0.578556
125.8	0.6526	125.8	0.578418
125.9	0.64885	125.9	0.578279
126	0.64155	126	0.578141
126.1	0.63605	126.1	0.578003
126.2	0.63205	126.2	0.577864
126.3	0.63145	126.3	0.577726
126.4	0.6326	126.4	0.577588
126.5	0.63575	126.5	0.57745
126.6	0.6402	126.6	0.577312
126.7	0.6421	126.7	0.577174
126.8	0.64225	126.8	0.577035
126.9	0.6417	126.9	0.576897
127	0.6397	127	0.57676
127.1	0.64135	127.1	0.576622
127.2	0.6368	127.2	0.576484
127.3	0.62755	127.3	0.576346
127.4	0.6207	127.4	0.576208
127.5	0.6142	127.5	0.57607
127.6	0.61585	127.6	0.575932
127.7	0.6202	127.7	0.575795
127.8	0.625	127.8	0.575657
127.9	0.63235	127.9	0.575519
128	0.64495	128	0.575382
128.1	0.6514	128.1	0.575244
128.2	0.64905	128.2	0.575106
128.3	0.65245	128.3	0.574969
128.4	0.6564	128.4	0.574831
128.5	0.66125	128.5	0.574694
128.6	0.65825	128.6	0.574557
128.7	0.66015	128.7	0.574419
128.8	0.66245	128.8	0.574282
128.9	0.66485	128.9	0.574145
129	0.6671	129	0.574007
129.1	0.66625	129.1	0.57387
129.2	0.6678	129.2	0.573733
129.3	0.66825	129.3	0.573596
129.4	0.665399	129.4	0.573458
129.5	0.6666	129.5	0.573321
129.6	0.6682	129.6	0.573184
129.7	0.66995	129.7	0.573047
129.8	0.6665	129.8	0.57291
129.9	0.6649	129.9	0.572773
130	0.66615	130	0.572636
130.1	0.66615	130.1	0.572499
130.2	0.66405	130.2	0.572363
130.3	0.66155	130.3	0.572226
130.4	0.663	130.4	0.572089
130.5	0.6661	130.5	0.571952
130.6	0.66785	130.6	0.571815
130.7	0.6668	130.7	0.571679
130.8	0.6658	130.8	0.571542
130.9	0.668149	130.9	0.571405
131	0.6643	131	0.571269
131.1	0.66085	131.1	0.571132
131.2	0.662951	131.2	0.570996
131.3	0.664999	131.3	0.570859
131.4	0.667	131.4	0.570723
131.5	0.6682	131.5	0.570586
131.6	0.66975	131.6	0.57045
131.7	0.66875	131.7	0.570314
131.8	0.66745	131.8	0.570177
131.9	0.66195	131.9	0.570041
132	0.66335	132	0.569905
132.1	0.66495	132.1	0.569769
132.2	0.66415	132.2	0.569632
132.3	0.6621	132.3	0.569496
132.4	0.66235	132.4	0.56936
132.5	0.66145	132.5	0.569224
132.6	0.66045	132.6	0.569088
132.7	0.6602	132.7	0.568952
132.8	0.66085	132.8	0.568816
132.9	0.6604	132.9	0.56868
133	0.6585	133	0.568544
133.1	0.6624	133.1	0.568408
133.2	0.66305	133.2	0.568273
133.3	0.6655	133.3	0.568137
133.4	0.6637	133.4	0.568001
133.5	0.66345	133.5	0.567865
133.6	0.66065	133.6	0.56773
133.7	0.65625	133.7	0.567594
133.8	0.65565	133.8	0.567458
133.9	0.65355	133.9	0.567323
134	0.65195	134	0.567187
134.1	0.652	134.1	0.567052
134.2	0.6504	134.2	0.566916
134.3	0.64985	134.3	0.566781
134.4	0.6446	134.4	0.566645
134.5	0.6443	134.5	0.56651
134.6	0.64185	134.6	0.566374
134.7	0.64105	134.7	0.566239
134.8	0.64585	134.8	0.566104
134.9	0.63955	134.9	0.565969
135	0.6371	135	0.565833
135.1	0.63405	135.1	0.565698
135.2	0.635	135.2	0.565563
135.3	0.6307	135.3	0.565428
135.4	0.6281	135.4	0.565293
135.5	0.62785	135.5	0.565158
135.6	0.6268	135.6	0.565023
135.7	0.62495	135.7	0.564888
135.8	0.6247	135.8	0.564753
135.9	0.6266	135.9	0.564618
136	0.6261	136	0.564483
136.1	0.62165	136.1	0.564348
136.2	0.6204	136.2	0.564213
136.3	0.6187	136.3	0.564079
136.4	0.622599	136.4	0.563944
136.5	0.6203	136.5	0.563809
136.6	0.6173	136.6	0.563674
136.7	0.6151	136.7	0.56354
136.8	0.61155	136.8	0.563405
136.9	0.6113	136.9	0.563271
137	0.61185	137	0.563136
137.1	0.612	137.1	0.563001
137.2	0.6111	137.2	0.562867
137.3	0.6077	137.3	0.562733
137.4	0.60345	137.4	0.562598
137.5	0.60385	137.5	0.562464
137.6	0.60325	137.6	0.562329
137.7	0.60455	137.7	0.562195
137.8	0.60725	137.8	0.562061
137.9	0.60815	137.9	0.561927
138	0.6115	138	0.561792
138.1	0.6103	138.1	0.561658
138.2	0.60675	138.2	0.561524
138.3	0.6068	138.3	0.56139
138.4	0.60925	138.4	0.561256
138.5	0.6071	138.5	0.561122
138.6	0.61035	138.6	0.560988
138.7	0.6124	138.7	0.560854
138.8	0.6134	138.8	0.56072
138.9	0.61445	138.9	0.560586
139	0.6166	139	0.560452
139.1	0.6141	139.1	0.560318
139.2	0.60795	139.2	0.560185
139.3	0.60495	139.3	0.560051
139.4	0.60595	139.4	0.559917
139.5	0.6042	139.5	0.559783
139.6	0.6071	139.6	0.55965
139.7	0.61075	139.7	0.559516
139.8	0.6112	139.8	0.559383
139.9	0.6109	139.9	0.559249
140	0.61245	140	0.559115
140.1	0.61715	140.1	0.558982
140.2	0.61835	140.2	0.558848
140.3	0.6216	140.3	0.558715
140.4	0.6227	140.4	0.558582
140.5	0.6252	140.5	0.558448
140.6	0.6243	140.6	0.558315
140.7	0.6213	140.7	0.558182
140.8	0.6177	140.8	0.558048
140.9	0.6176	140.9	0.557915
141	0.6167	141	0.557782
141.1	0.6185	141.1	0.557649
141.2	0.61675	141.2	0.557516
141.3	0.61505	141.3	0.557383
141.4	0.6166	141.4	0.55725
141.5	0.6149	141.5	0.557117
141.6	0.61615	141.6	0.556984
141.7	0.61275	141.7	0.556851
141.8	0.6129	141.8	0.556718
141.9	0.60945	141.9	0.556585
142	0.6134	142	0.556452
142.1	0.6139	142.1	0.556319
142.2	0.61485	142.2	0.556186
142.3	0.61175	142.3	0.556054
142.4	0.6141	142.4	0.555921
142.5	0.6134	142.5	0.555788
142.6	0.613	142.6	0.555655
142.7	0.6114	142.7	0.555523
142.8	0.61215	142.8	0.55539
142.9	0.61115	142.9	0.555258
143	0.61215	143	0.555125
143.1	0.6111	143.1	0.554993
143.2	0.6117	143.2	0.55486
143.3	0.61265	143.3	0.554728
143.4	0.61645	143.4	0.554595
143.5	0.61645	143.5	0.554463
143.6	0.6155	143.6	0.554331
143.7	0.6164	143.7	0.554198
143.8	0.6123	143.8	0.554066
143.9	0.60805	143.9	0.553934
144	0.6071	144	0.553802
144.1	0.6058	144.1	0.553669
144.2	0.60715	144.2	0.553537
144.3	0.607	144.3	0.553405
144.4	0.60475	144.4	0.553273
144.5	0.60185	144.5	0.553141
144.6	0.60495	144.6	0.553009
144.7	0.6003	144.7	0.552877
144.8	0.5965	144.8	0.552745
144.9	0.59515	144.9	0.552613
145	0.5939	145	0.552482
145.1	0.5934	145.1	0.55235
145.2	0.596701	145.2	0.552218
145.3	0.598699	145.3	0.552086
145.4	0.59865	145.4	0.551954
145.5	0.59745	145.5	0.551823
145.6	0.59815	145.6	0.551691
145.7	0.5932	145.7	0.551559
145.8	0.5938	145.8	0.551428
145.9	0.59255	145.9	0.551296
146	0.5939	146	0.551165
146.1	0.59125	146.1	0.551033
146.2	0.58575	146.2	0.550902
146.3	0.5865	146.3	0.55077
146.4	0.585	146.4	0.550639
146.5	0.58645	146.5	0.550508
146.6	0.58355	146.6	0.550376
146.7	0.5846	146.7	0.550245
146.8	0.5901	146.8	0.550114
146.9	0.57935	146.9	0.549982
147	0.5788	147	0.549851
147.1	0.5827	147.1	0.54972
147.2	0.58325	147.2	0.549589
147.3	0.58105	147.3	0.549458
147.4	0.58135	147.4	0.549327
147.5	0.5732	147.5	0.549196
147.6	0.57365	147.6	0.549065
147.7	0.57425	147.7	0.548934
147.8	0.57645	147.8	0.548803
147.9	0.5747	147.9	0.548672
148	0.57305	148	0.548541
148.1	0.57155	148.1	0.54841
148.2	0.5677	148.2	0.548279
148.3	0.56295	148.3	0.548149
148.4	0.5702	148.4	0.548018
148.5	0.5726	148.5	0.547887
148.6	0.5726	148.6	0.547756
148.7	0.573	148.7	0.547626
148.8	0.573	148.8	0.547495
148.9	0.5754	148.9	0.547365
149	0.5754	149	0.547234
149.1	0.5763	149.1	0.547104
149.2	0.5763	149.2	0.546973
149.3		149.3	0.546843
149.4		149.4	0.546712
149.5		149.5	0.546582
149.6		149.6	0.546452
149.7		149.7	0.546321
149.8		149.8	0.546191
149.9		149.9	0.546061
150		150	0.54593
150.1		150.1	0.54593
150.2		150.2	0.553346
150.3		150.3	0.560757
150.4		150.4	0.568168
150.5		150.5	0.575576
150.6		150.6	0.582981
150.7		150.7	0.590383
150.8		150.8	0.59778
150.9		150.9	0.605177
151		151	0.612571
151.1		151.1	0.619963
151.2		151.2	0.627351
151.3		151.3	0.634735
151.4		151.4	0.642118
151.5		151.5	0.649498
151.6		151.6	0.656875
151.7		151.7	0.66425
151.8	0.624301	151.8	0.67162
151.9	0.626335	151.9	0.678989
152	0.626759	152	0.686355
152.1	0.626759	152.1	0.693719
152.2	0.623242	152.2	0.70108
152.3	0.622473	152.3	0.708435
152.4	0.627216	152.4	0.715791
152.5	0.659522	152.5	0.723143
152.6	0.648363	152.6	0.730493
152.7	0.659069	152.7	0.73784
152.8	0.64996	152.8	0.745181
152.9	0.672257	152.9	0.752523
153	0.655987	153	0.759861
153.1	0.651107	153.1	0.767197
153.2	0.642826	153.2	0.774529
153.3	0.665651	153.3	0.781857
153.4	0.673268	153.4	0.789184
153.5	0.691834	153.5	0.796508
153.6	0.699403	153.6	0.80383
153.7	0.708778	153.7	0.811149
153.8	0.726601	153.8	0.818462
153.9	0.743332	153.9	0.825775
154	0.744455	154	0.833085
154.1	0.746589	154.1	0.840392
154.2	0.764269	154.2	0.847697
154.3	0.762598	154.3	0.854996
154.4	0.778421	154.4	0.862295
154.5	0.77281	154.5	0.869591
154.6	0.789079	154.6	0.876884
154.7	0.796357	154.7	0.884174
154.8	0.796335	154.8	0.891459
154.9	0.800871	154.9	0.898744
155	0.808842	155	0.906025
155.1	0.810312	155.1	0.913304
155.2	0.82724	155.2	0.92058
155.3	0.857101	155.3	0.92785
155.4	0.859724	155.4	0.93512
155.5	0.869799	155.5	0.942387
155.6	0.879474	155.6	0.949652
155.7	0.892195	155.7	0.956913
155.8	0.895523	155.8	0.964169
155.9	0.906299	155.9	0.971425
156	0.924978	156	0.978678
156.1	0.936946	156.1	0.985927
156.2	0.954572	156.2	0.993174
156.3	0.949905	156.3	1.00042
156.4	0.962433	156.4	1.00766
156.5	0.971509	156.5	1.0149
156.6	0.986936	156.6	1.02213
156.7	0.987869	156.7	1.02936
156.8	0.994305	156.8	1.03659
156.9	1.00059	156.9	1.04382
157	1.00792	157	1.05104
157.1	1.02539	157.1	1.05826
157.2	1.04027	157.2	1.06548
157.3	1.03851	157.3	1.07269
157.4	1.05483	157.4	1.0799
157.5	1.05767	157.5	1.08711
157.6	1.07525	157.6	1.09432
157.7	1.07969	157.7	1.10152
157.8	1.09776	157.8	1.10872
157.9	1.09976	157.9	1.11591
158	1.10604	158	1.12311
158.1	1.11803	158.1	1.1303
158.2	1.13126	158.2	1.13749
158.3	1.13456	158.3	1.14467
158.4	1.15739	158.4	1.15185
158.5	1.16912	158.5	1.15903
158.6	1.17177	158.6	1.16621
158.7	1.1864	158.7	1.17338
158.8	1.1902	158.8	1.18055
158.9	1.19934	158.9	1.18772
159	1.21128	159	1.19488
159.1	1.22272	159.1	1.20204
159.2	1.22761	159.2	1.2092
159.3	1.23476	159.3	1.21635
159.4	1.2469	159.4	1.22351
159.5	1.26054	159.5	1.23066
159.6	1.26408	159.6	1.2378
159.7	1.27573	159.7	1.24494
159.8	1.28777	159.8	1.25208
159.9	1.30706	159.9	1.25922
160	1.3176	160	1.26635
160.1	1.3225	160.1	1.27348
160.2	1.33494	160.2	1.28061
160.3	1.34589	160.3	1.28774
160.4	1.35744	160.4	1.29486
160.5	1.36808	160.5	1.30198
160.6	1.37459	160.6	1.30909
160.7	1.38188	160.7	1.31621
160.8	1.39208	160.8	1.32331
160.9	1.40028	160.9	1.33042
161	1.40733	161	1.33752
161.1	1.42453	161.1	1.34462
161.2	1.42608	161.2	1.35172
[truncated: 2,861 more rows]
