# Supplementary material for: Homo-BacPROTAC-induced degradation of ClpC1 as a strategy against drug-resistant mycobacteria
Source: Nat Commun. 2024 Mar 5;15:2005. doi: 10.1038/s41467-024-46218-7 (PMC10914731; doi:10.1038/s41467-024-46218-7)
Supplement: Supplementary file 4 — Source Data [file 41467_2024_46218_MOESM4_ESM.zip › SourceData/SuppFig7_Compound_SI-72.xlsx]

## Sheet: 18144442_20210309x
Run 1; Ch 1; Fc 2-1 corr; Cy 22; 18144442; Conc 2.5 7.5 22 66.5 200 nM_X	Run 1; Ch 1; Fc 2-1 corr; Cy 22; 18144442; Conc 2.5 7.5 22 66.5 200 nM_Y	Run 1; Ch 1; Fc 2-1 corr; Cy 22; 18144442; Conc 2.5 7.5 22 66.5 200 nM; Fitted_X	Run 1; Ch 1; Fc 2-1 corr; Cy 22; 18144442; Conc 2.5 7.5 22 66.5 200 nM; Fitted_Y
-38.9	-0.464695	-38.9	0
-38.8	-0.7293	-38.8	0
-38.7	-0.54955	-38.7	0
-38.6	-0.1713	-38.6	0
-38.5	-0.0509	-38.5	0
-38.4	0.0375557	-38.4	0
-38.3	0.03365	-38.3	0
-38.2	-0.0561	-38.2	0
-38.1	0.0074	-38.1	0
-38	-0.06995	-38	0
-37.9	-0.00135349	-37.9	0
-37.8	-0.1462	-37.8	0
-37.7	-0.7076	-37.7	0
-37.6	0.16215	-37.6	0
-37.5	-0.8191	-37.5	0
-37.4	-0.29882	-37.4	0
-37.3	-0.01265	-37.3	0
-37.2	0.5374	-37.2	0
-37.1	0.35515	-37.1	0
-37	1.46215	-37	0
-36.9	1.3056	-36.9	0
-36.8	0.87385	-36.8	0
-36.7	-0.2105	-36.7	0
-36.6	-0.21425	-36.6	0
-36.5	-0.2155	-36.5	0
-36.4	-0.139749	-36.4	0
-36.3	-0.1125	-36.3	0
-36.2	-0.1237	-36.2	0
-36.1	-0.1173	-36.1	0
-36	-0.15945	-36	0
-35.9	-0.106199	-35.9	0
-35.8	-0.1163	-35.8	0
-35.7	-0.12565	-35.7	0
-35.6	-0.16015	-35.6	0
-35.5	-0.1517	-35.5	0
-35.4	-0.12735	-35.4	0
-35.3	-0.14375	-35.3	0
-35.2	-0.1243	-35.2	0
-35.1	-0.1037	-35.1	0
-35	-0.0883	-35	0
-34.9	-0.0937497	-34.9	0
-34.8	-0.09205	-34.8	0
-34.7	-0.10915	-34.7	0
-34.6	-0.0729	-34.6	0
-34.5	-0.0787	-34.5	0
-34.4	-0.0710998	-34.4	0
-34.3	-0.0559	-34.3	0
-34.2	-0.0492	-34.2	0
-34.1	-0.04605	-34.1	0
-34	-0.0423	-34	0
-33.9	-0.0403499	-33.9	0
-33.8	-0.0419	-33.8	0
-33.7	-0.0429	-33.7	0
-33.6	-0.0353	-33.6	0
-33.5	-0.03975	-33.5	0
-33.4	-0.0540497	-33.4	0
-33.3	-0.05275	-33.3	0
-33.2	-0.0469	-33.2	0
-33.1	-0.0449	-33.1	0
-33	-0.0389	-33	0
-32.9	-0.0389	-32.9	0
-32.8	-0.03005	-32.8	0
-32.7	-0.0319	-32.7	0
-32.6	-0.03155	-32.6	0
-32.5	-0.0294	-32.5	0
-32.4	-0.027	-32.4	0
-32.3	-0.03045	-32.3	0
-32.2	-0.02635	-32.2	0
-32.1	-0.0345	-32.1	0
-32	-0.0462	-32	0
-31.9	-0.0398	-31.9	0
-31.8	-0.04515	-31.8	0
-31.7	-0.0536999	-31.7	0
-31.6	-0.05285	-31.6	0
-31.5	-0.0561	-31.5	0
-31.4	-0.0564	-31.4	0
-31.3	-0.06305	-31.3	0
-31.2	-0.06165	-31.2	0
-31.1	-0.06525	-31.1	0
-31	-0.0636	-31	0
-30.9	-0.06815	-30.9	0
-30.8	-0.0776	-30.8	0
-30.7	-0.07825	-30.7	0
-30.6	-0.08385	-30.6	0
-30.5	-0.08615	-30.5	0
-30.4	-0.0971	-30.4	0
-30.3	-0.09725	-30.3	0
-30.2	-0.1033	-30.2	0
-30.1	-0.1076	-30.1	0
-30	-0.1029	-30	0
-29.9	-0.10145	-29.9	0
-29.8	-0.1043	-29.8	0
-29.7	-0.11005	-29.7	0
-29.6	-0.1075	-29.6	0
-29.5	-0.10805	-29.5	0
-29.4	-0.10555	-29.4	0
-29.3	-0.1082	-29.3	0
-29.2	-0.10595	-29.2	0
-29.1	-0.1003	-29.1	0
-29	-0.1007	-29	0
-28.9	-0.09705	-28.9	0
-28.8	-0.09835	-28.8	0
-28.7	-0.0972999	-28.7	0
-28.6	-0.0940499	-28.6	0
-28.5	-0.0886	-28.5	0
-28.4	-0.0787	-28.4	0
-28.3	-0.07805	-28.3	0
-28.2	-0.0715499	-28.2	0
-28.1	-0.07305	-28.1	0
-28	-0.07305	-28	0
-27.9	-0.067	-27.9	0
-27.8	-0.06395	-27.8	0
-27.7	-0.0684499	-27.7	0
-27.6	-0.0657	-27.6	0
-27.5	-0.05705	-27.5	0
-27.4	-0.0477	-27.4	0
-27.3	-0.0377	-27.3	0
-27.2	-0.03845	-27.2	0
-27.1	-0.037	-27.1	0
-27	-0.04335	-27	0
-26.9	-0.04495	-26.9	0
-26.8	-0.0423	-26.8	0
-26.7	-0.04275	-26.7	0
-26.6	-0.03905	-26.6	0
-26.5	-0.0415	-26.5	0
-26.4	-0.04355	-26.4	0
-26.3	-0.04235	-26.3	0
-26.2	-0.0467499	-26.2	0
-26.1	-0.0501	-26.1	0
-26	-0.0497	-26	0
-25.9	-0.04905	-25.9	0
-25.8	-0.0507	-25.8	0
-25.7	-0.05315	-25.7	0
-25.6	-0.05505	-25.6	0
-25.5	-0.05735	-25.5	0
-25.4	-0.05545	-25.4	0
-25.3	-0.06095	-25.3	0
-25.2	-0.05645	-25.2	0
-25.1	-0.0620499	-25.1	0
-25	-0.0602	-25	0
-24.9	-0.05955	-24.9	0
-24.8	-0.0619	-24.8	0
-24.7	-0.0649	-24.7	0
-24.6	-0.0636	-24.6	0
-24.5	-0.06295	-24.5	0
-24.4	-0.0613	-24.4	0
-24.3	-0.05985	-24.3	0
-24.2	-0.05855	-24.2	0
-24.1	-0.0598	-24.1	0
-24	-0.0557	-24	0
-23.9	-0.0543	-23.9	0
-23.8	-0.0548	-23.8	0
-23.7	-0.0537999	-23.7	0
-23.6	-0.05775	-23.6	0
-23.5	-0.06295	-23.5	0
-23.4	-0.0668	-23.4	0
-23.3	-0.0609	-23.3	0
-23.2	-0.0629499	-23.2	0
-23.1	-0.0589	-23.1	0
-23	-0.06235	-23	0
-22.9	-0.0679	-22.9	0
-22.8	-0.0696	-22.8	0
-22.7	-0.07195	-22.7	0
-22.6	-0.07235	-22.6	0
-22.5	-0.07935	-22.5	0
-22.4	-0.08195	-22.4	0
-22.3	-0.0804	-22.3	0
-22.2	-0.076	-22.2	0
-22.1	-0.0749	-22.1	0
-22	-0.07765	-22	0
-21.9	-0.07765	-21.9	0
-21.8	-0.085	-21.8	0
-21.7	-0.08095	-21.7	0
-21.6	-0.0773	-21.6	0
-21.5	-0.0822	-21.5	0
-21.4	-0.08505	-21.4	0
-21.3	-0.08845	-21.3	0
-21.2	-0.0892	-21.2	0
-21.1	-0.0898	-21.1	0
-21	-0.08685	-21	0
-20.9	-0.0876	-20.9	0
-20.8	-0.08685	-20.8	0
-20.7	-0.08385	-20.7	0
-20.6	-0.0829	-20.6	0
-20.5	-0.08215	-20.5	0
-20.4	-0.08585	-20.4	0
-20.3	-0.08245	-20.3	0
-20.2	-0.084	-20.2	0
-20.1	-0.08325	-20.1	0
-20	-0.0735	-20	0
-19.9	-0.07315	-19.9	0
-19.8	-0.0876	-19.8	0
-19.7	-0.10425	-19.7	0
-19.6	-0.0986501	-19.6	0
-19.5	-0.10325	-19.5	0
-19.4	-0.10485	-19.4	0
-19.3	-0.1051	-19.3	0
-19.2	-0.08855	-19.2	0
-19.1	-0.0563503	-19.1	0
-19	-0.04585	-19	0
-18.9	-0.03	-18.9	0
-18.8	-0.02465	-18.8	0
-18.7	-0.0198501	-18.7	0
-18.6	-0.0311499	-18.6	0
-18.5	-0.0518	-18.5	0
-18.4	-0.0628	-18.4	0
-18.3	-0.0952	-18.3	0
-18.2	-0.0983497	-18.2	0
-18.1	-0.1047	-18.1	0
-18	-0.08435	-18	0
-17.9	-0.09795	-17.9	0
-17.8	-0.0618	-17.8	0
-17.7	-0.062	-17.7	0
-17.6	0.00229986	-17.6	0
-17.5	-0.02025	-17.5	0
-17.4	-0.0021	-17.4	0
-17.3	-0.05995	-17.3	0
-17.2	-0.1081	-17.2	0
-17.1	-0.15845	-17.1	0
-17	-0.251	-17	0
-16.9	-0.27705	-16.9	0
-16.8	-0.2206	-16.8	0
-16.7	-0.11585	-16.7	0
-16.6	-0.082	-16.6	0
-16.5	-0.05465	-16.5	0
-16.4	0.0257	-16.4	0
-16.3	0.11095	-16.3	0
-16.2	0.0993499	-16.2	0
-16.1	0.05985	-16.1	0
-16	-0.0941	-16	0
-15.9	-0.036	-15.9	0
-15.8	-0.06025	-15.8	0
-15.7	-0.158099	-15.7	0
-15.6	-0.1665	-15.6	0
-15.5	-0.1507	-15.5	0
-15.4	-0.1413	-15.4	0
-15.3	-0.1696	-15.3	0
-15.2	-0.145201	-15.2	0
-15.1	-0.0922507	-15.1	0
-15	-0.0687	-15	0
-14.9	-0.07915	-14.9	0
-14.8	-0.1233	-14.8	0
-14.7	-0.10215	-14.7	0
-14.6	-0.1133	-14.6	0
-14.5	-0.088	-14.5	0
-14.4	-0.1123	-14.4	0
-14.3	-0.1522	-14.3	0
-14.2	-0.13685	-14.2	0
-14.1	-0.0958501	-14.1	0
-14	-0.0841	-14	0
-13.9	-0.07465	-13.9	0
-13.8	-0.0828	-13.8	0
-13.7	-0.0802999	-13.7	0
-13.6	-0.0537001	-13.6	0
-13.5	-0.063	-13.5	0
-13.4	-0.0818	-13.4	0
-13.3	-0.0842	-13.3	0
-13.2	-0.0715001	-13.2	0
-13.1	-0.0332001	-13.1	0
-13	-0.00600001	-13	0
-12.9	0.01195	-12.9	0
-12.8	0.00415	-12.8	0
-12.7	-0.0221497	-12.7	0
-12.6	-0.0555498	-12.6	0
-12.5	-0.08755	-12.5	0
-12.4	-0.0911	-12.4	0
-12.3	-0.09165	-12.3	0
-12.2	-0.08775	-12.2	0
-12.1	-0.0525501	-12.1	0
-12	-0.0525	-12	0
-11.9	-0.03625	-11.9	0
-11.8	-0.0189	-11.8	0
-11.7	-0.0273501	-11.7	0
-11.6	-0.0115501	-11.6	0
-11.5	0.00185001	-11.5	0
-11.4	0.0101	-11.4	0
-11.3	0.01645	-11.3	0
-11.2	0.00965014	-11.2	0
-11.1	0.000200068	-11.1	0
-11	-0.01165	-11	0
-10.9	-0.00595	-10.9	0
-10.8	5.00003e-05	-10.8	0
-10.7	0.00109998	-10.7	0
-10.6	0.000600053	-10.6	0
-10.5	-0.0039	-10.5	0
-10.4	-0.00245	-10.4	0
-10.3	-0.0058	-10.3	0
-10.2	-0.00150003	-10.2	0
-10.1	0.00404993	-10.1	0
-10	0.0156	-10	0
-9.9	0.01645	-9.9	0
-9.8	0.01985	-9.8	0
-9.7	0.01845	-9.7	0
-9.6	0.0187	-9.6	0
-9.5	0.02245	-9.5	0
-9.4	0.03175	-9.4	0
-9.3	0.02815	-9.3	0
-9.2	0.0321	-9.2	0
-9.1	0.034	-9.1	0
-9	0.04025	-9	0
-8.9	0.03795	-8.9	0
-8.8	0.04525	-8.8	0
-8.7	0.0473499	-8.7	0
-8.6	0.0521499	-8.6	0
-8.5	0.0518	-8.5	0
-8.4	0.0504	-8.4	0
-8.3	0.04815	-8.3	0
-8.2	0.0436	-8.2	0
-8.1	0.04115	-8.1	0
-8	0.03445	-8	0
-7.9	0.03465	-7.9	0
-7.8	0.0382	-7.8	0
-7.7	0.03955	-7.7	0
-7.6	0.0387	-7.6	0
-7.5	0.04175	-7.5	0
-7.4	0.0447499	-7.4	0
-7.3	0.0391	-7.3	0
-7.2	0.03435	-7.2	0
-7.1	0.0322001	-7.1	0
-7	0.034	-7	0
-6.9	0.0316502	-6.9	0
-6.8	0.02795	-6.8	0
-6.7	0.02915	-6.7	0
-6.6	0.02955	-6.6	0
-6.5	0.0296	-6.5	0
-6.4	0.02245	-6.4	0
-6.3	0.02095	-6.3	0
-6.2	0.02355	-6.2	0
-6.1	0.02355	-6.1	0
-6	0.0216	-6	0
-5.9	0.01995	-5.9	0
-5.8	0.0213	-5.8	0
-5.7	0.0208	-5.7	0
-5.6	0.0183	-5.6	0
-5.5	0.01665	-5.5	0
-5.4	0.0111001	-5.4	0
-5.3	0.0102	-5.3	0
-5.2	0.0144	-5.2	0
-5.1	0.018	-5.1	0
-5	0.0138	-5	0
-4.9	0.01385	-4.9	0
-4.8	0.0141	-4.8	0
-4.7	0.00995	-4.7	0
-4.6	0.00475	-4.6	0
-4.5	0.00755	-4.5	0
-4.4	0.00450004	-4.4	0
-4.3	0.003	-4.3	0
-4.2	-0.0044	-4.2	0
-4.1	-0.0104	-4.1	0
-4	-0.0128	-4	0
-3.9	-0.0118999	-3.9	0
-3.8	-0.00875	-3.8	0
-3.7	-0.00595	-3.7	0
-3.6	-0.0069	-3.6	0
-3.5	-0.01085	-3.5	0
-3.4	-0.0140001	-3.4	0
-3.3	-0.0195	-3.3	0
-3.2	-0.0233	-3.2	0
-3.1	-0.02435	-3.1	0
-3	-0.0278	-3	0
-2.9	-0.0381999	-2.9	0
-2.8	-0.03675	-2.8	0
-2.7	-0.0361	-2.7	0
-2.6	-0.04075	-2.6	0
-2.5	-0.0457	-2.5	0
-2.4	-0.0410001	-2.4	0
-2.3	-0.04955	-2.3	0
-2.2	-0.04565	-2.2	0
-2.1	-0.04585	-2.1	0
-2	-0.05205	-2	0
-1.9	-0.0496	-1.9	0
-1.8	-0.04515	-1.8	0
-1.7	-0.0426	-1.7	0
-1.6	-0.03945	-1.6	0
-1.5	-0.05015	-1.5	0
-1.4	-0.06	-1.4	0
-1.3	-0.06835	-1.3	0
-1.2	-0.0801	-1.2	0
-1.1	-0.08955	-1.1	0
-1	-0.08955	-1	0
-0.900002	-0.08575	-0.900002	0
-0.799999	-0.0801	-0.799999	0
-0.700001		-0.700001	0
-0.599998		-0.599998	0
-0.5		-0.5	0
-0.400002		-0.400002	0
-0.299999		-0.299999	0
-0.200001		-0.200001	0
-0.0999985		-0.0999985	0
0		0	0
0.0999985		0.0999985	0
0.200001		0.200001	0.00406395
0.299999		0.299999	0.00809764
0.400002		0.400002	0.0121016
0.5		0.5	0.0160758
0.599998		0.599998	0.0200205
0.700001		0.700001	0.0239361
0.799999		0.799999	0.0278226
0.900002		0.900002	0.0316804
1		1	0.0355095
1.1		1.1	0.0393103
1.2		1.2	0.043083
1.3		1.3	0.0468277
1.4		1.4	0.0505447
1.5		1.5	0.0542341
1.6		1.6	0.0578961
1.7		1.7	0.0615312
1.8	0.0603264	1.8	0.0651392
1.9	0.0616116	1.9	0.0687205
2	0.0616116	2	0.0722753
2.1	0.0603264	2.1	0.0758036
2.2	0.0603264	2.2	0.079306
2.3	0.0692829	2.3	0.0827823
2.4	0.0704591	2.4	0.086233
2.5	0.0603264	2.5	0.089658
2.6	0.0715444	2.6	0.0930576
2.7	0.0699042	2.7	0.0964321
2.8	0.0813536	2.8	0.0997816
2.9	0.0950373	2.9	0.103106
3	0.0864291	3	0.106406
3.1	0.0950387	3.1	0.109682
3.2	0.0977407	3.2	0.112933
3.3	0.106223	3.3	0.11616
3.4	0.112236	3.4	0.119364
3.5	0.120237	3.5	0.122543
3.6	0.126812	3.6	0.125699
3.7	0.12936	3.7	0.128832
3.8	0.134035	3.8	0.131941
3.9	0.137095	3.9	0.135028
4	0.140001	4	0.138091
4.1	0.144144	4.1	0.141132
4.2	0.138784	4.2	0.144151
4.3	0.128079	4.3	0.147146
4.4	0.132877	4.4	0.15012
4.5	0.134959	4.5	0.153072
4.6	0.130503	4.6	0.156002
4.7	0.138558	4.7	0.15891
4.8	0.142714	4.8	0.161796
4.9	0.139886	4.9	0.164662
5	0.139909	5	0.167506
5.1	0.14798	5.1	0.170329
5.2	0.152447	5.2	0.173131
5.3	0.157502	5.3	0.175912
5.4	0.1641	5.4	0.178672
5.5	0.176968	5.5	0.181413
5.6	0.184223	5.6	0.184132
5.7	0.182671	5.7	0.186832
5.8	0.182021	5.8	0.189512
5.9	0.189075	5.9	0.192172
6	0.192548	6	0.194812
6.1	0.195999	6.1	0.197432
6.2	0.191683	6.2	0.200034
6.3	0.192697	6.3	0.202616
6.4	0.192007	6.4	0.205178
6.5	0.193122	6.5	0.207722
6.6	0.187892	6.6	0.210247
6.7	0.188178	6.7	0.212753
6.8	0.192103	6.8	0.215241
6.9	0.189295	6.9	0.21771
7	0.190654	7	0.220161
7.1	0.190053	7.1	0.222594
7.2	0.192926	7.2	0.225009
7.3	0.198487	7.3	0.227405
7.4	0.199666	7.4	0.229785
7.5	0.201254	7.5	0.232146
7.6	0.203236	7.6	0.23449
7.7	0.208566	7.7	0.236817
7.8	0.209575	7.8	0.239126
7.9	0.208617	7.9	0.241418
8	0.211323	8	0.243693
8.1	0.214128	8.1	0.245952
8.2	0.211228	8.2	0.248194
8.3	0.210079	8.3	0.250419
8.4	0.206427	8.4	0.252627
8.5	0.212404	8.5	0.254819
8.6	0.206767	8.6	0.256995
8.7	0.211706	8.7	0.259155
8.8	0.216941	8.8	0.261299
8.9	0.21415	8.9	0.263427
9	0.214175	9	0.265539
9.1	0.213987	9.1	0.267636
9.2	0.219807	9.2	0.269717
9.3	0.218808	9.3	0.271782
9.4	0.221269	9.4	0.273833
9.5	0.222167	9.5	0.275868
9.6	0.226201	9.6	0.277888
9.7	0.228518	9.7	0.279893
9.8	0.231625	9.8	0.281883
9.9	0.230071	9.9	0.283858
10	0.2333	10	0.285819
10.1	0.232701	10.1	0.287765
10.2	0.231559	10.2	0.289697
10.3	0.233685	10.3	0.291615
10.4	0.231577	10.4	0.293518
10.5	0.23037	10.5	0.295407
10.6	0.232953	10.6	0.297283
10.7	0.240276	10.7	0.299144
10.8	0.241032	10.8	0.300991
10.9	0.243244	10.9	0.302825
11	0.243992	11	0.304646
11.1	0.248292	11.1	0.306452
11.2	0.250647	11.2	0.308246
11.3	0.258671	11.3	0.310026
11.4	0.261629	11.4	0.311793
11.5	0.263644	11.5	0.313546
11.6	0.273626	11.6	0.315287
11.7	0.280611	11.7	0.317015
11.8	0.283711	11.8	0.31873
11.9	0.293205	11.9	0.320433
12	0.300791	12	0.322122
12.1	0.305214	12.1	0.3238
12.2	0.313125	12.2	0.325465
12.3	0.315899	12.3	0.327117
12.4	0.315346	12.4	0.328757
12.5	0.320563	12.5	0.330385
12.6	0.318903	12.6	0.332001
12.7	0.324744	12.7	0.333605
12.8	0.330418	12.8	0.335198
12.9	0.330456	12.9	0.336778
13	0.333527	13	0.338347
13.1	0.341441	13.1	0.339904
13.2	0.338458	13.2	0.341449
13.3	0.342741	13.3	0.342983
13.4	0.346572	13.4	0.344506
13.5	0.350297	13.5	0.346017
13.6	0.354657	13.6	0.347517
13.7	0.36376	13.7	0.349007
13.8	0.365393	13.8	0.350485
13.9	0.365014	13.9	0.351952
14	0.372751	14	0.353408
14.1	0.376738	14.1	0.354853
14.2	0.382122	14.2	0.356288
14.3	0.387504	14.3	0.357712
14.4	0.384818	14.4	0.359126
14.5	0.385306	14.5	0.360529
14.6	0.383606	14.6	0.361921
14.7	0.38546	14.7	0.363304
14.8	0.383817	14.8	0.364676
14.9	0.388686	14.9	0.366038
15	0.388836	15	0.36739
15.1	0.38556	15.1	0.368731
15.2	0.389711	15.2	0.370063
15.3	0.396737	15.3	0.371385
15.4	0.399774	15.4	0.372698
15.5	0.389631	15.5	0.374
15.6	0.386408	15.6	0.375293
15.7	0.381593	15.7	0.376576
15.8	0.369713	15.8	0.37785
15.9	0.372428	15.9	0.379114
16	0.375557	16	0.380369
16.1	0.378959	16.1	0.381615
16.2	0.379713	16.2	0.382851
16.3	0.385503	16.3	0.384078
16.4	0.388413	16.4	0.385296
16.5	0.396605	16.5	0.386506
16.6	0.396434	16.6	0.387706
16.7	0.395961	16.7	0.388897
16.8	0.397954	16.8	0.390079
16.9	0.389381	16.9	0.391253
17	0.3856	17	0.392418
17.1	0.379033	17.1	0.393574
17.2	0.378	17.2	0.394722
17.3	0.375151	17.3	0.395861
17.4	0.371247	17.4	0.396992
17.5	0.368689	17.5	0.398115
17.6	0.359461	17.6	0.399229
17.7	0.361248	17.7	0.400335
17.8	0.354735	17.8	0.401432
17.9	0.348749	17.9	0.402522
18	0.35407	18	0.403603
18.1	0.350358	18.1	0.404677
18.2	0.32754	18.2	0.405742
18.3	0.33953	18.3	0.4068
18.4	0.350837	18.4	0.40785
18.5	0.352681	18.5	0.408892
18.6	0.354988	18.6	0.409926
18.7	0.360573	18.7	0.410953
18.8	0.354988	18.8	0.411972
18.9	0.352681	18.9	0.412983
19	0.350837	19	0.413987
19.1	0.349571	19.1	0.414983
19.2		19.2	0.415973
19.3		19.3	0.416954
19.4		19.4	0.417929
19.5		19.5	0.418896
19.6		19.6	0.419856
19.7		19.7	0.420809
19.8		19.8	0.421755
19.9		19.9	0.421755
20		20	0.419015
20.1		20.1	0.416292
20.2		20.2	0.413587
20.3		20.3	0.4109
20.4		20.4	0.40823
20.5		20.5	0.405577
20.6		20.6	0.402942
20.7		20.7	0.400324
20.8		20.8	0.397722
20.9		20.9	0.395138
21		21	0.392571
21.1		21.1	0.39002
21.2		21.2	0.387485
21.3		21.3	0.384968
21.4		21.4	0.382466
21.5		21.5	0.379981
21.6		21.6	0.377512
21.7	0.34975	21.7	0.375059
21.8	0.36185	21.8	0.372622
21.9	0.362199	21.9	0.370201
22	0.362199	22	0.367796
22.1	0.36185	22.1	0.365406
22.2	0.34975	22.2	0.363032
22.3	0.347	22.3	0.360673
22.4	0.347	22.4	0.358329
22.5	0.3511	22.5	0.356001
22.6	0.356599	22.6	0.353688
22.7	0.3552	22.7	0.35139
22.8	0.36635	22.8	0.349106
22.9	0.36395	22.9	0.346838
23	0.3595	23	0.344585
23.1	0.338149	23.1	0.342346
23.2	0.3377	23.2	0.340121
23.3	0.3109	23.3	0.337911
23.4	0.3131	23.4	0.335716
23.5	0.31985	23.5	0.333534
23.6	0.309499	23.6	0.331367
23.7	0.31505	23.7	0.329214
23.8	0.33155	23.8	0.327075
23.9	0.33735	23.9	0.32495
24	0.34585	24	0.322838
24.1	0.3481	24.1	0.320741
24.2	0.3411	24.2	0.318657
24.3	0.34655	24.3	0.316586
24.4	0.3534	24.4	0.314529
24.5	0.3462	24.5	0.312486
24.6	0.33315	24.6	0.310455
24.7	0.33415	24.7	0.308438
24.8	0.3323	24.8	0.306434
24.9	0.3227	24.9	0.304443
25	0.31345	25	0.302465
25.1	0.312	25.1	0.3005
25.2	0.30845	25.2	0.298547
25.3	0.2996	25.3	0.296607
25.4	0.28715	25.4	0.29468
25.5	0.2771	25.5	0.292766
25.6	0.26715	25.6	0.290863
25.7	0.2548	25.7	0.288974
25.8	0.24635	25.8	0.287096
25.9	0.24015	25.9	0.285231
26	0.2174	26	0.283377
26.1	0.22035	26.1	0.281536
26.2	0.2113	26.2	0.279707
26.3	0.21015	26.3	0.277889
26.4	0.21235	26.4	0.276084
26.5	0.23585	26.5	0.27429
26.6	0.26485	26.6	0.272508
26.7	0.26905	26.7	0.270737
26.8	0.2719	26.8	0.268978
26.9	0.2683	26.9	0.267231
27	0.27255	27	0.265494
27.1	0.2732	27.1	0.263769
27.2	0.26675	27.2	0.262056
27.3	0.2613	27.3	0.260353
27.4	0.2552	27.4	0.258661
27.5	0.24685	27.5	0.256981
27.6	0.23835	27.6	0.255311
27.7	0.24015	27.7	0.253652
27.8	0.23855	27.8	0.252004
27.9	0.2362	27.9	0.250367
28	0.2332	28	0.24874
28.1	0.2266	28.1	0.247124
28.2	0.22735	28.2	0.245518
28.3	0.2325	28.3	0.243923
28.4	0.2352	28.4	0.242338
28.5	0.2313	28.5	0.240764
28.6	0.231	28.6	0.2392
28.7	0.2397	28.7	0.237645
28.8	0.2469	28.8	0.236101
28.9	0.2326	28.9	0.234567
29	0.2266	29	0.233043
29.1	0.2201	29.1	0.231529
29.2	0.21805	29.2	0.230025
29.3	0.22845	29.3	0.22853
29.4	0.22145	29.4	0.227046
29.5	0.24215	29.5	0.22557
29.6	0.2296	29.6	0.224105
29.7	0.22015	29.7	0.222649
29.8	0.22725	29.8	0.221202
29.9	0.21625	29.9	0.219765
30	0.2156	30	0.218337
30.1	0.19655	30.1	0.216919
30.2	0.17925	30.2	0.215509
30.3	0.15795	30.3	0.214109
30.4	0.16815	30.4	0.212718
30.5	0.2495	30.5	0.211336
30.6	0.35995	30.6	0.209963
30.7	-0.233599	30.7	0.208599
30.8	-0.221087	30.8	0.207243
30.9	0.109092	30.9	0.205897
31	0.114158	31	0.204559
31.1	0.0517456	31.1	0.20323
31.2	0.310002	31.2	0.20191
31.3	0.206653	31.3	0.200598
31.4	0.360748	31.4	0.199295
31.5	0.285552	31.5	0.198
31.6	0.237401	31.6	0.196713
31.7	0.240551	31.7	0.195435
31.8	0.22335	31.8	0.194165
31.9	0.232299	31.9	0.192904
32	0.229201	32	0.191651
32.1	0.22185	32.1	0.190406
32.2	0.22555	32.2	0.189168
32.3	0.24075	32.3	0.187939
32.4	0.22435	32.4	0.186718
32.5	-0.0390997	32.5	0.185505
32.6	0.0209999	32.6	0.1843
32.7	0.2624	32.7	0.183103
32.8	0.2696	32.8	0.181913
32.9	0.518099	32.9	0.180731
33	0.660701	33	0.179557
33.1	0.641001	33.1	0.17839
33.2	0.419457	33.2	0.177231
33.3	-0.357759	33.3	0.17608
33.4	-0.982887	33.4	0.174936
33.5	-0.313363	33.5	0.173799
33.6	-0.479541	33.6	0.17267
33.7	-0.23335	33.7	0.171548
33.8	-0.315603	33.8	0.170434
33.9	-0.33089	33.9	0.169326
34	-0.0414097	34	0.168226
34.1	0.424729	34.1	0.167133
34.2	0.305011	34.2	0.166047
34.3	0.700302	34.3	0.164969
34.4	0.534948	34.4	0.163897
34.5	0.239552	34.5	0.162832
34.6	0.202051	34.6	0.161774
34.7	0.134749	34.7	0.160723
34.8	0.1643	34.8	0.159679
34.9	0.1326	34.9	0.158641
35	0.1234	35	0.157611
35.1	0.1299	35.1	0.156587
35.2	0.14055	35.2	0.155569
35.3	0.1558	35.3	0.154559
35.4	0.15805	35.4	0.153554
35.5	0.1399	35.5	0.152557
35.6	0.1618	35.6	0.151566
35.7	0.15455	35.7	0.150581
35.8	0.16305	35.8	0.149603
35.9	0.14915	35.9	0.148631
36	0.15905	36	0.147665
36.1	0.1537	36.1	0.146706
36.2	0.15705	36.2	0.145753
36.3	0.1464	36.3	0.144806
36.4	0.14565	36.4	0.143865
36.5	0.1379	36.5	0.14293
36.6	0.1414	36.6	0.142001
36.7	0.13445	36.7	0.141079
36.8	0.1249	36.8	0.140162
36.9	0.12705	36.9	0.139252
37	0.1265	37	0.138347
37.1	0.11255	37.1	0.137448
37.2	0.1108	37.2	0.136555
37.3	0.10565	37.3	0.135668
37.4	0.1066	37.4	0.134787
37.5	0.1025	37.5	0.133911
37.6	0.10255	37.6	0.133041
37.7	0.0992501	37.7	0.132177
37.8	0.09985	37.8	0.131318
37.9	0.10125	37.9	0.130465
38	0.10555	38	0.129617
38.1	0.10225	38.1	0.128775
38.2	0.10215	38.2	0.127938
38.3	0.10585	38.3	0.127107
38.4	0.10005	38.4	0.126281
38.5	0.099	38.5	0.125461
38.6	0.0943501	38.6	0.124646
38.7	0.09675	38.7	0.123836
38.8	0.09465	38.8	0.123031
38.9	0.0907	38.9	0.122232
39	0.0897	39	0.121438
39.1	0.0858	39.1	0.120649
39.2	0.08665	39.2	0.119865
39.3	0.08585	39.3	0.119086
39.4	0.084	39.4	0.118313
39.5	0.08245	39.5	0.117544
39.6	0.0829001	39.6	0.11678
39.7	0.0793001	39.7	0.116022
39.8	0.07955	39.8	0.115268
39.9	0.0755	39.9	0.114519
40	0.0764	40	0.113775
40.1	0.0714	40.1	0.113036
40.2	0.068	40.2	0.112301
40.3	0.0695	40.3	0.111572
40.4	0.0689	40.4	0.110847
40.5	0.0654	40.5	0.110127
40.6	0.06155	40.6	0.109411
40.7	0.06675	40.7	0.108701
40.8	0.0661	40.8	0.107994
40.9	0.06665	40.9	0.107293
41	0.0643	41	0.106596
41.1	0.0655	41.1	0.105903
41.2	0.063	41.2	0.105215
41.3	0.06245	41.3	0.104532
41.4	0.06145	41.4	0.103852
41.5	0.0587	41.5	0.103178
41.6	0.0596	41.6	0.102507
41.7	0.0593499	41.7	0.101841
41.8	0.0594	41.8	0.10118
41.9	0.0635	41.9	0.100522
42	0.0596	42	0.0998694
42.1	0.0604	42.1	0.0992205
42.2	0.0628999	42.2	0.0985759
42.3	0.07035	42.3	0.0979355
42.4	0.06875	42.4	0.0972992
42.5	0.0631	42.5	0.0966671
42.6	0.05975	42.6	0.0960391
42.7	0.0561	42.7	0.0954152
42.8	0.05795	42.8	0.0947952
42.9	0.0544	42.9	0.0941794
43	0.0539	43	0.0935675
43.1	0.05465	43.1	0.0929596
43.2	0.05625	43.2	0.0923557
43.3	0.0555	43.3	0.0917557
43.4	0.0497	43.4	0.0911596
43.5	0.0467	43.5	0.0905673
43.6	0.0448	43.6	0.0899789
43.7	0.04525	43.7	0.0893944
43.8	0.0426	43.8	0.0888136
43.9	0.045	43.9	0.0882366
44	0.0444	44	0.0876633
44.1	0.03865	44.1	0.0870938
44.2	0.03815	44.2	0.086528
44.3	0.032	44.3	0.0859658
44.4	0.03735	44.4	0.0854073
44.5	0.0417499	44.5	0.0848525
44.6	0.04065	44.6	0.0843012
44.7	0.0389	44.7	0.0837535
44.8	0.0359	44.8	0.0832094
44.9	0.0359	44.9	0.0826688
45	0.037	45	0.0821317
45.1	0.0377	45.1	0.0815982
45.2	0.03415	45.2	0.081068
45.3	0.02485	45.3	0.0805413
45.4	0.0185001	45.4	0.0800181
45.5	0.01755	45.5	0.0794982
45.6	0.01785	45.6	0.0789818
45.7	0.0210499	45.7	0.0784687
45.8	0.0247001	45.8	0.0779588
45.9	0.02925	45.9	0.0774524
46	0.0367	46	0.0769492
46.1	0.0364499	46.1	0.0764493
46.2	0.0334	46.2	0.0759526
46.3	0.02735	46.3	0.0754591
46.4	0.0222501	46.4	0.0749689
46.5	0.02655	46.5	0.0744819
46.6	0.02105	46.6	0.073998
46.7	0.0166	46.7	0.0735173
46.8	0.00240004	46.8	0.0730396
46.9	-0.0112499	46.9	0.0725651
47	-0.0289501	47	0.0720937
47.1	-0.0284	47.1	0.0716253
47.2	-0.0227001	47.2	0.07116
47.3	-0.02685	47.3	0.0706977
47.4	-0.0266	47.4	0.0702384
47.5	-0.0213499	47.5	0.0697821
47.6	-0.03225	47.6	0.0693287
47.7	-0.04315	47.7	0.0688783
47.8	-0.0347499	47.8	0.0684308
47.9	-0.0317	47.9	0.0679862
48	-0.04255	48	0.0675446
48.1	-0.06105	48.1	0.0671058
48.2	-0.06465	48.2	0.0666698
48.3	-0.0784501	48.3	0.0662366
48.4	-0.07605	48.4	0.0658063
48.5	-0.0768001	48.5	0.0653788
48.6	-0.0791502	48.6	0.0649541
48.7	-0.079	48.7	0.0645321
48.8	-0.07105	48.8	0.0641128
48.9	-0.0671499	48.9	0.0636963
49	-0.0817501	49	0.0632825
49.1	-0.0687499	49.1	0.0628714
49.2	-0.0632003	49.2	0.0624629
49.3	-0.0541999	49.3	0.0620571
49.4	-0.0526998	49.4	0.0616539
49.5	-0.0268502	49.5	0.0612534
49.6	-0.0526001	49.6	0.0608555
49.7	-0.0322498	49.7	0.0604601
49.8	-0.0286503	49.8	0.0600673
49.9	-0.0348001	49.9	0.0596771
50	-0.0314499	50	0.0592894
50.1	-0.0522996	50.1	0.0589042
50.2	-0.0697997	50.2	0.0585215
50.3	-0.0574991	50.3	0.0581413
50.4	-0.035899	50.4	0.0577636
50.5	-0.021951	50.5	0.0573883
50.6	-0.0384001	50.6	0.0570155
50.7	-0.0437002	50.7	0.0566451
50.8	-0.0326992	50.8	0.0562771
50.9	-0.0236004	50.9	0.0559115
51	-0.0661996	51	0.0555482
51.1	-0.0781989	51.1	0.0551874
51.2	-0.0922995	51.2	0.0548288
51.3	-0.103299	51.3	0.0544726
51.4	-0.0855997	51.4	0.0541187
51.5	-0.11545	51.5	0.0537671
51.6	-0.14105	51.6	0.0534178
51.7	-0.124901	51.7	0.0530708
51.8	-0.080199	51.8	0.052726
51.9	-0.0181998	51.9	0.0523835
52	0.0227999	52	0.0520432
52.1	0.0322	52.1	0.0517051
52.2	-0.00895019	52.2	0.0513692
52.3	-0.0407499	52.3	0.0510354
52.4	0.0216	52.4	0.0507039
52.5	0.0399	52.5	0.0503745
52.6	-0.00670037	52.6	0.0500472
52.7	-0.0202005	52.7	0.0497221
52.8	-0.054899	52.8	0.049399
52.9	-0.0842494	52.9	0.0490781
53	-0.0608506	53	0.0487593
53.1	-0.0103002	53.1	0.0484425
53.2	0.0321496	53.2	0.0481278
53.3	0.0340495	53.3	0.0478151
53.4	0.0515499	53.4	0.0475045
53.5	0.0605501	53.5	0.0471959
53.6	0.0519003	53.6	0.0468893
53.7	0.0318011	53.7	0.0465846
53.8	0.0368001	53.8	0.046282
53.9	0.0239	53.9	0.0459813
54	0.01905	54	0.0456826
54.1	0.0224999	54.1	0.0453858
54.2	-0.00074979	54.2	0.045091
54.3	0.0433505	54.3	0.044798
54.4	0.0978004	54.4	0.044507
54.5	0.12905	54.5	0.0442178
54.6	0.1006	54.6	0.0439306
54.7	0.0928497	54.7	0.0436452
54.8	0.0944499	54.8	0.0433616
54.9	0.1038	54.9	0.0430799
55	0.0915	55	0.0428
55.1	0.0828501	55.1	0.042522
55.2	0.06885	55.2	0.0422458
55.3	0.0876002	55.3	0.0419713
55.4	0.0941503	55.4	0.0416986
55.5	0.0831997	55.5	0.0414277
55.6	0.0858501	55.6	0.0411586
55.7	0.0898503	55.7	0.0408912
55.8	0.10025	55.8	0.0406255
55.9	0.0930998	55.9	0.0403616
56	0.0855502	56	0.0400994
56.1	0.0777002	56.1	0.0398389
56.2	0.0657002	56.2	0.0395801
56.3	0.0654003	56.3	0.0393229
56.4	0.0750004	56.4	0.0390675
56.5	0.0842496	56.5	0.0388137
56.6	0.0939997	56.6	0.0385615
56.7	0.0906997	56.7	0.038311
56.8	0.0920501	56.8	0.0380621
56.9	0.0767499	56.9	0.0378148
57	0.0721001	57	0.0375692
57.1	0.0663001	57.1	0.0373251
57.2	0.0638499	57.2	0.0370826
57.3	0.05925	57.3	0.0368417
57.4	0.0556002	57.4	0.0366023
57.5	0.0589998	57.5	0.0363646
57.6	0.0579	57.6	0.0361283
57.7	0.0479	57.7	0.0358936
57.8	0.0421	57.8	0.0356604
57.9	0.0365501	57.9	0.0354287
58	0.0382999	58	0.0351986
58.1	0.0261501	58.1	0.0349699
58.2	0.0164001	58.2	0.0347427
58.3	0.0286001	58.3	0.034517
58.4	0.0244	58.4	0.0342928
58.5	0.02825	58.5	0.03407
58.6	0.0411501	58.6	0.0338487
58.7	0.05615	58.7	0.0336288
58.8	0.0725502	58.8	0.0334103
58.9	0.0858001	58.9	0.0331932
59	0.0916499	59	0.0329776
59.1	0.0974	59.1	0.0327633
59.2	0.0954	59.2	0.0325505
59.3	0.0986001	59.3	0.032339
59.4	0.10385	59.4	0.0321289
59.5	0.0981001	59.5	0.0319202
59.6	0.099	59.6	0.0317128
59.7	0.1041	59.7	0.0315068
59.8	0.116	59.8	0.0313021
59.9	0.12385	59.9	0.0310988
60	0.1147	60	0.0308967
60.1	0.10935	60.1	0.030696
60.2	0.10305	60.2	0.0304966
60.3	0.108	60.3	0.0302985
60.4	0.11125	60.4	0.0301016
60.5	0.11045	60.5	0.0299061
60.6	0.1101	60.6	0.0297118
60.7	0.10865	60.7	0.0295188
60.8	0.1062	60.8	0.029327
60.9	0.1028	60.9	0.0291365
61	0.1027	61	0.0289472
61.1	0.1085	61.1	0.0287591
61.2	0.10985	61.2	0.0285723
61.3	0.1066	61.3	0.0283867
61.4	0.10515	61.4	0.0282023
61.5	0.10325	61.5	0.028019
61.6	0.0998	61.6	0.027837
61.7	0.0987	61.7	0.0276562
61.8	0.1029	61.8	0.0274765
61.9	0.10605	61.9	0.027298
62	0.1075	62	0.0271206
62.1	0.11105	62.1	0.0269445
62.2	0.11035	62.2	0.0267694
62.3	0.1103	62.3	0.0265955
62.4	0.1096	62.4	0.0264227
62.5	0.1086	62.5	0.0262511
62.6	0.1039	62.6	0.0260805
62.7	0.101	62.7	0.0259111
62.8	0.0974999	62.8	0.0257428
62.9	0.09425	62.9	0.0255755
63	0.0974	63	0.0254094
63.1	0.0964001	63.1	0.0252443
63.2	0.0912501	63.2	0.0250803
63.3	0.0907	63.3	0.0249174
63.4	0.0857	63.4	0.0247555
63.5	0.08625	63.5	0.0245947
63.6	0.0841	63.6	0.0244349
63.7	0.0814	63.7	0.0242761
63.8	0.0803	63.8	0.0241184
63.9	0.0802999	63.9	0.0239617
64	0.0762	64	0.0238061
64.1	0.0773998	64.1	0.0236514
64.2	0.07705	64.2	0.0234978
64.3	0.0773	64.3	0.0233451
64.4	0.0776	64.4	0.0231934
64.5	0.07505	64.5	0.0230428
64.6	0.0715001	64.6	0.0228931
64.7	0.07635	64.7	0.0227443
64.8	0.0791	64.8	0.0225966
64.9	0.0795	64.9	0.0224498
65	0.0778	65	0.0223039
65.1	0.0763	65.1	0.022159
65.2	0.07225	65.2	0.0220151
65.3	0.07235	65.3	0.0218721
65.4	0.0683501	65.4	0.02173
65.5	0.0718	65.5	0.0215888
65.6	0.0776999	65.6	0.0214485
65.7	0.07335	65.7	0.0213092
65.8	0.07315	65.8	0.0211708
65.9	0.0720001	65.9	0.0210332
66	0.0671	66	0.0208966
66.1	0.0626	66.1	0.0207608
66.2	0.06305	66.2	0.020626
66.3	0.0613	66.3	0.020492
66.4	0.0610503	66.4	0.0203588
66.5	0.0625	66.5	0.0202266
66.6	0.0636498	66.6	0.0200952
66.7	0.0733	66.7	0.0199646
66.8	0.07935	66.8	0.0198349
66.9	0.0787497	66.9	0.0197061
67	0.0644	67	0.019578
67.1	0.0653502	67.1	0.0194509
67.2	0.0597	67.2	0.0193245
67.3	0.0583	67.3	0.0191989
67.4	0.05955	67.4	0.0190742
67.5	0.06565	67.5	0.0189503
67.6	0.0695501	67.6	0.0188272
67.7	0.06415	67.7	0.0187049
67.8	0.06915	67.8	0.0185834
67.9	0.0749998	67.9	0.0184626
68	0.06675	68	0.0183427
68.1	0.0629005	68.1	0.0182235
68.2	0.06405	68.2	0.0181051
68.3	0.06595	68.3	0.0179875
68.4	0.0750998	68.4	0.0178707
68.5	0.07195	68.5	0.0177546
68.6	0.0737502	68.6	0.0176392
68.7	0.0782	68.7	0.0175246
68.8	0.07695	68.8	0.0174108
68.9	0.0675499	68.9	0.0172977
69	0.0708	69	0.0171853
69.1	0.0714501	69.1	0.0170737
69.2	0.0683	69.2	0.0169627
69.3	0.0665	69.3	0.0168525
69.4	0.0683	69.4	0.0167431
69.5	0.07545	69.5	0.0166343
69.6	0.0713502	69.6	0.0165262
69.7	0.0679	69.7	0.0164189
69.8	0.06565	69.8	0.0163122
69.9	0.0630498	69.9	0.0162062
70	0.06175	70	0.0161009
70.1	0.0619001	70.1	0.0159963
70.2	0.06645	70.2	0.0158924
70.3	0.06555	70.3	0.0157892
70.4	0.0661498	70.4	0.0156866
70.5	0.06625	70.5	0.0155847
70.6	0.0634001	70.6	0.0154834
70.7	0.0692	70.7	0.0153829
70.8	0.0633	70.8	0.0152829
70.9	0.0527003	70.9	0.0151836
71	0.05735	71	0.015085
71.1	0.0715498	71.1	0.014987
71.2	0.0714	71.2	0.0148896
71.3	0.0734	71.3	0.0147929
71.4	0.0750502	71.4	0.0146968
71.5	0.0815	71.5	0.0146013
71.6	0.0777001	71.6	0.0145065
71.7	0.07295	71.7	0.0144122
71.8	0.07435	71.8	0.0143186
71.9	0.0721499	71.9	0.0142256
72	0.0725	72	0.0141332
72.1	0.07355	72.1	0.0140413
72.2	0.0725	72.2	0.0139501
72.3	0.0739	72.3	0.0138595
72.4	0.0697501	72.4	0.0137694
72.5	0.06745	72.5	0.01368
72.6	0.06675	72.6	0.0135911
72.7	0.06515	72.7	0.0135028
72.8	0.07725	72.8	0.0134151
72.9	0.0721501	72.9	0.013328
73	0.07415	73	0.0132414
73.1	0.0750001	73.1	0.0131554
73.2	0.07215	73.2	0.0130699
73.3	0.06845	73.3	0.012985
73.4	0.0667502	73.4	0.0129006
73.5	0.0652	73.5	0.0128168
73.6	0.06825	73.6	0.0127335
73.7	0.06905	73.7	0.0126508
73.8	0.06825	73.8	0.0125686
73.9	0.06905	73.9	0.012487
74	0.06955	74	0.0124059
74.1	0.0699	74.1	0.0123253
74.2	0.06955	74.2	0.0122452
74.3		74.3	0.0121656
74.4		74.4	0.0120866
74.5		74.5	0.0120081
74.6		74.6	0.0119301
74.7		74.7	0.0118526
74.8		74.8	0.0117756
74.9		74.9	0.0116991
75		75	0.0116231
75.1		75.1	0.0116231
75.2		75.2	0.023696
75.3		75.3	0.0356585
75.4		75.4	0.0475097
75.5		75.5	0.0592515
75.6		75.6	0.0708849
75.7		75.7	0.082411
75.8		75.8	0.0938316
75.9		75.9	0.105146
76		76	0.116356
76.1		76.1	0.127462
76.2		76.2	0.138466
76.3		76.3	0.149369
76.4		76.4	0.160171
76.5		76.5	0.170873
76.6		76.6	0.181477
76.7		76.7	0.191982
76.8	0.124302	76.8	0.202391
76.9	0.126523	76.9	0.212704
77	0.121968	77	0.222921
77.1	0.138621	77.1	0.233044
77.2	0.164594	77.2	0.243073
77.3	0.178662	77.3	0.253011
77.4	0.204731	77.4	0.262856
77.5	0.229593	77.5	0.27261
77.6	0.238215	77.6	0.282275
77.7	0.234811	77.7	0.29185
77.8	0.242718	77.8	0.301337
77.9	0.246141	77.9	0.310736
78	0.266935	78	0.320049
78.1	0.269362	78.1	0.329275
78.2	0.267881	78.2	0.338416
78.3	0.280898	78.3	0.347474
78.4	0.294311	78.4	0.356447
78.5	0.28743	78.5	0.365338
78.6	0.298709	78.6	0.374146
78.7	0.31995	78.7	0.382873
78.8	0.324139	78.8	0.39152
78.9	0.347684	78.9	0.400087
79	0.357601	79	0.408574
79.1	0.349316	79.1	0.416983
79.2	0.35822	79.2	0.425315
79.3	0.364131	79.3	0.43357
79.4	0.371746	79.4	0.441749
79.5	0.380433	79.5	0.449852
79.6	0.389055	79.6	0.45788
79.7	0.389732	79.7	0.465834
79.8	0.39252	79.8	0.473715
79.9	0.393556	79.9	0.481523
80	0.395937	80	0.489259
80.1	0.396094	80.1	0.496923
80.2	0.412183	80.2	0.504517
80.3	0.424068	80.3	0.512041
80.4	0.43813	80.4	0.519495
80.5	0.441487	80.5	0.52688
80.6	0.455169	80.6	0.534197
80.7	0.470267	80.7	0.541446
80.8	0.48918	80.8	0.548629
80.9	0.508363	80.9	0.555745
81	0.505293	81	0.562796
81.1	0.522333	81.1	0.569781
81.2	0.524704	81.2	0.576702
81.3	0.529347	81.3	0.58356
81.4	0.535518	81.4	0.590353
81.5	0.549127	81.5	0.597084
81.6	0.551034	81.6	0.603753
81.7	0.564882	81.7	0.61036
81.8	0.561771	81.8	0.616907
81.9	0.563154	81.9	0.623393
82	0.557395	82	0.629819
82.1	0.56612	82.1	0.636185
82.2	0.573113	82.2	0.642493
82.3	0.573351	82.3	0.648743
82.4	0.586026	82.4	0.654935
82.5	0.597496	82.5	0.66107
82.6	0.607476	82.6	0.667148
82.7	0.611859	82.7	0.673169
82.8	0.613955	82.8	0.679136
82.9	0.620325	82.9	0.685047
83	0.623521	83	0.690904
83.1	0.629929	83.1	0.696706
83.2	0.638431	83.2	0.702455
83.3	0.644742	83.3	0.708152
83.4	0.647043	83.4	0.713795
83.5	0.654429	83.5	0.719386
83.6	0.65961	83.6	0.724925
83.7	0.666022	83.7	0.730414
83.8	0.666568	83.8	0.735852
83.9	0.682566	83.9	0.741239
84	0.685178	84	0.746577
84.1	0.68774	84.1	0.751865
84.2	0.687248	84.2	0.757105
84.3	0.691283	84.3	0.762296
84.4	0.696377	84.4	0.76744
84.5	0.703353	84.5	0.772535
84.6	0.70711	84.6	0.777584
84.7	0.716579	84.7	0.782586
84.8	0.718908	84.8	0.787542
84.9	0.723867	84.9	0.792452
85	0.722555	85	0.797317
85.1	0.724062	85.1	0.802137
85.2	0.736822	85.2	0.806912
85.3	0.748874	85.3	0.811644
85.4	0.752239	85.4	0.816331
85.5	0.762133	85.5	0.820976
85.6	0.769033	85.6	0.825577
85.7	0.770469	85.7	0.830136
85.8	0.770352	85.8	0.834653
85.9	0.774016	85.9	0.839128
86	0.777895	86	0.843562
86.1	0.786417	86.1	0.847954
86.2	0.793067	86.2	0.852307
86.3	0.795921	86.3	0.856619
86.4	0.801252	86.4	0.860891
86.5	0.809514	86.5	0.865124
86.6	0.819084	86.6	0.869317
86.7	0.825556	86.7	0.873472
86.8	0.831709	86.8	0.877589
86.9	0.834749	86.9	0.881667
87	0.835496	87	0.885708
87.1	0.846066	87.1	0.889712
87.2	0.852468	87.2	0.893678
87.3	0.867937	87.3	0.897608
87.4	0.873961	87.4	0.901502
87.5	0.884179	87.5	0.90536
87.6	0.896855	87.6	0.909182
87.7	0.902567	87.7	0.912968
87.8	0.909474	87.8	0.91672
87.9	0.913483	87.9	0.920437
88	0.914834	88	0.92412
88.1	0.92187	88.1	0.927769
88.2	0.926902	88.2	0.931384
88.3	0.92828	88.3	0.934966
88.4	0.931795	88.4	0.938514
88.5	0.937521	88.5	0.94203
88.6	0.940137	88.6	0.945513
88.7	0.943839	88.7	0.948964
88.8	0.944511	88.8	0.952384
88.9	0.948484	88.9	0.955772
89	0.950287	89	0.959128
89.1	0.954626	89.1	0.962454
89.2	0.956554	89.2	0.965748
89.3	0.961483	89.3	0.969012
89.4	0.965342	89.4	0.972246
89.5	0.966819	89.5	0.975451
89.6	0.973614	89.6	0.978625
89.7	0.979209	89.7	0.981771
89.8	0.981733	89.8	0.984887
89.9	0.989711	89.9	0.987974
90	0.997665	90	0.991033
90.1	0.996542	90.1	0.994064
90.2	0.999126	90.2	0.997067
90.3	1.00085	90.3	1.00004
90.4	0.999028	90.4	1.00299
90.5	1.00477	90.5	1.00591
90.6	1.00836	90.6	1.0088
90.7	1.01302	90.7	1.01167
90.8	1.00642	90.8	1.01451
90.9	1.01203	90.9	1.01732
91	1.01323	91	1.02011
91.1	1.02014	91.1	1.02287
91.2	1.01892	91.2	1.02561
91.3	1.02269	91.3	1.02832
91.4	1.02596	91.4	1.03101
91.5	1.02336	91.5	1.03367
91.6	1.02162	91.6	1.03631
91.7	1.02033	91.7	1.03892
91.8	1.02737	91.8	1.04151
91.9	1.0341	91.9	1.04407
92	1.03538	92	1.04661
92.1	1.03732	92.1	1.04913
92.2	1.0296	92.2	1.05162
92.3	1.02439	92.3	1.05409
92.4	1.02974	92.4	1.05654
92.5	1.03043	92.5	1.05897
92.6	1.02085	92.6	1.06137
92.7	1.01996	92.7	1.06375
92.8	1.02352	92.8	1.06611
92.9	1.0244	92.9	1.06845
93	1.02447	93	1.07076
93.1	1.02496	93.1	1.07306
93.2	1.02743	93.2	1.07533
93.3	1.03041	93.3	1.07758
93.4	1.02022	93.4	1.07981
93.5	1.02793	93.5	1.08203
93.6	1.02793	93.6	1.08422
93.7	1.0281	93.7	1.08639
93.8	1.02793	93.8	1.08854
93.9	1.02628	93.9	1.09067
94	1.02365	94	1.09278
94.1	1.02022	94.1	1.09487
94.2		94.2	1.09694
94.3		94.3	1.09899
94.4		94.4	1.10102
94.5		94.5	1.10304
94.6		94.6	1.10503
94.7		94.7	1.10701
94.8		94.8	1.10897
94.9		94.9	1.11091
95		95	1.11091
95.1		95.1	1.10369
95.2		95.2	1.09652
95.3		95.3	1.08939
95.4		95.4	1.08231
95.5		95.5	1.07527
95.6		95.6	1.06829
95.7		95.7	1.06134
95.8		95.8	1.05444
95.9		95.9	1.04759
96		96	1.04078
96.1		96.1	1.03402
96.2		96.2	1.02729
96.3		96.3	1.02062
96.4		96.4	1.01398
96.5		96.5	1.00739
96.6		96.6	1.00084
96.7	1.0065	96.7	0.99434
96.8	1.0041	96.8	0.987877
96.9	0.998253	96.9	0.981457
97	0.998253	97	0.975077
97.1	0.998253	97.1	0.968739
97.2	0.9892	97.2	0.962444
97.3	0.97815	97.3	0.956188
97.4	0.96565	97.4	0.949974
97.5	0.94745	97.5	0.943799
97.6	0.940801	97.6	0.937664
97.7	0.9342	97.7	0.931571
97.8	0.9076	97.8	0.925516
97.9	0.91325	97.9	0.919501
98	0.89895	98	0.913524
98.1	0.892453	98.1	0.907586
98.2	0.9133	98.2	0.901688
98.3	0.9001	98.3	0.895828
98.4	0.88865	98.4	0.890006
98.5	0.8671	98.5	0.884221
98.6	0.847752	98.6	0.878474
98.7	0.8629	98.7	0.872765
98.8	0.84285	98.8	0.867092
98.9	0.85125	98.9	0.861457
99	0.84165	99	0.855858
99.1	0.852201	99.1	0.850295
99.2	0.86035	99.2	0.84477
99.3	0.87055	99.3	0.839279
99.4	0.879	99.4	0.833825
99.5	0.8739	99.5	0.828406
99.6	0.8667	99.6	0.823021
99.7	0.8573	99.7	0.817673
99.8	0.8493	99.8	0.812358
99.9	0.84725	99.9	0.807079
100	0.85365	100	0.801834
100.1	0.855951	100.1	0.796622
100.2	0.8484	100.2	0.791446
100.3	0.85285	100.3	0.786302
100.4	0.84425	100.4	0.781192
100.5	0.84575	100.5	0.776115
100.6	0.840551	100.6	0.77107
100.7	0.8411	100.7	0.76606
100.8	0.83305	100.8	0.761081
100.9	0.83575	100.9	0.756135
101	0.8394	101	0.751221
101.1	0.823251	101.1	0.746338
101.2	0.8057	101.2	0.741489
101.3	0.79865	101.3	0.736669
101.4	0.81045	101.4	0.731882
101.5	0.81665	101.5	0.727126
101.6	0.80565	101.6	0.7224
101.7	0.79125	101.7	0.717706
101.8	0.78765	101.8	0.713041
101.9	0.79375	101.9	0.708408
102	0.7875	102	0.703804
102.1	0.77855	102.1	0.69923
102.2	0.7715	102.2	0.694686
102.3	0.7657	102.3	0.690171
102.4	0.76375	102.4	0.685686
102.5	0.7564	102.5	0.68123
102.6	0.747251	102.6	0.676803
102.7	0.74705	102.7	0.672405
102.8	0.7507	102.8	0.668035
102.9	0.7488	102.9	0.663694
103	0.74565	103	0.659381
103.1	0.73785	103.1	0.655095
103.2	0.73585	103.2	0.650839
103.3	0.7329	103.3	0.646609
103.4	0.7274	103.4	0.642407
103.5	0.72805	103.5	0.638232
103.6	0.728351	103.6	0.634084
103.7	0.7283	103.7	0.629964
103.8	0.7183	103.8	0.62587
103.9	0.7193	103.9	0.621803
104	0.7261	104	0.617762
104.1	0.7227	104.1	0.613748
104.2	0.72405	104.2	0.60976
104.3	0.69545	104.3	0.605797
104.4	0.70445	104.4	0.601861
104.5	0.6889	104.5	0.597949
104.6	0.654501	104.6	0.594063
104.7	0.6549	104.7	0.590203
104.8	0.6337	104.8	0.586368
104.9	0.63195	104.9	0.582558
105	0.5896	105	0.578772
105.1	0.609452	105.1	0.57501
105.2	0.58885	105.2	0.571274
105.3	0.6418	105.3	0.567562
105.4	0.6924	105.4	0.563874
105.5	0.386	105.5	0.560209
105.6	0.651552	105.6	0.556569
105.7	0.1706	105.7	0.552952
105.8	0.0971	105.8	0.549359
105.9	0.2055	105.9	0.545789
106	0.67055	106	0.542243
106.1	0.487149	106.1	0.538719
106.2	0.78725	106.2	0.535218
106.3	0.70595	106.3	0.53174
106.4	0.52905	106.4	0.528285
106.5	0.61895	106.5	0.524852
106.6	0.561598	106.6	0.521441
106.7	0.53435	106.7	0.518053
106.8	0.505	106.8	0.514687
106.9	0.48695	106.9	0.511342
107	0.5239	107	0.50802
107.1	0.520502	107.1	0.504718
107.2	0.53605	107.2	0.501439
107.3	0.55385	107.3	0.49818
107.4	0.54055	107.4	0.494943
107.5	0.24635	107.5	0.491727
107.6	0.542553	107.6	0.488531
107.7	0.8569	107.7	0.485357
107.8	0.68975	107.8	0.482203
107.9	1.25045	107.9	0.47907
108	0.79485	108	0.475957
108.1	0.641952	108.1	0.472864
108.2	0.53005	108.2	0.469792
108.3	0.79015	108.3	0.466739
108.4	0.6568	108.4	0.463706
108.5	0.00365001	108.5	0.460693
108.6	0.305327	108.6	0.457699
108.7	0.41755	108.7	0.454725
108.8	0.69355	108.8	0.45177
108.9	0.7597	108.9	0.448835
109	0.6599	109	0.445918
109.1	0.680953	109.1	0.443021
109.2	0.6545	109.2	0.440142
109.3	0.70765	109.3	0.437282
109.4	0.7206	109.4	0.434441
109.5	0.7144	109.5	0.431618
109.6	0.681852	109.6	0.428813
109.7	0.7081	109.7	0.426027
109.8	0.6736	109.8	0.423259
109.9	0.64365	109.9	0.420509
110	0.63165	110	0.417776
110.1	0.627401	110.1	0.415061
110.2	0.6343	110.2	0.412364
110.3	0.57385	110.3	0.409685
110.4	0.566	110.4	0.407023
110.5	0.5626	110.5	0.404378
110.6	0.563949	110.6	0.40175
110.7	0.5295	110.7	0.39914
110.8	0.5292	110.8	0.396547
110.9	0.5138	110.9	0.39397
111	0.50005	111	0.39141
111.1	0.4889	111.1	0.388867
111.2	0.4884	111.2	0.38634
111.3	0.487	111.3	0.38383
111.4	0.4862	111.4	0.381336
111.5	0.4806	111.5	0.378858
111.6	0.47225	111.6	0.376396
111.7	0.4744	111.7	0.373951
111.8	0.48145	111.8	0.371521
111.9	0.48545	111.9	0.369107
112	0.4834	112	0.366708
112.1	0.48285	112.1	0.364326
112.2	0.4746	112.2	0.361958
112.3	0.46955	112.3	0.359606
112.4	0.46945	112.4	0.35727
112.5	0.4627	112.5	0.354949
112.6	0.45545	112.6	0.352642
112.7	0.44895	112.7	0.350351
112.8	0.4492	112.8	0.348074
112.9	0.44645	112.9	0.345813
113	0.445	113	0.343566
113.1	0.43855	113.1	0.341333
113.2	0.4375	113.2	0.339116
113.3	0.4303	113.3	0.336912
113.4	0.4271	113.4	0.334723
113.5	0.42105	113.5	0.332548
113.6	0.42215	113.6	0.330387
113.7	0.422	113.7	0.328241
113.8	0.4212	113.8	0.326108
113.9	0.41875	113.9	0.323989
114	0.4172	114	0.321884
114.1	0.412	114.1	0.319793
114.2	0.415	114.2	0.317715
114.3	0.4151	114.3	0.31565
114.4	0.41265	114.4	0.3136
114.5	0.4105	114.5	0.311562
114.6	0.40755	114.6	0.309537
114.7	0.40375	114.7	0.307526
114.8	0.4064	114.8	0.305528
114.9	0.4041	114.9	0.303543
115	0.406	115	0.301571
115.1	0.40805	115.1	0.299611
115.2	0.4104	115.2	0.297665
115.3	0.4115	115.3	0.295731
115.4	0.41405	115.4	0.293809
115.5	0.41105	115.5	0.2919
115.6	0.4107	115.6	0.290003
115.7	0.41335	115.7	0.288119
115.8	0.40955	115.8	0.286247
115.9	0.40525	115.9	0.284388
116	0.40325	116	0.28254
116.1	0.40385	116.1	0.280704
116.2	0.4014	116.2	0.27888
116.3	0.4016	116.3	0.277068
116.4	0.4005	116.4	0.275268
116.5	0.4014	116.5	0.273479
116.6	0.39665	116.6	0.271702
116.7	0.39885	116.7	0.269937
116.8	0.3879	116.8	0.268183
116.9	0.382	116.9	0.266441
117	0.3805	117	0.26471
117.1	0.37415	117.1	0.26299
117.2	0.3755	117.2	0.261281
117.3	0.3748	117.3	0.259583
117.4	0.3702	117.4	0.257897
117.5	0.37145	117.5	0.256221
117.6	0.3721	117.6	0.254556
117.7	0.3717	117.7	0.252903
117.8	0.367	117.8	0.251259
117.9	0.36695	117.9	0.249627
118	0.36625	118	0.248005
118.1	0.3673	118.1	0.246394
118.2	0.3666	118.2	0.244793
118.3	0.36895	118.3	0.243202
118.4	0.3704	118.4	0.241622
118.5	0.3688	118.5	0.240052
118.6	0.37015	118.6	0.238492
118.7	0.3674	118.7	0.236943
118.8	0.3697	118.8	0.235403
118.9	0.3702	118.9	0.233874
119	0.36975	119	0.232355
119.1	0.3672	119.1	0.230845
119.2	0.36515	119.2	0.229345
119.3	0.36575	119.3	0.227855
119.4	0.36545	119.4	0.226375
119.5	0.3673	119.5	0.224904
119.6	0.3678	119.6	0.223442
119.7	0.36485	119.7	0.221991
119.8	0.36235	119.8	0.220548
119.9	0.35975	119.9	0.219116
120	0.35575	120	0.217692
120.1	0.35165	120.1	0.216277
120.2	0.3503	120.2	0.214872
120.3	0.3456	120.3	0.213476
120.4	0.33825	120.4	0.212089
120.5	0.33345	120.5	0.210711
120.6	0.32985	120.6	0.209342
120.7	0.33575	120.7	0.207982
120.8	0.33345	120.8	0.206631
120.9	0.33405	120.9	0.205288
121	0.32995	121	0.203955
121.1	0.3314	121.1	0.202629
121.2	0.329	121.2	0.201313
121.3	0.33025	121.3	0.200005
121.4	0.32905	121.4	0.198706
121.5	0.33015	121.5	0.197415
121.6	0.328	121.6	0.196132
121.7	0.3298	121.7	0.194858
121.8	0.33255	121.8	0.193592
121.9	0.3418	121.9	0.192334
122	0.33995	122	0.191084
122.1	0.33265	122.1	0.189843
122.2	0.31975	122.2	0.188609
122.3	0.3075	122.3	0.187384
122.4	0.29165	122.4	0.186167
122.5	0.28095	122.5	0.184957
122.6	0.26845	122.6	0.183755
122.7	0.2739	122.7	0.182561
122.8	0.2809	122.8	0.181375
122.9	0.2741	122.9	0.180197
123	0.25245	123	0.179026
123.1	0.25025	123.1	0.177863
123.2	0.22805	123.2	0.176707
123.3	0.20875	123.3	0.175559
123.4	0.1977	123.4	0.174419
123.5	0.2011	123.5	0.173286
123.6	0.197651	123.6	0.17216
123.7	0.1962	123.7	0.171041
123.8	0.2198	123.8	0.16993
123.9	0.24405	123.9	0.168826
124	0.2587	124	0.167729
124.1	0.279	124.1	0.166639
124.2	0.3019	124.2	0.165557
124.3	0.28465	124.3	0.164481
124.4	0.27695	124.4	0.163412
124.5	0.20855	124.5	0.162351
124.6	0.166647	124.6	0.161296
124.7	0.1446	124.7	0.160248
124.8	0.1729	124.8	0.159207
124.9	0.1242	124.9	0.158173
125	0.1429	125	0.157145
125.1	0.153954	125.1	0.156124
125.2	0.16165	125.2	0.15511
125.3	0.16805	125.3	0.154102
125.4	0.1748	125.4	0.153101
125.5	0.1838	125.5	0.152106
125.6	0.195002	125.6	0.151118
125.7	0.20715	125.7	0.150136
125.8	0.1949	125.8	0.14916
125.9	0.2203	125.9	0.148191
126	0.1879	126	0.147229
126.1	0.148002	126.1	0.146272
126.2	0.1421	126.2	0.145322
126.3	0.13815	126.3	0.144378
126.4	0.1587	126.4	0.14344
126.5	0.2007	126.5	0.142508
126.6	0.205351	126.6	0.141582
126.7	0.25545	126.7	0.140662
126.8	0.2266	126.8	0.139748
126.9	0.2319	126.9	0.13884
127	0.23935	127	0.137938
127.1	0.24605	127.1	0.137042
127.2	0.20025	127.2	0.136152
127.3	0.169	127.3	0.135267
127.4	0.18245	127.4	0.134388
127.5	0.17605	127.5	0.133515
127.6	0.19155	127.6	0.132648
127.7	0.1667	127.7	0.131786
127.8	0.1297	127.8	0.13093
127.9	0.04285	127.9	0.130079
128	-0.02235	128	0.129234
128.1	-0.00110024	128.1	0.128394
128.2	0.00870001	128.2	0.12756
128.3	0.0284	128.3	0.126731
128.4	0.08505	128.4	0.125908
128.5	0.11365	128.5	0.12509
128.6	0.140299	128.6	0.124277
128.7	0.16165	128.7	0.12347
128.8	0.1558	128.8	0.122668
128.9	0.1677	128.9	0.121871
129	0.1607	129	0.121079
129.1	0.155401	129.1	0.120292
129.2	0.1502	129.2	0.119511
129.3	0.15415	129.3	0.118734
129.4	0.15045	129.4	0.117963
129.5	0.14345	129.5	0.117197
129.6	0.137449	129.6	0.116435
129.7	0.1436	129.7	0.115679
129.8	0.16705	129.8	0.114927
129.9	0.164	129.9	0.114181
130	0.15335	130	0.113439
130.1	0.17735	130.1	0.112702
130.2	0.1906	130.2	0.11197
130.3	0.201	130.3	0.111242
130.4	0.2057	130.4	0.110519
130.5	0.212	130.5	0.109801
130.6	0.183999	130.6	0.109088
130.7	0.1747	130.7	0.108379
130.8	0.14605	130.8	0.107675
130.9	0.13925	130.9	0.106976
131	0.1412	131	0.106281
131.1	0.12865	131.1	0.10559
131.2	0.1436	131.2	0.104904
131.3	0.14705	131.3	0.104223
131.4	0.15285	131.4	0.103546
131.5	0.14775	131.5	0.102873
131.6	0.14985	131.6	0.102204
131.7	0.13575	131.7	0.10154
131.8	0.13535	131.8	0.100881
131.9	0.1395	131.9	0.100225
132	0.14125	132	0.0995742
132.1	0.14045	132.1	0.0989273
132.2	0.13785	132.2	0.0982846
132.3	0.12615	132.3	0.097646
132.4	0.12945	132.4	0.0970117
132.5	0.1192	132.5	0.0963814
132.6	0.124101	132.6	0.0957552
132.7	0.11465	132.7	0.0951332
132.8	0.1193	132.8	0.0945151
132.9	0.11775	132.9	0.0939011
133	0.1144	133	0.093291
133.1	0.12455	133.1	0.0926849
133.2	0.131	133.2	0.0920828
133.3	0.13485	133.3	0.0914845
133.4	0.1406	133.4	0.0908902
133.5	0.14635	133.5	0.0902997
133.6	0.1549	133.6	0.089713
133.7	0.1455	133.7	0.0891302
133.8	0.12765	133.8	0.0885511
133.9	0.1324	133.9	0.0879758
134	0.1357	134	0.0874043
134.1	0.13695	134.1	0.0868364
134.2	0.1347	134.2	0.0862723
134.3	0.13025	134.3	0.0857118
134.4	0.119	134.4	0.085155
134.5	0.10675	134.5	0.0846017
134.6	0.11415	134.6	0.084052
134.7	0.10805	134.7	0.083506
134.8	0.1068	134.8	0.0829635
134.9	0.1045	134.9	0.0824245
135	0.11025	135	0.081889
135.1	0.11785	135.1	0.081357
135.2	0.1163	135.2	0.0808285
135.3	0.1116	135.3	0.0803033
135.4	0.1102	135.4	0.0797816
135.5	0.118	135.5	0.0792633
135.6	0.121	135.6	0.0787483
135.7	0.116	135.7	0.0782367
135.8	0.1147	135.8	0.0777284
135.9	0.1197	135.9	0.0772235
136	0.12185	136	0.0767218
136.1	0.11875	136.1	0.0762233
136.2	0.12165	136.2	0.0757281
136.3	0.1236	136.3	0.0752361
136.4	0.1193	136.4	0.0747474
136.5	0.1237	136.5	0.0742618
136.6	0.12975	136.6	0.0737793
136.7	0.13315	136.7	0.0733
136.8	0.13275	136.8	0.0728237
136.9	0.13055	136.9	0.0723507
137	0.13235	137	0.0718806
137.1	0.13435	137.1	0.0714136
137.2	0.13325	137.2	0.0709497
137.3	0.13635	137.3	0.0704887
137.4	0.13605	137.4	0.0700308
137.5	0.13625	137.5	0.0695758
137.6	0.1367	137.6	0.0691238
137.7	0.13775	137.7	0.0686747
137.8	0.1375	137.8	0.0682286
137.9	0.13145	137.9	0.0677853
138	0.1309	138	0.0673449
138.1	0.12865	138.1	0.0669074
138.2	0.12655	138.2	0.0664728
138.3	0.12615	138.3	0.0660409
138.4	0.12165	138.4	0.0656119
138.5	0.12035	138.5	0.0651856
138.6	0.12245	138.6	0.0647621
138.7	0.1207	138.7	0.0643414
138.8	0.1236	138.8	0.0639233
138.9	0.1248	138.9	0.0635081
139	0.1256	139	0.0630955
139.1	0.12915	139.1	0.0626855
139.2	0.1308	139.2	0.0622783
139.3	0.13435	139.3	0.0618737
139.4	0.13185	139.4	0.0614718
139.5	0.12895	139.5	0.0610724
139.6	0.1328	139.6	0.0606756
139.7	0.13065	139.7	0.0602814
139.8	0.13335	139.8	0.0598898
139.9	0.1376	139.9	0.0595007
140	0.1335	140	0.0591142
140.1	0.13115	140.1	0.0587301
140.2	0.13555	140.2	0.0583486
140.3	0.13925	140.3	0.0579695
140.4	0.14135	140.4	0.0575929
140.5	0.1406	140.5	0.0572187
140.6	0.1364	140.6	0.056847
140.7	0.1352	140.7	0.0564777
140.8	0.1329	140.8	0.0561108
140.9	0.1364	140.9	0.0557463
141	0.1338	141	0.0553841
141.1	0.13105	141.1	0.0550242
141.2	0.1285	141.2	0.0546668
141.3	0.13145	141.3	0.0543116
141.4	0.13265	141.4	0.0539588
141.5	0.1357	141.5	0.0536082
141.6	0.133951	141.6	0.05326
141.7	0.13585	141.7	0.052914
141.8	0.12825	141.8	0.0525702
141.9	0.13135	141.9	0.0522287
142	0.14775	142	0.0518894
142.1	0.15715	142.1	0.0515522
142.2	0.15625	142.2	0.0512173
142.3	0.1512	142.3	0.0508846
142.4	0.14555	142.4	0.050554
142.5	0.1464	142.5	0.0502256
142.6	0.14225	142.6	0.0498993
142.7	0.14015	142.7	0.0495751
142.8	0.1289	142.8	0.049253
142.9	0.1212	142.9	0.0489331
143	0.128	143	0.0486152
143.1	0.1323	143.1	0.0482993
143.2	0.12825	143.2	0.0479856
143.3	0.1277	143.3	0.0476738
143.4	0.13355	143.4	0.0473641
143.5	0.1325	143.5	0.0470564
143.6	0.128999	143.6	0.0467507
143.7	0.1271	143.7	0.046447
143.8	0.1179	143.8	0.0461452
143.9	0.1187	143.9	0.0458454
144	0.1131	144	0.0455476
144.1	0.1032	144.1	0.0452517
144.2	0.09755	144.2	0.0449577
144.3	0.09855	144.3	0.0446656
144.4	0.0979	144.4	0.0443755
144.5	0.0923	144.5	0.0440872
144.6	0.0900998	144.6	0.0438007
144.7	0.08625	144.7	0.0435162
144.8	0.0871	144.8	0.0432335
144.9	0.0886	144.9	0.0429526
145	0.0807	145	0.0426736
145.1	0.0771492	145.1	0.0423963
145.2	0.0761	145.2	0.0421209
145.3	0.06995	145.3	0.0418472
145.4	0.06275	145.4	0.0415754
145.5	0.06355	145.5	0.0413053
145.6	0.0620005	145.6	0.0410369
145.7	0.0687	145.7	0.0407704
145.8	0.0727	145.8	0.0405055
145.9	0.0816	145.9	0.0402423
146	0.08115	146	0.0399809
146.1	0.0831997	146.1	0.0397211
146.2	0.0831	146.2	0.0394631
146.3	0.08045	146.3	0.0392067
146.4	0.07515	146.4	0.038952
146.5	0.06615	146.5	0.038699
146.6	0.0629998	146.6	0.0384475
146.7	0.0611	146.7	0.0381978
146.8	0.05545	146.8	0.0379496
146.9	0.05695	146.9	0.0377031
147	0.05345	147	0.0374581
147.1	0.0536001	147.1	0.0372148
147.2	0.05965	147.2	0.036973
147.3	0.05605	147.3	0.0367328
147.4	0.0525	147.4	0.0364942
147.5	0.05105	147.5	0.0362571
147.6	0.0523994	147.6	0.0360215
147.7	0.0458	147.7	0.0357875
147.8	0.0526	147.8	0.035555
147.9	0.04925	147.9	0.0353241
148	0.05085	148	0.0350946
148.1	0.0469493	148.1	0.0348665
148.2	0.03825	148.2	0.0346401
148.3	0.02845	148.3	0.034415
148.4	0.03685	148.4	0.0341914
148.5	0.02985	148.5	0.0339693
148.6	0.02985	148.6	0.0337486
148.7	0.02925	148.7	0.0335294
148.8	0.02175	148.8	0.0333115
148.9	0.00455	148.9	0.0330951
149	0.00215	149	0.0328801
149.1	0.00215	149.1	0.0326665
149.2	0.00455	149.2	0.0324543
149.3		149.3	0.0322434
149.4		149.4	0.032034
149.5		149.5	0.0318259
149.6		149.6	0.0316191
149.7		149.7	0.0314137
149.8		149.8	0.0312096
149.9		149.9	0.0310069
150		150	0.0308054
150.1		150.1	0.0308054
150.2		150.2	0.0659903
150.3		150.3	0.100671
150.4		150.4	0.134844
150.5		150.5	0.168526
150.6		150.6	0.201721
150.7		150.7	0.23443
150.8		150.8	0.266669
150.9		150.9	0.298437
151		151	0.329749
151.1		151.1	0.360607
151.2		151.2	0.391013
151.3		151.3	0.420984
151.4		151.4	0.450515
151.5		151.5	0.479623
151.6		151.6	0.508309
151.7		151.7	0.536574
151.8	0.377961	151.8	0.564435
151.9	0.381952	151.9	0.591887
152	0.381952	152	0.618946
152.1	0.413187	152.1	0.645612
152.2	0.421684	152.2	0.671887
152.3	0.445594	152.3	0.697786
152.4	0.482889	152.4	0.723305
152.5	0.50455	152.5	0.748458
152.6	0.520994	152.6	0.773247
152.7	0.572008	152.7	0.797672
152.8	0.596154	152.8	0.821747
152.9	0.617084	152.9	0.845469
153	0.635733	153	0.868851
153.1	0.667644	153.1	0.891894
153.2	0.702138	153.2	0.914599
153.3	0.737741	153.3	0.936979
153.4	0.758957	153.4	0.95903
153.5	0.767776	153.5	0.980765
153.6	0.805398	153.6	1.00218
153.7	0.833301	153.7	1.02329
153.8	0.862142	153.8	1.04409
153.9	0.894629	153.9	1.06459
154	0.918145	154	1.0848
154.1	0.931915	154.1	1.10471
154.2	0.948203	154.2	1.12433
154.3	0.979134	154.3	1.14366
154.4	0.999626	154.4	1.16272
154.5	1.02119	154.5	1.1815
154.6	1.0405	154.6	1.20001
154.7	1.06393	154.7	1.21824
154.8	1.08624	154.8	1.23622
154.9	1.12184	154.9	1.25393
155	1.13597	155	1.27139
155.1	1.14107	155.1	1.28859
155.2	1.16845	155.2	1.30555
155.3	1.19092	155.3	1.32226
155.4	1.21504	155.4	1.33872
155.5	1.22548	155.5	1.35495
155.6	1.23437	155.6	1.37094
155.7	1.2574	155.7	1.3867
155.8	1.27703	155.8	1.40223
155.9	1.30143	155.9	1.41753
156	1.32654	156	1.43262
156.1	1.34625	156.1	1.44748
156.2	1.36511	156.2	1.46213
156.3	1.38672	156.3	1.47657
156.4	1.39519	156.4	1.49079
156.5	1.40587	156.5	1.50481
156.6	1.42501	156.6	1.51863
156.7	1.43664	156.7	1.53225
156.8	1.45004	156.8	1.54567
156.9	1.45629	156.9	1.55889
157	1.46789	157	1.57192
157.1	1.4765	157.1	1.58477
157.2	1.49102	157.2	1.59742
157.3	1.50829	157.3	1.6099
157.4	1.52202	157.4	1.62219
157.5	1.53614	157.5	1.6343
157.6	1.55335	157.6	1.64624
157.7	1.57309	157.7	1.65801
157.8	1.58521	157.8	1.6696
157.9	1.60441	157.9	1.68103
158	1.63023	158	1.69229
158.1	1.64378	158.1	1.70338
158.2	1.65902	158.2	1.71432
158.3	1.67702	158.3	1.7251
158.4	1.69026	158.4	1.73572
158.5	1.69667	158.5	1.74618
158.6	1.70577	158.6	1.7565
158.7	1.71089	158.7	1.76666
158.8	1.73333	158.8	1.77668
158.9	1.74542	158.9	1.78655
159	1.75631	159	1.79628
159.1	1.76711	159.1	1.80587
159.2	1.78111	159.2	1.81532
159.3	1.79091	159.3	1.82463
159.4	1.79968	159.4	1.8338
159.5	1.80889	159.5	1.84285
159.6	1.82201	159.6	1.85176
159.7	1.83779	159.7	1.86054
159.8	1.84805	159.8	1.8692
159.9	1.86023	159.9	1.87772
160	1.87124	160	1.88613
160.1	1.88662	160.1	1.89441
160.2	1.89282	160.2	1.90258
160.3	1.89911	160.3	1.91062
160.4	1.90944	160.4	1.91855
160.5	1.91366	160.5	1.92636
160.6	1.92432	160.6	1.93406
160.7	1.93203	160.7	1.94165
160.8	1.93872	160.8	1.94913
160.9	1.94431	160.9	1.9565
[truncated: 2,505 more rows]
