# Supplementary material for: Homo-BacPROTAC-induced degradation of ClpC1 as a strategy against drug-resistant mycobacteria
Source: Nat Commun. 2024 Mar 5;15:2005. doi: 10.1038/s41467-024-46218-7 (PMC10914731; doi:10.1038/s41467-024-46218-7)
Supplement: Supplementary file 4 — Source Data [file 41467_2024_46218_MOESM4_ESM.zip › SourceData/SuppFig7_Compound_SI-74.xlsx]

## Sheet: 18072667_20201021x
Run 1; Ch 2; Fc 2-1 corr; Cy 22; 18072667; Conc 2.5 7.5 22 66.5 200 nM_X	Run 1; Ch 2; Fc 2-1 corr; Cy 22; 18072667; Conc 2.5 7.5 22 66.5 200 nM_Y	Run 1; Ch 2; Fc 2-1 corr; Cy 22; 18072667; Conc 2.5 7.5 22 66.5 200 nM; Fitted_X	Run 1; Ch 2; Fc 2-1 corr; Cy 22; 18072667; Conc 2.5 7.5 22 66.5 200 nM; Fitted_Y
-38.8	0.0977491	-38.8	0
-38.7	0.52	-38.7	0
-38.6	-0.345846	-38.6	0
-38.5	-0.2289	-38.5	0
-38.4	-0.2784	-38.4	0
-38.3	-0.192701	-38.3	0
-38.2	-0.22465	-38.2	0
-38.1	-0.248	-38.1	0
-38	-0.23175	-38	0
-37.9	-0.23965	-37.9	0
-37.8	-0.167299	-37.8	0
-37.7	-0.14985	-37.7	0
-37.6	-0.438247	-37.6	0
-37.5	-0.80015	-37.5	0
-37.4	0.0866858	-37.4	0
-37.3	0.0455094	-37.3	0
-37.2	-0.7189	-37.2	0
-37.1	-1.66462	-37.1	0
-37	-0.42735	-37	0
-36.9	-0.760043	-36.9	0
-36.8	-0.943197	-36.8	0
-36.7	-0.6622	-36.7	0
-36.6	0.140599	-36.6	0
-36.5	0.01785	-36.5	0
-36.4	-0.0414004	-36.4	0
-36.3	-0.14885	-36.3	0
-36.2	-0.14915	-36.2	0
-36.1	-0.130399	-36.1	0
-36	-0.13235	-36	0
-35.9	-0.119249	-35.9	0
-35.8	-0.1106	-35.8	0
-35.7	-0.1043	-35.7	0
-35.6	-0.1002	-35.6	0
-35.5	-0.07025	-35.5	0
-35.4	-0.0620996	-35.4	0
-35.3	-0.0489491	-35.3	0
-35.2	-0.0142	-35.2	0
-35.1	0.00850062	-35.1	0
-35	0.00929998	-35	0
-34.9	0.0293508	-34.9	0
-34.8	0.0259509	-34.8	0
-34.7	0.02655	-34.7	0
-34.6	0.0105511	-34.6	0
-34.5	-0.015	-34.5	0
-34.4	-0.0328995	-34.4	0
-34.3	-0.0613497	-34.3	0
-34.2	-0.0656	-34.2	0
-34.1	-0.0548999	-34.1	0
-34	-0.0663	-34	0
-33.9	-0.0564499	-33.9	0
-33.8	-0.0799994	-33.8	0
-33.7	-0.0565	-33.7	0
-33.6	-0.0709498	-33.6	0
-33.5	-0.06025	-33.5	0
-33.4	-0.0571	-33.4	0
-33.3	-0.0528498	-33.3	0
-33.2	-0.09045	-33.2	0
-33.1	-0.0932503	-33.1	0
-33	-0.10555	-33	0
-32.9	-0.1054	-32.9	0
-32.8	-0.1106	-32.8	0
-32.7	-0.11865	-32.7	0
-32.6	-0.11905	-32.6	0
-32.5	-0.11955	-32.5	0
-32.4	-0.12785	-32.4	0
-32.3	-0.1246	-32.3	0
-32.2	-0.1128	-32.2	0
-32.1	-0.1071	-32.1	0
-32	-0.1068	-32	0
-31.9	-0.0939499	-31.9	0
-31.8	-0.0940499	-31.8	0
-31.7	-0.0897498	-31.7	0
-31.6	-0.0791499	-31.6	0
-31.5	-0.0770999	-31.5	0
-31.4	-0.0707	-31.4	0
-31.3	-0.0713999	-31.3	0
-31.2	-0.0689	-31.2	0
-31.1	-0.0728997	-31.1	0
-31	-0.0733498	-31	0
-30.9	-0.0713998	-30.9	0
-30.8	-0.0708999	-30.8	0
-30.7	-0.0544499	-30.7	0
-30.6	-0.0448996	-30.6	0
-30.5	-0.0422999	-30.5	0
-30.4	-0.0329999	-30.4	0
-30.3	-0.0305498	-30.3	0
-30.2	-0.0385499	-30.2	0
-30.1	-0.0326	-30.1	0
-30	-0.0379499	-30	0
-29.9	-0.02945	-29.9	0
-29.8	-0.0286	-29.8	0
-29.7	-0.0361999	-29.7	0
-29.6	-0.0353001	-29.6	0
-29.5	-0.0247999	-29.5	0
-29.4	-0.02725	-29.4	0
-29.3	-0.0268999	-29.3	0
-29.2	-0.0336998	-29.2	0
-29.1	-0.0419497	-29.1	0
-29	-0.0349998	-29	0
-28.9	-0.0487498	-28.9	0
-28.8	-0.0559001	-28.8	0
-28.7	-0.0735998	-28.7	0
-28.6	-0.0818997	-28.6	0
-28.5	-0.0757501	-28.5	0
-28.4	-0.07655	-28.4	0
-28.3	-0.084	-28.3	0
-28.2	-0.0736001	-28.2	0
-28.1	-0.0467502	-28.1	0
-28	-0.0580499	-28	0
-27.9	-0.0602999	-27.9	0
-27.8	-0.0595499	-27.8	0
-27.7	-0.0592	-27.7	0
-27.6	-0.05335	-27.6	0
-27.5	-0.0551499	-27.5	0
-27.4	-0.0439	-27.4	0
-27.3	-0.0475999	-27.3	0
-27.2	-0.03805	-27.2	0
-27.1	-0.0379501	-27.1	0
-27	-0.04335	-27	0
-26.9	-0.04355	-26.9	0
-26.8	-0.0478501	-26.8	0
-26.7	-0.0545999	-26.7	0
-26.6	-0.0550999	-26.6	0
-26.5	-0.0542	-26.5	0
-26.4	-0.0536	-26.4	0
-26.3	-0.0541	-26.3	0
-26.2	-0.059	-26.2	0
-26.1	-0.0607499	-26.1	0
-26	-0.0609499	-26	0
-25.9	-0.0609	-25.9	0
-25.8	-0.0672499	-25.8	0
-25.7	-0.0659	-25.7	0
-25.6	-0.0614499	-25.6	0
-25.5	-0.05955	-25.5	0
-25.4	-0.06345	-25.4	0
-25.3	-0.0657499	-25.3	0
-25.2	-0.06455	-25.2	0
-25.1	-0.0619999	-25.1	0
-25	-0.06415	-25	0
-24.9	-0.06575	-24.9	0
-24.8	-0.0654	-24.8	0
-24.7	-0.0636	-24.7	0
-24.6	-0.0635999	-24.6	0
-24.5	-0.0629499	-24.5	0
-24.4	-0.0615499	-24.4	0
-24.3	-0.0563	-24.3	0
-24.2	-0.0521	-24.2	0
-24.1	-0.05375	-24.1	0
-24	-0.0514	-24	0
-23.9	-0.0505	-23.9	0
-23.8	-0.04685	-23.8	0
-23.7	-0.04845	-23.7	0
-23.6	-0.0486499	-23.6	0
-23.5	-0.0477	-23.5	0
-23.4	-0.0504499	-23.4	0
-23.3	-0.04925	-23.3	0
-23.2	-0.04575	-23.2	0
-23.1	-0.0383	-23.1	0
-23	-0.0365	-23	0
-22.9	-0.0358499	-22.9	0
-22.8	-0.02785	-22.8	0
-22.7	-0.0317	-22.7	0
-22.6	-0.03175	-22.6	0
-22.5	-0.02765	-22.5	0
-22.4	-0.0271999	-22.4	0
-22.3	-0.0193	-22.3	0
-22.2	-0.0201	-22.2	0
-22.1	-0.0212	-22.1	0
-22	-0.0181	-22	0
-21.9	-0.02035	-21.9	0
-21.8	-0.02205	-21.8	0
-21.7	-0.02335	-21.7	0
-21.6	-0.0226499	-21.6	0
-21.5	-0.0175501	-21.5	0
-21.4	-0.0184	-21.4	0
-21.3	-0.0151499	-21.3	0
-21.2	-0.00720001	-21.2	0
-21.1	-0.0054999	-21.1	0
-21	-0.00684995	-21	0
-20.9	-0.01255	-20.9	0
-20.8	-0.0183999	-20.8	0
-20.7	-0.01315	-20.7	0
-20.6	-0.0126	-20.6	0
-20.5	-0.0129999	-20.5	0
-20.4	-0.00894998	-20.4	0
-20.3	-0.00600001	-20.3	0
-20.2	-0.00259998	-20.2	0
-20.1	-0.00454995	-20.1	0
-20	-0.000299991	-20	0
-19.9	0.00545	-19.9	0
-19.8	0.00210006	-19.8	0
-19.7	-0.00599993	-19.7	0
-19.6	-0.01265	-19.6	0
-19.5	-0.0114	-19.5	0
-19.4	-0.01185	-19.4	0
-19.3	-0.01135	-19.3	0
-19.2	-0.01795	-19.2	0
-19.1	-0.0154499	-19.1	0
-19	-0.0229499	-19	0
-18.9	-0.0214	-18.9	0
-18.8	-0.0231	-18.8	0
-18.7	-0.01485	-18.7	0
-18.6	-0.0168498	-18.6	0
-18.5	-0.0175001	-18.5	0
-18.4	-0.0195	-18.4	0
-18.3	-0.0135999	-18.3	0
-18.2	-0.0205999	-18.2	0
-18.1	-0.0201998	-18.1	0
-18	-0.0283	-18	0
-17.9	-0.01935	-17.9	0
-17.8	-0.0191	-17.8	0
-17.7	-0.02225	-17.7	0
-17.6	-0.0165001	-17.6	0
-17.5	-0.0235	-17.5	0
-17.4	-0.0162501	-17.4	0
-17.3	-0.01525	-17.3	0
-17.2	-0.0144	-17.2	0
-17.1	-0.0156499	-17.1	0
-17	-0.01195	-17	0
-16.9	-0.0170499	-16.9	0
-16.8	-0.0185498	-16.8	0
-16.7	-0.01355	-16.7	0
-16.6	-0.0173502	-16.6	0
-16.5	-0.0248	-16.5	0
-16.4	-0.0250501	-16.4	0
-16.3	-0.02715	-16.3	0
-16.2	-0.0293001	-16.2	0
-16.1	-0.0233001	-16.1	0
-16	-0.0279499	-16	0
-15.9	-0.0293999	-15.9	0
-15.8	-0.0288	-15.8	0
-15.7	-0.0254499	-15.7	0
-15.6	-0.0242999	-15.6	0
-15.5	-0.02465	-15.5	0
-15.4	-0.0306001	-15.4	0
-15.3	-0.0362501	-15.3	0
-15.2	-0.04095	-15.2	0
-15.1	-0.0425002	-15.1	0
-15	-0.0458001	-15	0
-14.9	-0.0446501	-14.9	0
-14.8	-0.0447501	-14.8	0
-14.7	-0.0413	-14.7	0
-14.6	-0.0408001	-14.6	0
-14.5	-0.03305	-14.5	0
-14.4	-0.0352499	-14.4	0
-14.3	-0.0285999	-14.3	0
-14.2	-0.0213499	-14.2	0
-14.1	-0.0194498	-14.1	0
-14	-0.0207999	-14	0
-13.9	-0.0247499	-13.9	0
-13.8	-0.01775	-13.8	0
-13.7	-0.01595	-13.7	0
-13.6	-0.0178	-13.6	0
-13.5	-0.0177	-13.5	0
-13.4	-0.02095	-13.4	0
-13.3	-0.0167	-13.3	0
-13.2	-0.0122001	-13.2	0
-13.1	-0.0162001	-13.1	0
-13	-0.016	-13	0
-12.9	-0.0135501	-12.9	0
-12.8	-0.0135001	-12.8	0
-12.7	-0.00835007	-12.7	0
-12.6	-0.00155	-12.6	0
-12.5	-0.00795004	-12.5	0
-12.4	-0.0151999	-12.4	0
-12.3	-0.0178	-12.3	0
-12.2	-0.02345	-12.2	0
-12.1	-0.0249	-12.1	0
-12	-0.0241501	-12	0
-11.9	-0.0183501	-11.9	0
-11.8	-0.0152	-11.8	0
-11.7	-0.00820009	-11.7	0
-11.6	-0.00954999	-11.6	0
-11.5	-0.00520001	-11.5	0
-11.4	-0.00390005	-11.4	0
-11.3	-0.00725	-11.3	0
-11.2	-0.00720003	-11.2	0
-11.1	-0.0125	-11.1	0
-11	-0.01145	-11	0
-10.9	-0.00955	-10.9	0
-10.8	-0.00869998	-10.8	0
-10.7	-0.0113	-10.7	0
-10.6	-0.01475	-10.6	0
-10.5	-0.01595	-10.5	0
-10.4	-0.02095	-10.4	0
-10.3	-0.0244	-10.3	0
-10.2	-0.0172	-10.2	0
-10.1	-0.01195	-10.1	0
-10	-0.00230006	-10	0
-9.9	0.00239993	-9.9	0
-9.8	0.00510001	-9.8	0
-9.7	-0.00055	-9.7	0
-9.6	0.00529997	-9.6	0
-9.5	0.0134499	-9.5	0
-9.4	0.00995	-9.4	0
-9.3	0.01265	-9.3	0
-9.2	0.0219499	-9.2	0
-9.1	0.0215	-9.1	0
-9	0.0234	-9	0
-8.9	0.02565	-8.9	0
-8.8	0.02885	-8.8	0
-8.7	0.02315	-8.7	0
-8.6	0.022	-8.6	0
-8.5	0.0233	-8.5	0
-8.4	0.02105	-8.4	0
-8.3	0.0209	-8.3	0
-8.2	0.02435	-8.2	0
-8.1	0.0204502	-8.1	0
-8	0.02185	-8	0
-7.9	0.01825	-7.9	0
-7.8	0.0151499	-7.8	0
-7.7	0.01075	-7.7	0
-7.6	0.00839995	-7.6	0
-7.5	0.00765002	-7.5	0
-7.4	0.00399999	-7.4	0
-7.3	0.00055008	-7.3	0
-7.2	-0.00235	-7.2	0
-7.1	0.00364993	-7.1	0
-7	0.00115001	-7	0
-6.9	0.00369998	-6.9	0
-6.8	-4.99486e-05	-6.8	0
-6.7	0.00165	-6.7	0
-6.6	-0.00389994	-6.6	0
-6.5	-0.00225	-6.5	0
-6.4	-0.00414999	-6.4	0
-6.3	-0.00289995	-6.3	0
-6.2	-0.00185	-6.2	0
-6.1	0.00014997	-6.1	0
-6	0.00095	-6	0
-5.9	-0.00284996	-5.9	0
-5.8	0.000249971	-5.8	0
-5.7	-0.00355	-5.7	0
-5.6	-0.00145	-5.6	0
-5.5	-0.0021	-5.5	0
-5.4	0.00324996	-5.4	0
-5.3	0.00335003	-5.3	0
-5.2	0.0016	-5.2	0
-5.1	0.00244998	-5.1	0
-5	0.00215	-5	0
-4.9	0.00165009	-4.9	0
-4.8	-0.000399985	-4.8	0
-4.7	-0.0044	-4.7	0
-4.6	-0.00534999	-4.6	0
-4.5	-0.00845	-4.5	0
-4.4	-0.0105	-4.4	0
-4.3	-0.00809998	-4.3	0
-4.2	-0.00665	-4.2	0
-4.1	-0.00809999	-4.1	0
-4	-0.0091	-4	0
-3.9	-0.00789997	-3.9	0
-3.8	-0.00740003	-3.8	0
-3.7	-0.01155	-3.7	0
-3.6	-0.01235	-3.6	0
-3.5	-0.00905	-3.5	0
-3.4	-0.0086	-3.4	0
-3.3	-0.0099	-3.3	0
-3.2	-0.0199	-3.2	0
-3.1	-0.0164	-3.1	0
-3	-0.01605	-3	0
-2.9	-0.0160499	-2.9	0
-2.8	-0.014	-2.8	0
-2.7	-0.01455	-2.7	0
-2.6	-0.0139	-2.6	0
-2.5	-0.01175	-2.5	0
-2.4	-0.00875003	-2.4	0
-2.3	-0.00310007	-2.3	0
-2.2	-0.01145	-2.2	0
-2.1	-0.00870004	-2.1	0
-2	-0.01625	-2	0
-1.9	-0.0129999	-1.9	0
-1.8	-0.00605004	-1.8	0
-1.7	-0.00665	-1.7	0
-1.6	-0.0141499	-1.6	0
-1.5	-0.01165	-1.5	0
-1.4	-0.01355	-1.4	0
-1.3	-0.0183999	-1.3	0
-1.2	-0.0243	-1.2	0
-1.1	-0.02805	-1.1	0
-1	-0.02805	-1	0
-0.900002	-0.02805	-0.900002	0
-0.800003	-0.0243	-0.800003	0
-0.700001		-0.700001	0
-0.600002		-0.600002	0
-0.5		-0.5	0
-0.400002		-0.400002	0
-0.300003		-0.300003	0
-0.200001		-0.200001	0
-0.100002		-0.100002	0
0		0	0
0.0999985		0.0999985	0
0.199997		0.199997	0.00669606
0.299999		0.299999	0.0133809
0.399998		0.399998	0.0200541
0.5		0.5	0.026716
0.599998		0.599998	0.0333662
0.699997		0.699997	0.040005
0.799999		0.799999	0.0466325
0.899998		0.899998	0.0532483
1		1	0.0598529
1.1		1.1	0.0664457
1.2		1.2	0.0730271
1.3		1.3	0.0795972
1.4		1.4	0.0861556
1.5		1.5	0.0927027
1.6		1.6	0.0992381
1.7		1.7	0.105762
1.8	0.404547	1.8	0.112275
1.9	0.409151	1.9	0.118776
2	0.40958	2	0.125265
2.1	0.415193	2.1	0.131743
2.2	0.415193	2.2	0.13821
2.3	0.415193	2.3	0.144665
2.4	0.415193	2.4	0.151108
2.5	0.41824	2.5	0.15754
2.6	0.410441	2.6	0.163961
2.7	0.422332	2.7	0.170369
2.8	0.435968	2.8	0.176767
2.9	0.434141	2.9	0.183153
3	0.455039	3	0.189527
3.1	0.461469	3.1	0.19589
3.2	0.45603	3.2	0.202241
3.3	0.457104	3.3	0.208581
3.4	0.455294	3.4	0.21491
3.5	0.456125	3.5	0.221227
3.6	0.465932	3.6	0.227532
3.7	0.465732	3.7	0.233825
3.8	0.460986	3.8	0.240108
3.9	0.469579	3.9	0.246378
4	0.473236	4	0.252637
4.1	0.473146	4.1	0.258885
4.2	0.464919	4.2	0.265121
4.3	0.465935	4.3	0.271346
4.4	0.466884	4.4	0.277558
4.5	0.463372	4.5	0.28376
4.6	0.462092	4.6	0.28995
4.7	0.466847	4.7	0.296128
4.8	0.467568	4.8	0.302295
4.9	0.475295	4.9	0.30845
5	0.491603	5	0.314594
5.1	0.503795	5.1	0.320726
5.2	0.508124	5.2	0.326847
5.3	0.517292	5.3	0.332956
5.4	0.517204	5.4	0.339054
5.5	0.526385	5.5	0.34514
5.6	0.527431	5.6	0.351214
5.7	0.521882	5.7	0.357277
5.8	0.531403	5.8	0.363329
5.9	0.536808	5.9	0.369369
6	0.540475	6	0.375397
6.1	0.54485	6.1	0.381414
6.2	0.548662	6.2	0.387419
6.3	0.553463	6.3	0.393413
6.4	0.558687	6.4	0.399395
6.5	0.563694	6.5	0.405366
6.6	0.575364	6.6	0.411325
6.7	0.578741	6.7	0.417273
6.8	0.583088	6.8	0.423209
6.9	0.588884	6.9	0.429133
7	0.594358	7	0.435046
7.1	0.592405	7.1	0.440948
7.2	0.598121	7.2	0.446838
7.3	0.600768	7.3	0.452716
7.4	0.605971	7.4	0.458583
7.5	0.611289	7.5	0.464439
7.6	0.619689	7.6	0.470282
7.7	0.627525	7.7	0.476115
7.8	0.635795	7.8	0.481936
7.9	0.638163	7.9	0.487745
8	0.634947	8	0.493543
8.1	0.633273	8.1	0.499329
8.2	0.636665	8.2	0.505103
8.3	0.641126	8.3	0.510867
8.4	0.643468	8.4	0.516618
8.5	0.645629	8.5	0.522359
8.6	0.649083	8.6	0.528087
8.7	0.651132	8.7	0.533804
8.8	0.657603	8.8	0.53951
8.9	0.661403	8.9	0.545204
9	0.664337	9	0.550887
9.1	0.66876	9.1	0.556558
9.2	0.676097	9.2	0.562218
9.3	0.676011	9.3	0.567866
9.4	0.681079	9.4	0.573503
9.5	0.684963	9.5	0.579128
9.6	0.689891	9.6	0.584742
9.7	0.697968	9.7	0.590344
9.8	0.702831	9.8	0.595935
9.9	0.706447	9.9	0.601514
10	0.712127	10	0.607082
10.1	0.719048	10.1	0.612638
10.2	0.723832	10.2	0.618183
10.3	0.730678	10.3	0.623716
10.4	0.733596	10.4	0.629238
10.5	0.736217	10.5	0.634749
10.6	0.73157	10.6	0.640248
10.7	0.725348	10.7	0.645735
10.8	0.725148	10.8	0.651211
10.9	0.732957	10.9	0.656676
11	0.73703	11	0.662129
11.1	0.735322	11.1	0.667571
11.2	0.745739	11.2	0.673001
11.3	0.751472	11.3	0.67842
11.4	0.755197	11.4	0.683828
11.5	0.756267	11.5	0.689224
11.6	0.757035	11.6	0.694608
11.7	0.764537	11.7	0.699982
11.8	0.768314	11.8	0.705344
11.9	0.772594	11.9	0.710694
12	0.77107	12	0.716033
12.1	0.773894	12.1	0.72136
12.2	0.776777	12.2	0.726677
12.3	0.781723	12.3	0.731982
12.4	0.787435	12.4	0.737275
12.5	0.794449	12.5	0.742557
12.6	0.796085	12.6	0.747828
12.7	0.803604	12.7	0.753087
12.8	0.807749	12.8	0.758335
12.9	0.818169	12.9	0.763571
13	0.821288	13	0.768797
13.1	0.825801	13.1	0.77401
13.2	0.832476	13.2	0.779213
13.3	0.837778	13.3	0.784404
13.4	0.83758	13.4	0.789584
13.5	0.841101	13.5	0.794752
13.6	0.842557	13.6	0.79991
13.7	0.845048	13.7	0.805055
13.8	0.848142	13.8	0.81019
13.9	0.847946	13.9	0.815313
14	0.851163	14	0.820425
14.1	0.855678	14.1	0.825526
14.2	0.859455	14.2	0.830615
14.3	0.863728	14.3	0.835693
14.4	0.863605	14.4	0.84076
14.5	0.868185	14.5	0.845815
14.6	0.86915	14.6	0.850859
14.7	0.873252	14.7	0.855892
14.8	0.874067	14.8	0.860914
14.9	0.876139	14.9	0.865924
15	0.876624	15	0.870923
15.1	0.874986	15.1	0.875911
15.2	0.87066	15.2	0.880888
15.3	0.868898	15.3	0.885853
15.4	0.869405	15.4	0.890808
15.5	0.870375	15.5	0.895751
15.6	0.874129	15.6	0.900682
15.7	0.881371	15.7	0.905603
15.8	0.886551	15.8	0.910512
15.9	0.886714	15.9	0.91541
16	0.891579	16	0.920298
16.1	0.895539	16.1	0.925173
16.2	0.901877	16.2	0.930038
16.3	0.903146	16.3	0.934892
16.4	0.904752	16.4	0.939734
16.5	0.908547	16.5	0.944565
16.6	0.912986	16.6	0.949385
16.7	0.915386	16.7	0.954194
16.8	0.921396	16.8	0.958992
16.9	0.925609	16.9	0.963779
17	0.919182	17	0.968554
17.1	0.932805	17.1	0.973319
17.2	0.935822	17.2	0.978072
17.3	0.933575	17.3	0.982814
17.4	0.934422	17.4	0.987546
17.5	0.941627	17.5	0.992266
17.6	0.948631	17.6	0.996975
17.7	0.945618	17.7	1.00167
17.8	0.950819	17.8	1.00636
17.9	0.955081	17.9	1.01104
18	0.956965	18	1.0157
18.1	0.950081	18.1	1.02035
18.2	0.960962	18.2	1.025
18.3	0.959267	18.3	1.02963
18.4	0.96058	18.4	1.03425
18.5	0.962598	18.5	1.03886
18.6	0.9649	18.6	1.04346
18.7	0.977709	18.7	1.04805
18.8	0.98115	18.8	1.05262
18.9	0.987648	18.9	1.05719
19	0.98594	19	1.06174
19.1	0.987648	19.1	1.06629
19.2		19.2	1.07082
19.3		19.3	1.07534
19.4		19.4	1.07986
19.5		19.5	1.08436
19.6		19.6	1.08885
19.7		19.7	1.09332
19.8		19.8	1.09779
19.9		19.9	1.10225
20		20	1.10225
20.1		20.1	1.10023
20.2		20.2	1.09822
20.3		20.3	1.09621
20.4		20.4	1.09421
20.5		20.5	1.09221
20.6		20.6	1.09022
20.7		20.7	1.08823
20.8		20.8	1.08624
20.9		20.9	1.08426
21		21	1.08228
21.1		21.1	1.08031
21.2		21.2	1.07834
21.3		21.3	1.07638
21.4		21.4	1.07442
21.5		21.5	1.07246
21.6		21.6	1.07051
21.7	0.943549	21.7	1.06856
21.8	0.943	21.8	1.06662
21.9	0.9381	21.9	1.06468
22	0.936049	22	1.06275
22.1	0.932249	22.1	1.06082
22.2	0.936049	22.2	1.05889
22.3	0.943	22.3	1.05697
22.4	0.932249	22.4	1.05505
22.5	0.941	22.5	1.05313
22.6	0.950249	22.6	1.05122
22.7	0.945749	22.7	1.04932
22.8	0.94065	22.8	1.04742
22.9	0.948549	22.9	1.04552
23	0.93145	23	1.04363
23.1	0.914749	23.1	1.04174
23.2	0.929149	23.2	1.03985
23.3	0.9451	23.3	1.03797
23.4	0.935549	23.4	1.03609
23.5	0.94525	23.5	1.03422
23.6	0.9334	23.6	1.03235
23.7	0.932149	23.7	1.03048
23.8	0.92255	23.8	1.02862
23.9	0.9241	23.9	1.02677
24	0.92865	24	1.02491
24.1	0.93255	24.1	1.02306
24.2	0.9337	24.2	1.02122
24.3	0.93905	24.3	1.01937
24.4	0.922	24.4	1.01754
24.5	0.92585	24.5	1.0157
24.6	0.91765	24.6	1.01387
24.7	0.9106	24.7	1.01205
24.8	0.907499	24.8	1.01022
24.9	0.910101	24.9	1.00841
25	0.8984	25	1.00659
25.1	0.8969	25.1	1.00478
25.2	0.8944	25.2	1.00297
25.3	0.89995	25.3	1.00117
25.4	0.89675	25.4	0.999371
25.5	0.89925	25.5	0.997576
25.6	0.9073	25.6	0.995784
25.7	0.9086	25.7	0.993996
25.8	0.91335	25.8	0.992212
25.9	0.92135	25.9	0.990431
26	0.92375	26	0.988654
26.1	0.930549	26.1	0.986881
26.2	0.9323	26.2	0.985112
26.3	0.9307	26.3	0.983347
26.4	0.92425	26.4	0.981585
26.5	0.9298	26.5	0.979827
26.6	0.93245	26.6	0.978072
26.7	0.9307	26.7	0.976321
26.8	0.92715	26.8	0.974574
26.9	0.92105	26.9	0.972831
27	0.91425	27	0.971091
27.1	0.9156	27.1	0.969355
27.2	0.9173	27.2	0.967622
27.3	0.91525	27.3	0.965893
27.4	0.9123	27.4	0.964167
27.5	0.91765	27.5	0.962446
27.6	0.9186	27.6	0.960728
27.7	0.9197	27.7	0.959013
27.8	0.9235	27.8	0.957302
27.9	0.9223	27.9	0.955594
28	0.9222	28	0.95389
28.1	0.9265	28.1	0.95219
28.2	0.9233	28.2	0.950493
28.3	0.9202	28.3	0.9488
28.4	0.9204	28.4	0.94711
28.5	0.9132	28.5	0.945423
28.6	0.9185	28.6	0.94374
28.7	0.92095	28.7	0.942061
28.8	0.9174	28.8	0.940385
28.9	0.9176	28.9	0.938712
29	0.92205	29	0.937043
29.1	0.916	29.1	0.935378
29.2	0.9229	29.2	0.933716
29.3	0.91695	29.3	0.932057
29.4	0.9213	29.4	0.930402
29.5	0.9292	29.5	0.92875
29.6	0.9344	29.6	0.927101
29.7	0.9345	29.7	0.925456
29.8	0.9319	29.8	0.923814
29.9	0.93445	29.9	0.922176
30	0.939	30	0.920541
30.1	0.923	30.1	0.918909
30.2	0.8958	30.2	0.917281
30.3	0.884301	30.3	0.915656
30.4	0.403333	30.4	0.914034
30.5	1.37132	30.5	0.912416
30.6	0.899482	30.6	0.910801
30.7	0.111852	30.7	0.909189
30.8	0.223998	30.8	0.907581
30.9	0.4509	30.9	0.905976
31	0.27345	31	0.904374
31.1	0.279348	31.1	0.902775
31.2	0.743649	31.2	0.90118
31.3	1.0475	31.3	0.899588
31.4	0.966401	31.4	0.897999
31.5	1.095	31.5	0.896413
31.6	1.13775	31.6	0.894831
31.7	1.0741	31.7	0.893252
31.8	1.0919	31.8	0.891676
31.9	1.07145	31.9	0.890103
32	1.0551	32	0.888534
32.1	1.0508	32.1	0.886967
32.2	1.06075	32.2	0.885404
32.3	1.0375	32.3	0.883844
32.4	1.05245	32.4	0.882287
32.5	1.0272	32.5	0.880734
32.6	0.9768	32.6	0.879183
32.7	0.456567	32.7	0.877636
32.8	0.860884	32.8	0.876091
32.9	0.895902	32.9	0.87455
33	0.930648	33	0.873012
33.1	1.51343	33.1	0.871477
33.2	1.80395	33.2	0.869945
33.3	1.58151	33.3	0.868416
33.4	1.56225	33.4	0.866891
33.5	1.52095	33.5	0.865368
33.6	1.3155	33.6	0.863849
33.7	2.17095	33.7	0.862332
33.8	2.21105	33.8	0.860819
33.9	2.0988	33.9	0.859308
34	1.90865	34	0.857801
34.1	1.8182	34.1	0.856296
34.2	1.59735	34.2	0.854795
34.3	1.32545	34.3	0.853297
34.4	-0.3796	34.4	0.851802
34.5	-0.11415	34.5	0.850309
34.6	0.0715506	34.6	0.84882
34.7	0.21295	34.7	0.847334
34.8	0.2908	34.8	0.84585
34.9	0.372449	34.9	0.84437
35	0.368851	35	0.842892
35.1	0.4373	35.1	0.841418
35.2	0.50485	35.2	0.839946
35.3	0.555951	35.3	0.838478
35.4	0.576949	35.4	0.837012
35.5	0.630651	35.5	0.835549
35.6	0.67415	35.6	0.83409
35.7	0.7156	35.7	0.832633
35.8	0.7421	35.8	0.831179
35.9	0.77105	35.9	0.829727
36	0.7713	36	0.828279
36.1	0.77445	36.1	0.826834
36.2	0.7681	36.2	0.825391
36.3	0.769	36.3	0.823952
36.4	0.7785	36.4	0.822515
36.5	0.7769	36.5	0.821081
36.6	0.80805	36.6	0.81965
36.7	0.8184	36.7	0.818222
36.8	0.8108	36.8	0.816796
36.9	0.81165	36.9	0.815374
37	0.80715	37	0.813954
37.1	0.80665	37.1	0.812537
37.2	0.80375	37.2	0.811123
37.3	0.80575	37.3	0.809712
37.4	0.8061	37.4	0.808303
37.5	0.8047	37.5	0.806897
37.6	0.8042	37.6	0.805494
37.7	0.82285	37.7	0.804094
37.8	0.81695	37.8	0.802696
37.9	0.813	37.9	0.801302
38	0.8027	38	0.79991
38.1	0.798	38.1	0.79852
38.2	0.80615	38.2	0.797134
38.3	0.8021	38.3	0.79575
38.4	0.79455	38.4	0.794369
38.5	0.80285	38.5	0.792991
38.6	0.7961	38.6	0.791615
38.7	0.79895	38.7	0.790242
38.8	0.79015	38.8	0.788872
38.9	0.78125	38.9	0.787504
39	0.7774	39	0.78614
39.1	0.78175	39.1	0.784777
39.2	0.7781	39.2	0.783418
39.3	0.77765	39.3	0.782061
39.4	0.77585	39.4	0.780707
39.5	0.78065	39.5	0.779355
39.6	0.7861	39.6	0.778006
39.7	0.7835	39.7	0.77666
39.8	0.78275	39.8	0.775317
39.9	0.7804	39.9	0.773975
40	0.78245	40	0.772637
40.1	0.78525	40.1	0.771301
40.2	0.78595	40.2	0.769968
40.3	0.7853	40.3	0.768638
40.4	0.7848	40.4	0.76731
40.5	0.7785	40.5	0.765984
40.6	0.7768	40.6	0.764661
40.7	0.78395	40.7	0.763341
40.8	0.78515	40.8	0.762024
40.9	0.77875	40.9	0.760708
41	0.7721	41	0.759396
41.1	0.7746	41.1	0.758086
41.2	0.777	41.2	0.756778
41.3	0.78295	41.3	0.755474
41.4	0.774	41.4	0.754171
41.5	0.76905	41.5	0.752871
41.6	0.76895	41.6	0.751574
41.7	0.765	41.7	0.750279
41.8	0.76305	41.8	0.748987
41.9	0.7642	41.9	0.747697
42	0.7619	42	0.74641
42.1	0.7591	42.1	0.745125
42.2	0.7594	42.2	0.743842
42.3	0.7589	42.3	0.742563
42.4	0.7558	42.4	0.741285
42.5	0.75695	42.5	0.74001
42.6	0.7561	42.6	0.738738
42.7	0.75725	42.7	0.737468
42.8	0.7561	42.8	0.7362
42.9	0.75135	42.9	0.734935
43	0.7471	43	0.733672
43.1	0.7458	43.1	0.732412
43.2	0.7417	43.2	0.731154
43.3	0.74085	43.3	0.729899
43.4	0.74125	43.4	0.728646
43.5	0.74635	43.5	0.727395
43.6	0.73885	43.6	0.726147
43.7	0.7348	43.7	0.724902
43.8	0.73075	43.8	0.723658
43.9	0.7301	43.9	0.722417
44	0.73105	44	0.721179
44.1	0.7366	44.1	0.719942
44.2	0.7362	44.2	0.718709
44.3	0.73485	44.3	0.717477
44.4	0.7358	44.4	0.716248
44.5	0.73145	44.5	0.715021
44.6	0.7318	44.6	0.713797
44.7	0.73295	44.7	0.712575
44.8	0.7307	44.8	0.711355
44.9	0.7259	44.9	0.710137
45	0.7222	45	0.708922
45.1	0.7232	45.1	0.70771
45.2	0.7244	45.2	0.706499
45.3	0.7239	45.3	0.705291
45.4	0.72895	45.4	0.704085
45.5	0.7269	45.5	0.702882
45.6	0.72425	45.6	0.70168
45.7	0.7206	45.7	0.700482
45.8	0.7205	45.8	0.699285
45.9	0.71955	45.9	0.69809
46	0.7186	46	0.696898
46.1	0.70725	46.1	0.695709
46.2	0.7026	46.2	0.694521
46.3	0.70935	46.3	0.693336
46.4	0.7118	46.4	0.692153
46.5	0.71535	46.5	0.690972
46.6	0.7179	46.6	0.689793
46.7	0.716	46.7	0.688617
46.8	0.7204	46.8	0.687443
46.9	0.723	46.9	0.686271
47	0.7248	47	0.685101
47.1	0.7233	47.1	0.683934
47.2	0.7218	47.2	0.682769
47.3	0.72865	47.3	0.681606
47.4	0.7333	47.4	0.680445
47.5	0.733	47.5	0.679286
47.6	0.73565	47.6	0.67813
47.7	0.73695	47.7	0.676976
47.8	0.74275	47.8	0.675824
47.9	0.73875	47.9	0.674674
48	0.73575	48	0.673526
48.1	0.73385	48.1	0.67238
48.2	0.7339	48.2	0.671237
48.3	0.73615	48.3	0.670096
48.4	0.7317	48.4	0.668957
48.5	0.73305	48.5	0.66782
48.6	0.73245	48.6	0.666685
48.7	0.73775	48.7	0.665552
48.8	0.73665	48.8	0.664422
48.9	0.73695	48.9	0.663294
49	0.73865	49	0.662167
49.1	0.73745	49.1	0.661043
49.2	0.7429	49.2	0.659921
49.3	0.7429	49.3	0.658801
49.4	0.7369	49.4	0.657684
49.5	0.73065	49.5	0.656568
49.6	0.7266	49.6	0.655454
49.7	0.7287	49.7	0.654343
49.8	0.72845	49.8	0.653233
49.9	0.73	49.9	0.652126
50	0.72625	50	0.651021
50.1	0.73155	50.1	0.649918
50.2	0.73185	50.2	0.648816
50.3	0.73195	50.3	0.647717
50.4	0.72055	50.4	0.64662
50.5	0.7187	50.5	0.645525
50.6	0.717	50.6	0.644433
50.7	0.7164	50.7	0.643342
50.8	0.70775	50.8	0.642253
50.9	0.7096	50.9	0.641166
51	0.7051	51	0.640081
51.1	0.71225	51.1	0.638999
51.2	0.7176	51.2	0.637918
51.3	0.71545	51.3	0.636839
51.4	0.7181	51.4	0.635763
51.5	0.71025	51.5	0.634688
51.6	0.7027	51.6	0.633615
51.7	0.7	51.7	0.632545
51.8	0.6987	51.8	0.631476
51.9	0.7014	51.9	0.630409
52	0.69995	52	0.629345
52.1	0.70015	52.1	0.628282
52.2	0.6964	52.2	0.627221
52.3	0.6978	52.3	0.626163
52.4	0.70065	52.4	0.625106
52.5	0.6988	52.5	0.624051
52.6	0.69495	52.6	0.622998
52.7	0.68955	52.7	0.621947
52.8	0.6861	52.8	0.620898
52.9	0.67875	52.9	0.619851
53	0.6741	53	0.618806
53.1	0.6747	53.1	0.617763
53.2	0.6795	53.2	0.616722
53.3	0.67625	53.3	0.615683
53.4	0.68225	53.4	0.614645
53.5	0.6805	53.5	0.61361
53.6	0.68465	53.6	0.612576
53.7	0.68905	53.7	0.611545
53.8	0.68785	53.8	0.610515
53.9	0.68735	53.9	0.609487
54	0.6826	54	0.608462
54.1	0.67855	54.1	0.607438
54.2	0.6763	54.2	0.606416
54.3	0.68775	54.3	0.605395
54.4	0.683	54.4	0.604377
54.5	0.6807	54.5	0.603361
54.6	0.68405	54.6	0.602346
54.7	0.6791	54.7	0.601333
54.8	0.6829	54.8	0.600323
54.9	0.6836	54.9	0.599314
55	0.67875	55	0.598307
55.1	0.6714	55.1	0.597301
55.2	0.666	55.2	0.596298
55.3	0.66865	55.3	0.595297
55.4	0.6772	55.4	0.594297
55.5	0.67965	55.5	0.593299
55.6	0.6739	55.6	0.592303
55.7	0.6646	55.7	0.591309
55.8	0.65615	55.8	0.590317
55.9	0.6457	55.9	0.589326
56	0.639	56	0.588337
56.1	0.63085	56.1	0.587351
56.2	0.64075	56.2	0.586365
56.3	0.65025	56.3	0.585382
56.4	0.6484	56.4	0.584401
56.5	0.63425	56.5	0.583421
56.6	0.6217	56.6	0.582443
56.7	0.6235	56.7	0.581467
56.8	0.6387	56.8	0.580493
56.9	0.6507	56.9	0.57952
57	0.6597	57	0.57855
57.1	0.6603	57.1	0.577581
57.2	0.66495	57.2	0.576614
57.3	0.6629	57.3	0.575648
57.4	0.65235	57.4	0.574685
57.5	0.64265	57.5	0.573723
57.6	0.6414	57.6	0.572763
57.7	0.6334	57.7	0.571804
57.8	0.6291	57.8	0.570848
57.9	0.631	57.9	0.569893
58	0.62755	58	0.56894
58.1	0.6186	58.1	0.567989
58.2	0.61535	58.2	0.567039
58.3	0.6148	58.3	0.566091
58.4	0.61535	58.4	0.565145
58.5	0.61955	58.5	0.5642
58.6	0.62565	58.6	0.563258
58.7	0.6249	58.7	0.562317
58.8	0.62455	58.8	0.561377
58.9	0.62575	58.9	0.56044
59	0.6325	59	0.559504
59.1	0.63345	59.1	0.55857
59.2	0.6314	59.2	0.557637
59.3	0.62765	59.3	0.556707
59.4	0.6337	59.4	0.555778
59.5	0.64225	59.5	0.55485
59.6	0.6361	59.6	0.553924
59.7	0.6368	59.7	0.553
59.8	0.6391	59.8	0.552078
59.9	0.64085	59.9	0.551157
60	0.6402	60	0.550238
60.1	0.64375	60.1	0.549321
60.2	0.6438	60.2	0.548406
60.3	0.63945	60.3	0.547492
60.4	0.6425	60.4	0.546579
60.5	0.6387	60.5	0.545668
60.6	0.63235	60.6	0.544759
60.7	0.6213	60.7	0.543852
60.8	0.61265	60.8	0.542946
60.9	0.60445	60.9	0.542042
61	0.5946	61	0.54114
61.1	0.5915	61.1	0.540239
61.2	0.5924	61.2	0.53934
61.3	0.5898	61.3	0.538442
61.4	0.5856	61.4	0.537546
61.5	0.5825	61.5	0.536652
61.6	0.5845	61.6	0.535759
61.7	0.57705	61.7	0.534868
61.8	0.57525	61.8	0.533979
61.9	0.56575	61.9	0.533091
62	0.56455	62	0.532204
62.1	0.5624	62.1	0.53132
62.2	0.5597	62.2	0.530437
62.3	0.5585	62.3	0.529555
62.4	0.55955	62.4	0.528675
62.5	0.5623	62.5	0.527797
62.6	0.5609	62.6	0.52692
62.7	0.56585	62.7	0.526045
62.8	0.56335	62.8	0.525171
62.9	0.56485	62.9	0.524299
63	0.56455	63	0.523429
63.1	0.5645	63.1	0.52256
63.2	0.5641	63.2	0.521693
63.3	0.56315	63.3	0.520827
63.4	0.56725	63.4	0.519963
63.5	0.56775	63.5	0.5191
63.6	0.5684	63.6	0.518239
63.7	0.57025	63.7	0.517379
63.8	0.56795	63.8	0.516521
63.9	0.5681	63.9	0.515665
64	0.56485	64	0.51481
64.1	0.56675	64.1	0.513956
64.2	0.56535	64.2	0.513105
64.3	0.5691	64.3	0.512254
64.4	0.5657	64.4	0.511405
64.5	0.56315	64.5	0.510558
64.6	0.5599	64.6	0.509712
64.7	0.5575	64.7	0.508868
64.8	0.5579	64.8	0.508025
64.9	0.5582	64.9	0.507184
65	0.5572	65	0.506344
65.1	0.55635	65.1	0.505506
65.2	0.5551	65.2	0.504669
65.3	0.55935	65.3	0.503834
65.4	0.56	65.4	0.503
65.5	0.55765	65.5	0.502168
65.6	0.5524	65.6	0.501337
65.7	0.5505	65.7	0.500508
65.8	0.5511	65.8	0.49968
65.9	0.5539	65.9	0.498854
66	0.555	66	0.498029
66.1	0.5567	66.1	0.497206
66.2	0.5646	66.2	0.496384
66.3	0.56855	66.3	0.495563
66.4	0.5656	66.4	0.494744
66.5	0.56135	66.5	0.493927
66.6	0.56545	66.6	0.493111
66.7	0.5627	66.7	0.492296
66.8	0.5632	66.8	0.491483
66.9	0.5642	66.9	0.490671
67	0.56465	67	0.489861
67.1	0.56825	67.1	0.489052
67.2	0.56675	67.2	0.488245
67.3	0.5624	67.3	0.487439
67.4	0.56045	67.4	0.486634
67.5	0.56165	67.5	0.485831
67.6	0.5637	67.6	0.48503
67.7	0.57405	67.7	0.484229
67.8	0.5708	67.8	0.483431
67.9	0.571	67.9	0.482633
68	0.5715	68	0.481837
68.1	0.5745	68.1	0.481043
68.2	0.5767	68.2	0.480249
68.3	0.57205	68.3	0.479458
68.4	0.56875	68.4	0.478667
68.5	0.56585	68.5	0.477878
68.6	0.56395	68.6	0.477091
68.7	0.56135	68.7	0.476305
68.8	0.5628	68.8	0.47552
68.9	0.56335	68.9	0.474737
69	0.5629	69	0.473955
69.1	0.5573	69.1	0.473174
69.2	0.55775	69.2	0.472395
69.3	0.5578	69.3	0.471617
69.4	0.5555	69.4	0.470841
69.5	0.5547	69.5	0.470065
69.6	0.55545	69.6	0.469292
69.7	0.55755	69.7	0.468519
69.8	0.5629	69.8	0.467749
69.9	0.5611	69.9	0.466979
70	0.55305	70	0.466211
70.1	0.5552	70.1	0.465444
70.2	0.56445	70.2	0.464678
70.3	0.5627	70.3	0.463914
70.4	0.56505	70.4	0.463151
70.5	0.5662	70.5	0.46239
70.6	0.56185	70.6	0.46163
70.7	0.5604	70.7	0.460871
70.8	0.56095	70.8	0.460113
70.9	0.561	70.9	0.459357
71	0.56065	71	0.458602
71.1	0.5601	71.1	0.457849
71.2	0.56445	71.2	0.457097
71.3	0.56245	71.3	0.456346
71.4	0.5624	71.4	0.455596
71.5	0.55975	71.5	0.454848
71.6	0.55485	71.6	0.454101
71.7	0.551	71.7	0.453356
71.8	0.5488	71.8	0.452612
71.9	0.54765	71.9	0.451869
72	0.54775	72	0.451127
72.1	0.54525	72.1	0.450387
72.2	0.54145	72.2	0.449648
72.3	0.53885	72.3	0.44891
72.4	0.5368	72.4	0.448174
72.5	0.5358	72.5	0.447439
72.6	0.53585	72.6	0.446705
72.7	0.53925	72.7	0.445972
72.8	0.5382	72.8	0.445241
72.9	0.53	72.9	0.444511
73	0.5335	73	0.443782
73.1	0.5408	73.1	0.443055
73.2	0.54285	73.2	0.442329
73.3	0.5393	73.3	0.441604
73.4	0.54195	73.4	0.44088
73.5	0.5459	73.5	0.440158
73.6	0.53515	73.6	0.439437
73.7	0.5302	73.7	0.438717
73.8	0.5238	73.8	0.437999
73.9	0.5223	73.9	0.437281
74	0.5223	74	0.436565
74.1	0.5223	74.1	0.43585
74.2	0.5234	74.2	0.435137
74.3		74.3	0.434425
74.4		74.4	0.433714
74.5		74.5	0.433004
74.6		74.6	0.432295
74.7		74.7	0.431588
74.8		74.8	0.430882
74.9		74.9	0.430177
75		75	0.429473
75.1		75.1	0.429473
75.2		75.2	0.448611
75.3		75.3	0.467703
75.4		75.4	0.486752
75.5		75.5	0.505753
75.6		75.6	0.524709
75.7		75.7	0.543619
75.8		75.8	0.562483
75.9		75.9	0.581302
76		76	0.600073
76.1		76.1	0.618798
76.2		76.2	0.637476
76.3		76.3	0.656107
76.4		76.4	0.674692
76.5		76.5	0.693229
76.6		76.6	0.711719
76.7		76.7	0.730161
76.8	0.711887	76.8	0.748555
76.9	0.720129	76.9	0.766903
77	0.73904	77	0.785201
77.1	0.741954	77.1	0.803451
77.2	0.768905	77.2	0.821653
77.3	0.781511	77.3	0.839806
77.4	0.789059	77.4	0.857912
77.5	0.810639	77.5	0.875968
77.6	0.83549	77.6	0.893975
77.7	0.849404	77.7	0.911932
77.8	0.863076	77.8	0.92984
77.9	0.881252	77.9	0.9477
78	0.900188	78	0.965509
78.1	0.920214	78.1	0.983268
78.2	0.926408	78.2	1.00098
78.3	0.945207	78.3	1.01864
78.4	0.95668	78.4	1.03624
78.5	0.975851	78.5	1.0538
78.6	0.992623	78.6	1.07131
78.7	1.01435	78.7	1.08877
78.8	1.02845	78.8	1.10617
78.9	1.04363	78.9	1.12353
79	1.05347	79	1.14083
79.1	1.06735	79.1	1.15808
79.2	1.08823	79.2	1.17528
79.3	1.10858	79.3	1.19243
79.4	1.12496	79.4	1.20952
79.5	1.14135	79.5	1.22657
79.6	1.15355	79.6	1.24356
79.7	1.17635	79.7	1.2605
79.8	1.19215	79.8	1.27738
79.9	1.20954	79.9	1.29422
80	1.22523	80	1.311
80.1	1.23726	80.1	1.32772
80.2	1.2565	80.2	1.3444
80.3	1.27659	80.3	1.36102
80.4	1.29226	80.4	1.37759
80.5	1.31613	80.5	1.3941
80.6	1.33058	80.6	1.41056
80.7	1.34535	80.7	1.42696
80.8	1.35976	80.8	1.44331
80.9	1.38126	80.9	1.45961
81	1.40039	81	1.47585
81.1	1.41936	81.1	1.49204
81.2	1.434	81.2	1.50817
81.3	1.44948	81.3	1.52425
81.4	1.46919	81.4	1.54027
81.5	1.48104	81.5	1.55624
81.6	1.49133	81.6	1.57215
81.7	1.49931	81.7	1.58801
81.8	1.51991	81.8	1.60381
81.9	1.53777	81.9	1.61955
82	1.55318	82	1.63524
82.1	1.56645	82.1	1.65088
82.2	1.58062	82.2	1.66645
82.3	1.60047	82.3	1.68197
82.4	1.61715	82.4	1.69744
82.5	1.63788	82.5	1.71284
82.6	1.65016	82.6	1.72819
82.7	1.67019	82.7	1.74349
82.8	1.68044	82.8	1.75872
82.9	1.69364	82.9	1.7739
83	1.70867	83	1.78902
83.1	1.72153	83.1	1.80408
83.2	1.73475	83.2	1.81909
83.3	1.74712	83.3	1.83404
83.4	1.76013	83.4	1.84893
83.5	1.76959	83.5	1.86376
83.6	1.78456	83.6	1.87854
83.7	1.79905	83.7	1.89325
83.8	1.81643	83.8	1.90791
83.9	1.82959	83.9	1.92251
84	1.8433	84	1.93705
84.1	1.8523	84.1	1.95153
84.2	1.85946	84.2	1.96596
84.3	1.87405	84.3	1.98032
84.4	1.88215	84.4	1.99463
84.5	1.8921	84.5	2.00887
84.6	1.90411	84.6	2.02306
84.7	1.90741	84.7	2.03719
84.8	1.91882	84.8	2.05125
84.9	1.93122	84.9	2.06526
85	1.94809	85	2.07921
85.1	1.95979	85.1	2.0931
85.2	1.9715	85.2	2.10693
85.3	1.99308	85.3	2.1207
85.4	2.01373	85.4	2.13441
85.5	2.02585	85.5	2.14806
85.6	2.03584	85.6	2.16165
85.7	2.0526	85.7	2.17517
85.8	2.06881	85.8	2.18864
85.9	2.08198	85.9	2.20205
86	2.09915	86	2.2154
86.1	2.11025	86.1	2.22868
86.2	2.12305	86.2	2.24191
86.3	2.13025	86.3	2.25507
86.4	2.1415	86.4	2.26818
86.5	2.15754	86.5	2.28122
86.6	2.17018	86.6	2.2942
86.7	2.1847	86.7	2.30712
86.8	2.19652	86.8	2.31998
86.9	2.21289	86.9	2.33278
87	2.21978	87	2.34551
87.1	2.23018	87.1	2.35819
87.2	2.24599	87.2	2.3708
87.3	2.25998	87.3	2.38336
87.4	2.28046	87.4	2.39585
87.5	2.29206	87.5	2.40828
87.6	2.30286	87.6	2.42065
87.7	2.31329	87.7	2.43295
87.8	2.32635	87.8	2.4452
87.9	2.33464	87.9	2.45738
88	2.35034	88	2.4695
88.1	2.3643	88.1	2.48156
88.2	2.37477	88.2	2.49356
88.3	2.38761	88.3	2.50549
88.4	2.39715	88.4	2.51737
88.5	2.40777	88.5	2.52918
88.6	2.42228	88.6	2.54093
88.7	2.43478	88.7	2.55262
88.8	2.44447	88.8	2.56424
88.9	2.45828	88.9	2.57581
89	2.46808	89	2.58731
89.1	2.47933	89.1	2.59875
89.2	2.49425	89.2	2.61013
89.3	2.50685	89.3	2.62145
89.4	2.51686	89.4	2.6327
89.5	2.52656	89.5	2.64389
89.6	2.53597	89.6	2.65502
89.7	2.55324	89.7	2.66609
89.8	2.56882	89.8	2.6771
89.9	2.58297	89.9	2.68804
90	2.59227	90	2.69892
90.1	2.59981	90.1	2.70975
90.2	2.61363	90.2	2.72051
90.3	2.62379	90.3	2.7312
90.4	2.63725	90.4	2.74184
90.5	2.64765	90.5	2.75241
90.6	2.65837	90.6	2.76292
90.7	2.66518	90.7	2.77337
90.8	2.67494	90.8	2.78376
90.9	2.68705	90.9	2.79409
91	2.69497	91	2.80435
91.1	2.70422	91.1	2.81456
91.2	2.71339	91.2	2.8247
91.3	2.72178	91.3	2.83478
91.4	2.73101	91.4	2.8448
91.5	2.74135	91.5	2.85476
91.6	2.75053	91.6	2.86466
91.7	2.76313	91.7	2.87449
91.8	2.77629	91.8	2.88427
91.9	2.78789	91.9	2.89398
92	2.79596	92	2.90363
92.1	2.80878	92.1	2.91323
92.2	2.82041	92.2	2.92276
92.3	2.83257	92.3	2.93223
92.4	2.84032	92.4	2.94164
92.5	2.85641	92.5	2.95099
92.6	2.86576	92.6	2.96028
92.7	2.87144	92.7	2.96951
92.8	2.8766	92.8	2.97868
92.9	2.88777	92.9	2.98778
93	2.89417	93	2.99683
93.1	2.90389	93.1	3.00582
93.2	2.91513	93.2	3.01475
93.3	2.93375	93.3	3.02362
93.4	2.93857	93.4	3.03243
93.5	2.94878	93.5	3.04118
93.6	2.95032	93.6	3.04987
93.7	2.9533	93.7	3.0585
93.8	2.97454	93.8	3.06708
93.9	2.99146	93.9	3.07559
94	2.99169	94	3.08405
94.1	2.99146	94.1	3.09244
94.2		94.2	3.10078
94.3		94.3	3.10906
94.4		94.4	3.11728
94.5		94.5	3.12545
94.6		94.6	3.13355
94.7		94.7	3.1416
94.8		94.8	3.14959
94.9		94.9	3.14959
95		95	3.14058
95.1		95.1	3.13163
95.2		95.2	3.12271
95.3		95.3	3.11385
95.4		95.4	3.10503
95.5		95.5	3.09626
95.6		95.6	3.08753
95.7		95.7	3.07885
95.8		95.8	3.07022
95.9		95.9	3.06162
96		96	3.05308
96.1		96.1	3.04457
96.2		96.2	3.03611
96.3		96.3	3.02769
96.4		96.4	3.01931
96.5		96.5	3.01098
96.6		96.6	3.00268
96.7	3.0445	96.7	2.99443
96.8	3.0445	96.8	2.98622
96.9	3.0493	96.9	2.97804
97	3.0497	97	2.96991
97.1	3.0493	97.1	2.96182
97.2	3.02815	97.2	2.95376
97.3	3.01035	97.3	2.94575
97.4	2.9897	97.4	2.93777
97.5	2.9666	97.5	2.92983
97.6	2.94555	97.6	2.92193
97.7	2.9475	97.7	2.91407
97.8	2.9031	97.8	2.90624
97.9	2.8966	97.9	2.89845
98	2.8961	98	2.8907
98.1	2.87535	98.1	2.88298
98.2	2.8658	98.2	2.8753
98.3	2.859	98.3	2.86766
98.4	2.84495	98.4	2.86005
98.5	2.8611	98.5	2.85247
98.6	2.84905	98.6	2.84493
98.7	2.8417	98.7	2.83742
98.8	2.84915	98.8	2.82995
98.9	2.8284	98.9	2.82251
99	2.817	99	2.81511
99.1	2.79865	99.1	2.80773
99.2	2.7868	99.2	2.80039
99.3	2.78145	99.3	2.79309
99.4	2.7679	99.4	2.78581
99.5	2.7552	99.5	2.77857
99.6	2.75295	99.6	2.77136
99.7	2.75275	99.7	2.76418
99.8	2.74965	99.8	2.75704
99.9	2.7364	99.9	2.74992
100	2.72725	100	2.74284
100.1	2.73605	100.1	2.73578
100.2	2.73005	100.2	2.72876
100.3	2.7338	100.3	2.72176
100.4	2.73245	100.4	2.7148
100.5	2.72505	100.5	2.70786
100.6	2.719	100.6	2.70096
100.7	2.72615	100.7	2.69408
100.8	2.72535	100.8	2.68724
100.9	2.73275	100.9	2.68042
101	2.732	101	2.67363
101.1	2.72565	101.1	2.66687
101.2	2.7117	101.2	2.66014
101.3	2.7035	101.3	2.65343
101.4	2.69685	101.4	2.64676
101.5	2.6878	101.5	2.64011
101.6	2.6783	101.6	2.63348
101.7	2.6714	101.7	2.62689
101.8	2.67275	101.8	2.62032
101.9	2.67065	101.9	2.61378
102	2.6594	102	2.60727
102.1	2.6563	102.1	2.60078
102.2	2.6493	102.2	2.59431
102.3	2.6446	102.3	2.58788
102.4	2.6435	102.4	2.58147
102.5	2.6395	102.5	2.57508
102.6	2.63585	102.6	2.56872
102.7	2.6327	102.7	2.56239
102.8	2.6298	102.8	2.55608
102.9	2.6277	102.9	2.5498
103	2.6233	103	2.54354
103.1	2.6147	103.1	2.5373
103.2	2.6117	103.2	2.53109
103.3	2.6027	103.3	2.52491
103.4	2.58625	103.4	2.51875
103.5	2.5786	103.5	2.51261
103.6	2.578	103.6	2.50649
103.7	2.57995	103.7	2.5004
103.8	2.5732	103.8	2.49434
103.9	2.5582	103.9	2.48829
104	2.54565	104	2.48227
104.1	2.53305	104.1	2.47627
104.2	2.5326	104.2	2.4703
104.3	2.53295	104.3	2.46435
104.4	2.54375	104.4	2.45842
104.5	2.54105	104.5	2.45251
104.6	2.53125	104.6	2.44663
104.7	2.51285	104.7	2.44076
104.8	2.51775	104.8	2.43492
104.9	2.4947	104.9	2.4291
105	2.46555	105	2.4233
105.1	2.4386	105.1	2.41753
105.2	2.4153	105.2	2.41177
105.3	2.1709	105.3	2.40604
105.4	2.30735	105.4	2.40033
105.5	2.15415	105.5	2.39464
105.6	2.19943	105.6	2.38897
105.7	1.77593	105.7	2.38332
105.8	1.72882	105.8	2.37769
105.9	1.85365	105.9	2.37208
106	2.64975	106	2.36649
106.1	2.27415	106.1	2.36092
106.2	2.3081	106.2	2.35537
106.3	2.77245	106.3	2.34985
106.4	2.57475	106.4	2.34434
106.5	2.61055	106.5	2.33885
106.6	2.6388	106.6	2.33338
106.7	2.5472	106.7	2.32793
106.8	2.5505	106.8	2.3225
106.9	2.50275	106.9	2.31709
107	2.52595	107	2.3117
107.1	2.51275	107.1	2.30633
107.2	2.50925	107.2	2.30097
107.3	2.46685	107.3	2.29564
107.4	2.48945	107.4	2.29032
107.5	2.4578	107.5	2.28502
107.6	2.25665	107.6	2.27974
107.7	2.38219	107.7	2.27448
107.8	2.51756	107.8	2.26924
107.9	1.51151	107.9	2.26402
108	2.47679	108	2.25881
108.1	2.42161	108.1	2.25362
108.2	3.22094	108.2	2.24845
108.3	4.34546	108.3	2.2433
108.4	3.85695	108.4	2.23816
108.5	3.59045	108.5	2.23305
108.6	3.43354	108.6	2.22795
108.7	3.5095	108.7	2.22286
108.8	3.0728	108.8	2.2178
108.9	1.3226	108.9	2.21275
109	1.4886	109	2.20772
109.1	1.76805	109.1	2.2027
109.2	2.02595	109.2	2.19771
109.3	2.0791	109.3	2.19273
109.4	2.21435	109.4	2.18776
109.5	2.2265	109.5	2.18282
109.6	2.17155	109.6	2.17788
109.7	2.12	109.7	2.17297
109.8	2.13025	109.8	2.16807
109.9	2.1357	109.9	2.16319
110	2.1468	110	2.15832
110.1	2.1086	110.1	2.15347
110.2	2.1169	110.2	2.14864
110.3	2.106	110.3	2.14382
110.4	2.1355	110.4	2.13902
110.5	2.1438	110.5	2.13423
110.6	2.1629	110.6	2.12946
110.7	2.1598	110.7	2.12471
110.8	2.1524	110.8	2.11997
110.9	2.16325	110.9	2.11524
111	2.19515	111	2.11053
111.1	2.18275	111.1	2.10584
111.2	2.2107	111.2	2.10116
111.3	2.20235	111.3	2.0965
111.4	2.2134	111.4	2.09185
111.5	2.2175	111.5	2.08722
111.6	2.2104	111.6	2.0826
111.7	2.2189	111.7	2.07799
111.8	2.21965	111.8	2.0734
111.9	2.2313	111.9	2.06883
112	2.21875	112	2.06427
112.1	2.21385	112.1	2.05972
112.2	2.2153	112.2	2.05519
112.3	2.2245	112.3	2.05067
112.4	2.22105	112.4	2.04617
112.5	2.2198	112.5	2.04168
112.6	2.2165	112.6	2.0372
112.7	2.19895	112.7	2.03274
112.8	2.2084	112.8	2.0283
112.9	2.19825	112.9	2.02386
113	2.20365	113	2.01945
113.1	2.1938	113.1	2.01504
113.2	2.18465	113.2	2.01065
113.3	2.18945	113.3	2.00627
113.4	2.1887	113.4	2.0019
113.5	2.1921	113.5	1.99755
113.6	2.18915	113.6	1.99322
113.7	2.1819	113.7	1.98889
113.8	2.1738	113.8	1.98458
113.9	2.1586	113.9	1.98028
114	2.1504	114	1.976
114.1	2.1519	114.1	1.97173
114.2	2.1448	114.2	1.96747
114.3	2.1398	114.3	1.96322
114.4	2.136	114.4	1.95899
114.5	2.1315	114.5	1.95477
114.6	2.12565	114.6	1.95056
114.7	2.12015	114.7	1.94637
114.8	2.12315	114.8	1.94219
114.9	2.11805	114.9	1.93802
115	2.11695	115	1.93386
115.1	2.11145	115.1	1.92971
115.2	2.1081	115.2	1.92558
115.3	2.10295	115.3	1.92146
115.4	2.1013	115.4	1.91736
115.5	2.09545	115.5	1.91326
115.6	2.0884	115.6	1.90918
115.7	2.0852	115.7	1.90511
115.8	2.07865	115.8	1.90105
115.9	2.07825	115.9	1.897
116	2.07685	116	1.89297
116.1	2.07035	116.1	1.88895
116.2	2.06895	116.2	1.88493
116.3	2.06175	116.3	1.88094
116.4	2.05575	116.4	1.87695
116.5	2.0491	116.5	1.87297
116.6	2.04155	116.6	1.86901
116.7	2.04285	116.7	1.86506
116.8	2.0361	116.8	1.86112
116.9	2.03015	116.9	1.85719
117	2.02615	117	1.85327
117.1	2.02	117.1	1.84936
117.2	2.01285	117.2	1.84547
117.3	2.01215	117.3	1.84158
117.4	2.004	117.4	1.83771
117.5	1.99445	117.5	1.83385
117.6	1.9861	117.6	1.83
117.7	1.9821	117.7	1.82616
117.8	1.9791	117.8	1.82233
117.9	1.9751	117.9	1.81851
118	1.97525	118	1.81471
118.1	1.96805	118.1	1.81091
118.2	1.96425	118.2	1.80712
118.3	1.95575	118.3	1.80335
118.4	1.94705	118.4	1.79959
118.5	1.9345	118.5	1.79584
118.6	1.92815	118.6	1.79209
118.7	1.9242	118.7	1.78836
118.8	1.9192	118.8	1.78464
118.9	1.91465	118.9	1.78093
119	1.91075	119	1.77723
119.1	1.9053	119.1	1.77354
119.2	1.90355	119.2	1.76986
119.3	1.90015	119.3	1.76619
119.4	1.8948	119.4	1.76253
119.5	1.89205	119.5	1.75889
119.6	1.8857	119.6	1.75525
119.7	1.8845	119.7	1.75162
119.8	1.8793	119.8	1.748
119.9	1.87255	119.9	1.7444
120	1.8696	120	1.7408
120.1	1.8622	120.1	1.73721
120.2	1.86	120.2	1.73363
120.3	1.8553	120.3	1.73006
120.4	1.84745	120.4	1.72651
120.5	1.84405	120.5	1.72296
120.6	1.84755	120.6	1.71942
120.7	1.84555	120.7	1.71589
120.8	1.83585	120.8	1.71237
120.9	1.8314	120.9	1.70886
121	1.8301	121	1.70536
121.1	1.8246	121.1	1.70187
121.2	1.8189	121.2	1.69839
121.3	1.81595	121.3	1.69492
121.4	1.8088	121.4	1.69146
121.5	1.80375	121.5	1.68801
121.6	1.8014	121.6	1.68456
121.7	1.79975	121.7	1.68113
121.8	1.79875	121.8	1.67771
121.9	1.8014	121.9	1.67429
122	1.8014	122	1.67089
122.1	1.80105	122.1	1.66749
122.2	1.7954	122.2	1.6641
122.3	1.79095	122.3	1.66072
122.4	1.78225	122.4	1.65736
122.5	1.781	122.5	1.654
122.6	1.77805	122.6	1.65064
122.7	1.77915	122.7	1.6473
122.8	1.77805	122.8	1.64397
122.9	1.78195	122.9	1.64064
123	1.7758	123	1.63733
123.1	1.76595	123.1	1.63402
123.2	1.76695	123.2	1.63072
123.3	1.76905	123.3	1.62744
123.4	1.764	123.4	1.62416
123.5	1.75795	123.5	1.62088
123.6	1.75835	123.6	1.61762
123.7	1.75635	123.7	1.61437
123.8	1.75715	123.8	1.61112
123.9	1.748	123.9	1.60788
124	1.7503	124	1.60466
124.1	1.7558	124.1	1.60143
124.2	1.7631	124.2	1.59822
124.3	1.7584	124.3	1.59502
124.4	1.7514	124.4	1.59182
124.5	1.7511	124.5	1.58864
124.6	1.7521	124.6	1.58546
124.7	1.7519	124.7	1.58229
124.8	1.7492	124.8	1.57913
124.9	1.7461	124.9	1.57598
125	1.7403	125	1.57283
125.1	1.7348	125.1	1.56969
125.2	1.7235	125.2	1.56656
125.3	1.71395	125.3	1.56344
125.4	1.7033	125.4	1.56033
125.5	1.6994	125.5	1.55723
125.6	1.70135	125.6	1.55413
125.7	1.7002	125.7	1.55104
125.8	1.6973	125.8	1.54796
125.9	1.6936	125.9	1.54489
126	1.692	126	1.54182
126.1	1.6805	126.1	1.53877
126.2	1.6735	126.2	1.53572
126.3	1.66355	126.3	1.53268
126.4	1.65615	126.4	1.52964
126.5	1.6555	126.5	1.52662
126.6	1.6503	126.6	1.5236
126.7	1.6457	126.7	1.52059
126.8	1.6407	126.8	1.51759
126.9	1.63465	126.9	1.51459
127	1.63955	127	1.5116
127.1	1.63395	127.1	1.50862
127.2	1.6285	127.2	1.50565
127.3	1.6233	127.3	1.50269
127.4	1.6232	127.4	1.49973
127.5	1.6269	127.5	1.49678
127.6	1.6247	127.6	1.49384
127.7	1.62415	127.7	1.4909
127.8	1.62055	127.8	1.48797
127.9	1.6228	127.9	1.48505
128	1.61735	128	1.48214
128.1	1.62765	128.1	1.47924
128.2	1.62525	128.2	1.47634
128.3	1.6253	128.3	1.47345
128.4	1.62335	128.4	1.47056
128.5	1.61535	128.5	1.46769
128.6	1.61215	128.6	1.46482
128.7	1.6146	128.7	1.46195
128.8	1.61115	128.8	1.4591
128.9	1.6083	128.9	1.45625
129	1.61465	129	1.45341
129.1	1.62055	129.1	1.45058
129.2	1.6259	129.2	1.44775
129.3	1.62685	129.3	1.44493
129.4	1.62755	129.4	1.44212
129.5	1.61825	129.5	1.43931
129.6	1.61735	129.6	1.43651
129.7	1.6075	129.7	1.43372
129.8	1.5968	129.8	1.43094
129.9	1.591	129.9	1.42816
130	1.58235	130	1.42539
130.1	1.58305	130.1	1.42262
130.2	1.58295	130.2	1.41986
130.3	1.58335	130.3	1.41711
130.4	1.58525	130.4	1.41437
130.5	1.5741	130.5	1.41163
130.6	1.56525	130.6	1.4089
130.7	1.55975	130.7	1.40617
130.8	1.55905	130.8	1.40346
130.9	1.5746	130.9	1.40075
131	1.58035	131	1.39804
131.1	1.58465	131.1	1.39534
131.2	1.5774	131.2	1.39265
131.3	1.56735	131.3	1.38997
131.4	1.5532	131.4	1.38729
131.5	1.5416	131.5	1.38462
131.6	1.5354	131.6	1.38195
131.7	1.52955	131.7	1.37929
131.8	1.5284	131.8	1.37664
131.9	1.5183	131.9	1.374
132	1.5082	132	1.37136
132.1	1.5057	132.1	1.36872
132.2	1.50785	132.2	1.36609
132.3	1.51165	132.3	1.36347
132.4	1.5065	132.4	1.36086
132.5	1.5073	132.5	1.35825
132.6	1.5021	132.6	1.35565
132.7	1.4956	132.7	1.35305
132.8	1.4893	132.8	1.35047
132.9	1.48015	132.9	1.34788
133	1.47815	133	1.3453
133.1	1.47355	133.1	1.34273
133.2	1.47275	133.2	1.34017
133.3	1.47075	133.3	1.33761
133.4	1.46445	133.4	1.33506
133.5	1.45155	133.5	1.33251
133.6	1.44005	133.6	1.32997
133.7	1.4335	133.7	1.32744
133.8	1.4289	133.8	1.32491
133.9	1.4187	133.9	1.32239
134	1.416	134	1.31987
134.1	1.41055	134.1	1.31736
134.2	1.40335	134.2	1.31485
134.3	1.4024	134.3	1.31236
134.4	1.4042	134.4	1.30986
134.5	1.4077	134.5	1.30738
134.6	1.40895	134.6	1.30489
134.7	1.406	134.7	1.30242
134.8	1.39145	134.8	1.29995
134.9	1.38705	134.9	1.29749
135	1.38995	135	1.29503
135.1	1.40055	135.1	1.29258
135.2	1.4095	135.2	1.29013
135.3	1.4234	135.3	1.28769
135.4	1.42915	135.4	1.28525
135.5	1.4312	135.5	1.28282
135.6	1.4244	135.6	1.2804
135.7	1.4225	135.7	1.27798
135.8	1.4236	135.8	1.27557
135.9	1.42075	135.9	1.27316
136	1.4203	136	1.27076
136.1	1.41865	136.1	1.26837
136.2	1.41555	136.2	1.26598
136.3	1.41235	136.3	1.26359
136.4	1.41405	136.4	1.26121
136.5	1.41395	136.5	1.25884
136.6	1.41245	136.6	1.25647
136.7	1.4114	136.7	1.25411
136.8	1.4112	136.8	1.25175
136.9	1.4092	136.9	1.2494
137	1.4062	137	1.24705
137.1	1.4067	137.1	1.24471
137.2	1.40275	137.2	1.24238
137.3	1.40405	137.3	1.24005
137.4	1.3976	137.4	1.23772
137.5	1.3976	137.5	1.2354
137.6	1.39025	137.6	1.23309
137.7	1.38735	137.7	1.23078
137.8	1.3846	137.8	1.22848
137.9	1.3798	137.9	1.22618
138	1.37865	138	1.22389
138.1	1.3746	138.1	1.2216
138.2	1.37015	138.2	1.21932
138.3	1.36445	138.3	1.21704
138.4	1.36345	138.4	1.21477
138.5	1.36245	138.5	1.2125
138.6	1.3627	138.6	1.21024
138.7	1.36475	138.7	1.20798
138.8	1.3599	138.8	1.20573
138.9	1.3624	138.9	1.20348
139	1.35545	139	1.20124
139.1	1.3529	139.1	1.199
139.2	1.35225	139.2	1.19677
139.3	1.3481	139.3	1.19455
139.4	1.34455	139.4	1.19233
139.5	1.34395	139.5	1.19011
139.6	1.34565	139.6	1.1879
139.7	1.344	139.7	1.18569
139.8	1.3424	139.8	1.18349
139.9	1.34085	139.9	1.1813
140	1.3391	140	1.1791
140.1	1.3362	140.1	1.17692
140.2	1.3332	140.2	1.17474
140.3	1.33505	140.3	1.17256
140.4	1.32875	140.4	1.17039
140.5	1.3255	140.5	1.16822
140.6	1.3205	140.6	1.16606
140.7	1.31925	140.7	1.1639
140.8	1.31975	140.8	1.16175
140.9	1.3242	140.9	1.1596
141	1.3126	141	1.15746
141.1	1.3067	141.1	1.15532
141.2	1.29955	141.2	1.15319
141.3	1.2948	141.3	1.15106
141.4	1.28295	141.4	1.14894
141.5	1.2807	141.5	1.14682
141.6	1.28305	141.6	1.1447
141.7	1.28185	141.7	1.14259
141.8	1.282	141.8	1.14049
141.9	1.2815	141.9	1.13839
142	1.2803	142	1.13629
142.1	1.27895	142.1	1.1342
142.2	1.27675	142.2	1.13211
142.3	1.27415	142.3	1.13003
142.4	1.27015	142.4	1.12795
142.5	1.27225	142.5	1.12588
142.6	1.2742	142.6	1.12381
142.7	1.26935	142.7	1.12175
142.8	1.27005	142.8	1.11969
142.9	1.26305	142.9	1.11764
143	1.26795	143	1.11559
143.1	1.26365	143.1	1.11354
143.2	1.26045	143.2	1.1115
143.3	1.2582	143.3	1.10946
143.4	1.255	143.4	1.10743
143.5	1.25595	143.5	1.1054
143.6	1.255	143.6	1.10338
143.7	1.25755	143.7	1.10136
143.8	1.2533	143.8	1.09935
143.9	1.25355	143.9	1.09734
144	1.25195	144	1.09533
144.1	1.24595	144.1	1.09333
144.2	1.2409	144.2	1.09133
144.3	1.242	144.3	1.08934
144.4	1.2418	144.4	1.08735
144.5	1.24365	144.5	1.08537
144.6	1.2438	144.6	1.08339
144.7	1.24715	144.7	1.08142
144.8	1.2456	144.8	1.07944
144.9	1.24675	144.9	1.07748
145	1.2464	145	1.07552
145.1	1.2418	145.1	1.07356
145.2	1.2391	145.2	1.0716
145.3	1.23295	145.3	1.06965
145.4	1.2317	145.4	1.06771
145.5	1.23185	145.5	1.06577
145.6	1.22715	145.6	1.06383
145.7	1.22045	145.7	1.0619
145.8	1.21795	145.8	1.05997
145.9	1.2153	145.9	1.05804
146	1.21335	146	1.05612
146.1	1.2084	146.1	1.05421
146.2	1.20315	146.2	1.05229
146.3	1.21035	146.3	1.05039
146.4	1.21235	146.4	1.04848
146.5	1.2077	146.5	1.04658
146.6	1.19925	146.6	1.04469
146.7	1.1937	146.7	1.0428
146.8	1.1828	146.8	1.04091
146.9	1.1829	146.9	1.03902
147	1.18075	147	1.03714
147.1	1.1795	147.1	1.03527
147.2	1.1747	147.2	1.0334
147.3	1.1723	147.3	1.03153
147.4	1.17	147.4	1.02967
147.5	1.1626	147.5	1.02781
147.6	1.1583	147.6	1.02595
147.7	1.15945	147.7	1.0241
147.8	1.15735	147.8	1.02225
147.9	1.1587	147.9	1.02041
148	1.1518	148	1.01857
148.1	1.15175	148.1	1.01673
148.2	1.1502	148.2	1.0149
148.3	1.14305	148.3	1.01307
148.4	1.1344	148.4	1.01125
148.5	1.13335	148.5	1.00942
148.6	1.13235	148.6	1.00761
148.7	1.13235	148.7	1.00579
148.8	1.13045	148.8	1.00399
148.9	1.13045	148.9	1.00218
149	1.13045	149	1.00038
149.1	1.13045	149.1	0.998581
149.2	1.13145	149.2	0.996787
149.3		149.3	0.994998
149.4		149.4	0.993211
149.5		149.5	0.991429
149.6		149.6	0.98965
149.7		149.7	0.987875
149.8		149.8	0.986104
149.9		149.9	0.984336
150		150	0.982572
150.1		150.1	0.982572
150.2		150.2	1.03789
150.3		150.3	1.09295
150.4		150.4	1.14779
150.5		150.5	1.20239
150.6		150.6	1.25674
150.7		150.7	1.31083
150.8		150.8	1.36465
150.9		150.9	1.41823
151		151	1.47155
151.1		151.1	1.5246
151.2		151.2	1.57737
151.3		151.3	1.62986
151.4		151.4	1.68208
151.5		151.5	1.73401
151.6		151.6	1.78566
151.7		151.7	1.83701
151.8	1.93628	151.8	1.88806
151.9	1.99704	151.9	1.93881
152	2.0378	152	1.98926
152.1	2.08651	152.1	2.0394
152.2	2.15255	152.2	2.08922
152.3	2.19519	152.3	2.1387
152.4	2.26619	152.4	2.18788
152.5	2.36358	152.5	2.23672
152.6	2.40078	152.6	2.28524
152.7	2.43647	152.7	2.33341
152.8	2.47785	152.8	2.38122
152.9	2.52817	152.9	2.4287
153	2.58439	153	2.47582
153.1	2.63419	153.1	2.52258
153.2	2.66458	153.2	2.56898
153.3	2.71798	153.3	2.61499
153.4	2.76097	153.4	2.66064
153.5	2.79573	153.5	2.70592
153.6	2.84544	153.6	2.7508
153.7	2.89787	153.7	2.7953
153.8	2.92906	153.8	2.83938
153.9	2.99236	153.9	2.88308
154	3.02813	154	2.92637
154.1	3.06549	154.1	2.96924
154.2	3.10239	154.2	3.0117
154.3	3.14521	154.3	3.05373
154.4	3.18219	154.4	3.09534
154.5	3.21342	154.5	3.13651
154.6	3.25468	154.6	3.17725
154.7	3.29857	154.7	3.21754
154.8	3.33416	154.8	3.25737
154.9	3.36589	154.9	3.29676
155	3.40844	155	3.33569
155.1	3.45652	155.1	3.37416
155.2	3.50086	155.2	3.41216
155.3	3.5374	155.3	3.44967
155.4	3.58609	155.4	3.48672
155.5	3.61908	155.5	3.52328
155.6	3.65091	155.6	3.55936
155.7	3.68268	155.7	3.59494
155.8	3.70675	155.8	3.63002
155.9	3.73506	155.9	3.66461
156	3.76209	156	3.6987
156.1	3.79148	156.1	3.73228
156.2	3.82223	156.2	3.76535
156.3	3.84721	156.3	3.79789
156.4	3.88571	156.4	3.82993
156.5	3.91512	156.5	3.86145
156.6	3.95207	156.6	3.89245
156.7	3.98055	156.7	3.92292
156.8	3.99268	156.8	3.95285
156.9	4.0203	156.9	3.98227
157	4.04016	157	4.01115
157.1	4.06247	157.1	4.0395
157.2	4.09109	157.2	4.06732
157.3	4.11299	157.3	4.0946
157.4	4.14214	157.4	4.12135
157.5	4.16894	157.5	4.14757
157.6	4.19082	157.6	4.17326
157.7	4.20896	157.7	4.19841
157.8	4.22757	157.8	4.22302
157.9	4.24227	157.9	4.24711
158	4.26748	158	4.27067
158.1	4.29015	158.1	4.2937
158.2	4.30591	158.2	4.31621
158.3	4.31281	158.3	4.33819
158.4	4.32462	158.4	4.35965
158.5	4.33808	158.5	4.3806
158.6	4.35122	158.6	4.40104
158.7	4.36386	158.7	4.42096
158.8	4.37145	158.8	4.44038
158.9	4.38214	158.9	4.45931
159	4.39489	159	4.47773
159.1	4.40447	159.1	4.49567
159.2	4.41477	159.2	4.51313
159.3	4.43147	159.3	4.5301
159.4	4.44739	159.4	4.54661
159.5	4.45673	159.5	4.56264
159.6	4.46899	159.6	4.57823
159.7	4.47787	159.7	4.59335
159.8	4.48811	159.8	4.60803
159.9	4.50361	159.9	4.62228
160	4.51622	160	4.63609
160.1	4.52893	160.1	4.64949
160.2	4.53398	160.2	4.66246
160.3	4.54677	160.3	4.67503
160.4	4.55253	160.4	4.6872
160.5	4.56707	160.5	4.69899
160.6	4.57447	160.6	4.71039
160.7	4.58184	160.7	4.72141
160.8	4.58449	160.8	4.73207
160.9	4.59284	160.9	4.74237
161	4.60047	161	4.75233
[truncated: 4,020 more rows]
