# Supplementary material for: Homo-BacPROTAC-induced degradation of ClpC1 as a strategy against drug-resistant mycobacteria
Source: Nat Commun. 2024 Mar 5;15:2005. doi: 10.1038/s41467-024-46218-7 (PMC10914731; doi:10.1038/s41467-024-46218-7)
Supplement: Supplementary file 4 — Source Data [file 41467_2024_46218_MOESM4_ESM.zip › SourceData/SuppFig7_Compound_SI-76.xlsx]

## Sheet: 74008094_20210427x
Run 1; Ch 1; Fc 2-1 corr; Cy 34; 74008094; Conc 2.5 7.5 22 66.5 200 nM_X	Run 1; Ch 1; Fc 2-1 corr; Cy 34; 74008094; Conc 2.5 7.5 22 66.5 200 nM_Y	Run 1; Ch 1; Fc 2-1 corr; Cy 34; 74008094; Conc 2.5 7.5 22 66.5 200 nM; Fitted_X	Run 1; Ch 1; Fc 2-1 corr; Cy 34; 74008094; Conc 2.5 7.5 22 66.5 200 nM; Fitted_Y
-38.9	0.13401	-38.9	0
-38.8	-0.1275	-38.8	0
-38.7	-0.66025	-38.7	0
-38.6	-0.3041	-38.6	0
-38.5	-0.2337	-38.5	0
-38.4	-0.194052	-38.4	0
-38.3	-0.0492	-38.3	0
-38.2	0.00565	-38.2	0
-38.1	0.01725	-38.1	0
-38	0.0115	-38	0
-37.9	-0.00739997	-37.9	0
-37.8	-0.19215	-37.8	0
-37.7	-0.91695	-37.7	0
-37.6	-0.5313	-37.6	0
-37.5	-0.6139	-37.5	0
-37.4	-0.582643	-37.4	0
-37.3	-0.3609	-37.3	0
-37.2	0.7928	-37.2	0
-37.1	1.42265	-37.1	0
-37	1.86055	-37	0
-36.9	1.8885	-36.9	0
-36.8	1.23905	-36.8	0
-36.7	-0.01235	-36.7	0
-36.6	0.281	-36.6	0
-36.5	0.15175	-36.5	0
-36.4	0.0715021	-36.4	0
-36.3	0.0373	-36.3	0
-36.2	0.0332	-36.2	0
-36.1	0.0275	-36.1	0
-36	0.08615	-36	0
-35.9	0.10035	-35.9	0
-35.8	0.1113	-35.8	0
-35.7	0.09705	-35.7	0
-35.6	0.1011	-35.6	0
-35.5	0.0875	-35.5	0
-35.4	0.0797506	-35.4	0
-35.3	0.0791	-35.3	0
-35.2	0.08375	-35.2	0
-35.1	0.0811	-35.1	0
-35	0.0678	-35	0
-34.9	0.0624005	-34.9	0
-34.8	0.0654	-34.8	0
-34.7	0.0587	-34.7	0
-34.6	0.07605	-34.6	0
-34.5	0.0629	-34.5	0
-34.4	0.0892001	-34.4	0
-34.3	0.09335	-34.3	0
-34.2	0.09415	-34.2	0
-34.1	0.0781	-34.1	0
-34	0.0648	-34	0
-33.9	0.0655004	-33.9	0
-33.8	0.06275	-33.8	0
-33.7	0.06605	-33.7	0
-33.6	0.0865	-33.6	0
-33.5	0.0898	-33.5	0
-33.4	0.0924002	-33.4	0
-33.3	0.1007	-33.3	0
-33.2	0.1114	-33.2	0
-33.1	0.1106	-33.1	0
-33	0.12575	-33	0
-32.9	0.123	-32.9	0
-32.8	0.12975	-32.8	0
-32.7	0.13195	-32.7	0
-32.6	0.1259	-32.6	0
-32.5	0.1279	-32.5	0
-32.4	0.12155	-32.4	0
-32.3	0.1262	-32.3	0
-32.2	0.12295	-32.2	0
-32.1	0.12555	-32.1	0
-32	0.12965	-32	0
-31.9	0.1258	-31.9	0
-31.8	0.12465	-31.8	0
-31.7	0.1299	-31.7	0
-31.6	0.1373	-31.6	0
-31.5	0.1472	-31.5	0
-31.4	0.1548	-31.4	0
-31.3	0.1632	-31.3	0
-31.2	0.16645	-31.2	0
-31.1	0.16265	-31.1	0
-31	0.1667	-31	0
-30.9	0.16105	-30.9	0
-30.8	0.1587	-30.8	0
-30.7	0.15325	-30.7	0
-30.6	0.14905	-30.6	0
-30.5	0.14405	-30.5	0
-30.4	0.1417	-30.4	0
-30.3	0.1463	-30.3	0
-30.2	0.14575	-30.2	0
-30.1	0.14675	-30.1	0
-30	0.14555	-30	0
-29.9	0.14955	-29.9	0
-29.8	0.1488	-29.8	0
-29.7	0.14795	-29.7	0
-29.6	0.1471	-29.6	0
-29.5	0.15245	-29.5	0
-29.4	0.15375	-29.4	0
-29.3	0.14925	-29.3	0
-29.2	0.14905	-29.2	0
-29.1	0.1516	-29.1	0
-29	0.1535	-29	0
-28.9	0.15275	-28.9	0
-28.8	0.1585	-28.8	0
-28.7	0.16245	-28.7	0
-28.6	0.1621	-28.6	0
-28.5	0.1631	-28.5	0
-28.4	0.16695	-28.4	0
-28.3	0.1624	-28.3	0
-28.2	0.16345	-28.2	0
-28.1	0.1619	-28.1	0
-28	0.16185	-28	0
-27.9	0.16275	-27.9	0
-27.8	0.16285	-27.8	0
-27.7	0.15785	-27.7	0
-27.6	0.15705	-27.6	0
-27.5	0.15945	-27.5	0
-27.4	0.15725	-27.4	0
-27.3	0.1598	-27.3	0
-27.2	0.15815	-27.2	0
-27.1	0.1597	-27.1	0
-27	0.1614	-27	0
-26.9	0.16195	-26.9	0
-26.8	0.1611	-26.8	0
-26.7	0.163	-26.7	0
-26.6	0.16655	-26.6	0
-26.5	0.16675	-26.5	0
-26.4	0.1697	-26.4	0
-26.3	0.173	-26.3	0
-26.2	0.17245	-26.2	0
-26.1	0.17145	-26.1	0
-26	0.173	-26	0
-25.9	0.17145	-25.9	0
-25.8	0.1709	-25.8	0
-25.7	0.168	-25.7	0
-25.6	0.16235	-25.6	0
-25.5	0.15575	-25.5	0
-25.4	0.15765	-25.4	0
-25.3	0.15545	-25.3	0
-25.2	0.15315	-25.2	0
-25.1	0.15625	-25.1	0
-25	0.1598	-25	0
-24.9	0.16185	-24.9	0
-24.8	0.16085	-24.8	0
-24.7	0.16215	-24.7	0
-24.6	0.1612	-24.6	0
-24.5	0.1552	-24.5	0
-24.4	0.15715	-24.4	0
-24.3	0.156	-24.3	0
-24.2	0.1565	-24.2	0
-24.1	0.15755	-24.1	0
-24	0.15785	-24	0
-23.9	0.1565	-23.9	0
-23.8	0.15865	-23.8	0
-23.7	0.1593	-23.7	0
-23.6	0.1572	-23.6	0
-23.5	0.15905	-23.5	0
-23.4	0.1621	-23.4	0
-23.3	0.161	-23.3	0
-23.2	0.1616	-23.2	0
-23.1	0.1616	-23.1	0
-23	0.15405	-23	0
-22.9	0.1531	-22.9	0
-22.8	0.1527	-22.8	0
-22.7	0.14995	-22.7	0
-22.6	0.15205	-22.6	0
-22.5	0.15985	-22.5	0
-22.4	0.15525	-22.4	0
-22.3	0.1564	-22.3	0
-22.2	0.15495	-22.2	0
-22.1	0.15935	-22.1	0
-22	0.1586	-22	0
-21.9	0.15205	-21.9	0
-21.8	0.1529	-21.8	0
-21.7	0.15285	-21.7	0
-21.6	0.1557	-21.6	0
-21.5	0.15635	-21.5	0
-21.4	0.15685	-21.4	0
-21.3	0.1595	-21.3	0
-21.2	0.1564	-21.2	0
-21.1	0.1523	-21.1	0
-21	0.1537	-21	0
-20.9	0.1634	-20.9	0
-20.8	0.1669	-20.8	0
-20.7	0.162	-20.7	0
-20.6	0.15695	-20.6	0
-20.5	0.15635	-20.5	0
-20.4	0.1556	-20.4	0
-20.3	0.15095	-20.3	0
-20.2	0.1564	-20.2	0
-20.1	0.1605	-20.1	0
-20	0.1655	-20	0
-19.9	0.1777	-19.9	0
-19.8	0.18655	-19.8	0
-19.7	0.1938	-19.7	0
-19.6	0.18055	-19.6	0
-19.5	0.1723	-19.5	0
-19.4	0.17605	-19.4	0
-19.3	0.17495	-19.3	0
-19.2	0.18075	-19.2	0
-19.1	0.1698	-19.1	0
-19	0.15725	-19	0
-18.9	0.1448	-18.9	0
-18.8	0.15745	-18.8	0
-18.7	0.1483	-18.7	0
-18.6	0.15375	-18.6	0
-18.5	0.1738	-18.5	0
-18.4	0.1951	-18.4	0
-18.3	0.1991	-18.3	0
-18.2	0.2192	-18.2	0
-18.1	0.25045	-18.1	0
-18	0.2576	-18	0
-17.9	0.2101	-17.9	0
-17.8	0.1614	-17.8	0
-17.7	0.1439	-17.7	0
-17.6	0.1725	-17.6	0
-17.5	0.2015	-17.5	0
-17.4	0.16295	-17.4	0
-17.3	0.1535	-17.3	0
-17.2	0.1109	-17.2	0
-17.1	0.0918503	-17.1	0
-17	0.0734	-17	0
-16.9	0.07325	-16.9	0
-16.8	0.07235	-16.8	0
-16.7	0.0641498	-16.7	0
-16.6	0.0660995	-16.6	0
-16.5	0.1094	-16.5	0
-16.4	0.1217	-16.4	0
-16.3	0.1402	-16.3	0
-16.2	0.14225	-16.2	0
-16.1	0.13495	-16.1	0
-16	0.05395	-16	0
-15.9	0.0988	-15.9	0
-15.8	0.17385	-15.8	0
-15.7	0.1817	-15.7	0
-15.6	0.22345	-15.6	0
-15.5	0.1651	-15.5	0
-15.4	0.09045	-15.4	0
-15.3	0.06415	-15.3	0
-15.2	0.0272505	-15.2	0
-15.1	-0.0271999	-15.1	0
-15	-0.06385	-15	0
-14.9	-0.06475	-14.9	0
-14.8	-0.0547	-14.8	0
-14.7	0.0226991	-14.7	0
-14.6	0.108499	-14.6	0
-14.5	0.06505	-14.5	0
-14.4	0.03955	-14.4	0
-14.3	0.0474	-14.3	0
-14.2	0.04785	-14.2	0
-14.1	0.0018003	-14.1	0
-14	0.0137	-14	0
-13.9	-0.0183	-13.9	0
-13.8	-0.0358	-13.8	0
-13.7	-0.0570999	-13.7	0
-13.6	-0.0539498	-13.6	0
-13.5	-0.04475	-13.5	0
-13.4	-0.0153	-13.4	0
-13.3	-0.03675	-13.3	0
-13.2	-0.0384	-13.2	0
-13.1	-0.03715	-13.1	0
-13	-0.0272	-13	0
-12.9	-0.0304	-12.9	0
-12.8	-0.05125	-12.8	0
-12.7	-0.05435	-12.7	0
-12.6	-0.0678499	-12.6	0
-12.5	-0.05485	-12.5	0
-12.4	-0.0366	-12.4	0
-12.3	-0.0323	-12.3	0
-12.2	-0.0266	-12.2	0
-12.1	-0.0121501	-12.1	0
-12	-0.01555	-12	0
-11.9	-0.00355001	-11.9	0
-11.8	-0.01915	-11.8	0
-11.7	-0.0151499	-11.7	0
-11.6	-0.0155	-11.6	0
-11.5	-0.01135	-11.5	0
-11.4	-0.00555	-11.4	0
-11.3	-0.00255	-11.3	0
-11.2	-0.00889995	-11.2	0
-11.1	-0.00534996	-11.1	0
-11	-0.0189	-11	0
-10.9	-0.0276	-10.9	0
-10.8	-0.0268	-10.8	0
-10.7	-0.0254499	-10.7	0
-10.6	-0.0314999	-10.6	0
-10.5	-0.0345	-10.5	0
-10.4	-0.0305	-10.4	0
-10.3	-0.0314	-10.3	0
-10.2	-0.0319	-10.2	0
-10.1	-0.0238499	-10.1	0
-10	-0.02435	-10	0
-9.9	-0.03095	-9.9	0
-9.8	-0.03275	-9.8	0
-9.7	-0.03705	-9.7	0
-9.6	-0.0406	-9.6	0
-9.5	-0.0398	-9.5	0
-9.4	-0.0396	-9.4	0
-9.3	-0.02865	-9.3	0
-9.2	-0.02825	-9.2	0
-9.1	-0.0377999	-9.1	0
-9	-0.03745	-9	0
-8.9	-0.03825	-8.9	0
-8.8	-0.03955	-8.8	0
-8.7	-0.0443499	-8.7	0
-8.6	-0.04155	-8.6	0
-8.5	-0.0383	-8.5	0
-8.4	-0.03425	-8.4	0
-8.3	-0.03105	-8.3	0
-8.2	-0.03515	-8.2	0
-8.1	-0.02385	-8.1	0
-8	-0.0243	-8	0
-7.9	-0.02115	-7.9	0
-7.8	-0.02275	-7.8	0
-7.7	-0.0192499	-7.7	0
-7.6	-0.0149	-7.6	0
-7.5	-0.0134	-7.5	0
-7.4	-0.00735004	-7.4	0
-7.3	-0.00325	-7.3	0
-7.2	-0.00925	-7.2	0
-7.1	-0.0104499	-7.1	0
-7	-0.01245	-7	0
-6.9	-0.01235	-6.9	0
-6.8	-0.01125	-6.8	0
-6.7	-0.0073	-6.7	0
-6.6	-0.01035	-6.6	0
-6.5	-0.008	-6.5	0
-6.4	-0.00764996	-6.4	0
-6.3	-0.00355	-6.3	0
-6.2	-0.00735	-6.2	0
-6.1	-0.00915	-6.1	0
-6	-0.00525	-6	0
-5.9	-0.00335	-5.9	0
-5.8	-0.00145	-5.8	0
-5.7	-0.000200001	-5.7	0
-5.6	-0.0018	-5.6	0
-5.5	-0.003	-5.5	0
-5.4	-0.00429999	-5.4	0
-5.3	-0.00835	-5.3	0
-5.2	-0.00335	-5.2	0
-5.1	-0.00095	-5.1	0
-5	0	-5	0
-4.9	0.00430008	-4.9	0
-4.8	0.0032	-4.8	0
-4.7	-0.0016	-4.7	0
-4.6	0.0018	-4.6	0
-4.5	-0.0036	-4.5	0
-4.4	-0.0016499	-4.4	0
-4.3	-0.00375	-4.3	0
-4.2	-0.00255	-4.2	0
-4.1	-0.0011	-4.1	0
-4	-0.000450001	-4	0
-3.9	-0.000899934	-3.9	0
-3.8	0.00105	-3.8	0
-3.7	0.00405	-3.7	0
-3.6	0.00595	-3.6	0
-3.5	0.00735	-3.5	0
-3.4	0.00255009	-3.4	0
-3.3	-0.0011	-3.3	0
-3.2	-0.007	-3.2	0
-3.1	-0.00845	-3.1	0
-3	-0.0058	-3	0
-2.9	-0.00814995	-2.9	0
-2.8	-0.01035	-2.8	0
-2.7	-0.01465	-2.7	0
-2.6	-0.0155	-2.6	0
-2.5	-0.0212	-2.5	0
-2.4	-0.0255001	-2.4	0
-2.3	-0.02015	-2.3	0
-2.2	-0.0217	-2.2	0
-2.1	-0.01875	-2.1	0
-2	-0.024	-2	0
-1.9	-0.0185499	-1.9	0
-1.8	-0.0233	-1.8	0
-1.7	-0.0261	-1.7	0
-1.6	-0.01885	-1.6	0
-1.5	-0.0272	-1.5	0
-1.4	-0.026	-1.4	0
-1.3	-0.02675	-1.3	0
-1.2	-0.0272	-1.2	0
-1.1	-0.03425	-1.1	0
-1	-0.03425	-1	0
-0.900002	-0.03625	-0.900002	0
-0.799999	-0.04075	-0.799999	0
-0.700001		-0.700001	0
-0.599998		-0.599998	0
-0.5		-0.5	0
-0.400002		-0.400002	0
-0.299999		-0.299999	0
-0.200001		-0.200001	0
-0.0999985		-0.0999985	0
0		0	0
0.0999985		0.0999985	0
0.200001		0.200001	0.00292006
0.299999		0.299999	0.0058215
0.400002		0.400002	0.00870464
0.5		0.5	0.0115694
0.599998		0.599998	0.014416
0.700001		0.700001	0.0172446
0.799999		0.799999	0.0200552
0.900002		0.900002	0.0228481
1		1	0.0256232
1.1		1.1	0.0283807
1.2		1.2	0.0311208
1.3		1.3	0.0338434
1.4		1.4	0.0365488
1.5		1.5	0.039237
1.6		1.6	0.0419082
1.7		1.7	0.0445625
1.8	0.0665593	1.8	0.0471999
1.9	0.0665593	1.9	0.0498206
2	0.0665593	2	0.0524247
2.1	0.0781026	2.1	0.0550122
2.2	0.0855914	2.2	0.0575834
2.3	0.0931143	2.3	0.0601382
2.4	0.0958175	2.4	0.0626769
2.5	0.0855914	2.5	0.0651994
2.6	0.0815699	2.6	0.0677059
2.7	0.0786005	2.7	0.0701967
2.8	0.0695833	2.8	0.0726715
2.9	0.0808023	2.9	0.0751307
3	0.0842326	3	0.0775742
3.1	0.0853747	3.1	0.0800023
3.2	0.0881066	3.2	0.082415
3.3	0.0852882	3.3	0.0848124
3.4	0.0935533	3.4	0.0871946
3.5	0.0914661	3.5	0.0895617
3.6	0.094056	3.6	0.0919137
3.7	0.0868484	3.7	0.0942509
3.8	0.0896587	3.8	0.0965732
3.9	0.089156	3.9	0.0988808
4	0.0884924	4	0.101174
4.1	0.0882421	4.1	0.103452
4.2	0.0833856	4.2	0.105716
4.3	0.0866901	4.3	0.107966
4.4	0.0853398	4.4	0.110201
4.5	0.0874312	4.5	0.112422
4.6	0.0911995	4.6	0.114629
4.7	0.0909069	4.7	0.116823
4.8	0.0926757	4.8	0.119002
4.9	0.090557	4.9	0.121167
5	0.0914606	5	0.123319
5.1	0.0831709	5.1	0.125457
5.2	0.0766924	5.2	0.127581
5.3	0.075983	5.3	0.129692
5.4	0.0795245	5.4	0.13179
5.5	0.0807754	5.5	0.133874
5.6	0.0803318	5.6	0.135945
5.7	0.0830444	5.7	0.138003
5.8	0.088471	5.8	0.140048
5.9	0.101938	5.9	0.14208
6	0.112107	6	0.144099
6.1	0.111991	6.1	0.146105
6.2	0.110872	6.2	0.148098
6.3	0.107314	6.3	0.150079
6.4	0.110521	6.4	0.152048
6.5	0.110518	6.5	0.154003
6.6	0.109467	6.6	0.155947
6.7	0.107874	6.7	0.157878
6.8	0.114591	6.8	0.159797
6.9	0.118951	6.9	0.161703
7	0.119714	7	0.163598
7.1	0.117656	7.1	0.16548
7.2	0.119762	7.2	0.167351
7.3	0.119356	7.3	0.16921
7.4	0.120513	7.4	0.171057
7.5	0.11931	7.5	0.172892
7.6	0.12392	7.6	0.174715
7.7	0.127971	7.7	0.176528
7.8	0.131925	7.8	0.178328
7.9	0.135284	7.9	0.180117
8	0.138391	8	0.181895
8.1	0.137698	8.1	0.183662
8.2	0.140457	8.2	0.185417
8.3	0.139648	8.3	0.187161
8.4	0.143424	8.4	0.188894
8.5	0.144963	8.5	0.190616
8.6	0.14747	8.6	0.192327
8.7	0.150924	8.7	0.194028
8.8	0.154334	8.8	0.195717
8.9	0.155744	8.9	0.197396
9	0.157953	9	0.199064
9.1	0.158058	9.1	0.200722
9.2	0.15575	9.2	0.202369
9.3	0.158005	9.3	0.204006
9.4	0.160765	9.4	0.205632
9.5	0.164669	9.5	0.207248
9.6	0.167367	9.6	0.208854
9.7	0.169921	9.7	0.210449
9.8	0.168723	9.8	0.212035
9.9	0.167777	9.9	0.21361
10	0.166728	10	0.215175
10.1	0.16868	10.1	0.216731
10.2	0.169932	10.2	0.218276
10.3	0.1746	10.3	0.219812
10.4	0.17286	10.4	0.221338
10.5	0.178178	10.5	0.222855
10.6	0.179139	10.6	0.224361
10.7	0.179999	10.7	0.225859
10.8	0.181848	10.8	0.227346
10.9	0.183252	10.9	0.228825
11	0.189779	11	0.230293
11.1	0.184736	11.1	0.231753
11.2	0.185695	11.2	0.233203
11.3	0.185751	11.3	0.234644
11.4	0.187317	11.4	0.236076
11.5	0.187663	11.5	0.237499
11.6	0.19194	11.6	0.238913
11.7	0.191045	11.7	0.240318
11.8	0.193058	11.8	0.241714
11.9	0.192477	11.9	0.243101
12	0.194988	12	0.244479
12.1	0.194808	12.1	0.245849
12.2	0.196529	12.2	0.24721
12.3	0.198807	12.3	0.248562
12.4	0.20008	12.4	0.249906
12.5	0.204401	12.5	0.251241
12.6	0.205376	12.6	0.252568
12.7	0.20559	12.7	0.253886
12.8	0.200646	12.8	0.255196
12.9	0.202421	12.9	0.256498
13	0.199331	13	0.257791
13.1	0.198346	13.1	0.259076
13.2	0.201227	13.2	0.260353
13.3	0.204244	13.3	0.261622
13.4	0.209513	13.4	0.262883
13.5	0.205473	13.5	0.264136
13.6	0.204898	13.6	0.265381
13.7	0.209114	13.7	0.266618
13.8	0.19932	13.8	0.267847
13.9	0.196781	13.9	0.269068
14	0.193708	14	0.270282
14.1	0.185881	14.1	0.271488
14.2	0.182154	14.2	0.272686
14.3	0.177852	14.3	0.273877
14.4	0.184281	14.4	0.27506
14.5	0.197312	14.5	0.276236
14.6	0.202498	14.6	0.277404
14.7	0.209278	14.7	0.278564
14.8	0.212025	14.8	0.279718
14.9	0.208665	14.9	0.280864
15	0.20835	15	0.282003
15.1	0.197735	15.1	0.283134
15.2	0.189882	15.2	0.284259
15.3	0.186188	15.3	0.285376
15.4	0.19677	15.4	0.286486
15.5	0.201828	15.5	0.287589
15.6	0.203778	15.6	0.288686
15.7	0.203426	15.7	0.289775
15.8	0.199063	15.8	0.290857
15.9	0.199469	15.9	0.291933
16	0.202621	16	0.293001
16.1	0.203927	16.1	0.294063
16.2	0.204171	16.2	0.295118
16.3	0.203178	16.3	0.296167
16.4	0.195689	16.4	0.297208
16.5	0.202084	16.5	0.298243
16.6	0.191934	16.6	0.299272
16.7	0.193603	16.7	0.300294
16.8	0.1809	16.8	0.30131
16.9	0.180767	16.9	0.302319
17	0.190308	17	0.303322
17.1	0.191878	17.1	0.304318
17.2	0.191492	17.2	0.305308
17.3	0.192496	17.3	0.306292
17.4	0.185885	17.4	0.307269
17.5	0.185847	17.5	0.308241
17.6	0.186679	17.6	0.309206
17.7	0.191999	17.7	0.310165
17.8	0.196814	17.8	0.311118
17.9	0.201329	17.9	0.312065
18	0.201827	18	0.313006
18.1	0.195344	18.1	0.313941
18.2	0.20398	18.2	0.31487
18.3	0.202832	18.3	0.315793
18.4	0.207025	18.4	0.31671
18.5	0.216524	18.5	0.317622
18.6	0.216524	18.6	0.318527
18.7	0.216962	18.7	0.319427
18.8	0.217939	18.8	0.320321
18.9	0.22047	18.9	0.32121
19	0.224726	19	0.322093
19.1	0.224726	19.1	0.32297
19.2		19.2	0.323842
19.3		19.3	0.324708
19.4		19.4	0.325569
19.5		19.5	0.326424
19.6		19.6	0.327274
19.7		19.7	0.328118
19.8		19.8	0.328958
19.9		19.9	0.328958
20		20	0.327088
20.1		20.1	0.32523
20.2		20.2	0.323382
20.3		20.3	0.321544
20.4		20.4	0.319717
20.5		20.5	0.3179
20.6		20.6	0.316094
20.7		20.7	0.314298
20.8		20.8	0.312512
20.9		20.9	0.310736
21		21	0.30897
21.1		21.1	0.307214
21.2		21.2	0.305469
21.3		21.3	0.303733
21.4		21.4	0.302007
21.5		21.5	0.300291
21.6		21.6	0.298585
21.7	0.3328	21.7	0.296888
21.8	0.33435	21.8	0.295201
21.9	0.33705	21.9	0.293523
22	0.33765	22	0.291856
22.1	0.33705	22.1	0.290197
22.2	0.3328	22.2	0.288548
22.3	0.33765	22.3	0.286909
22.4	0.34075	22.4	0.285278
22.5	0.3364	22.5	0.283657
22.6	0.3248	22.6	0.282045
22.7	0.3127	22.7	0.280443
22.8	0.30825	22.8	0.278849
22.9	0.30745	22.9	0.277265
23	0.3087	23	0.275689
23.1	0.3078	23.1	0.274123
23.2	0.31035	23.2	0.272565
23.3	0.30345	23.3	0.271016
23.4	0.30095	23.4	0.269476
23.5	0.2919	23.5	0.267945
23.6	0.28625	23.6	0.266422
23.7	0.2845	23.7	0.264909
23.8	0.27975	23.8	0.263403
23.9	0.28385	23.9	0.261907
24	0.2814	24	0.260418
24.1	0.28045	24.1	0.258939
24.2	0.27345	24.2	0.257467
24.3	0.26715	24.3	0.256004
24.4	0.26445	24.4	0.25455
24.5	0.26075	24.5	0.253103
24.6	0.26715	24.6	0.251665
24.7	0.2599	24.7	0.250235
24.8	0.2601	24.8	0.248813
24.9	0.255	24.9	0.247399
25	0.24725	25	0.245994
25.1	0.24285	25.1	0.244596
25.2	0.2457	25.2	0.243206
25.3	0.24485	25.3	0.241824
25.4	0.24025	25.4	0.24045
25.5	0.24505	25.5	0.239084
25.6	0.2482	25.6	0.237725
25.7	0.24795	25.7	0.236374
25.8	0.2418	25.8	0.235031
25.9	0.23765	25.9	0.233696
26	0.2358	26	0.232368
26.1	0.23275	26.1	0.231047
26.2	0.23165	26.2	0.229735
26.3	0.2329	26.3	0.228429
26.4	0.2258	26.4	0.227131
26.5	0.2281	26.5	0.225841
26.6	0.22735	26.6	0.224557
26.7	0.2238	26.7	0.223281
26.8	0.2221	26.8	0.222013
26.9	0.21005	26.9	0.220751
27	0.1829	27	0.219497
27.1	0.1838	27.1	0.21825
27.2	0.1947	27.2	0.21701
27.3	0.1985	27.3	0.215776
27.4	0.228599	27.4	0.21455
27.5	0.223451	27.5	0.213331
27.6	0.2098	27.6	0.212119
27.7	0.2104	27.7	0.210914
27.8	0.21465	27.8	0.209715
27.9	0.22415	27.9	0.208524
28	0.22375	28	0.207339
28.1	0.22405	28.1	0.206161
28.2	0.2337	28.2	0.204989
28.3	0.23455	28.3	0.203825
28.4	0.23605	28.4	0.202666
28.5	0.23685	28.5	0.201515
28.6	0.24395	28.6	0.20037
28.7	0.2271	28.7	0.199231
28.8	0.21635	28.8	0.198099
28.9	0.2133	28.9	0.196974
29	0.2077	29	0.195854
29.1	0.1996	29.1	0.194742
29.2	0.20405	29.2	0.193635
29.3	0.22335	29.3	0.192535
29.4	0.22035	29.4	0.191441
29.5	0.22085	29.5	0.190353
29.6	0.16935	29.6	0.189271
29.7	0.1934	29.7	0.188196
29.8	0.207351	29.8	0.187127
29.9	0.231349	29.9	0.186063
30	0.215451	30	0.185006
30.1	0.2325	30.1	0.183955
30.2	0.22555	30.2	0.18291
30.3	0.22475	30.3	0.18187
30.4	0.16515	30.4	0.180837
30.5	0.2262	30.5	0.179809
30.6	0.260349	30.6	0.178788
30.7	-0.870649	30.7	0.177772
30.8	-0.530297	30.8	0.176762
30.9	-0.117689	30.9	0.175757
31	0.433039	31	0.174759
31.1	0.543944	31.1	0.173766
31.2	0.932158	31.2	0.172779
31.3	0.761447	31.3	0.171797
31.4	0.603349	31.4	0.170821
31.5	0.472451	31.5	0.16985
31.6	0.392101	31.6	0.168885
31.7	0.334501	31.7	0.167925
31.8	0.2715	31.8	0.166971
31.9	0.2464	31.9	0.166022
32	0.2373	32	0.165079
32.1	0.2289	32.1	0.164141
32.2	0.242801	32.2	0.163208
32.3	0.15705	32.3	0.162281
32.4	0.0331492	32.4	0.161359
32.5	0.0640008	32.5	0.160442
32.6	0.14655	32.6	0.159531
32.7	0.71155	32.7	0.158624
32.8	1.43475	32.8	0.157723
32.9	1.50164	32.9	0.156827
33	1.25731	33	0.155936
33.1	0.692756	33.1	0.15505
33.2	0.845603	33.2	0.154169
33.3	0.967843	33.3	0.153293
33.4	0.459654	33.4	0.152422
33.5	0.613196	33.5	0.151556
33.6	0.141253	33.6	0.150694
33.7	-1.06035	33.7	0.149838
33.8	-0.380652	33.8	0.148987
33.9	-0.176983	33.9	0.14814
34	0.136933	34	0.147299
34.1	0.525941	34.1	0.146462
34.2	0.543503	34.2	0.145629
34.3	0.499246	34.3	0.144802
34.4	0.349402	34.4	0.143979
34.5	0.361998	34.5	0.143161
34.6	0.35905	34.6	0.142348
34.7	0.3242	34.7	0.141539
34.8	0.306949	34.8	0.140735
34.9	0.302101	34.9	0.139935
35	0.328749	35	0.13914
35.1	0.3253	35.1	0.138349
35.2	0.3067	35.2	0.137563
35.3	0.32145	35.3	0.136782
35.4	0.304649	35.4	0.136004
35.5	0.325351	35.5	0.135232
35.6	0.30415	35.6	0.134463
35.7	0.3041	35.7	0.133699
35.8	0.30475	35.8	0.13294
35.9	0.29885	35.9	0.132184
36	0.2814	36	0.131433
36.1	0.2954	36.1	0.130686
36.2	0.28795	36.2	0.129944
36.3	0.28795	36.3	0.129206
36.4	0.28535	36.4	0.128471
36.5	0.2733	36.5	0.127741
36.6	0.2751	36.6	0.127016
36.7	0.26445	36.7	0.126294
36.8	0.26805	36.8	0.125576
36.9	0.26295	36.9	0.124863
37	0.25755	37	0.124153
37.1	0.25905	37.1	0.123448
37.2	0.26035	37.2	0.122747
37.3	0.253	37.3	0.122049
37.4	0.2556	37.4	0.121356
37.5	0.25965	37.5	0.120666
37.6	0.2646	37.6	0.11998
37.7	0.27435	37.7	0.119299
37.8	0.27465	37.8	0.118621
37.9	0.2799	37.9	0.117947
38	0.2781	38	0.117277
38.1	0.2695	38.1	0.11661
38.2	0.2667	38.2	0.115948
38.3	0.26265	38.3	0.115289
38.4	0.26125	38.4	0.114634
38.5	0.2583	38.5	0.113983
38.6	0.2561	38.6	0.113335
38.7	0.2513	38.7	0.112691
38.8	0.254	38.8	0.112051
38.9	0.2559	38.9	0.111414
39	0.25525	39	0.110781
39.1	0.25815	39.1	0.110152
39.2	0.2573	39.2	0.109526
39.3	0.25745	39.3	0.108903
39.4	0.25535	39.4	0.108285
39.5	0.2541	39.5	0.107669
39.6	0.25405	39.6	0.107058
39.7	0.25375	39.7	0.106449
39.8	0.25155	39.8	0.105845
39.9	0.25205	39.9	0.105243
40	0.2524	40	0.104645
40.1	0.2499	40.1	0.104051
40.2	0.25075	40.2	0.103459
40.3	0.2484	40.3	0.102872
40.4	0.2451	40.4	0.102287
40.5	0.2478	40.5	0.101706
40.6	0.24495	40.6	0.101128
40.7	0.24435	40.7	0.100553
40.8	0.2409	40.8	0.0999821
40.9	0.23835	40.9	0.099414
41	0.2383	41	0.0988492
41.1	0.23895	41.1	0.0982876
41.2	0.23825	41.2	0.0977291
41.3	0.23875	41.3	0.0971738
41.4	0.2363	41.4	0.0966217
41.5	0.2337	41.5	0.0960727
41.6	0.2343	41.6	0.0955268
41.7	0.2336	41.7	0.0949841
41.8	0.23325	41.8	0.0944444
41.9	0.2311	41.9	0.0939078
42	0.2322	42	0.0933742
42.1	0.2334	42.1	0.0928437
42.2	0.22665	42.2	0.0923162
42.3	0.23085	42.3	0.0917916
42.4	0.233	42.4	0.0912701
42.5	0.23245	42.5	0.0907515
42.6	0.234	42.6	0.0902359
42.7	0.2372	42.7	0.0897232
42.8	0.23375	42.8	0.0892134
42.9	0.23375	42.9	0.0887065
43	0.2352	43	0.0882025
43.1	0.2351	43.1	0.0877013
43.2	0.23235	43.2	0.087203
43.3	0.23245	43.3	0.0867075
43.4	0.22985	43.4	0.0862149
43.5	0.2267	43.5	0.0857251
43.6	0.22505	43.6	0.085238
43.7	0.22455	43.7	0.0847537
43.8	0.22705	43.8	0.0842721
43.9	0.22815	43.9	0.0837933
44	0.2346	44	0.0833172
44.1	0.23555	44.1	0.0828438
44.2	0.23155	44.2	0.0823731
44.3	0.2305	44.3	0.0819051
44.4	0.227	44.4	0.0814397
44.5	0.2246	44.5	0.080977
44.6	0.22345	44.6	0.0805169
44.7	0.2215	44.7	0.0800594
44.8	0.2201	44.8	0.0796045
44.9	0.21805	44.9	0.0791523
45	0.21895	45	0.0787025
45.1	0.21405	45.1	0.0782554
45.2	0.2147	45.2	0.0778107
45.3	0.21735	45.3	0.0773686
45.4	0.2144	45.4	0.076929
45.5	0.2157	45.5	0.0764919
45.6	0.21785	45.6	0.0760573
45.7	0.21405	45.7	0.0756252
45.8	0.2142	45.8	0.0751955
45.9	0.21835	45.9	0.0747683
46	0.22205	46	0.0743435
46.1	0.22445	46.1	0.0739211
46.2	0.22325	46.2	0.0735011
46.3	0.2305	46.3	0.0730834
46.4	0.238	46.4	0.0726682
46.5	0.24145	46.5	0.0722553
46.6	0.24015	46.6	0.0718448
46.7	0.24215	46.7	0.0714366
46.8	0.24755	46.8	0.0710307
46.9	0.2441	46.9	0.0706271
47	0.24545	47	0.0702258
47.1	0.25885	47.1	0.0698268
47.2	0.2585	47.2	0.0694301
47.3	0.25965	47.3	0.0690356
47.4	0.2512	47.4	0.0686433
47.5	0.23505	47.5	0.0682533
47.6	0.22455	47.6	0.0678655
47.7	0.21995	47.7	0.06748
47.8	0.1928	47.8	0.0670965
47.9	0.18605	47.9	0.0667153
48	0.17825	48	0.0663363
48.1	0.18765	48.1	0.0659594
48.2	0.18975	48.2	0.0655846
48.3	0.18405	48.3	0.0652119
48.4	0.1968	48.4	0.0648414
48.5	0.18225	48.5	0.064473
48.6	0.18355	48.6	0.0641067
48.7	0.1802	48.7	0.0637425
48.8	0.1895	48.8	0.0633803
48.9	0.1949	48.9	0.0630202
49	0.1958	49	0.0626621
49.1	0.2079	49.1	0.0623061
49.2	0.2205	49.2	0.0619521
49.3	0.24205	49.3	0.0616001
49.4	0.2452	49.4	0.0612501
49.5	0.2528	49.5	0.0609021
49.6	0.22835	49.6	0.0605561
49.7	0.2535	49.7	0.060212
49.8	0.198649	49.8	0.0598699
49.9	0.17935	49.9	0.0595297
50	0.15635	50	0.0591915
50.1	0.11805	50.1	0.0588552
50.2	0.0587004	50.2	0.0585208
50.3	0.102451	50.3	0.0581883
50.4	0.149301	50.4	0.0578577
50.5	0.247499	50.5	0.0575289
50.6	0.299299	50.6	0.0572021
50.7	0.33225	50.7	0.0568771
50.8	0.310399	50.8	0.0565539
50.9	0.281249	50.9	0.0562326
51	0.235351	51	0.0559131
51.1	0.17765	51.1	0.0555954
51.2	0.135749	51.2	0.0552795
51.3	0.0850499	51.3	0.0549654
51.4	0.0268002	51.4	0.0546532
51.5	0.0258998	51.5	0.0543426
51.6	0.0631991	51.6	0.0540339
51.7	0.0691495	51.7	0.0537269
51.8	-0.00414986	51.8	0.0534216
51.9	-0.0444497	51.9	0.0531181
52	-0.0403503	52	0.0528163
52.1	-0.0681498	52.1	0.0525162
52.2	-0.0447005	52.2	0.0522178
52.3	-0.0170491	52.3	0.0519211
52.4	0.0102007	52.4	0.0516261
52.5	0.00904933	52.5	0.0513328
52.6	0.0367992	52.6	0.0510411
52.7	0.0665993	52.7	0.0507512
52.8	0.0407499	52.8	0.0504628
52.9	0.00640008	52.9	0.0501761
53	-0.0139001	53	0.049891
53.1	-0.00989993	53.1	0.0496075
53.2	-0.00515023	53.2	0.0493257
53.3	0.00185001	53.3	0.0490454
53.4	0.0182505	53.4	0.0487668
53.5	0.0506995	53.5	0.0484897
53.6	0.10425	53.6	0.0482142
53.7	0.1792	53.7	0.0479402
53.8	0.24045	53.8	0.0476678
53.9	0.2849	53.9	0.047397
54	0.2697	54	0.0471277
54.1	0.2492	54.1	0.04686
54.2	0.23755	54.2	0.0465937
54.3	0.2227	54.3	0.046329
54.4	0.2155	54.4	0.0460658
54.5	0.2029	54.5	0.045804
54.6	0.19985	54.6	0.0455438
54.7	0.20185	54.7	0.045285
54.8	0.20095	54.8	0.0450277
54.9	0.20465	54.9	0.0447719
55	0.2153	55	0.0445175
55.1	0.22385	55.1	0.0442646
55.2	0.2207	55.2	0.0440131
55.3	0.21445	55.3	0.043763
55.4	0.21565	55.4	0.0435144
55.5	0.21975	55.5	0.0432671
55.6	0.22685	55.6	0.0430213
55.7	0.24135	55.7	0.0427769
55.8	0.22995	55.8	0.0425338
55.9	0.22085	55.9	0.0422921
56	0.2221	56	0.0420519
56.1	0.212	56.1	0.0418129
56.2	0.2016	56.2	0.0415754
56.3	0.19855	56.3	0.0413391
56.4	0.20445	56.4	0.0411043
56.5	0.2059	56.5	0.0408707
56.6	0.21765	56.6	0.0406385
56.7	0.22925	56.7	0.0404076
56.8	0.236501	56.8	0.040178
56.9	0.2507	56.9	0.0399498
57	0.2456	57	0.0397228
57.1	0.2379	57.1	0.0394971
57.2	0.24025	57.2	0.0392727
57.3	0.2359	57.3	0.0390495
57.4	0.23735	57.4	0.0388277
57.5	0.24105	57.5	0.0386071
57.6	0.2446	57.6	0.0383877
57.7	0.23965	57.7	0.0381696
57.8	0.2338	57.8	0.0379527
57.9	0.2227	57.9	0.0377371
58	0.2102	58	0.0375227
58.1	0.2046	58.1	0.0373095
58.2	0.20545	58.2	0.0370975
58.3	0.20525	58.3	0.0368867
58.4	0.19985	58.4	0.0366772
58.5	0.1944	58.5	0.0364688
58.6	0.19345	58.6	0.0362616
58.7	0.18885	58.7	0.0360556
58.8	0.18725	58.8	0.0358507
58.9	0.1862	58.9	0.035647
59	0.1913	59	0.0354445
59.1	0.18335	59.1	0.0352431
59.2	0.1816	59.2	0.0350429
59.3	0.1739	59.3	0.0348437
59.4	0.1652	59.4	0.0346458
59.5	0.1609	59.5	0.0344489
59.6	0.16725	59.6	0.0342532
59.7	0.1765	59.7	0.0340586
59.8	0.181	59.8	0.0338651
59.9	0.18395	59.9	0.0336727
60	0.18155	60	0.0334814
60.1	0.1784	60.1	0.0332911
60.2	0.17875	60.2	0.033102
60.3	0.1795	60.3	0.0329139
60.4	0.1802	60.4	0.0327269
60.5	0.17795	60.5	0.032541
60.6	0.17355	60.6	0.0323561
60.7	0.17335	60.7	0.0321722
60.8	0.16455	60.8	0.0319894
60.9	0.16555	60.9	0.0318077
61	0.16525	61	0.031627
61.1	0.1649	61.1	0.0314473
61.2	0.16825	61.2	0.0312686
61.3	0.1679	61.3	0.0310909
61.4	0.16905	61.4	0.0309143
61.5	0.16535	61.5	0.0307387
61.6	0.1659	61.6	0.030564
61.7	0.16545	61.7	0.0303904
61.8	0.16445	61.8	0.0302177
61.9	0.1583	61.9	0.030046
62	0.16095	62	0.0298753
62.1	0.1582	62.1	0.0297056
62.2	0.1559	62.2	0.0295368
62.3	0.1548	62.3	0.0293689
62.4	0.155	62.4	0.0292021
62.5	0.15775	62.5	0.0290362
62.6	0.15835	62.6	0.0288712
62.7	0.15535	62.7	0.0287072
62.8	0.153	62.8	0.0285441
62.9	0.14725	62.9	0.0283819
63	0.1475	63	0.0282206
63.1	0.14895	63.1	0.0280603
63.2	0.147	63.2	0.0279009
63.3	0.1461	63.3	0.0277423
63.4	0.1432	63.4	0.0275847
63.5	0.1419	63.5	0.027428
63.6	0.14065	63.6	0.0272722
63.7	0.139	63.7	0.0271172
63.8	0.13945	63.8	0.0269631
63.9	0.13905	63.9	0.0268099
64	0.14245	64	0.0266576
64.1	0.14315	64.1	0.0265062
64.2	0.14355	64.2	0.0263556
64.3	0.1456	64.3	0.0262058
64.4	0.1407	64.4	0.0260569
64.5	0.14005	64.5	0.0259089
64.6	0.13965	64.6	0.0257617
64.7	0.13685	64.7	0.0256153
64.8	0.13835	64.8	0.0254698
64.9	0.1333	64.9	0.0253251
65	0.1327	65	0.0251812
65.1	0.1306	65.1	0.0250381
65.2	0.13065	65.2	0.0248958
65.3	0.13175	65.3	0.0247544
65.4	0.13165	65.4	0.0246137
65.5	0.1334	65.5	0.0244739
65.6	0.13165	65.6	0.0243348
65.7	0.1339	65.7	0.0241966
65.8	0.13065	65.8	0.0240591
65.9	0.1361	65.9	0.0239224
66	0.13335	66	0.0237865
66.1	0.13155	66.1	0.0236514
66.2	0.13455	66.2	0.023517
66.3	0.1378	66.3	0.0233834
66.4	0.1371	66.4	0.0232505
66.5	0.13415	66.5	0.0231184
66.6	0.13605	66.6	0.0229871
66.7	0.14065	66.7	0.0228564
66.8	0.14855	66.8	0.0227266
66.9	0.14685	66.9	0.0225975
67	0.15365	67	0.0224691
67.1	0.1565	67.1	0.0223414
67.2	0.1548	67.2	0.0222145
67.3	0.1485	67.3	0.0220883
67.4	0.1505	67.4	0.0219628
67.5	0.15115	67.5	0.021838
67.6	0.15035	67.6	0.0217139
67.7	0.1556	67.7	0.0215905
67.8	0.15075	67.8	0.0214679
67.9	0.15185	67.9	0.0213459
68	0.153	68	0.0212246
68.1	0.1569	68.1	0.021104
68.2	0.15735	68.2	0.0209841
68.3	0.1619	68.3	0.0208649
68.4	0.1612	68.4	0.0207463
68.5	0.16525	68.5	0.0206285
68.6	0.1723	68.6	0.0205113
68.7	0.1704	68.7	0.0203947
68.8	0.17225	68.8	0.0202789
68.9	0.1723	68.9	0.0201636
69	0.16935	69	0.0200491
69.1	0.1629	69.1	0.0199352
69.2	0.15805	69.2	0.0198219
69.3	0.15635	69.3	0.0197093
69.4	0.1584	69.4	0.0195973
69.5	0.1571	69.5	0.019486
69.6	0.15955	69.6	0.0193752
69.7	0.15885	69.7	0.0192652
69.8	0.1537	69.8	0.0191557
69.9	0.14545	69.9	0.0190469
70	0.1368	70	0.0189386
70.1	0.13915	70.1	0.018831
70.2	0.1388	70.2	0.0187241
70.3	0.1366	70.3	0.0186177
70.4	0.1361	70.4	0.0185119
70.5	0.13695	70.5	0.0184067
70.6	0.13685	70.6	0.0183021
70.7	0.14035	70.7	0.0181982
70.8	0.1482	70.8	0.0180948
70.9	0.16015	70.9	0.0179919
71	0.1698	71	0.0178897
71.1	0.17605	71.1	0.0177881
71.2	0.1769	71.2	0.017687
71.3	0.17745	71.3	0.0175865
71.4	0.17405	71.4	0.0174866
71.5	0.1797	71.5	0.0173873
71.6	0.18205	71.6	0.0172885
71.7	0.18385	71.7	0.0171902
71.8	0.18255	71.8	0.0170926
71.9	0.18555	71.9	0.0169955
72	0.1872	72	0.0168989
72.1	0.1861	72.1	0.0168029
72.2	0.1893	72.2	0.0167074
72.3	0.1873	72.3	0.0166125
72.4	0.18265	72.4	0.0165181
72.5	0.18415	72.5	0.0164243
72.6	0.18015	72.6	0.0163309
72.7	0.1749	72.7	0.0162382
72.8	0.1696	72.8	0.0161459
72.9	0.17665	72.9	0.0160542
73	0.18085	73	0.0159629
73.1	0.17705	73.1	0.0158723
73.2	0.16315	73.2	0.0157821
73.3	0.16435	73.3	0.0156924
73.4	0.1699	73.4	0.0156032
73.5	0.1721	73.5	0.0155146
73.6	0.16705	73.6	0.0154264
73.7	0.167	73.7	0.0153388
73.8	0.1669	73.8	0.0152516
73.9	0.1659	73.9	0.015165
74	0.1669	74	0.0150788
74.1	0.1669	74.1	0.0149932
74.2	0.1669	74.2	0.014908
74.3		74.3	0.0148233
74.4		74.4	0.0147391
74.5		74.5	0.0146553
74.6		74.6	0.014572
74.7		74.7	0.0144893
74.8		74.8	0.0144069
74.9		74.9	0.0143251
75		75	0.0142437
75.1		75.1	0.0142437
75.2		75.2	0.0228887
75.3		75.3	0.0314681
75.4		75.4	0.0399811
75.5		75.5	0.048429
75.6		75.6	0.0568121
75.7		75.7	0.0651311
75.8		75.8	0.0733869
75.9		75.9	0.0815789
76		76	0.0897082
76.1		76.1	0.0977752
76.2		76.2	0.10578
76.3		76.3	0.113725
76.4		76.4	0.121608
76.5		76.5	0.129431
76.6		76.6	0.137193
76.7		76.7	0.144897
76.8	0.0777095	76.8	0.152542
76.9	0.0877041	76.9	0.160127
77	0.104702	77	0.167655
77.1	0.139105	77.1	0.175125
77.2	0.145761	77.2	0.182538
77.3	0.153597	77.3	0.189894
77.4	0.160945	77.4	0.197194
77.5	0.160945	77.5	0.204438
77.6	0.15261	77.6	0.211626
77.7	0.145747	77.7	0.218759
77.8	0.155411	77.8	0.225838
77.9	0.170304	77.9	0.232863
78	0.174467	78	0.239833
78.1	0.178623	78.1	0.24675
78.2	0.184926	78.2	0.253614
78.3	0.181732	78.3	0.260426
78.4	0.193778	78.4	0.267186
78.5	0.204103	78.5	0.273893
78.6	0.209518	78.6	0.28055
78.7	0.203917	78.7	0.287155
78.8	0.207536	78.8	0.29371
78.9	0.215006	78.9	0.300214
79	0.220228	79	0.306669
79.1	0.224003	79.1	0.313074
79.2	0.227617	79.2	0.31943
79.3	0.233541	79.3	0.325738
79.4	0.241862	79.4	0.331997
79.5	0.249991	79.5	0.338208
79.6	0.255669	79.6	0.344372
79.7	0.261735	79.7	0.350488
79.8	0.270874	79.8	0.356558
79.9	0.276345	79.9	0.362581
80	0.279307	80	0.368558
80.1	0.28957	80.1	0.374489
80.2	0.291126	80.2	0.380375
80.3	0.287967	80.3	0.386215
80.4	0.284761	80.4	0.392011
80.5	0.290884	80.5	0.397763
80.6	0.285928	80.6	0.40347
80.7	0.290002	80.7	0.409133
80.8	0.297974	80.8	0.414754
80.9	0.303381	80.9	0.420331
81	0.304888	81	0.425866
81.1	0.310615	81.1	0.431358
81.2	0.315077	81.2	0.436808
81.3	0.320192	81.3	0.442216
81.4	0.324459	81.4	0.447583
81.5	0.331187	81.5	0.452908
81.6	0.334905	81.6	0.458193
81.7	0.340123	81.7	0.463438
81.8	0.344886	81.8	0.468642
81.9	0.348805	81.9	0.473806
82	0.350814	82	0.478931
82.1	0.349972	82.1	0.484017
82.2	0.35469	82.2	0.489063
82.3	0.356294	82.3	0.494071
82.4	0.36091	82.4	0.499041
82.5	0.367788	82.5	0.503972
82.6	0.370496	82.6	0.508866
82.7	0.372458	82.7	0.513722
82.8	0.376875	82.8	0.518541
82.9	0.380631	82.9	0.523323
83	0.384147	83	0.528068
83.1	0.389016	83.1	0.532777
83.2	0.392379	83.2	0.53745
83.3	0.398494	83.3	0.542088
83.4	0.404768	83.4	0.546689
83.5	0.408233	83.5	0.551255
83.6	0.414795	83.6	0.555787
83.7	0.420857	83.7	0.560283
83.8	0.423722	83.8	0.564746
83.9	0.430986	83.9	0.569174
84	0.436155	84	0.573568
84.1	0.438069	84.1	0.577928
84.2	0.440224	84.2	0.582255
84.3	0.441936	84.3	0.586549
84.4	0.445948	84.4	0.59081
84.5	0.451164	84.5	0.595038
84.6	0.452273	84.6	0.599234
84.7	0.456039	84.7	0.603398
84.8	0.456549	84.8	0.60753
84.9	0.45896	84.9	0.61163
85	0.460125	85	0.615699
85.1	0.460781	85.1	0.619736
85.2	0.462691	85.2	0.623743
85.3	0.464909	85.3	0.627719
85.4	0.466611	85.4	0.631664
85.5	0.472932	85.5	0.635579
85.6	0.472228	85.6	0.639465
85.7	0.476999	85.7	0.64332
85.8	0.48023	85.8	0.647146
85.9	0.482055	85.9	0.650943
86	0.48753	86	0.65471
86.1	0.487652	86.1	0.658449
86.2	0.489577	86.2	0.662159
86.3	0.489698	86.3	0.66584
86.4	0.490718	86.4	0.669494
86.5	0.496552	86.5	0.673119
86.6	0.500075	86.6	0.676717
86.7	0.50515	86.7	0.680287
86.8	0.51037	86.8	0.683829
86.9	0.509943	86.9	0.687345
87	0.507562	87	0.690833
87.1	0.512497	87.1	0.694295
87.2	0.512871	87.2	0.69773
87.3	0.516354	87.3	0.70114
87.4	0.51829	87.4	0.704522
87.5	0.524927	87.5	0.707879
87.6	0.5289	87.6	0.71121
87.7	0.52868	87.7	0.714516
87.8	0.529597	87.8	0.717797
87.9	0.529917	87.9	0.721052
88	0.535044	88	0.724282
88.1	0.54148	88.1	0.727487
88.2	0.545324	88.2	0.730668
88.3	0.547711	88.3	0.733825
88.4	0.553308	88.4	0.736957
88.5	0.563054	88.5	0.740066
88.6	0.564788	88.6	0.74315
88.7	0.56022	88.7	0.746211
88.8	0.556453	88.8	0.749249
88.9	0.562335	88.9	0.752263
89	0.559405	89	0.755254
89.1	0.560926	89.1	0.758222
89.2	0.558168	89.2	0.761167
89.3	0.555707	89.3	0.76409
89.4	0.554488	89.4	0.76699
89.5	0.558786	89.5	0.769869
89.6	0.561543	89.6	0.772725
89.7	0.566495	89.7	0.775559
89.8	0.570511	89.8	0.778372
89.9	0.571419	89.9	0.781162
90	0.56822	90	0.783932
90.1	0.570081	90.1	0.786681
90.2	0.565276	90.2	0.789408
90.3	0.557688	90.3	0.792114
90.4	0.559664	90.4	0.7948
90.5	0.558127	90.5	0.797465
90.6	0.552633	90.6	0.80011
90.7	0.558627	90.7	0.802734
90.8	0.571793	90.8	0.805338
90.9	0.565305	90.9	0.807923
91	0.572033	91	0.810487
91.1	0.564715	91.1	0.813032
91.2	0.565905	91.2	0.815557
91.3	0.565483	91.3	0.818063
91.4	0.565853	91.4	0.82055
91.5	0.558368	91.5	0.823018
91.6	0.567079	91.6	0.825467
91.7	0.570882	91.7	0.827897
91.8	0.570425	91.8	0.830308
91.9	0.567149	91.9	0.832701
92	0.564894	92	0.835076
92.1	0.563093	92.1	0.837432
92.2	0.567	92.2	0.83977
92.3	0.567042	92.3	0.842091
92.4	0.564887	92.4	0.844393
92.5	0.568494	92.5	0.846679
92.6	0.568196	92.6	0.848946
92.7	0.563705	92.7	0.851196
92.8	0.567435	92.8	0.853429
92.9	0.564558	92.9	0.855645
93	0.554777	93	0.857843
93.1	0.550175	93.1	0.860025
93.2	0.549884	93.2	0.86219
93.3	0.546825	93.3	0.864339
93.4	0.548667	93.4	0.866471
93.5	0.548667	93.5	0.868587
93.6	0.548822	93.6	0.870687
93.7	0.551391	93.7	0.87277
93.8	0.56445	93.8	0.874838
93.9	0.573278	93.9	0.876889
94	0.577239	94	0.878925
94.1	0.578321	94.1	0.880946
94.2		94.2	0.88295
94.3		94.3	0.88494
94.4		94.4	0.886914
94.5		94.5	0.888873
94.6		94.6	0.890817
94.7		94.7	0.892746
94.8		94.8	0.894661
94.9		94.9	0.89656
95		95	0.89656
95.1		95.1	0.891464
95.2		95.2	0.886398
95.3		95.3	0.881359
95.4		95.4	0.87635
95.5		95.5	0.871369
95.6		95.6	0.866416
95.7		95.7	0.861492
95.8		95.8	0.856595
95.9		95.9	0.851727
96		96	0.846886
96.1		96.1	0.842072
96.2		96.2	0.837286
96.3		96.3	0.832527
96.4		96.4	0.827796
96.5		96.5	0.823091
96.6		96.6	0.818412
96.7	0.70165	96.7	0.813761
96.8	0.70165	96.8	0.809136
96.9	0.688	96.9	0.804537
97	0.6878	97	0.799964
97.1	0.68295	97.1	0.795417
97.2	0.6691	97.2	0.790897
97.3	0.6651	97.3	0.786402
97.4	0.6512	97.4	0.781932
97.5	0.6616	97.5	0.777488
97.6	0.659599	97.6	0.773069
97.7	0.6491	97.7	0.768675
97.8	0.6432	97.8	0.764306
97.9	0.6387	97.9	0.759963
98	0.6333	98	0.755643
98.1	0.6318	98.1	0.751348
98.2	0.6261	98.2	0.747079
98.3	0.62325	98.3	0.742832
98.4	0.6198	98.4	0.738611
98.5	0.61835	98.5	0.734413
98.6	0.617799	98.6	0.730238
98.7	0.61395	98.7	0.726089
98.8	0.6136	98.8	0.721962
98.9	0.60835	98.9	0.717859
99	0.60865	99	0.713779
99.1	0.6027	99.1	0.709722
99.2	0.6045	99.2	0.705689
99.3	0.5966	99.3	0.701678
99.4	0.59425	99.4	0.69769
99.5	0.5947	99.5	0.693725
99.6	0.59015	99.6	0.689782
99.7	0.58945	99.7	0.685862
99.8	0.5843	99.8	0.681964
99.9	0.5835	99.9	0.678088
100	0.58	100	0.674234
100.1	0.577799	100.1	0.670402
100.2	0.57035	100.2	0.666592
100.3	0.57255	100.3	0.662804
100.4	0.57095	100.4	0.659037
100.5	0.5704	100.5	0.655292
100.6	0.566	100.6	0.651567
100.7	0.56305	100.7	0.647865
100.8	0.55755	100.8	0.644182
100.9	0.5602	100.9	0.640522
101	0.56085	101	0.636881
101.1	0.5581	101.1	0.633261
101.2	0.5579	101.2	0.629663
101.3	0.5572	101.3	0.626084
101.4	0.55395	101.4	0.622526
101.5	0.55485	101.5	0.618988
101.6	0.5571	101.6	0.61547
101.7	0.56215	101.7	0.611973
101.8	0.5822	101.8	0.608495
101.9	0.5936	101.9	0.605037
102	0.59665	102	0.601598
102.1	0.571902	102.1	0.598179
102.2	0.57535	102.2	0.59478
102.3	0.5798	102.3	0.591399
102.4	0.58175	102.4	0.588039
102.5	0.5746	102.5	0.584697
102.6	0.539399	102.6	0.581374
102.7	0.5249	102.7	0.57807
102.8	0.5194	102.8	0.574785
102.9	0.51175	102.9	0.571518
103	0.5064	103	0.56827
103.1	0.5055	103.1	0.565041
103.2	0.50045	103.2	0.56183
103.3	0.5024	103.3	0.558637
103.4	0.49675	103.4	0.555462
103.5	0.49115	103.5	0.552305
103.6	0.477449	103.6	0.549166
103.7	0.464	103.7	0.546046
103.8	0.4627	103.8	0.542942
103.9	0.4597	103.9	0.539857
104	0.4643	104	0.536789
104.1	0.448249	104.1	0.533738
104.2	0.43275	104.2	0.530705
104.3	0.43925	104.3	0.527689
104.4	0.42845	104.4	0.524691
104.5	0.379	104.5	0.521709
104.6	0.423349	104.6	0.518744
104.7	0.4256	104.7	0.515796
104.8	0.40535	104.8	0.512865
104.9	0.41465	104.9	0.50995
105	0.4158	105	0.507052
105.1	0.41855	105.1	0.504171
105.2	0.41395	105.2	0.501306
105.3	0.4147	105.3	0.498457
105.4	0.4371	105.4	0.495624
105.5	0.5368	105.5	0.492808
105.6	0.473445	105.6	0.490007
105.7	-0.86795	105.7	0.487223
105.8	-0.4246	105.8	0.484454
105.9	0.0053	105.9	0.481701
106	0.89315	106	0.478963
106.1	1.13387	106.1	0.476241
106.2	0.7019	106.2	0.473535
106.3	0.5591	106.3	0.470844
106.4	0.55095	106.4	0.468169
106.5	0.55135	106.5	0.465508
106.6	0.541146	106.6	0.462862
106.7	0.52205	106.7	0.460232
106.8	0.5048	106.8	0.457617
106.9	0.51455	106.9	0.455016
107	0.51135	107	0.452431
107.1	0.497749	107.1	0.449859
107.2	0.53265	107.2	0.447303
107.3	0.3997	107.3	0.444761
107.4	0.31725	107.4	0.442234
107.5	0.3713	107.5	0.439721
107.6	0.847251	107.6	0.437222
107.7	1.26795	107.7	0.434737
107.8	1.365	107.8	0.432267
107.9	1.5248	107.9	0.429811
108	1.02635	108	0.427368
108.1	0.952059	108.1	0.424939
108.2	0.43235	108.2	0.422525
108.3	0.6454	108.3	0.420123
108.4	0.5772	108.4	0.417736
108.5	1.0403	108.5	0.415362
108.6	1.30949	108.6	0.413002
108.7	1.13305	108.7	0.410655
108.8	0.7292	108.8	0.408321
108.9	-0.6356	108.9	0.406001
109	0.15445	109	0.403694
109.1	0.514501	109.1	0.4014
109.2	0.65825	109.2	0.399119
109.3	0.45945	109.3	0.396851
109.4	0.51085	109.4	0.394596
109.5	0.58585	109.5	0.392353
109.6	0.608049	109.6	0.390124
109.7	0.58	109.7	0.387907
109.8	0.5782	109.8	0.385703
109.9	0.5669	109.9	0.383511
110	0.5608	110	0.381332
110.1	0.546648	110.1	0.379165
110.2	0.51805	110.2	0.37701
110.3	0.51585	110.3	0.374868
110.4	0.5366	110.4	0.372738
110.5	0.5349	110.5	0.370619
110.6	0.54345	110.6	0.368513
110.7	0.51835	110.7	0.366419
110.8	0.53355	110.8	0.364337
110.9	0.52885	110.9	0.362267
111	0.53615	111	0.360208
111.1	0.528	111.1	0.358161
111.2	0.52985	111.2	0.356126
111.3	0.52625	111.3	0.354102
111.4	0.53055	111.4	0.35209
111.5	0.5312	111.5	0.350089
111.6	0.524	111.6	0.3481
111.7	0.53555	111.7	0.346122
111.8	0.53035	111.8	0.344155
111.9	0.52865	111.9	0.3422
112	0.52455	112	0.340255
112.1	0.51905	112.1	0.338321
112.2	0.51875	112.2	0.336399
112.3	0.5132	112.3	0.334487
112.4	0.51125	112.4	0.332587
112.5	0.50995	112.5	0.330697
112.6	0.503649	112.6	0.328818
112.7	0.4996	112.7	0.326949
112.8	0.49935	112.8	0.325091
112.9	0.49825	112.9	0.323244
113	0.48915	113	0.321407
113.1	0.49205	113.1	0.319581
113.2	0.48845	113.2	0.317765
113.3	0.48155	113.3	0.315959
113.4	0.48235	113.4	0.314164
113.5	0.4797	113.5	0.312379
113.6	0.47165	113.6	0.310604
113.7	0.47115	113.7	0.308839
113.8	0.4671	113.8	0.307084
113.9	0.46565	113.9	0.305339
114	0.4617	114	0.303604
114.1	0.46055	114.1	0.301879
114.2	0.45555	114.2	0.300163
114.3	0.45535	114.3	0.298458
114.4	0.4553	114.4	0.296762
114.5	0.45475	114.5	0.295075
114.6	0.4549	114.6	0.293399
114.7	0.45255	114.7	0.291732
114.8	0.4521	114.8	0.290074
114.9	0.447	114.9	0.288426
115	0.4453	115	0.286787
115.1	0.4445	115.1	0.285157
115.2	0.44245	115.2	0.283537
115.3	0.4443	115.3	0.281925
115.4	0.44145	115.4	0.280324
115.5	0.441	115.5	0.278731
115.6	0.4389	115.6	0.277147
115.7	0.4361	115.7	0.275572
115.8	0.43695	115.8	0.274006
115.9	0.4363	115.9	0.272449
116	0.43655	116	0.270901
116.1	0.43585	116.1	0.269362
116.2	0.4332	116.2	0.267831
116.3	0.43515	116.3	0.266309
116.4	0.43565	116.4	0.264796
116.5	0.43275	116.5	0.263291
116.6	0.42895	116.6	0.261795
116.7	0.4292	116.7	0.260308
116.8	0.43095	116.8	0.258829
116.9	0.43085	116.9	0.257358
117	0.4313	117	0.255896
117.1	0.4294	117.1	0.254441
117.2	0.42995	117.2	0.252996
117.3	0.4298	117.3	0.251558
117.4	0.42745	117.4	0.250129
117.5	0.42695	117.5	0.248707
117.6	0.4287	117.6	0.247294
117.7	0.42375	117.7	0.245889
117.8	0.41875	117.8	0.244492
117.9	0.4163	117.9	0.243103
118	0.4151	118	0.241721
118.1	0.41675	118.1	0.240348
118.2	0.41525	118.2	0.238982
118.3	0.4129	118.3	0.237624
118.4	0.4134	118.4	0.236274
118.5	0.41335	118.5	0.234931
118.6	0.4133	118.6	0.233596
118.7	0.41105	118.7	0.232269
118.8	0.40885	118.8	0.230949
118.9	0.406	118.9	0.229637
119	0.4037	119	0.228332
119.1	0.39815	119.1	0.227035
119.2	0.4013	119.2	0.225745
119.3	0.39795	119.3	0.224462
119.4	0.3979	119.4	0.223187
119.5	0.3964	119.5	0.221918
119.6	0.39515	119.6	0.220657
119.7	0.3898	119.7	0.219404
119.8	0.3911	119.8	0.218157
119.9	0.3856	119.9	0.216917
120	0.38385	120	0.215685
120.1	0.38485	120.1	0.214459
120.2	0.3877	120.2	0.213241
120.3	0.38245	120.3	0.212029
120.4	0.37935	120.4	0.210824
120.5	0.3768	120.5	0.209626
120.6	0.3764	120.6	0.208435
120.7	0.3753	120.7	0.207251
120.8	0.37245	120.8	0.206073
120.9	0.3682	120.9	0.204902
121	0.3687	121	0.203738
121.1	0.367	121.1	0.20258
121.2	0.365	121.2	0.201429
121.3	0.3632	121.3	0.200285
121.4	0.3662	121.4	0.199147
121.5	0.37065	121.5	0.198015
121.6	0.36985	121.6	0.19689
121.7	0.365	121.7	0.195771
121.8	0.35905	121.8	0.194659
121.9	0.3574	121.9	0.193553
122	0.3535	122	0.192453
122.1	0.3402	122.1	0.191359
122.2	0.3426	122.2	0.190272
122.3	0.3451	122.3	0.189191
122.4	0.3431	122.4	0.188116
122.5	0.34545	122.5	0.187047
122.6	0.343201	122.6	0.185984
122.7	0.3374	122.7	0.184928
122.8	0.3329	122.8	0.183877
122.9	0.3262	122.9	0.182832
123	0.321	123	0.181793
123.1	0.322401	123.1	0.18076
123.2	0.3192	123.2	0.179733
123.3	0.3158	123.3	0.178712
123.4	0.3156	123.4	0.177697
123.5	0.3208	123.5	0.176687
123.6	0.310402	123.6	0.175683
123.7	0.31555	123.7	0.174685
123.8	0.307	123.8	0.173692
123.9	0.3273	123.9	0.172705
124	0.32105	124	0.171724
124.1	0.31915	124.1	0.170748
124.2	0.32025	124.2	0.169778
124.3	0.3084	124.3	0.168813
124.4	0.3021	124.4	0.167854
124.5	0.29335	124.5	0.1669
124.6	0.283949	124.6	0.165952
124.7	0.27765	124.7	0.165009
124.8	0.26835	124.8	0.164071
124.9	0.25125	124.9	0.163139
125	0.2612	125	0.162212
125.1	0.258802	125.1	0.16129
125.2	0.26595	125.2	0.160374
125.3	0.2723	125.3	0.159463
125.4	0.26885	125.4	0.158557
125.5	0.26315	125.5	0.157656
125.6	0.254703	125.6	0.15676
125.7	0.261	125.7	0.155869
125.8	0.2721	125.8	0.154984
125.9	0.25765	125.9	0.154103
126	0.25365	126	0.153227
126.1	0.241102	126.1	0.152357
126.2	0.21875	126.2	0.151491
126.3	0.20805	126.3	0.15063
126.4	0.21685	126.4	0.149775
126.5	0.2115	126.5	0.148924
126.6	0.194151	126.6	0.148077
126.7	0.2002	126.7	0.147236
126.8	0.2319	126.8	0.146399
126.9	0.2667	126.9	0.145568
127	0.28235	127	0.14474
127.1	0.263	127.1	0.143918
127.2	0.2583	127.2	0.1431
127.3	0.2243	127.3	0.142287
127.4	0.21955	127.4	0.141479
127.5	0.2314	127.5	0.140675
127.6	0.216701	127.6	0.139876
127.7	0.24315	127.7	0.139081
127.8	0.26645	127.8	0.138291
127.9	0.26865	127.9	0.137505
128	0.26065	128	0.136724
128.1	0.248851	128.1	0.135947
128.2	0.25955	128.2	0.135174
128.3	0.26805	128.3	0.134406
128.4	0.2622	128.4	0.133643
128.5	0.27865	128.5	0.132883
128.6	0.2739	128.6	0.132128
128.7	0.2655	128.7	0.131377
128.8	0.2724	128.8	0.130631
128.9	0.2943	128.9	0.129889
129	0.29545	129	0.129151
129.1	0.29	129.1	0.128417
129.2	0.2923	129.2	0.127687
129.3	0.2986	129.3	0.126962
129.4	0.2944	129.4	0.12624
129.5	0.29075	129.5	0.125523
129.6	0.2917	129.6	0.12481
129.7	0.2814	129.7	0.124101
129.8	0.2803	129.8	0.123396
129.9	0.27565	129.9	0.122694
130	0.25985	130	0.121997
130.1	0.2499	130.1	0.121304
130.2	0.24635	130.2	0.120615
130.3	0.24945	130.3	0.11993
130.4	0.256	130.4	0.119248
130.5	0.27085	130.5	0.118571
130.6	0.277549	130.6	0.117897
130.7	0.25985	130.7	0.117227
130.8	0.27315	130.8	0.116561
130.9	0.26155	130.9	0.115899
131	0.2476	131	0.11524
131.1	0.26295	131.1	0.114585
131.2	0.2739	131.2	0.113934
131.3	0.27235	131.3	0.113287
131.4	0.2608	131.4	0.112643
131.5	0.25	131.5	0.112003
131.6	0.2401	131.6	0.111367
131.7	0.2369	131.7	0.110734
131.8	0.2367	131.8	0.110105
131.9	0.2373	131.9	0.109479
132	0.2365	132	0.108857
132.1	0.23845	132.1	0.108239
132.2	0.24295	132.2	0.107624
132.3	0.237	132.3	0.107012
132.4	0.2349	132.4	0.106404
132.5	0.22665	132.5	0.1058
132.6	0.22345	132.6	0.105198
132.7	0.22565	132.7	0.104601
132.8	0.2203	132.8	0.104006
132.9	0.2159	132.9	0.103416
133	0.21685	133	0.102828
133.1	0.2119	133.1	0.102244
133.2	0.20925	133.2	0.101663
133.3	0.2072	133.3	0.101085
133.4	0.19885	133.4	0.100511
133.5	0.1888	133.5	0.0999397
133.6	0.18645	133.6	0.0993718
133.7	0.19035	133.7	0.0988072
133.8	0.18505	133.8	0.0982458
133.9	0.18355	133.9	0.0976876
134	0.17425	134	0.0971326
134.1	0.178401	134.1	0.0965806
134.2	0.18865	134.2	0.0960319
134.3	0.19565	134.3	0.0954863
134.4	0.20595	134.4	0.0949438
134.5	0.2041	134.5	0.0944043
134.6	0.2041	134.6	0.0938679
134.7	0.20945	134.7	0.0933346
134.8	0.2224	134.8	0.0928042
134.9	0.2182	134.9	0.092277
135	0.2165	135	0.0917527
135.1	0.22385	135.1	0.0912313
135.2	0.2279	135.2	0.090713
135.3	0.22685	135.3	0.0901976
135.4	0.22805	135.4	0.0896851
135.5	0.2242	135.5	0.0891755
135.6	0.2297	135.6	0.0886688
135.7	0.22615	135.7	0.0881651
135.8	0.22445	135.8	0.0876641
135.9	0.22845	135.9	0.087166
136	0.2261	136	0.0866708
136.1	0.2288	136.1	0.0861783
136.2	0.23055	136.2	0.0856887
136.3	0.233	136.3	0.0852018
136.4	0.234	136.4	0.0847177
136.5	0.23175	136.5	0.0842364
136.6	0.231	136.6	0.0837577
136.7	0.23095	136.7	0.0832819
136.8	0.23025	136.8	0.0828086
136.9	0.23445	136.9	0.0823382
137	0.23895	137	0.0818703
137.1	0.2367	137.1	0.0814051
137.2	0.22995	137.2	0.0809426
137.3	0.22845	137.3	0.0804827
137.4	0.229	137.4	0.0800255
137.5	0.22725	137.5	0.0795708
137.6	0.2264	137.6	0.0791186
137.7	0.229	137.7	0.0786691
137.8	0.22965	137.8	0.0782221
137.9	0.23125	137.9	0.0777777
138	0.2298	138	0.0773358
138.1	0.23015	138.1	0.0768964
138.2	0.22995	138.2	0.0764595
138.3	0.23035	138.3	0.076025
138.4	0.22865	138.4	0.0755931
138.5	0.23	138.5	0.0751636
138.6	0.23065	138.6	0.0747365
138.7	0.2282	138.7	0.0743119
138.8	0.2268	138.8	0.0738897
138.9	0.2261	138.9	0.0734699
139	0.22245	139	0.0730524
139.1	0.2202	139.1	0.0726373
139.2	0.21955	139.2	0.0722247
139.3	0.2137	139.3	0.0718143
139.4	0.21645	139.4	0.0714063
139.5	0.2149	139.5	0.0710005
139.6	0.215	139.6	0.0705971
139.7	0.213	139.7	0.070196
139.8	0.2141	139.8	0.0697972
139.9	0.2168	139.9	0.0694006
140	0.2188	140	0.0690063
140.1	0.21595	140.1	0.0686142
140.2	0.21285	140.2	0.0682244
140.3	0.21535	140.3	0.0678367
140.4	0.21105	140.4	0.0674513
140.5	0.2148	140.5	0.0670681
140.6	0.2168	140.6	0.066687
140.7	0.2155	140.7	0.0663081
140.8	0.2137	140.8	0.0659313
140.9	0.21725	140.9	0.0655568
141	0.21895	141	0.0651843
141.1	0.21905	141.1	0.0648139
141.2	0.2183	141.2	0.0644457
141.3	0.2201	141.3	0.0640795
141.4	0.2189	141.4	0.0637154
141.5	0.2193	141.5	0.0633534
141.6	0.220601	141.6	0.0629934
141.7	0.22845	141.7	0.0626355
141.8	0.23255	141.8	0.0622796
141.9	0.2268	141.9	0.0619258
142	0.2278	142	0.0615739
142.1	0.22295	142.1	0.0612241
142.2	0.22055	142.2	0.0608763
142.3	0.21085	142.3	0.0605304
142.4	0.20815	142.4	0.0601865
142.5	0.20965	142.5	0.0598445
142.6	0.217	142.6	0.0595044
142.7	0.2194	142.7	0.0591664
142.8	0.2174	142.8	0.0588302
142.9	0.2143	142.9	0.058496
143	0.2139	143	0.0581636
143.1	0.20895	143.1	0.0578331
143.2	0.21405	143.2	0.0575045
143.3	0.2142	143.3	0.0571778
143.4	0.2148	143.4	0.056853
143.5	0.21205	143.5	0.0565299
143.6	0.2032	143.6	0.0562087
143.7	0.2031	143.7	0.0558894
143.8	0.2013	143.8	0.0555718
143.9	0.19935	143.9	0.0552561
144	0.203	144	0.0549421
144.1	0.1991	144.1	0.0546299
144.2	0.20005	144.2	0.0543196
144.3	0.2021	144.3	0.0540109
144.4	0.19895	144.4	0.0537041
144.5	0.20125	144.5	0.0533989
144.6	0.20015	144.6	0.0530955
144.7	0.20305	144.7	0.0527939
144.8	0.2015	144.8	0.0524939
144.9	0.1986	144.9	0.0521957
145	0.19025	145	0.0518991
145.1	0.185149	145.1	0.0516042
145.2	0.18245	145.2	0.051311
145.3	0.1831	145.3	0.0510195
145.4	0.17905	145.4	0.0507296
145.5	0.1813	145.5	0.0504414
145.6	0.1816	145.6	0.0501548
145.7	0.18415	145.7	0.0498698
145.8	0.1829	145.8	0.0495865
145.9	0.18865	145.9	0.0493048
146	0.1955	146	0.0490246
146.1	0.1987	146.1	0.048746
146.2	0.1969	146.2	0.0484691
146.3	0.19495	146.3	0.0481937
146.4	0.19835	146.4	0.0479199
146.5	0.19785	146.5	0.0476476
146.6	0.1986	146.6	0.0473769
146.7	0.20045	146.7	0.0471077
146.8	0.2044	146.8	0.0468401
146.9	0.20515	146.9	0.046574
147	0.20565	147	0.0463093
147.1	0.2033	147.1	0.0460462
147.2	0.20495	147.2	0.0457846
147.3	0.20405	147.3	0.0455244
147.4	0.19975	147.4	0.0452658
147.5	0.20195	147.5	0.0450086
147.6	0.2033	147.6	0.0447529
147.7	0.2029	147.7	0.0444986
147.8	0.19555	147.8	0.0442458
147.9	0.194	147.9	0.0439944
148	0.1971	148	0.0437444
148.1	0.2036	148.1	0.0434959
148.2	0.2001	148.2	0.0432488
148.3	0.2087	148.3	0.043003
148.4	0.20505	148.4	0.0427587
148.5	0.2091	148.5	0.0425158
148.6	0.2221	148.6	0.0422742
148.7	0.2221	148.7	0.042034
148.8	0.22315	148.8	0.0417952
148.9	0.2239	148.9	0.0415577
149	0.2239	149	0.0413216
149.1	0.22455	149.1	0.0410868
149.2	0.22565	149.2	0.0408534
149.3		149.3	0.0406213
149.4		149.4	0.0403905
149.5		149.5	0.040161
149.6		149.6	0.0399328
149.7		149.7	0.0397059
149.8		149.8	0.0394803
149.9		149.9	0.039256
150		150	0.039033
150.1		150.1	0.039033
150.2		150.2	0.0642126
150.3		150.3	0.0891073
150.4		150.4	0.113713
150.5		150.5	0.13804
150.6		150.6	0.162087
150.7		150.7	0.185856
150.8		150.8	0.209355
150.9		150.9	0.232581
151		151	0.255544
151.1		151.1	0.278244
151.2		151.2	0.30068
151.3		151.3	0.322862
151.4		151.4	0.344786
151.5		151.5	0.366462
151.6		151.6	0.387889
151.7		151.7	0.409067
151.8	0.487941	151.8	0.430005
151.9	0.488935	151.9	0.4507
152	0.49271	152	0.471161
152.1	0.500001	152.1	0.491387
152.2	0.503082	152.2	0.511377
152.3	0.510133	152.3	0.531142
152.4	0.512582	152.4	0.550676
152.5	0.521386	152.5	0.56999
152.6	0.538889	152.6	0.589081
152.7	0.55372	152.7	0.607951
152.8	0.559795	152.8	0.626607
152.9	0.572353	152.9	0.645047
153	0.595219	153	0.663277
153.1	0.617156	153.1	0.681298
153.2	0.629364	153.2	0.69911
153.3	0.652135	153.3	0.71672
153.4	0.668347	153.4	0.734125
153.5	0.698007	153.5	0.751333
153.6	0.70512	153.6	0.768343
153.7	0.722468	153.7	0.785156
153.8	0.734323	153.8	0.801778
153.9	0.748276	153.9	0.818207
154	0.762388	154	0.83445
154.1	0.7744	154.1	0.850506
154.2	0.786053	154.2	0.866376
154.3	0.797207	154.3	0.882066
154.4	0.813574	154.4	0.897574
154.5	0.830142	154.5	0.912906
154.6	0.841798	154.6	0.928061
154.7	0.855055	154.7	0.943041
154.8	0.869007	154.8	0.957851
154.9	0.887638	154.9	0.972489
155	0.896236	155	0.986961
155.1	0.906694	155.1	1.00127
155.2	0.923959	155.2	1.01541
155.3	0.940533	155.3	1.02938
155.4	0.951832	155.4	1.0432
155.5	0.967608	155.5	1.05686
155.6	0.981529	155.6	1.07036
155.7	0.996854	155.7	1.08371
155.8	1.00961	155.8	1.09691
155.9	1.02142	155.9	1.10995
156	1.03684	156	1.12284
156.1	1.04945	156.1	1.13559
156.2	1.06452	156.2	1.14818
156.3	1.08424	156.3	1.16064
156.4	1.09816	156.4	1.17295
156.5	1.11237	156.5	1.18512
156.6	1.12934	156.6	1.19715
156.7	1.14134	156.7	1.20904
156.8	1.15236	156.8	1.2208
156.9	1.16933	156.9	1.23242
157	1.18464	157	1.2439
157.1	1.20097	157.1	1.25526
157.2	1.20831	157.2	1.26648
157.3	1.21692	157.3	1.27758
157.4	1.22596	157.4	1.28855
157.5	1.23798	157.5	1.29939
157.6	1.24674	157.6	1.31011
157.7	1.25754	157.7	1.3207
157.8	1.27136	157.8	1.33118
157.9	1.28117	157.9	1.34153
158	1.28947	158	1.35176
158.1	1.29818	158.1	1.36188
158.2	1.31135	158.2	1.37188
158.3	1.32297	158.3	1.38177
158.4	1.33442	158.4	1.39154
158.5	1.34423	158.5	1.4012
158.6	1.36005	158.6	1.41075
158.7	1.36921	158.7	1.42018
158.8	1.38503	158.8	1.42952
158.9	1.3965	158.9	1.43874
159	1.40431	159	1.44786
159.1	1.41502	159.1	1.45687
159.2	1.42383	159.2	1.46578
159.3	1.43661	159.3	1.47459
159.4	1.44589	159.4	1.48329
159.5	1.45444	159.5	1.4919
159.6	1.46842	159.6	1.50041
159.7	1.47679	159.7	1.50881
159.8	1.48421	159.8	1.51713
159.9	1.49467	159.9	1.52534
160	1.5066	160	1.53347
160.1	1.51762	160.1	1.5415
160.2	1.52199	160.2	1.54944
160.3	1.53221	160.3	1.55728
160.4	1.54369	160.4	1.56504
160.5	1.55627	160.5	1.57271
160.6	1.56394	160.6	1.58029
160.7	1.57246	160.7	1.58778
160.8	1.57963	160.8	1.59518
160.9	1.58786	160.9	1.6025
[truncated: 2,368 more rows]
